# Supplementary material for: Machine Learning-Based Identification of Candidate Serum miRNA Features for Pan-Cancer and Cancer Type Classification
Source: Life (Basel). 2026 May 20;16(5):850. doi: 10.3390/life16050850 (PMC13208496; doi:10.3390/life16050850)
Supplement: Supplementary file 1 [file life-16-00850-s001.zip]

Archive with 22 entries (21 files):
- life-4232501-supplementary/
- life-4232501-supplementary/Figure S1.pdf
- life-4232501-supplementary/Figure S2.pdf
- life-4232501-supplementary/Figure S3.pdf
- life-4232501-supplementary/Figure S4.pdf
- life-4232501-supplementary/Figure S5.pdf
- life-4232501-supplementary/Figure S6.pdf
- life-4232501-supplementary/Figure S7.pdf
- life-4232501-supplementary/Figure S8.pdf
- life-4232501-supplementary/File S1.pdf
- life-4232501-supplementary/Table S1.pdf
- life-4232501-supplementary/Table S10.xlsx
- life-4232501-supplementary/Table S11.xlsx
- life-4232501-supplementary/Table S12.xlsx
- life-4232501-supplementary/Table S2.xlsx
- life-4232501-supplementary/Table S3.xlsx
- life-4232501-supplementary/Table S4.xlsx
- life-4232501-supplementary/Table S5.xlsx
- life-4232501-supplementary/Table S6.xlsx
- life-4232501-supplementary/Table S7.xlsx
- life-4232501-supplementary/Table S8.xlsx
- life-4232501-supplementary/Table S9.xlsx
