# Supplementary material for: Machine Learning-Based Identification of Candidate Serum miRNA Features for Pan-Cancer and Cancer Type Classification
Source: Life (Basel). 2026 May 20;16(5):850. doi: 10.3390/life16050850 (PMC13208496; doi:10.3390/life16050850)
Supplement: Supplementary file 1 [file life-16-00850-s001.zip › life-4232501-supplementary/Table S10.xlsx]

## Sheet: Table S10
miRNA	Non-cancer Mean+-SD	Non-cancer Median[IQR]	Pan-cancer Mean+-SD	Pan-cancer Median[IQR]	Log2FC (PAN-NON)	Wilcoxon p-value	BH-FDR q-value	Significant (q<0.05)	NON-vs-PAN ranking methods (of 7)	PAN ranking methods (of 7)
miR-4783-3p	5.569+-1.007	5.343[5.099,5.615]	8.201+-1.230	8.537[7.754,9.014]	2.6317	0	0	Yes	7	4
miR-663a	10.639+-0.566	10.509[10.302,10.780]	12.298+-0.571	12.296[11.913,12.686]	1.6588	0	0	Yes	7	-
miR-6784-5p	12.537+-0.528	12.636[12.304,12.892]	11.271+-0.387	11.257[11.016,11.502]	-1.2666	0	0	Yes	6	1
miR-1307-3p	5.686+-1.070	5.466[5.158,5.826]	8.204+-1.204	8.424[7.524,9.029]	2.5186	0	0	Yes	5	4
miR-8073	5.844+-0.849	5.687[5.322,6.176]	8.168+-0.872	8.267[7.651,8.764]	2.3242	0	0	Yes	4	3
miR-4456	1.419+-2.866	2.186[-0.838,3.279]	0.973+-1.958	0.336[-0.441,2.314]	-0.446	2.21028e-56	0	Yes	3	-
miR-1469	10.661+-0.459	10.576[10.372,10.837]	11.927+-0.565	11.910[11.531,12.307]	1.2654	0	0	Yes	2	-
miR-151a-5p	-4.508	-2.948[-3.737,-0.510]	2.573+-2.554	3.059[0.147,4.753]	4.5396	0	0	Yes	1	-
miR-629-3p	2.356+-2.035	2.769[1.863,3.439]	2.565+-2.473	2.866[0.172,4.642]	0.209	3.27742e-10	0	Yes	3	7
miR-6087	11.747+-0.468	11.795[11.427,12.084]	12.115+-0.474	12.178[11.764,12.478]	0.3675	0	0	Yes	1	6
miR-422a	6.222+-1.343	6.400[5.645,7.020]	6.319+-2.274	6.874[5.477,7.854]	0.0976	1.13873e-74	0	Yes	-	6
miR-221-3p	1.503+-2.619	2.050[0.175,3.362]	4.112+-2.427	4.776[2.932,5.881]	2.6091	0	0	Yes	-	5
miR-29b-3p	0.833+-3.008	1.492[-1.921,2.952]	4.900+-2.455	5.636[4.061,6.561]	4.0669	0	0	Yes	-	4
miR-4726-5p	6.691+-0.648	6.754[6.235,7.108]	6.976+-0.840	7.060[6.675,7.428]	0.2855	1.13052e-239	0	Yes	-	3
miR-6165	5.548+-0.829	5.659[5.089,6.036]	5.677+-1.472	5.950[5.257,6.543]	0.1287	2.67162e-112	0	Yes	-	2
miR-133b	3.363+-1.171	3.484[3.046,3.924]	3.039+-2.200	3.636[1.032,4.719]	-0.3235	0.00493391	0.004934	Yes	-	1
miR-5100	10.246+-1.146	10.219[9.497,10.961]	13.326+-1.568	13.725[12.764,14.379]	3.0798	0	0	Yes	5	7
