# Supplementary material for: Machine Learning-Based Identification of Candidate Serum miRNA Features for Pan-Cancer and Cancer Type Classification
Source: Life (Basel). 2026 May 20;16(5):850. doi: 10.3390/life16050850 (PMC13208496; doi:10.3390/life16050850)
Supplement: Supplementary file 1 [file life-16-00850-s001.zip › life-4232501-supplementary/Table S11.xlsx]

## Sheet: Table S11
Pathway	Total	Expected	Hits	Pval	FDR
Pathways in cancer	310	69	128	5.35e-15	5.35e-13
Focal adhesion	200	44.5	87	6.26e-12	3.13e-10
Small cell lung cancer	80	17.8	44	1.39e-10	4.63e-09
Chronic myeloid leukemia	73	16.3	41	2.51e-10	6.26e-09
Prostate cancer	87	19.4	46	3.13e-10	6.26e-09
Acute myeloid leukemia	57	12.7	33	5.12e-09	7.6e-08
Glioma	65	14.5	36	5.32e-09	7.6e-08
Cell cycle	124	27.6	55	2.47e-08	3.09e-07
HTLV-I infection	199	44.3	77	6.5e-08	7.22e-07
Renal cell carcinoma	60	13.4	32	1.27e-07	1.27e-06
ErbB signaling pathway	87	19.4	41	2.06e-07	1.87e-06
Neurotrophin signaling pathway	123	27.4	52	3.96e-07	3.3e-06
Pancreatic cancer	69	15.4	34	6.16e-07	4.74e-06
Toxoplasmosis	93	20.7	41	1.86e-06	1.33e-05
Non-small cell lung cancer	52	11.6	27	2.47e-06	1.65e-05
Bladder cancer	29	6.46	18	4.32e-06	2.7e-05
Melanoma	68	15.1	32	4.7e-06	2.76e-05
Colorectal cancer	49	10.9	25	8.78e-06	4.88e-05
Progesterone-mediated oocyte maturation	80	17.8	35	1.3e-05	6.84e-05
p53 signaling pathway	68	15.1	31	1.49e-05	7.45e-05
Insulin signaling pathway	137	30.5	51	3.98e-05	0.00019
Epstein-Barr virus infection	91	20.3	37	5.34e-05	0.000243
Gap junction	89	19.8	36	7.64e-05	0.000332
Hepatitis C	100	22.3	39	0.000101	0.000421
Endometrial cancer	44	9.8	21	0.00016	0.00064
Adherens junction	70	15.6	29	0.00023	0.000885
Influenza A	107	23.8	40	0.000241	0.000893
Regulation of actin cytoskeleton	182	40.5	61	0.00025	0.000893
TGF-beta signaling pathway	84	18.7	33	0.00029	0.001
Bacterial invasion of epithelial cells	56	12.5	24	0.000433	0.00144
Shigellosis	47	10.5	21	0.000498	0.00161
Pathogenic Escherichia coli infection	35	7.79	17	0.00052	0.00162
Measles	102	22.7	36	0.00165	0.00497
Viral myocarditis	26	5.79	13	0.00169	0.00497
mTOR signaling pathway	45	10	19	0.00208	0.00594
Ribosome biogenesis in eukaryotes	55	12.2	22	0.00221	0.00614
Salmonella infection	72	16	27	0.00227	0.00614
Oocyte meiosis	108	24	37	0.00261	0.00687
MAPK signaling pathway	265	59	78	0.00309	0.00792
ECM-receptor interaction	84	18.7	30	0.00319	0.00793
Legionellosis	40	8.91	17	0.00325	0.00793
Epithelial cell signaling in Helicobacter pylori infection	37	8.24	16	0.00345	0.00821
Huntington's disease	28	6.23	13	0.00389	0.00891
Herpes simplex infection	103	22.9	35	0.00392	0.00891
Protein processing in endoplasmic reticulum	129	28.7	42	0.0041	0.00911
RNA transport	126	28.1	41	0.00459	0.00998
Apoptosis	83	18.5	29	0.00531	0.0113
T cell receptor signaling pathway	98	21.8	33	0.00587	0.0122
Adipocytokine signaling pathway	63	14	23	0.00684	0.014
Dorso-ventral axis formation	12	2.67	7	0.00727	0.0143
Arrhythmogenic right ventricular cardiomyopathy (ARVC)	12	2.67	7	0.00727	0.0143
NOD-like receptor signaling pathway	49	10.9	18	0.0147	0.0283
Osteoclast differentiation	119	26.5	37	0.0151	0.0285
Chagas disease (American trypanosomiasis)	89	19.8	29	0.0154	0.0285
Fc gamma R-mediated phagocytosis	97	21.6	31	0.0167	0.0304
Endocytosis	101	22.5	32	0.0173	0.0307
B cell receptor signaling pathway	75	16.7	25	0.0175	0.0307
GnRH signaling pathway	94	20.9	30	0.0187	0.0322
VEGF signaling pathway	76	16.9	25	0.0208	0.0353
Jak-STAT signaling pathway	99	22	31	0.0224	0.0373
Leukocyte transendothelial migration	108	24	33	0.0269	0.0441
Pertussis	52	11.6	18	0.0277	0.0447
Fc epsilon RI signaling pathway	75	16.7	24	0.0322	0.0511
Chemokine signaling pathway	189	42.1	53	0.0338	0.0528
Hypertrophic cardiomyopathy (HCM)	25	5.57	10	0.0347	0.0534
Lysine degradation	47	10.5	16	0.0426	0.0645
Nicotinate and nicotinamide metabolism	26	5.79	10	0.0455	0.0674
Wnt signaling pathway	144	32.1	41	0.0458	0.0674
Toll-like receptor signaling pathway	97	21.6	29	0.0477	0.0691
Terpenoid backbone biosynthesis	20	4.45	8	0.0567	0.081
Pentose phosphate pathway	27	6.01	10	0.0584	0.0823
Cholinergic synapse	95	21.2	28	0.0601	0.0834
RIG-I-like receptor signaling pathway	49	10.9	16	0.0609	0.0834
Phagosome	53	11.8	17	0.0635	0.0858
Prion diseases	21	4.68	8	0.0744	0.0979
Amyotrophic lateral sclerosis (ALS)	39	8.68	13	0.0744	0.0979
N-Glycan biosynthesis	43	9.57	14	0.0782	0.102
Axon guidance	118	26.3	33	0.0838	0.105
Leishmaniasis	51	11.4	16	0.0839	0.105
Carbohydrate digestion and absorption	18	4.01	7	0.0839	0.105
Purine metabolism	163	36.3	44	0.0856	0.106
Fatty acid metabolism	40	8.91	13	0.0888	0.108
Pyrimidine metabolism	101	22.5	28	0.114	0.135
Melanogenesis	101	22.5	28	0.114	0.135
Cysteine and methionine metabolism	34	7.57	11	0.115	0.135
Glycosaminoglycan biosynthesis - chondroitin sulfate	13	2.89	5	0.142	0.164
Tuberculosis	174	38.7	45	0.143	0.164
Type II diabetes mellitus	48	10.7	14	0.163	0.183
Retrograde endocannabinoid signaling	60	13.4	17	0.163	0.183
Synaptic vesicle cycle	18	4.01	6	0.194	0.212
Parkinson's disease	18	4.01	6	0.194	0.212
Dopaminergic synapse	124	27.6	32	0.196	0.212
Long-term depression	70	15.6	19	0.197	0.212
Vasopressin-regulated water reabsorption	22	4.9	7	0.201	0.213
Galactose metabolism	26	5.79	8	0.205	0.213
Mucin type O-Glycan biosynthesis	30	6.68	9	0.207	0.213
Sphingolipid metabolism	46	10.2	13	0.207	0.213
Pantothenate and CoA biosynthesis	15	3.34	5	0.227	0.229
Morphine addiction	55	12.2	15	0.227	0.229
Tight junction	118	26.3	30	0.232	0.232
