# Supplementary material for: Machine Learning-Based Identification of Candidate Serum miRNA Features for Pan-Cancer and Cancer Type Classification
Source: Life (Basel). 2026 May 20;16(5):850. doi: 10.3390/life16050850 (PMC13208496; doi:10.3390/life16050850)
Supplement: Supplementary file 1 [file life-16-00850-s001.zip › life-4232501-supplementary/Table S12.xlsx]

## Sheet: Shared targets (>=3 miRNAs)
Gene symbol	# of top-5 miRNAs	Regulating top-5 miRNA(s)	Functional category	Role in cancer	Shared-regulation tier
AKT3	5	miR-16-5p, miR-124-3p, miR-122-5p, miR-221-3p, miR-29b-3p	PI3K-AKT signalling	One of three AKT isoforms; a central effector of PI3K-AKT survival and proliferation signalling; amplified/overexpressed in ovarian, breast and glioblastoma cancers and associated with therapy resistance.	All 5 miRNAs
CALU	4	miR-16-5p, miR-124-3p, miR-122-5p, miR-29b-3p	ER Ca2+ homeostasis	Calumenin, an ER Ca2+-binding chaperone; upregulated in lung adenocarcinoma and hepatocellular carcinoma where it promotes migration, chemoresistance and EMT.	4 of 5 miRNAs
CDK6	4	miR-16-5p, miR-124-3p, miR-221-3p, miR-29b-3p	Cell-cycle regulation	Cyclin D partner driving the G1-S transition via Rb phosphorylation; deregulated in lymphomas, gliomas, melanoma and breast cancer; a clinical target of palbociclib/ribociclib/abemaciclib.	4 of 5 miRNAs
DDX6	4	miR-16-5p, miR-124-3p, miR-221-3p, miR-29b-3p	RNA metabolism	DEAD-box RNA helicase regulating mRNA decay and translational repression in P-bodies; oncogenic in colorectal, hepatocellular and head-and-neck cancers.	4 of 5 miRNAs
GALNT3	4	miR-16-5p, miR-124-3p, miR-122-5p, miR-221-3p	O-glycosylation	Polypeptide N-acetylgalactosaminyltransferase 3; mediates aberrant mucin-type O-glycosylation in pancreatic, ovarian and gastric cancer; associated with invasion and poor prognosis.	4 of 5 miRNAs
PSMB5	4	miR-16-5p, miR-124-3p, miR-122-5p, miR-221-3p	Proteasome / protein homeostasis	Catalytic chymotrypsin-like subunit of the 20S proteasome; target of bortezomib and carfilzomib in multiple myeloma; upregulation drives proteasome inhibitor resistance.	4 of 5 miRNAs
ABCF2	3	miR-16-5p, miR-124-3p, miR-122-5p	ATP-binding cassette family	ABC transporter family member implicated in chemoresistance; overexpressed in ovarian clear-cell carcinoma and associated with poor response to chemotherapy.	3 of 5 miRNAs
ACTB	3	miR-16-5p, miR-124-3p, miR-221-3p	Cytoskeleton	Beta-actin, a core cytoskeletal protein; overexpression in several carcinomas correlates with invasive phenotype, but ACTB is also a common housekeeping gene, so expression context matters.	3 of 5 miRNAs
AGO2	3	miR-16-5p, miR-124-3p, miR-221-3p	RNAi machinery	Argonaute-2, the catalytic core of the RISC complex essential for miRNA function; amplified or elevated in hepatocellular, gastric and breast cancer; targetable via small-molecule inhibitors.	3 of 5 miRNAs
ASXL2	3	miR-16-5p, miR-221-3p, miR-29b-3p	Chromatin regulation	Polycomb-associated chromatin regulator; recurrent mutations in AML and myelodysplastic syndromes; loss alters BAP1/H2AK119ub balance.	3 of 5 miRNAs
B4GALT1	3	miR-16-5p, miR-124-3p, miR-122-5p	Glycosylation	Beta-1,4-galactosyltransferase 1; aberrant glycosylation activity linked to metastasis and immune evasion in breast, ovarian and lung cancer.	3 of 5 miRNAs
BACE1	3	miR-16-5p, miR-124-3p, miR-29b-3p	Protease / membrane trafficking	Beta-site APP-cleaving enzyme 1 (beta-secretase); primarily studied in Alzheimer disease but also reported to modulate cell proliferation and invasion in glioma and breast cancer.	3 of 5 miRNAs
CALR	3	miR-16-5p, miR-124-3p, miR-122-5p	ER chaperone / immunogenic cell death	Calreticulin; ER chaperone; its ecto-surface exposure marks immunogenic cell death and modulates tumour-immune interactions; recurrent driver mutations in myeloproliferative neoplasms.	3 of 5 miRNAs
CBX2	3	miR-16-5p, miR-124-3p, miR-29b-3p	Polycomb chromatin regulation	Chromobox-2, component of PRC1; promotes proliferation and stemness in prostate, breast and liver cancer; associated with poor prognosis.	3 of 5 miRNAs
CCDC142	3	miR-124-3p, miR-122-5p, miR-221-3p	Uncharacterised / other	Coiled-coil domain containing 142; limited cancer literature; included here for completeness of the shared-target list.	3 of 5 miRNAs
CCND2	3	miR-16-5p, miR-124-3p, miR-29b-3p	Cell-cycle regulation	Cyclin D2; partners CDK4/6 to phosphorylate Rb and drive G1-S; overexpressed in several haematologic malignancies and gastric cancer.	3 of 5 miRNAs
CCT3	3	miR-16-5p, miR-124-3p, miR-221-3p	Chaperonin / protein folding	Chaperonin containing TCP1 subunit 3; overexpressed in hepatocellular carcinoma, supports proliferation and has been proposed as a prognostic marker.	3 of 5 miRNAs
CDC27	3	miR-16-5p, miR-124-3p, miR-221-3p	APC/C cell-cycle regulation	Core subunit of the anaphase-promoting complex/cyclosome (APC/C); controls mitotic exit; dysregulated in colorectal and breast cancer and linked to chemoresistance.	3 of 5 miRNAs
CNN3	3	miR-16-5p, miR-124-3p, miR-122-5p	Cytoskeleton / actin binding	Calponin-3, an actin-binding protein; elevated expression promotes proliferation and invasion in glioma and hepatocellular carcinoma.	3 of 5 miRNAs
COL4A1	3	miR-16-5p, miR-124-3p, miR-29b-3p	ECM / basement membrane	Collagen IV alpha-1 chain; basement-membrane component; remodelling supports tumour invasion and angiogenesis in glioblastoma, bladder and colon cancer.	3 of 5 miRNAs
COL4A2	3	miR-16-5p, miR-122-5p, miR-29b-3p	ECM / basement membrane	Collagen IV alpha-2 chain; heterotrimerises with COL4A1 in basement membranes; proteolytic canstatin fragment is antiangiogenic.	3 of 5 miRNAs
DDX3Y	3	miR-16-5p, miR-124-3p, miR-221-3p	RNA helicase (Y-chromosome)	Y-linked DEAD-box RNA helicase; sex-biased cancer expression; loss implicated in male-biased myeloid and urothelial cancers.	3 of 5 miRNAs
DENND6A	3	miR-16-5p, miR-124-3p, miR-29b-3p	Rab GTPase regulator	Guanine-nucleotide-exchange factor for Rab14; limited but emerging cancer literature linking it to lung and liver cancer invasion.	3 of 5 miRNAs
DUSP2	3	miR-124-3p, miR-122-5p, miR-29b-3p	MAPK phosphatase	Dual-specificity phosphatase 2; inactivates ERK and p38 MAPK; context-dependent tumour-suppressor or promoter in ovarian, colorectal and breast cancer.	3 of 5 miRNAs
ENTPD1	3	miR-16-5p, miR-122-5p, miR-29b-3p	Ecto-ATPase / immune regulation	CD39, ectonucleoside triphosphate diphosphohydrolase-1; generates immunosuppressive adenosine in the tumour microenvironment; marker of exhausted T cells and a cancer immunotherapy target.	3 of 5 miRNAs
FBXL18	3	miR-16-5p, miR-124-3p, miR-221-3p	SCF E3 ubiquitin ligase	F-box/LRR-repeat protein 18; substrate adaptor for SCF ubiquitin ligase; emerging oncogenic role in glioblastoma and hepatocellular carcinoma.	3 of 5 miRNAs
GNL3L	3	miR-16-5p, miR-124-3p, miR-122-5p	Nucleolar GTPase / ribosome biogenesis	Guanine nucleotide binding protein-like 3 like; stabilises MDM2-p53 interaction and regulates telomere function; elevated in hepatocellular and colon cancer.	3 of 5 miRNAs
GOLGA7	3	miR-16-5p, miR-124-3p, miR-29b-3p	Golgi / protein trafficking	Golgin subfamily A member 7; partners ZDHHC9 palmitoyltransferase to modify H/N-RAS; emerging role in RAS-driven cancers.	3 of 5 miRNAs
HMGA1	3	miR-16-5p, miR-124-3p, miR-221-3p	Chromatin / transcription	High-mobility-group AT-hook 1; non-histone architectural chromatin protein; oncofetal expression driving proliferation, EMT and chemoresistance across many cancers.	3 of 5 miRNAs
HMOX1	3	miR-16-5p, miR-124-3p, miR-122-5p	Oxidative-stress response	Heme oxygenase-1; cytoprotective enzyme induced by NRF2; double-edged role in cancer, supporting tumour cell survival and therapy resistance in lung, pancreatic and prostate cancer.	3 of 5 miRNAs
KDM2A	3	miR-16-5p, miR-124-3p, miR-29b-3p	Chromatin / histone demethylase	Lysine demethylase 2A (H3K36me2); regulates ribosomal RNA transcription and cell-cycle progression; upregulated in lung and breast cancer.	3 of 5 miRNAs
KIF1B	3	miR-16-5p, miR-124-3p, miR-29b-3p	Kinesin motor / apoptosis	Kinesin family member 1B; tumour suppressor candidate at 1p36; loss associated with neuroblastoma, pheochromocytoma and medulloblastoma.	3 of 5 miRNAs
LAMC1	3	miR-16-5p, miR-124-3p, miR-29b-3p	ECM / basement membrane	Laminin gamma-1 chain; basement-membrane glycoprotein; supports tumour-stroma interactions, invasion and metastasis in hepatocellular and colorectal cancer.	3 of 5 miRNAs
LIMS1	3	miR-122-5p, miR-221-3p, miR-29b-3p	Focal adhesion / integrin signalling	LIM and senescent cell antigen-like domains 1 (PINCH1); component of integrin-linked kinase (ILK)/parvin adhesion complex; promotes migration in gastric and colon cancer.	3 of 5 miRNAs
MAZ	3	miR-124-3p, miR-122-5p, miR-29b-3p	Transcription factor	Myc-associated zinc-finger protein; regulates MYC and CDKN1A transcription; overexpression promotes prostate and pancreatic cancer progression.	3 of 5 miRNAs
MKI67	3	miR-16-5p, miR-221-3p, miR-29b-3p	Proliferation marker	Antigen Ki-67; canonical marker of proliferating cells; widely used clinically for tumour grading, especially in breast cancer and neuroendocrine tumours.	3 of 5 miRNAs
MYCN	3	miR-16-5p, miR-124-3p, miR-29b-3p	MYC-family oncogene	N-myc proto-oncogene; amplification defines high-risk neuroblastoma; also oncogenic in medulloblastoma, small-cell lung cancer and retinoblastoma.	3 of 5 miRNAs
NASP	3	miR-124-3p, miR-122-5p, miR-29b-3p	Histone chaperone	Nuclear autoantigenic sperm protein (histone H1 chaperone); supports chromatin assembly during DNA replication; elevated in several carcinomas and proposed as a proliferation marker.	3 of 5 miRNAs
NUFIP2	3	miR-16-5p, miR-124-3p, miR-221-3p	RNA binding / FMRP-associated	Nuclear FMR1-interacting protein 2; RNA-binding partner of FMRP regulating mRNA localisation; limited but growing evidence of roles in glioma.	3 of 5 miRNAs
PIK3R1	3	miR-16-5p, miR-221-3p, miR-29b-3p	PI3K regulatory subunit (p85alpha)	p85alpha regulatory subunit of PI3K; tumour suppressor whose loss releases PI3K catalytic activity; mutated or deleted in glioblastoma, endometrial and ovarian cancer.	3 of 5 miRNAs
POFUT1	3	miR-16-5p, miR-124-3p, miR-122-5p	Protein O-fucosylation / Notch	Protein O-fucosyltransferase 1; essential for Notch receptor ligand binding; overexpression activates Notch signalling in colorectal and breast cancer.	3 of 5 miRNAs
RACGAP1	3	miR-16-5p, miR-122-5p, miR-221-3p	Rho-family GAP / cytokinesis	Rac GTPase-activating protein 1; component of the centralspindlin complex essential for cytokinesis; overexpression drives proliferation and invasion in gastric, hepatocellular and breast cancer.	3 of 5 miRNAs
RECK	3	miR-16-5p, miR-124-3p, miR-221-3p	MMP inhibitor / ECM	Reversion-inducing cysteine-rich protein with Kazal motifs; GPI-anchored inhibitor of MMP-2/MMP-9/MT1-MMP; tumour suppressor whose loss promotes invasion and angiogenesis.	3 of 5 miRNAs
REL	3	miR-16-5p, miR-122-5p, miR-29b-3p	NF-kappaB subunit	c-Rel, NF-kappaB family transcription factor; amplified in B-cell lymphomas (DLBCL, Hodgkin); sustains inflammation-driven oncogenesis.	3 of 5 miRNAs
RHOA	3	miR-124-3p, miR-122-5p, miR-221-3p	Small GTPase / cytoskeleton	Ras homolog family member A; coordinates actomyosin contractility and migration; recurrent gain-of-function mutations in diffuse-type gastric cancer and T-cell lymphoma.	3 of 5 miRNAs
RUNDC3B	3	miR-16-5p, miR-221-3p, miR-29b-3p	RUN domain / other	RUN domain containing 3B; limited functional characterisation; included for completeness.	3 of 5 miRNAs
SERPINH1	3	miR-124-3p, miR-221-3p, miR-29b-3p	ER chaperone / collagen biogenesis	Serpin peptidase inhibitor clade H member 1 (HSP47); collagen-specific molecular chaperone; overexpression drives fibrosis-associated cancer progression in pancreatic and gastric cancer.	3 of 5 miRNAs
SLC7A1	3	miR-16-5p, miR-124-3p, miR-122-5p	Amino acid transport	Cationic amino acid transporter-1 (CAT-1); imports arginine and lysine; upregulated in rapidly proliferating tumours to support biosynthesis.	3 of 5 miRNAs
SNTB2	3	miR-16-5p, miR-124-3p, miR-122-5p	Scaffold / dystrophin complex	Beta-2 syntrophin; scaffold protein in the dystrophin-associated complex; emerging cancer-relevant roles in glioma and breast cancer migration.	3 of 5 miRNAs
SP1	3	miR-16-5p, miR-124-3p, miR-29b-3p	Transcription factor	Specificity protein 1; ubiquitous Sp/KLF transcription factor; drives expression of VEGFA, MYC and EGFR; elevated in most solid tumours.	3 of 5 miRNAs
TIMP3	3	miR-16-5p, miR-124-3p, miR-221-3p	MMP inhibitor	Tissue inhibitor of metalloproteinases-3; ECM-bound inhibitor of MMPs, ADAMs and ADAMTS; tumour suppressor whose silencing (often by promoter methylation) promotes invasion and angiogenesis.	3 of 5 miRNAs
TMEM168	3	miR-16-5p, miR-122-5p, miR-221-3p	Membrane / uncharacterised	Transmembrane protein 168; emerging oncogenic role in glioma and cardiac-pathology contexts; limited mechanistic data.	3 of 5 miRNAs
TOB2	3	miR-16-5p, miR-122-5p, miR-221-3p	Anti-proliferative / CCR4-NOT	Transducer of ERBB2 2; anti-proliferative protein binding CAF1/CCR4-NOT deadenylase; downregulated in breast, colorectal and hepatocellular cancer.	3 of 5 miRNAs
TP53	3	miR-16-5p, miR-221-3p, miR-29b-3p	p53 pathway / tumour suppression	Tumour protein p53; the most frequently mutated tumour suppressor; coordinates DNA-damage response, cell-cycle arrest, apoptosis and senescence.	3 of 5 miRNAs
TPD52L2	3	miR-124-3p, miR-122-5p, miR-29b-3p	TPD52-family / membrane trafficking	Tumour protein D52-like 2; amplified in breast and ovarian cancer; supports proliferation and vesicle trafficking.	3 of 5 miRNAs
ZBTB5	3	miR-16-5p, miR-221-3p, miR-29b-3p	Zinc-finger transcription repressor	Zinc finger and BTB domain containing 5; transcriptional repressor of CDKN1A (p21); emerging role in cell-cycle control in colorectal cancer.	3 of 5 miRNAs
ZEB2	3	miR-16-5p, miR-124-3p, miR-221-3p	EMT transcription factor	Zinc finger E-box binding homeobox 2; master EMT regulator repressing E-cadherin; drives invasion, metastasis and chemoresistance in breast, colorectal and bladder cancer.	3 of 5 miRNAs

## Sheet: Summary distribution
Number of regulating top-5 miRNAs	Number of genes	Notes
5 (targeted by all 5 miRNAs)	1	AKT3 only
4	5	CALU, CDK6, DDX6, GALNT3, PSMB5
3	51	see Sheet 'Shared targets (>=3 miRNAs)'
2	494	broad shared regulation tier
1	3274	uniquely targeted by a single miRNA
Total unique target genes	3825
