# Supplementary material for: Machine Learning-Based Identification of Candidate Serum miRNA Features for Pan-Cancer and Cancer Type Classification
Source: Life (Basel). 2026 May 20;16(5):850. doi: 10.3390/life16050850 (PMC13208496; doi:10.3390/life16050850)
Supplement: Supplementary file 1 [file life-16-00850-s001.zip › life-4232501-supplementary/Table S2.xlsx]

## Sheet: Pan-Cancer Vs Non-Cancer
Rank	LASSO	LightGBM	MCFS	mRMR	RF_ZL	CATboost	XGBoost
1	hsa-miR-5100	hsa-miR-5100	hsa-miR-663a	hsa-miR-151a-5p	hsa-miR-1307-3p	hsa-miR-5100	hsa-miR-663a
2	hsa-miR-642b-3p	hsa-miR-1228-5p	hsa-miR-1228-5p	hsa-miR-4730	hsa-miR-4783-3p	hsa-miR-663a	hsa-miR-3184-5p
3	hsa-miR-1307-3p	hsa-miR-663a	hsa-miR-3184-5p	hsa-miR-663a	hsa-miR-320a	hsa-miR-1290	hsa-miR-6729-5p
4	hsa-miR-663a	hsa-miR-4730	hsa-miR-6784-5p	hsa-miR-3923	hsa-miR-663a	hsa-miR-1228-5p	hsa-miR-4783-3p
5	hsa-miR-3656	hsa-miR-6845-5p	hsa-miR-4730	hsa-miR-5587-5p	hsa-miR-6802-5p	hsa-miR-3184-5p	hsa-miR-5100
6	hsa-miR-1233-5p	hsa-miR-4456	hsa-miR-6802-5p	hsa-miR-4666a-5p	hsa-miR-8073	hsa-miR-4730	hsa-miR-4666a-3p
7	hsa-miR-4725-3p	hsa-miR-629-3p	hsa-miR-1307-3p	hsa-miR-4783-3p	hsa-miR-3118	hsa-miR-4787-3p	hsa-miR-1228-5p
8	hsa-miR-4745-5p	hsa-miR-1290	hsa-miR-8073	hsa-miR-3617-5p	hsa-miR-3940-5p	hsa-miR-4456	hsa-miR-6805-3p
9	hsa-miR-6088	hsa-miR-6805-3p	hsa-miR-4783-3p	hsa-miR-1260b	hsa-miR-3923	hsa-miR-6845-5p	hsa-miR-4433a-5p
10	hsa-miR-4675	hsa-miR-4783-3p	hsa-miR-1469	hsa-miR-1268a	hsa-miR-3924	hsa-miR-1469	hsa-miR-6771-3p
11	hsa-miR-6885-5p	hsa-miR-4787-3p	hsa-miR-3940-5p	hsa-miR-3688-5p	hsa-miR-3184-5p	hsa-miR-4783-3p	hsa-miR-1909-3p
12	hsa-miR-6775-5p	hsa-miR-4532	hsa-miR-320a	hsa-miR-3146	hsa-miR-6784-5p	hsa-miR-6893-5p	hsa-miR-6784-5p
13	hsa-miR-4532	hsa-miR-7114-5p	hsa-miR-3115	hsa-miR-4490	hsa-miR-3179	hsa-miR-6805-3p	hsa-miR-6769a-5p
14	hsa-miR-4417	hsa-miR-6893-5p	hsa-miR-1233-5p	hsa-miR-125a-3p	hsa-miR-4477b	hsa-miR-6784-5p	hsa-miR-4456
15	hsa-miR-658	hsa-miR-4739	hsa-miR-3683	hsa-miR-4317	hsa-miR-3671	hsa-miR-4463	hsa-miR-6895-5p
16	hsa-miR-4327	hsa-miR-4443	hsa-miR-548ah-5p	hsa-miR-590-5p	hsa-miR-4536-5p	hsa-miR-1307-3p	hsa-miR-4665-3p
17	hsa-miR-149-3p	hsa-miR-575	hsa-miR-1262	hsa-miR-548l	hsa-miR-3606-5p	hsa-miR-1234-3p	hsa-miR-638
18	hsa-miR-514b-5p	hsa-miR-6784-5p	hsa-miR-3686	hsa-miR-8073	hsa-miR-1233-5p	hsa-miR-1275	hsa-miR-6845-5p
19	hsa-miR-3132	hsa-miR-629-5p	hsa-miR-3923	hsa-miR-339-3p	hsa-miR-561-3p	hsa-miR-1268b	hsa-miR-7110-5p
20	hsa-miR-92b-5p	hsa-miR-4745-5p	hsa-miR-875-5p	hsa-miR-151b	hsa-miR-17-3p	hsa-miR-4739	hsa-miR-4706
21	hsa-miR-1185-1-3p	hsa-miR-1234-3p	hsa-miR-620	hsa-miR-548d-5p	hsa-miR-4532	hsa-miR-6880-5p	hsa-miR-135a-3p
22	hsa-miR-4783-3p	hsa-miR-1275	hsa-miR-4675	hsa-miR-642b-3p	hsa-miR-1228-5p	hsa-miR-1203	hsa-miR-6798-3p
23	hsa-miR-320c	hsa-miR-4463	hsa-miR-3658	hsa-miR-5692b	hsa-miR-1258	hsa-miR-575	hsa-miR-7108-5p
24	hsa-miR-4697-5p	hsa-miR-3184-5p	hsa-miR-548av-5p	hsa-miR-1343-3p	hsa-miR-320b	hsa-miR-6088	hsa-miR-629-3p
25	hsa-miR-885-3p	hsa-miR-8059	hsa-miR-513c-3p	hsa-miR-539-5p	hsa-miR-1262	hsa-miR-6765-5p	hsa-miR-889-5p
26	hsa-miR-6780b-5p	hsa-miR-6879-5p	hsa-miR-561-5p	hsa-miR-148a-3p	hsa-miR-6781-5p	hsa-miR-320b	hsa-miR-30a-3p
27	hsa-miR-3137	hsa-miR-6826-3p	hsa-miR-4678	hsa-miR-140-3p	hsa-miR-548ah-5p	hsa-miR-629-3p	hsa-miR-3150b-5p
28	hsa-miR-495-5p	hsa-miR-4697-5p	hsa-miR-4477b	hsa-miR-4666a-3p	hsa-miR-8076	hsa-miR-6800-5p	hsa-miR-20a-3p
29	hsa-miR-608	hsa-miR-135a-3p	hsa-miR-8061	hsa-miR-6784-5p	hsa-miR-3115	hsa-miR-125a-3p	hsa-miR-4783-5p
30	hsa-miR-6790-5p	hsa-miR-887-3p	hsa-miR-320b	hsa-miR-519a-3p	hsa-miR-548av-5p	hsa-miR-7114-5p	hsa-miR-4674
31	hsa-miR-629-5p	hsa-miR-516a-5p	hsa-miR-575	hsa-miR-4777-3p	hsa-miR-1271-3p	hsa-miR-4532	hsa-miR-4730
32	hsa-miR-4707-5p	hsa-miR-5008-5p	hsa-miR-3613-5p	hsa-miR-548ar-5p	hsa-miR-3684	hsa-miR-3178	hsa-miR-6731-3p
33	hsa-miR-28-3p	hsa-miR-367-5p	hsa-miR-548au-5p	hsa-miR-3657	hsa-miR-561-5p	hsa-miR-887-3p	hsa-miR-103a-2-5p
34	hsa-miR-27a-5p	hsa-miR-1237-5p	hsa-miR-4464	hsa-miR-1245a	hsa-miR-6800-5p	hsa-miR-4745-5p	hsa-miR-629-5p
35	hsa-miR-518b	hsa-miR-941	hsa-miR-539-3p	hsa-miR-592	hsa-miR-3133	hsa-miR-1343-5p	hsa-miR-373-5p
36	hsa-miR-520b	hsa-miR-8071	hsa-miR-4795-5p	hsa-miR-548b-3p	hsa-miR-376c-5p	hsa-miR-1225-3p	hsa-miR-6741-5p
37	hsa-miR-498	hsa-miR-6855-3p	hsa-miR-1244	hsa-miR-4461	hsa-miR-3201	hsa-miR-6087	hsa-miR-665
38	hsa-miR-512-3p	hsa-miR-4423-5p	hsa-miR-3136-3p	hsa-miR-4532	hsa-miR-3611	hsa-miR-4646-5p	hsa-miR-548v
39	hsa-miR-490-3p	hsa-miR-1343-3p	hsa-miR-4782-5p	hsa-miR-3166	hsa-miR-3613-5p	hsa-miR-516a-5p	hsa-miR-4423-5p
40	hsa-miR-452-5p	hsa-miR-125a-3p	hsa-miR-1258	hsa-miR-4679	hsa-miR-4452	hsa-miR-4443	hsa-miR-6846-3p
41	hsa-miR-451a	hsa-miR-92a-2-5p	hsa-miR-548i	hsa-miR-507	hsa-miR-3683	hsa-miR-3940-5p	hsa-miR-6811-5p
42	hsa-miR-1302	hsa-miR-6785-5p	hsa-miR-4696	hsa-miR-4460	hsa-miR-513c-3p	hsa-miR-1185-1-3p	hsa-miR-6753-3p
43	hsa-miR-548l	hsa-miR-6729-5p	hsa-miR-3118	hsa-miR-510-5p	hsa-miR-8061	hsa-miR-658	hsa-miR-3714
44	hsa-miR-1208	hsa-miR-4444	hsa-miR-1277-3p	hsa-miR-586	hsa-miR-4795-5p	hsa-miR-8073	hsa-miR-6747-3p
45	hsa-miR-1207-3p	hsa-miR-4258	hsa-miR-3606-5p	hsa-miR-4797-5p	hsa-miR-5100	hsa-miR-3679-5p	hsa-miR-1229-5p
46	hsa-miR-124-5p	hsa-miR-2861	hsa-miR-3611	hsa-miR-5100	hsa-miR-5682	hsa-miR-6785-5p	hsa-miR-5010-5p
47	hsa-miR-122-3p	hsa-miR-940	hsa-miR-3671	hsa-miR-613	hsa-miR-548au-5p	hsa-miR-6821-5p	hsa-miR-188-5p
48	hsa-miR-199a-3p_hsa-miR-199b-3p	hsa-miR-6828-5p	hsa-miR-208b-5p	hsa-miR-4693-3p	hsa-miR-548ai	hsa-miR-6789-5p	hsa-miR-1247-5p
49	hsa-miR-196a-3p	hsa-miR-6790-3p	hsa-miR-3672	hsa-miR-1307-3p	hsa-miR-548aw	hsa-miR-4417	hsa-miR-8072
50	hsa-miR-16-2-3p	hsa-miR-6087	hsa-miR-576-3p	hsa-miR-217	hsa-miR-605-3p	hsa-miR-1227-5p	hsa-miR-4264
51	hsa-miR-106a-3p	hsa-miR-4646-5p	hsa-miR-3133	hsa-miR-3121-5p	hsa-miR-4536-3p	hsa-miR-135a-3p	hsa-miR-4532
52	hsa-miR-4281	hsa-miR-365a-3p_hsa-miR-365b-3p	hsa-miR-4693-3p	hsa-miR-2114-3p	hsa-miR-889-3p	hsa-miR-4530	hsa-miR-1234-3p
53	hsa-miR-4271	hsa-miR-6885-5p	hsa-miR-4536-5p	hsa-miR-10a-5p	hsa-miR-1244	hsa-miR-3656	hsa-miR-4260
54	hsa-miR-3130-3p	hsa-miR-6762-5p	hsa-miR-3924	hsa-let-7f-5p	hsa-miR-3658	hsa-miR-3620-5p	hsa-miR-598-5p
55	hsa-miR-4285	hsa-miR-6731-3p	hsa-miR-3912-3p	hsa-miR-601	hsa-miR-651-3p	hsa-miR-3663-3p	hsa-miR-4435
56	hsa-miR-2277-3p	hsa-miR-574-3p	hsa-miR-3117-5p	hsa-miR-367-5p	hsa-miR-5591-5p	hsa-miR-153-3p	hsa-miR-3180
57	hsa-miR-2276-3p	hsa-miR-4534	hsa-miR-3121-3p	hsa-miR-875-3p	hsa-miR-302f	hsa-miR-8063	hsa-miR-3944-5p
58	hsa-miR-1270	hsa-miR-3679-5p	hsa-miR-1203	hsa-miR-374a-3p	hsa-miR-1261	hsa-miR-1343-3p	hsa-miR-3195
59	hsa-miR-1269a	hsa-miR-1469	hsa-miR-651-3p	hsa-miR-4426	hsa-miR-548m	hsa-miR-6076	hsa-miR-4316
60	hsa-miR-1255a	hsa-miR-1307-3p	hsa-miR-376c-5p	hsa-miR-5586-3p	hsa-miR-4703-5p	hsa-miR-105-3p	hsa-miR-4469
61	hsa-miR-1254	hsa-miR-937-5p	hsa-miR-3607-3p	hsa-miR-4742-3p	hsa-miR-606	hsa-miR-3122	hsa-miR-9-3p
62	hsa-miR-4424	hsa-miR-6889-5p	hsa-miR-17-3p	hsa-miR-4668-3p	hsa-miR-548u	hsa-miR-4697-5p	hsa-miR-4488
63	hsa-miR-4785	hsa-miR-6781-5p	hsa-miR-1537-5p	hsa-miR-4263	hsa-miR-548ad-5p	hsa-miR-4638-5p	hsa-miR-5090
64	hsa-miR-4680-5p	hsa-miR-6765-5p	hsa-miR-6512-5p	hsa-miR-451a	hsa-miR-548j-3p	hsa-miR-1909-3p	hsa-miR-577
65	hsa-miR-3124-3p	hsa-miR-6724-5p	hsa-miR-8076	hsa-miR-570-3p	hsa-miR-4662b	hsa-miR-4444	hsa-miR-5584-5p
66	hsa-miR-4722-3p	hsa-miR-4530	hsa-miR-1271-3p	hsa-miR-509-3p	hsa-miR-4500	hsa-miR-17-3p	hsa-miR-548o-3p
67	hsa-miR-3140-5p	hsa-miR-3620-5p	hsa-miR-190b	hsa-miR-424-3p	hsa-miR-1206	hsa-miR-4728-5p	hsa-miR-4755-3p
68	hsa-miR-4709-5p	hsa-miR-342-5p	hsa-miR-3674	hsa-miR-3115	hsa-miR-562	hsa-miR-1915-3p	hsa-miR-4447
69	hsa-miR-3973	hsa-miR-128-2-5p	hsa-miR-548y	hsa-miR-599	hsa-miR-1827	hsa-miR-629-5p	hsa-miR-4533
70	hsa-miR-3186-3p	hsa-miR-1200	hsa-miR-3684	hsa-miR-26b-5p	hsa-miR-6516-3p	hsa-miR-572	hsa-miR-6860
71	hsa-miR-3065-5p	hsa-miR-6860	hsa-miR-548ai	hsa-miR-575	hsa-miR-3689a-5p	hsa-miR-4701-5p	hsa-miR-4459
72	hsa-miR-4483	hsa-miR-6831-5p	hsa-miR-5682	hsa-miR-922	hsa-miR-3152-3p	hsa-miR-6802-5p	hsa-miR-4707-5p
73	hsa-miR-4525	hsa-miR-6789-5p	hsa-miR-4760-3p	hsa-miR-4790-3p	hsa-miR-4456	hsa-miR-6729-5p	hsa-miR-4739
74	hsa-miR-5194	hsa-miR-6786-5p	hsa-miR-3607-5p	hsa-miR-3661	hsa-miR-1469	hsa-miR-92a-2-5p	hsa-miR-3621
75	hsa-miR-5193	hsa-miR-6757-5p	hsa-miR-561-3p	hsa-miR-652-3p	hsa-miR-4730	hsa-miR-8071	hsa-miR-1237-5p
76	hsa-miR-5087	hsa-miR-6746-5p	hsa-miR-4766-3p	hsa-miR-493-5p	hsa-miR-1290	hsa-miR-6736-5p	hsa-miR-4463
77	hsa-miR-5011-3p	hsa-miR-6728-3p	hsa-miR-4536-3p	hsa-miR-98-5p	hsa-miR-4530	hsa-miR-6786-5p	hsa-miR-4329
78	hsa-miR-4501	hsa-miR-6088	hsa-miR-4530	hsa-miR-219b-3p	hsa-miR-575	hsa-miR-6885-5p	hsa-miR-185-5p
79	hsa-miR-4802-5p	hsa-miR-4780	hsa-miR-606	hsa-miR-3165	hsa-miR-1203	hsa-miR-4741	hsa-miR-3145-5p
80	hsa-miR-4802-3p	hsa-miR-4313	hsa-miR-548aw	hsa-miR-6131	hsa-miR-4678	hsa-miR-574-3p	hsa-miR-574-3p
81	hsa-miR-4801	hsa-miR-4274	hsa-miR-5100	hsa-miR-582-3p	hsa-miR-4787-3p	hsa-miR-126-3p	hsa-miR-575
82	hsa-miR-4715-3p	hsa-miR-371a-5p	hsa-miR-5579-3p	hsa-miR-4670-3p	hsa-miR-125a-3p	hsa-miR-937-5p	hsa-miR-6880-5p
83	hsa-miR-4658	hsa-miR-3663-3p	hsa-miR-3908	hsa-miR-4675	hsa-miR-6765-5p	hsa-miR-6848-5p	hsa-let-7g-5p
84	hsa-miR-329-5p	hsa-miR-320b	hsa-miR-5047	hsa-miR-4272	hsa-miR-4697-5p	hsa-miR-1199-5p	hsa-miR-6852-5p
85	hsa-miR-433-5p	hsa-miR-3178	hsa-miR-548ak	hsa-miR-4744	hsa-miR-3908	hsa-miR-941	hsa-miR-7641
86	hsa-let-7c-3p	hsa-miR-29b-1-5p	hsa-miR-4703-5p	hsa-miR-499b-3p	hsa-miR-4429	hsa-miR-6889-5p	hsa-miR-4750-5p
87	hsa-miR-450a-1-3p	hsa-miR-1343-5p	hsa-miR-3927-3p	hsa-miR-450b-5p	hsa-miR-1245b-3p	hsa-miR-4749-5p	hsa-miR-7153-5p
88	hsa-miR-6717-5p	hsa-miR-125b-2-3p	hsa-miR-4711-5p	hsa-miR-4477a	hsa-miR-887-3p	hsa-miR-4258	hsa-miR-4313
89	hsa-miR-6716-3p	hsa-miR-1203	hsa-miR-1261	hsa-miR-7844-5p	hsa-miR-6845-5p	hsa-miR-187-5p	hsa-miR-6765-3p
90	hsa-miR-5583-3p	hsa-miR-885-3p	hsa-miR-4777-5p	hsa-miR-101-3p	hsa-miR-576-3p	hsa-miR-320e	hsa-miR-4714-3p
91	hsa-miR-5583-5p	hsa-miR-8073	hsa-miR-4705	hsa-miR-20a-5p	hsa-miR-6749-5p	hsa-miR-378a-5p	hsa-miR-4302
92	hsa-miR-548ar-3p	hsa-miR-6875-3p	hsa-miR-4764-5p	hsa-miR-651-5p	hsa-miR-5090	hsa-miR-940	hsa-miR-5008-3p
93	hsa-miR-548ar-5p	hsa-miR-6869-5p	hsa-miR-6825-5p	hsa-miR-4770	hsa-miR-128-1-5p	hsa-miR-1238-5p	hsa-miR-491-3p
94	hsa-miR-6830-5p	hsa-miR-6800-5p	hsa-miR-92a-2-5p	hsa-miR-195-5p	hsa-miR-4675	hsa-miR-342-5p	hsa-miR-409-5p
95	hsa-miR-6829-3p	hsa-miR-6769a-5p	hsa-miR-642b-3p	hsa-miR-29b-1-5p	hsa-miR-4727-3p	hsa-miR-6877-5p	hsa-miR-3161
96	hsa-miR-6822-5p	hsa-miR-6746-3p	hsa-miR-499b-5p	hsa-miR-1305	hsa-miR-6877-5p	hsa-miR-22-5p	hsa-miR-1278
97	hsa-miR-6821-3p	hsa-miR-663b	hsa-miR-889-3p	hsa-miR-4714-3p	hsa-miR-4707-5p	hsa-miR-128-1-5p	hsa-miR-125b-1-3p
98	hsa-miR-6814-5p	hsa-miR-642a-5p	hsa-miR-6781-5p	hsa-miR-302a-5p	hsa-miR-128-2-5p	hsa-miR-6762-5p	hsa-miR-4676-5p
99	hsa-miR-6813-3p	hsa-miR-6126	hsa-miR-3128	hsa-miR-509-5p	hsa-miR-4256	hsa-miR-1200	hsa-miR-4258
100	hsa-miR-6806-5p	hsa-miR-585-5p	hsa-miR-1290	hsa-miR-4803	hsa-miR-6729-5p	hsa-miR-125b-2-3p	hsa-miR-95-3p
101	hsa-miR-580-5p	hsa-miR-5701	hsa-miR-302f	hsa-miR-3683	hsa-miR-6825-5p	hsa-miR-371a-5p	hsa-miR-4473
102	hsa-miR-579-5p	hsa-miR-4663	hsa-miR-548m	hsa-miR-588	hsa-miR-92a-2-5p	hsa-miR-6839-5p	hsa-miR-4497
103	hsa-miR-4485-5p	hsa-miR-4658	hsa-miR-605-3p	hsa-miR-379-5p	hsa-miR-642b-3p	hsa-miR-6875-5p	hsa-miR-8059
104	hsa-miR-1-5p	hsa-miR-4417	hsa-miR-5591-5p	hsa-miR-548aq-5p	hsa-miR-4258	hsa-miR-4327	hsa-miR-5092
105	hsa-miR-8089	hsa-miR-3977	hsa-miR-5579-5p	hsa-miR-490-5p	hsa-miR-548g-5p	hsa-miR-151b	hsa-miR-1225-3p
106	hsa-miR-8088	hsa-miR-3689d	hsa-miR-3179	hsa-miR-181b-2-3p	hsa-miR-5003-3p	hsa-miR-885-3p	hsa-miR-1205
107	hsa-miR-8073	hsa-miR-3679-3p	hsa-miR-559	hsa-miR-377-5p	hsa-miR-620	hsa-miR-4734	hsa-miR-548a-3p
108	hsa-miR-8072	hsa-miR-3622a-5p	hsa-miR-6800-5p	hsa-miR-2115-3p	hsa-miR-6785-5p	hsa-miR-5008-5p	hsa-miR-6889-5p
109	hsa-miR-8057	hsa-miR-3196	hsa-miR-548u	hsa-miR-411-5p	hsa-miR-1224-5p	hsa-miR-6794-3p	hsa-miR-6828-5p
110	hsa-miR-8056	hsa-miR-3195	hsa-miR-1255b-5p	hsa-miR-548e-5p	hsa-miR-618	hsa-miR-4505	hsa-miR-4728-5p
111	hsa-miR-518e-3p	hsa-miR-3185	hsa-miR-1243	hsa-miR-892a	hsa-miR-1252-5p	hsa-miR-4787-5p	hsa-miR-7114-3p
112	hsa-miR-516b-3p_hsa-miR-516a-3p	hsa-miR-3155a	hsa-miR-454-3p	hsa-miR-215-3p	hsa-miR-548ae-3p	hsa-miR-1227-3p	hsa-miR-5587-5p
113	hsa-miR-203a-3p	hsa-miR-211-3p	hsa-miR-3201	hsa-miR-614	hsa-miR-5047	hsa-miR-6825-5p	hsa-miR-8063
114	hsa-miR-199b-5p	hsa-miR-187-5p	hsa-miR-548b-5p	hsa-miR-1272	hsa-miR-1246	hsa-miR-4763-3p	hsa-miR-6847-3p
115	hsa-miR-199a-5p	hsa-miR-1268b	hsa-miR-514a-3p	hsa-miR-218-2-3p	hsa-miR-1273g-3p	hsa-miR-4476	hsa-miR-548ao-3p
116	hsa-miR-198	hsa-miR-1247-3p	hsa-miR-548av-3p	hsa-miR-4537	hsa-miR-1199-5p	hsa-miR-128-2-5p	hsa-miR-4643
117	hsa-miR-93-5p	hsa-miR-1238-5p	hsa-miR-135b-3p	hsa-miR-3184-5p	hsa-miR-6088	hsa-miR-548o-3p	hsa-miR-4636
118	hsa-miR-92a-3p	hsa-miR-1227-5p	hsa-miR-6088	hsa-miR-4427	hsa-miR-2053	hsa-miR-939-5p	hsa-miR-1290
119	hsa-miR-21-5p	hsa-miR-1185-2-3p	hsa-miR-548ad-3p	hsa-miR-543	hsa-miR-5585-5p	hsa-miR-345-5p	hsa-miR-568
120	hsa-miR-20a-5p	hsa-miR-874-3p	hsa-miR-302e	hsa-miR-511-3p	hsa-miR-4732-5p	hsa-miR-139-5p	hsa-miR-320c
121	hsa-miR-34b-3p	hsa-miR-7150	hsa-miR-3143	hsa-miR-541-3p	hsa-miR-191-5p	hsa-miR-7110-5p	hsa-miR-1207-5p
122	hsa-miR-219a-2-3p	hsa-miR-6880-5p	hsa-miR-548ag	hsa-miR-3139	hsa-miR-3156-5p	hsa-miR-3195	hsa-miR-372-5p
123	hsa-miR-138-1-3p	hsa-miR-6846-3p	hsa-miR-549a	hsa-miR-656-3p	hsa-miR-1277-3p	hsa-miR-6790-3p	hsa-miR-559
124	hsa-miR-136-3p	hsa-miR-6833-3p	hsa-miR-548g-5p	hsa-miR-6838-3p	hsa-miR-3616-5p	hsa-miR-4454	hsa-miR-6831-5p
125	hsa-miR-551b-3p	hsa-miR-6821-5p	hsa-miR-3167	hsa-miR-4659a-3p	hsa-miR-92b-5p	hsa-miR-7845-5p	hsa-miR-6874-5p
126	hsa-miR-568	hsa-miR-6812-3p	hsa-miR-664a-5p	hsa-miR-33b-5p	hsa-miR-3910	hsa-miR-5586-5p	hsa-miR-4648
127	hsa-miR-552-3p	hsa-miR-6797-3p	hsa-miR-208a-3p	hsa-miR-506-5p	hsa-miR-4758-5p	hsa-miR-548at-5p	hsa-miR-4658
128	hsa-miR-551a	hsa-miR-6732-5p	hsa-miR-3912-5p	hsa-miR-4301	hsa-miR-4648	hsa-miR-6798-5p	hsa-miR-1275
129	hsa-miR-506-3p	hsa-miR-658	hsa-miR-1245b-3p	hsa-miR-544b	hsa-miR-6076	hsa-miR-328-5p	hsa-miR-1227-5p
130	hsa-miR-513a-5p	hsa-miR-639	hsa-miR-2054	hsa-miR-505-3p	hsa-miR-451a	hsa-miR-4497	hsa-miR-4466
131	hsa-miR-1914-5p	hsa-miR-6090	hsa-miR-548ad-5p	hsa-miR-3144-3p	hsa-miR-4799-3p	hsa-miR-483-5p	hsa-miR-4745-5p
132	hsa-miR-1913	hsa-miR-6070	hsa-miR-3668	hsa-miR-573	hsa-miR-6752-5p	hsa-miR-4648	hsa-miR-6814-5p
133	hsa-miR-675-3p	hsa-miR-548q	hsa-miR-374b-3p	hsa-miR-362-3p	hsa-miR-4464	hsa-miR-3960	hsa-miR-6882-3p
134	hsa-miR-1468-5p	hsa-miR-548c-3p	hsa-miR-4775	hsa-miR-670-3p	hsa-miR-718	hsa-miR-3185	hsa-miR-6762-5p
135	hsa-miR-1288-3p	hsa-miR-524-3p	hsa-miR-125a-3p	hsa-miR-3116	hsa-miR-4655-3p	hsa-miR-4685-5p	hsa-miR-1236-5p
136	hsa-miR-1284	hsa-miR-5010-5p	hsa-miR-4662b	hsa-miR-1537-3p	hsa-miR-6786-5p	hsa-miR-3180-3p	hsa-miR-1254
137	hsa-miR-486-3p	hsa-miR-4798-3p	hsa-miR-4778-5p	hsa-miR-153-3p	hsa-miR-6780b-5p	hsa-miR-4769-5p	hsa-miR-4477a
138	hsa-miR-483-5p	hsa-miR-4783-5p	hsa-miR-4452	hsa-miR-4500	hsa-miR-6821-5p	hsa-miR-134-3p	hsa-miR-4443
139	hsa-miR-342-5p	hsa-miR-4769-5p	hsa-miR-548n	hsa-miR-2909	hsa-miR-378j	hsa-miR-548b-5p	hsa-miR-191-3p
140	hsa-miR-330-5p	hsa-miR-4749-5p	hsa-miR-497-3p	hsa-miR-146a-3p	hsa-miR-885-3p	hsa-miR-1470	hsa-miR-944
141	hsa-miR-3652	hsa-miR-4700-3p	hsa-miR-4532	hsa-miR-517c-3p	hsa-miR-744-5p	hsa-miR-4671-5p	hsa-miR-2355-5p
142	hsa-miR-3651	hsa-miR-4633-3p	hsa-miR-141-3p	hsa-miR-449b-5p	hsa-miR-6798-5p	hsa-miR-3670	hsa-miR-224-5p
143	hsa-miR-3616-3p	hsa-miR-4505	hsa-miR-556-5p	hsa-miR-3684	hsa-miR-5572	hsa-miR-4725-3p	hsa-miR-6800-5p
144	hsa-miR-3616-5p	hsa-miR-4473	hsa-miR-618	hsa-miR-1295a	hsa-miR-6892-5p	hsa-miR-3131	hsa-miR-3945
145	hsa-miR-2355-3p	hsa-miR-4305	hsa-miR-6765-5p	hsa-let-7e-5p	hsa-miR-7110-5p	hsa-miR-1225-5p	hsa-miR-6090
146	hsa-miR-3200-5p	hsa-miR-3960	hsa-miR-1185-5p	hsa-miR-301a-3p	hsa-miR-8063	hsa-miR-4675	hsa-miR-4489
147	hsa-miR-4290	hsa-miR-378a-5p	hsa-miR-128-1-5p	hsa-miR-7162-5p	hsa-miR-663b	hsa-miR-6515-5p	hsa-miR-6743-5p
148	hsa-miR-3177-3p	hsa-miR-3648	hsa-miR-548bb-3p	hsa-miR-4503	hsa-miR-3686	hsa-miR-6722-5p	hsa-miR-6869-5p
149	hsa-miR-378b	hsa-miR-3621	hsa-miR-1343-3p	hsa-miR-4691-3p	hsa-miR-4734	hsa-miR-296-3p	hsa-miR-329-5p
150	hsa-miR-4264	hsa-miR-346	hsa-miR-5590-3p	hsa-miR-4454	hsa-miR-320c	hsa-miR-2861	hsa-miR-4697-5p
151	hsa-miR-4434	hsa-miR-3160-5p	hsa-miR-340-5p	hsa-miR-302b-3p	hsa-miR-6889-5p	hsa-miR-6782-3p	hsa-miR-4787-3p
152	hsa-miR-4515	hsa-miR-3141	hsa-miR-4258	hsa-miR-558	hsa-miR-4685-5p	hsa-miR-652-5p	hsa-miR-6836-3p
153	hsa-miR-4793-3p	hsa-miR-30c-1-3p	hsa-miR-3606-3p	hsa-miR-4705	hsa-miR-1537-5p	hsa-miR-1306-3p	hsa-miR-148b-5p
154	hsa-miR-4682	hsa-miR-23a-3p	hsa-miR-3939	hsa-miR-4757-3p	hsa-miR-4787-5p	hsa-miR-6785-3p	hsa-miR-557
155	hsa-miR-4716-5p	hsa-miR-22-3p	hsa-miR-924	hsa-miR-629-5p	hsa-miR-4690-5p	hsa-miR-22-3p	hsa-miR-1296-5p
156	hsa-miR-4712-5p	hsa-miR-1915-3p	hsa-miR-4662a-5p	hsa-miR-4275	hsa-miR-4417	hsa-miR-4525	hsa-miR-6784-3p
157	hsa-miR-548ae-3p	hsa-miR-1909-3p	hsa-miR-6787-5p	hsa-miR-5092	hsa-miR-3180	hsa-miR-1185-2-3p	hsa-miR-6825-5p
158	hsa-miR-548ac	hsa-miR-17-3p	hsa-miR-4719	hsa-miR-708-3p	hsa-miR-3619-3p	hsa-miR-6740-3p	hsa-miR-4651
159	hsa-miR-4799-5p	hsa-miR-1306-5p	hsa-miR-376b-5p	hsa-miR-4494	hsa-miR-638	hsa-miR-4277	hsa-miR-4688
160	hsa-miR-4790-5p	hsa-miR-1249-3p	hsa-miR-887-3p	hsa-miR-3142	hsa-miR-6746-3p	hsa-miR-1228-3p	hsa-let-7b-3p
161	hsa-miR-3529-5p	hsa-miR-1247-5p	hsa-miR-1206	hsa-miR-548ad-3p	hsa-miR-8069	hsa-miR-4255	hsa-miR-3202
162	hsa-miR-4650-3p	hsa-miR-1224-5p	hsa-miR-4668-5p	hsa-miR-152-3p	hsa-miR-7114-5p	hsa-miR-365a-3p	hsa-miR-4666a-5p
163	hsa-miR-5701	hsa-miR-1185-1-3p	hsa-miR-885-3p	hsa-miR-5704	hsa-miR-6787-5p	hsa-miR-1197	hsa-miR-4640-5p
164	hsa-miR-5700	hsa-miR-92b-5p	hsa-miR-1268a	hsa-miR-548az-3p	hsa-miR-6858-5p	hsa-miR-1237-5p	hsa-miR-5586-3p
165	hsa-miR-5687	hsa-miR-920	hsa-miR-4798-5p	hsa-miR-6509-5p	hsa-miR-5195-3p	hsa-miR-6855-3p	hsa-miR-6864-3p
166	hsa-miR-5692c	hsa-miR-8089	hsa-miR-3609	hsa-miR-522-3p	hsa-miR-3607-5p	hsa-miR-23b-3p	hsa-miR-524-3p
167	hsa-miR-5589-3p	hsa-miR-7114-3p	hsa-miR-6888-3p	hsa-miR-502-5p	hsa-miR-939-5p	hsa-miR-6864-3p	hsa-miR-8073
168	hsa-miR-5589-5p	hsa-miR-7106-3p	hsa-miR-3942-5p	hsa-miR-4302	hsa-miR-5008-5p	hsa-miR-508-5p	hsa-miR-122-3p
169	hsa-miR-4772-5p	hsa-miR-6875-5p	hsa-miR-548h-5p	hsa-miR-759	hsa-miR-8071	hsa-miR-4724-3p	hsa-miR-26b-5p
170	hsa-miR-4462	hsa-miR-6869-3p	hsa-miR-5586-5p	hsa-miR-611	hsa-miR-6869-5p	hsa-miR-149-3p	hsa-miR-1267
171	hsa-miR-4790-3p	hsa-miR-6850-3p	hsa-miR-548e-5p	hsa-miR-649	hsa-miR-1268a	hsa-miR-6895-5p	hsa-miR-136-3p
172	hsa-miR-6733-3p	hsa-miR-6848-5p	hsa-miR-4256	hsa-miR-4659b-5p	hsa-miR-3136-3p	hsa-miR-373-5p	hsa-miR-21-5p
173	hsa-miR-6733-5p	hsa-miR-6840-3p	hsa-miR-4787-3p	hsa-miR-1246	hsa-miR-1914-5p	hsa-miR-4758-5p	hsa-miR-6893-5p
174	hsa-miR-6720-5p	hsa-miR-6834-5p	hsa-miR-548j-3p	hsa-miR-6839-3p	hsa-miR-6756-5p	hsa-miR-642a-3p	hsa-miR-6895-3p
175	hsa-miR-5699-5p	hsa-miR-6825-5p	hsa-miR-548ap-5p	hsa-miR-4727-5p	hsa-miR-4633-5p	hsa-miR-663b	hsa-miR-4303
176	hsa-miR-1288-5p	hsa-miR-6798-3p	hsa-miR-3145-3p	hsa-miR-215-5p	hsa-miR-4725-3p	hsa-miR-6716-5p	hsa-miR-3911
177	hsa-miR-1266-3p	hsa-miR-6784-3p	hsa-miR-3616-5p	hsa-miR-576-3p	hsa-miR-658	hsa-miR-1202	hsa-miR-4751
178	hsa-miR-1298-3p	hsa-miR-6782-3p	hsa-miR-4742-5p	hsa-miR-32-3p	hsa-miR-187-5p	hsa-miR-6849-3p	hsa-miR-6507-5p
179	hsa-miR-670-3p	hsa-miR-6780a-3p	hsa-miR-4500	hsa-miR-3976	hsa-miR-6724-5p	hsa-miR-23a-3p	hsa-miR-361-3p
180	hsa-miR-345-3p	hsa-miR-6775-5p	hsa-miR-3140-3p	hsa-miR-3920	hsa-miR-3167	hsa-miR-4665-3p	hsa-miR-433-5p
181	hsa-miR-382-3p	hsa-miR-6771-3p	hsa-miR-144-5p	hsa-miR-509-3-5p	hsa-miR-6805-3p	hsa-miR-625-3p	hsa-miR-877-3p
182	hsa-miR-6861-3p	hsa-miR-6759-5p	hsa-miR-3910	hsa-miR-96-3p	hsa-miR-5705	hsa-miR-3915	hsa-miR-642a-5p
183	hsa-miR-6861-5p	hsa-miR-675-5p	hsa-miR-4774-5p	hsa-miR-548t-5p	hsa-miR-4739	hsa-miR-296-5p	hsa-miR-501-5p
184	hsa-miR-6854-5p	hsa-miR-6734-5p	hsa-miR-4791	hsa-miR-6505-5p	hsa-miR-4454	hsa-miR-4766-5p	hsa-miR-4740-5p
185	hsa-miR-6853-3p	hsa-miR-6506-5p	hsa-miR-548z	hsa-miR-548g-3p	hsa-miR-1238-5p	hsa-miR-595	hsa-miR-4508
186	hsa-miR-6846-5p	hsa-miR-646	hsa-miR-4693-5p	hsa-miR-4683	hsa-miR-4750-5p	hsa-miR-4301	hsa-miR-650
187	hsa-miR-6845-3p	hsa-miR-642b-3p	hsa-miR-6752-5p	hsa-miR-1178-5p	hsa-miR-1185-2-3p	hsa-miR-4767	hsa-miR-29b-1-5p
188	hsa-miR-6837-5p	hsa-miR-615-5p	hsa-miR-4272	hsa-miR-15a-5p	hsa-miR-937-5p	hsa-miR-7703	hsa-miR-3928-3p
189	hsa-miR-6836-3p	hsa-miR-6132	hsa-miR-562	hsa-miR-5591-5p	hsa-miR-3187-3p	hsa-miR-6515-3p	hsa-miR-6746-3p
190	hsa-miR-25-5p	hsa-miR-5581-5p	hsa-miR-1277-5p	hsa-miR-1273d	hsa-miR-516a-5p	hsa-miR-6886-3p	hsa-miR-1238-3p
191	hsa-miR-24-2-5p	hsa-miR-553	hsa-miR-4770	hsa-miR-154-3p	hsa-miR-4463	hsa-miR-6780b-5p	hsa-miR-6752-5p
192	hsa-miR-523-3p	hsa-miR-527_hsa-miR-518a-5p	hsa-miR-653-3p	hsa-miR-6863	hsa-miR-6857-5p	hsa-miR-1238-3p	hsa-miR-6508-3p
193	hsa-miR-525-3p	hsa-miR-520g-5p	hsa-miR-548ba	hsa-miR-4474-5p	hsa-miR-3180-3p	hsa-miR-8069	hsa-miR-6756-5p
194	hsa-miR-497-5p	hsa-miR-520f-3p	hsa-miR-1260b	hsa-miR-4258	hsa-miR-197-5p	hsa-miR-6728-3p	hsa-miR-3648
195	hsa-miR-193b-3p	hsa-miR-5195-3p	hsa-miR-1252-5p	hsa-miR-301a-5p	hsa-miR-1225-5p	hsa-miR-6833-3p	hsa-miR-5581-5p
196	hsa-miR-487a-3p	hsa-miR-518f-3p	hsa-miR-148a-3p	hsa-miR-101-5p	hsa-miR-6880-5p	hsa-miR-559	hsa-miR-6088
197	hsa-miR-433-3p	hsa-miR-5189-3p	hsa-miR-6798-5p	hsa-miR-4457	hsa-miR-340-5p	hsa-miR-6857-5p	hsa-miR-7114-5p
198	hsa-miR-431-5p	hsa-miR-5187-3p	hsa-miR-92b-5p	hsa-miR-18a-5p	hsa-miR-6885-5p	hsa-miR-181c-3p	hsa-miR-3664-3p
199	hsa-miR-1295a	hsa-miR-514b-5p	hsa-miR-3662	hsa-miR-617	hsa-miR-7113-3p	hsa-miR-6831-5p	hsa-miR-8071
200	hsa-miR-1294	hsa-miR-4786-3p	hsa-miR-4720-3p	hsa-miR-4704-3p	hsa-miR-3121-3p	hsa-miR-6820-5p	hsa-miR-512-3p
201	hsa-miR-1205	hsa-miR-4747-3p	hsa-miR-4456	hsa-miR-144-3p	hsa-miR-219a-1-3p	hsa-miR-668-5p	hsa-miR-569
202	hsa-miR-1204	hsa-miR-4742-5p	hsa-miR-376a-2-5p	hsa-miR-3529-5p	hsa-miR-4505	hsa-miR-664a-5p	hsa-miR-182-5p
203	hsa-miR-23b-5p	hsa-miR-4731-3p	hsa-miR-6720-3p	hsa-miR-621	hsa-miR-4294	hsa-miR-6070	hsa-miR-4304
204	hsa-miR-15b-3p	hsa-miR-4706	hsa-miR-1197	hsa-miR-6832-5p	hsa-miR-6789-5p	hsa-miR-4642	hsa-miR-125a-3p
205	hsa-miR-181c-3p	hsa-miR-4689	hsa-miR-3664-3p	hsa-miR-4309	hsa-miR-1343-3p	hsa-miR-3194-3p	hsa-miR-3119
206	hsa-miR-181a-2-3p	hsa-miR-4665-3p	hsa-miR-4735-5p	hsa-miR-548au-5p	hsa-miR-6880-3p	hsa-miR-182-5p	hsa-miR-3160-5p
207	hsa-miR-29b-1-5p	hsa-miR-4640-3p	hsa-miR-548p	hsa-miR-5091	hsa-miR-373-5p	hsa-miR-3648	hsa-miR-3663-3p
208	hsa-miR-101-5p	hsa-miR-4522	hsa-miR-3119	hsa-miR-376b-3p	hsa-miR-3663-3p	hsa-miR-6830-3p	hsa-miR-6760-5p
209	hsa-miR-1193	hsa-miR-4506	hsa-miR-6739-5p	hsa-miR-4746-5p	hsa-miR-4674	hsa-miR-122-5p	hsa-miR-6089
210	hsa-miR-3201	hsa-miR-4485-5p	hsa-miR-4774-3p	hsa-miR-4671-5p	hsa-miR-940	hsa-miR-4433b-3p	hsa-miR-4451
211	hsa-miR-4289	hsa-miR-4476	hsa-miR-548at-5p	hsa-let-7c-5p	hsa-miR-4478	hsa-miR-193a-5p	hsa-miR-219b-3p
212	hsa-miR-4277	hsa-miR-4465	hsa-miR-545-5p	hsa-miR-4743-3p	hsa-miR-371b-5p	hsa-let-7d-5p	hsa-miR-6879-5p
213	hsa-miR-4310	hsa-miR-4459	hsa-miR-1264	hsa-miR-3942-3p	hsa-miR-6742-5p	hsa-miR-514b-5p	hsa-miR-4433b-5p
214	hsa-miR-3074-3p	hsa-miR-4418	hsa-miR-211-3p	hsa-miR-130a-3p	hsa-miR-1268b	hsa-miR-371b-5p	hsa-miR-4632-5p
215	hsa-miR-1266-5p	hsa-miR-4297	hsa-miR-7110-5p	hsa-miR-491-3p	hsa-miR-320e	hsa-miR-6840-3p	hsa-miR-92a-2-5p
216	hsa-miR-548o-3p	hsa-miR-4294	hsa-miR-145-3p	hsa-miR-1248	hsa-miR-6893-5p	hsa-miR-6826-5p	hsa-miR-3529-5p
217	hsa-miR-1250-5p	hsa-miR-4286	hsa-miR-5197-3p	hsa-miR-1180-3p	hsa-miR-135a-3p	hsa-miR-4753-3p	hsa-miR-373-3p
218	hsa-miR-1249-3p	hsa-miR-4264	hsa-miR-6516-3p	hsa-miR-135b-3p	hsa-miR-1275	hsa-miR-4640-3p	hsa-miR-6869-3p
219	hsa-miR-4487	hsa-miR-4260	hsa-miR-6786-5p	hsa-miR-4797-3p	hsa-miR-1909-3p	hsa-miR-4429	hsa-miR-3175
220	hsa-miR-4468	hsa-miR-423-5p	hsa-miR-4482-5p	hsa-miR-5692a	hsa-miR-629-3p	hsa-miR-211-5p	hsa-miR-215-5p
221	hsa-miR-4646-5p	hsa-miR-3945	hsa-miR-205-3p	hsa-miR-4790-5p	hsa-miR-6875-5p	hsa-miR-4724-5p	hsa-miR-1199-5p
222	hsa-miR-4799-3p	hsa-miR-3614-5p	hsa-miR-1238-5p	hsa-miR-3193	hsa-miR-653-3p	hsa-miR-7159-3p	hsa-miR-483-5p
223	hsa-miR-4655-3p	hsa-miR-345-5p	hsa-miR-6821-5p	hsa-miR-19a-5p	hsa-miR-6836-3p	hsa-miR-3160-5p	hsa-miR-6834-5p
224	hsa-miR-4726-3p	hsa-miR-345-3p	hsa-miR-4679	hsa-miR-6768-3p	hsa-miR-548o-3p	hsa-miR-451a	hsa-miR-516a-5p
225	hsa-miR-4781-3p	hsa-miR-329-3p	hsa-miR-4504	hsa-miR-3167	hsa-miR-8059	hsa-miR-6797-3p	hsa-miR-3178
226	hsa-miR-4491	hsa-miR-3190-5p	hsa-miR-607	hsa-miR-4423-5p	hsa-miR-6087	hsa-miR-4480	hsa-miR-6830-3p
227	hsa-miR-3159	hsa-miR-3188	hsa-miR-628-5p	hsa-miR-556-3p	hsa-miR-3158-5p	hsa-miR-8089	hsa-miR-1469
228	hsa-miR-3139	hsa-miR-3131	hsa-miR-548ae-3p	hsa-miR-508-3p	hsa-miR-1202	hsa-miR-4449	hsa-miR-6511a-5p
229	hsa-miR-3689d	hsa-miR-298	hsa-miR-5692c	hsa-miR-3922-3p	hsa-miR-4634	hsa-miR-548aw	hsa-miR-4462
230	hsa-miR-4516	hsa-miR-214-5p	hsa-miR-5585-5p	hsa-miR-136-3p	hsa-miR-760	hsa-miR-744-5p	hsa-miR-125b-2-3p
231	hsa-miR-5190	hsa-miR-2110	hsa-miR-1827	hsa-miR-545-3p	hsa-miR-4707-3p	hsa-miR-4782-5p	hsa-miR-3607-5p
232	hsa-miR-5189-5p	hsa-miR-193b-5p	hsa-miR-627-3p	hsa-miR-4661-3p	hsa-miR-4779	hsa-miR-3689d	hsa-miR-4684-5p
233	hsa-miR-5010-5p	hsa-miR-1914-5p	hsa-miR-4648	hsa-miR-367-3p	hsa-miR-6771-5p	hsa-miR-574-5p	hsa-miR-4726-5p
234	hsa-miR-5009-3p	hsa-miR-1908-5p	hsa-miR-5582-5p	hsa-miR-2054	hsa-miR-1225-3p	hsa-miR-6763-3p	hsa-miR-223-3p
235	hsa-miR-3976	hsa-miR-182-5p	hsa-miR-4799-3p	hsa-miR-571	hsa-miR-1185-1-3p	hsa-miR-6090	hsa-miR-563
236	hsa-miR-203b-5p	hsa-miR-147a	hsa-miR-4706	hsa-miR-6817-5p	hsa-miR-4509	hsa-miR-191-3p	hsa-miR-6850-3p
237	hsa-miR-4796-3p	hsa-miR-134-5p	hsa-miR-4697-5p	hsa-miR-6078	hsa-miR-1908-3p	hsa-miR-6727-5p	hsa-miR-296-3p
238	hsa-miR-548aj-3p	hsa-miR-1260b	hsa-miR-6079	hsa-miR-4536-5p	hsa-miR-1227-3p	hsa-miR-409-5p	hsa-miR-6881-3p
239	hsa-miR-4691-5p	hsa-miR-1236-3p	hsa-miR-6861-5p	hsa-miR-552-5p	hsa-miR-4649-5p	hsa-miR-6861-5p	hsa-miR-320b
240	hsa-miR-4436b-5p	hsa-miR-1233-5p	hsa-miR-8069	hsa-miR-2115-5p	hsa-miR-6090	hsa-miR-7704	hsa-miR-342-5p
241	hsa-miR-372-5p	hsa-miR-1229-5p	hsa-miR-6838-3p	hsa-miR-587	hsa-miR-3622a-5p	hsa-miR-4786-3p	hsa-miR-3152-3p
242	hsa-miR-370-5p	hsa-miR-1228-3p	hsa-miR-4457	hsa-miR-211-3p	hsa-miR-6895-5p	hsa-miR-6836-3p	hsa-miR-3197
243	hsa-miR-892c-3p	hsa-miR-1225-3p	hsa-miR-219a-1-3p	hsa-miR-7-5p	hsa-miR-4443	hsa-miR-5007-5p	hsa-miR-3620-5p
244	hsa-miR-892c-5p	hsa-miR-1224-3p	hsa-miR-151a-5p	hsa-miR-455-3p	hsa-miR-4763-3p	hsa-miR-638	hsa-miR-371a-5p
245	hsa-miR-6715b-5p	hsa-miR-1199-5p	hsa-miR-499a-5p	hsa-miR-1321	hsa-miR-1343-5p	hsa-miR-6875-3p	hsa-miR-652-5p
246	hsa-miR-6715a-3p	hsa-miR-1181	hsa-miR-590-5p	hsa-miR-1468-3p	hsa-miR-6805-5p	hsa-miR-6739-3p	hsa-miR-92b-3p
247	hsa-miR-548at-3p	hsa-miR-1179	hsa-miR-148b-5p	hsa-miR-19b-2-5p	hsa-miR-6075	hsa-miR-3688-3p	hsa-miR-3130-3p
248	hsa-miR-548at-5p	hsa-miR-106b-5p	hsa-miR-5590-5p	hsa-miR-548ah-3p	hsa-miR-4476	hsa-miR-211-3p	hsa-miR-197-5p
249	hsa-miR-5572	hsa-let-7f-2-3p	hsa-miR-5706	hsa-miR-143-3p	hsa-miR-497-3p	hsa-miR-5008-3p	hsa-miR-3121-3p
250	hsa-miR-6828-5p	hsa-let-7e-5p	hsa-miR-132-5p	hsa-miR-3159	hsa-miR-3665	hsa-miR-29b-3p	hsa-miR-3907
251	hsa-miR-6827-3p	hsa-miR-98-5p	hsa-miR-3134	hsa-miR-302d-3p	hsa-miR-4767	hsa-miR-4718	hsa-miR-549a
252	hsa-miR-6820-5p	hsa-miR-944	hsa-miR-548g-3p	hsa-miR-548e-3p	hsa-miR-6722-3p	hsa-miR-518f-5p	hsa-miR-4534
253	hsa-miR-6819-3p	hsa-miR-939-5p	hsa-miR-655-5p	hsa-miR-4795-3p	hsa-miR-4723-5p	hsa-miR-6746-3p	hsa-miR-4728-3p
254	hsa-miR-6812-5p	hsa-miR-936	hsa-miR-888-3p	hsa-miR-4477b	hsa-miR-548ag	hsa-miR-378i	hsa-miR-4769-5p
255	hsa-miR-6811-3p	hsa-miR-933	hsa-miR-4734	hsa-miR-142-3p	hsa-miR-3662	hsa-miR-646	hsa-miR-7161-3p
256	hsa-miR-6804-5p	hsa-miR-8063	hsa-miR-4758-5p	hsa-miR-3149	hsa-miR-2110	hsa-miR-2276-5p	hsa-miR-6785-5p
257	hsa-miR-6803-3p	hsa-miR-8058	hsa-miR-4781-3p	hsa-miR-376a-5p	hsa-miR-4281	hsa-miR-518f-3p	hsa-miR-4655-5p
258	hsa-miR-510-3p	hsa-miR-8057	hsa-miR-1246	hsa-miR-1324	hsa-miR-3181	hsa-miR-1268a	hsa-miR-514b-5p
259	hsa-miR-504-3p	hsa-miR-7850-5p	hsa-miR-6729-5p	hsa-miR-4514	hsa-miR-342-5p	hsa-miR-3125	hsa-miR-660-3p
260	hsa-miR-548bb-5p	hsa-miR-769-3p	hsa-miR-614	hsa-miR-548al	hsa-miR-3928-3p	hsa-miR-2110	hsa-miR-3141
261	hsa-miR-7978	hsa-miR-7641	hsa-miR-1468-3p	hsa-miR-758-3p	hsa-miR-3178	hsa-miR-4484	hsa-miR-495-3p
262	hsa-miR-8085	hsa-miR-7155-3p	hsa-miR-2053	hsa-miR-597-5p	hsa-miR-1915-3p	hsa-miR-4740-5p	hsa-let-7a-5p
263	hsa-miR-8084	hsa-miR-7151-3p	hsa-miR-8063	hsa-miR-548i	hsa-miR-5590-5p	hsa-miR-4260	hsa-miR-1307-3p
264	hsa-miR-8068	hsa-miR-711	hsa-miR-5691	hsa-miR-4308	hsa-miR-627-3p	hsa-miR-103a-3p	hsa-miR-4294
265	hsa-miR-8053	hsa-miR-6894-3p	hsa-miR-4715-5p	hsa-miR-33a-3p	hsa-miR-4255	hsa-miR-326	hsa-miR-1343-5p
266	hsa-miR-8052	hsa-miR-6893-3p	hsa-miR-4671-5p	hsa-miR-3909	hsa-miR-1470	hsa-miR-3153	hsa-miR-196a-3p
267	hsa-miR-520d-3p	hsa-miR-6891-5p	hsa-miR-4778-3p	hsa-miR-450b-3p	hsa-miR-3648	hsa-miR-3713	hsa-miR-934
268	hsa-miR-520d-5p	hsa-miR-6886-3p	hsa-miR-3117-3p	hsa-miR-148a-5p	hsa-miR-4699-5p	hsa-miR-7843-3p	hsa-miR-125b-5p
269	hsa-miR-182-3p	hsa-miR-6885-3p	hsa-miR-7852-3p	hsa-miR-3692-3p	hsa-miR-6819-5p	hsa-miR-3917	hsa-miR-148a-3p
270	hsa-miR-182-5p	hsa-miR-6883-5p	hsa-miR-670-3p	hsa-miR-224-5p	hsa-miR-5692b	hsa-miR-5189-3p	hsa-miR-3682-3p
271	hsa-miR-192-5p	hsa-miR-6871-5p	hsa-miR-548c-3p	hsa-miR-1289	hsa-miR-4419b	hsa-miR-4791	hsa-miR-489-3p
272	hsa-miR-107	hsa-miR-6867-3p	hsa-miR-4509	hsa-miR-4766-3p	hsa-miR-6081	hsa-miR-3606-5p	hsa-miR-6763-3p
273	hsa-miR-31-5p	hsa-miR-6862-5p	hsa-miR-3941	hsa-miR-4491	hsa-miR-6838-3p	hsa-miR-6862-3p	hsa-miR-337-3p
274	hsa-miR-30a-3p	hsa-miR-6857-5p	hsa-miR-4690-5p	hsa-miR-331-5p	hsa-miR-6762-5p	hsa-miR-3135b	hsa-miR-941
275	hsa-miR-17-3p	hsa-miR-6857-3p	hsa-miR-6889-5p	hsa-miR-655-3p	hsa-miR-4435	hsa-miR-4726-3p	hsa-miR-3934-5p
276	hsa-miR-17-5p	hsa-miR-6852-5p	hsa-miR-8065	hsa-miR-4766-5p	hsa-miR-2052	hsa-miR-1233-5p	hsa-miR-1307-5p
277	hsa-miR-106b-3p	hsa-miR-6849-3p	hsa-miR-6789-5p	hsa-miR-532-5p	hsa-miR-6737-5p	hsa-miR-7855-5p	hsa-miR-6886-3p
278	hsa-miR-194-3p	hsa-miR-6841-3p	hsa-miR-221-5p	hsa-let-7a-5p	hsa-miR-6839-5p	hsa-miR-3128	hsa-miR-7976
279	hsa-miR-125b-2-3p	hsa-miR-6839-5p	hsa-miR-6785-5p	hsa-miR-155-5p	hsa-miR-3606-3p	hsa-miR-4521	hsa-miR-330-3p
280	hsa-miR-125a-3p	hsa-miR-6827-3p	hsa-miR-455-5p	hsa-miR-7973	hsa-miR-1237-5p	hsa-miR-4676-5p	hsa-miR-4530
281	hsa-miR-564	hsa-miR-6820-5p	hsa-miR-544b	hsa-miR-4795-5p	hsa-miR-548c-3p	hsa-miR-7161-3p	hsa-miR-4444
282	hsa-miR-563	hsa-miR-6820-3p	hsa-miR-548az-5p	hsa-miR-6502-5p	hsa-miR-4466	hsa-miR-6768-5p	hsa-miR-6849-3p
283	hsa-miR-544a	hsa-miR-6803-5p	hsa-miR-488-3p	hsa-miR-99a-3p	hsa-miR-4693-3p	hsa-miR-8056	hsa-miR-3656
284	hsa-miR-539-5p	hsa-miR-6796-5p	hsa-miR-891b	hsa-let-7g-5p	hsa-miR-4745-5p	hsa-miR-3609	hsa-miR-504-3p
285	hsa-miR-503-5p	hsa-miR-6794-5p	hsa-miR-3689a-5p	hsa-miR-133a-5p	hsa-miR-151b	hsa-miR-127-3p	hsa-miR-4434
286	hsa-miR-502-5p	hsa-miR-6794-3p	hsa-miR-4782-3p	hsa-miR-499a-3p	hsa-miR-4655-5p	hsa-miR-4665-5p	hsa-miR-1228-3p
287	hsa-miR-1911-5p	hsa-miR-6791-5p	hsa-miR-663b	hsa-miR-4756-3p	hsa-miR-4313	hsa-miR-6831-3p	hsa-miR-1226-3p
288	hsa-miR-1910-5p	hsa-miR-6787-5p	hsa-miR-4417	hsa-miR-4772-3p	hsa-miR-3194-5p	hsa-miR-6732-5p	hsa-miR-4749-5p
289	hsa-miR-320d	hsa-miR-6773-3p	hsa-miR-19a-3p	hsa-miR-548w	hsa-miR-629-5p	hsa-miR-6756-5p	hsa-miR-6781-5p
290	hsa-miR-1324	hsa-miR-6772-5p	hsa-miR-3169	hsa-miR-6070	hsa-miR-941	hsa-miR-6081	hsa-miR-7151-3p
291	hsa-miR-1279	hsa-miR-6758-3p	hsa-miR-5700	hsa-miR-633	hsa-miR-4480	hsa-miR-6772-5p	hsa-miR-3158-5p
292	hsa-miR-1278	hsa-miR-6757-3p	hsa-miR-5572	hsa-miR-3170	hsa-miR-23b-3p	hsa-miR-933	hsa-miR-614
293	hsa-miR-18b-3p	hsa-miR-6756-5p	hsa-miR-3180	hsa-miR-219a-5p	hsa-miR-6132	hsa-miR-4325	hsa-miR-505-3p
294	hsa-miR-424-3p	hsa-miR-6752-5p	hsa-miR-378j	hsa-miR-4286	hsa-miR-4635	hsa-miR-6724-5p	hsa-miR-1976
295	hsa-miR-377-5p	hsa-miR-6751-5p	hsa-miR-890	hsa-miR-19b-1-5p	hsa-miR-7150	hsa-miR-7641	hsa-miR-586
296	hsa-miR-374a-3p	hsa-miR-6748-3p	hsa-miR-6128	hsa-miR-219a-2-3p	hsa-miR-6131	hsa-miR-150-3p	hsa-miR-520f-5p
297	hsa-miR-3648	hsa-miR-6747-3p	hsa-miR-190a-5p	hsa-miR-4742-5p	hsa-miR-6820-5p	hsa-miR-583	hsa-miR-4429
298	hsa-miR-3646	hsa-miR-6743-5p	hsa-miR-3152-3p	hsa-miR-5707	hsa-miR-6798-3p	hsa-miR-7150	hsa-miR-675-5p
299	hsa-miR-3614-5p	hsa-miR-6741-5p	hsa-miR-1268b	hsa-miR-888-3p	hsa-miR-29b-3p	hsa-miR-4762-3p	hsa-miR-6719-3p
300	hsa-miR-3613-3p	hsa-miR-6740-5p	hsa-miR-191-5p	hsa-miR-6767-3p	hsa-miR-4253	hsa-miR-24-3p	hsa-miR-302a-5p
301	hsa-miR-3152-3p	hsa-miR-6738-3p	hsa-miR-658	hsa-miR-30e-3p	hsa-miR-4760-3p	hsa-miR-642b-5p	hsa-miR-302c-5p
302	hsa-miR-3164	hsa-miR-6729-3p	hsa-miR-4677-3p	hsa-miR-548ad-5p_hsa-miR-548ae-5p	hsa-miR-147b	hsa-miR-7975	hsa-miR-8075
303	hsa-miR-3126-5p	hsa-miR-6720-3p	hsa-miR-619-3p	hsa-miR-5589-3p	hsa-miR-6125	hsa-miR-6729-3p	hsa-miR-7109-3p
304	hsa-miR-4317	hsa-miR-668-5p	hsa-miR-6805-5p	hsa-miR-888-5p	hsa-miR-7845-5p	hsa-miR-4259	hsa-miR-5682
305	hsa-miR-4307	hsa-miR-6515-3p	hsa-miR-5195-3p	hsa-miR-5690	hsa-miR-4753-3p	hsa-miR-548s	hsa-miR-4787-5p
306	hsa-miR-4663	hsa-miR-6511a-5p	hsa-miR-548au-3p	hsa-miR-590-3p	hsa-miR-6850-3p	hsa-miR-4294	hsa-miR-4274
307	hsa-miR-3194-3p	hsa-miR-6510-5p	hsa-miR-4720-5p	hsa-miR-944	hsa-miR-1908-5p	hsa-miR-6834-3p	hsa-miR-875-3p
308	hsa-miR-4427	hsa-miR-6500-5p	hsa-miR-3914	hsa-miR-544a	hsa-miR-29b-1-5p	hsa-miR-1323	hsa-miR-1909-5p
309	hsa-miR-4766-5p	hsa-miR-650	hsa-miR-7114-5p	hsa-miR-5089-3p	hsa-miR-6727-5p	hsa-miR-133b	hsa-miR-4758-3p
310	hsa-miR-4528	hsa-miR-642a-3p	hsa-miR-6875-5p	hsa-miR-3607-5p	hsa-miR-665	hsa-miR-4746-5p	hsa-miR-4646-5p
311	hsa-miR-4704-3p	hsa-miR-638	hsa-miR-6742-5p	hsa-miR-323b-3p	hsa-miR-7106-3p	hsa-miR-3194-5p	hsa-miR-4692
312	hsa-miR-4529-3p	hsa-miR-6134	hsa-miR-4714-3p	hsa-miR-603	hsa-miR-6747-5p	hsa-miR-545-3p	hsa-miR-6807-5p
313	hsa-miR-3152-5p	hsa-miR-6124	hsa-miR-548aa	hsa-miR-3915	hsa-miR-646	hsa-miR-548ay-5p	hsa-miR-6872-5p
314	hsa-miR-4460	hsa-miR-6089	hsa-miR-939-5p	hsa-miR-92a-1-5p	hsa-miR-6848-5p	hsa-miR-5011-5p	hsa-miR-6798-5p
315	hsa-miR-4727-3p	hsa-miR-6080	hsa-miR-4454	hsa-miR-660-5p	hsa-miR-1178-5p	hsa-miR-5587-5p	hsa-miR-128-2-5p
316	hsa-miR-4652-5p	hsa-miR-6076	hsa-miR-553	hsa-miR-503-5p	hsa-miR-1915-5p	hsa-miR-425-3p	hsa-miR-17-3p
317	hsa-miR-5697	hsa-miR-583	hsa-miR-718	hsa-miR-891b	hsa-miR-6879-5p	hsa-miR-3180	hsa-miR-664b-3p
318	hsa-miR-5696	hsa-miR-582-5p	hsa-miR-3171	hsa-miR-628-3p	hsa-miR-551b-5p	hsa-miR-4747-3p	hsa-miR-6722-5p
319	hsa-miR-5684	hsa-miR-580-3p	hsa-miR-548w	hsa-miR-577	hsa-miR-3196	hsa-miR-1256	hsa-miR-503-3p
320	hsa-miR-5683	hsa-miR-5787	hsa-miR-4760-5p	hsa-miR-3667-5p	hsa-miR-4272	hsa-miR-6750-3p	hsa-miR-6124
321	hsa-miR-1295b-3p	hsa-miR-5739	hsa-miR-5191	hsa-miR-1245b-3p	hsa-miR-642a-3p	hsa-miR-5590-5p	hsa-miR-4700-3p
322	hsa-miR-1295b-5p	hsa-miR-5699-5p	hsa-miR-588	hsa-miR-604	hsa-miR-1179	hsa-miR-8062	hsa-miR-2861
323	hsa-miR-4721	hsa-miR-5699-3p	hsa-miR-1255a	hsa-miR-553	hsa-miR-4728-5p	hsa-miR-6732-3p	hsa-miR-5093
324	hsa-miR-4510	hsa-miR-5698	hsa-miR-1199-5p	hsa-miR-4264	hsa-miR-4488	hsa-miR-4322	hsa-miR-526a
325	hsa-miR-4738-3p	hsa-miR-5692a	hsa-miR-4426	hsa-miR-5706	hsa-miR-6736-5p	hsa-miR-4287	hsa-miR-6803-5p
326	hsa-miR-4635	hsa-miR-5685	hsa-miR-320c	hsa-miR-4295	hsa-miR-532-3p	hsa-miR-181a-5p	hsa-miR-192-5p
327	hsa-miR-6731-5p	hsa-miR-564	hsa-miR-744-5p	hsa-miR-7153-5p	hsa-miR-6501-3p	hsa-miR-5093	hsa-miR-6070
328	hsa-miR-1343-5p	hsa-miR-5586-5p	hsa-miR-4255	hsa-miR-1283	hsa-miR-3656	hsa-miR-4740-3p	hsa-miR-6128
329	hsa-miR-3928-5p	hsa-miR-551b-5p	hsa-miR-4666b	hsa-miR-6807-3p	hsa-miR-2861	hsa-miR-4483	hsa-miR-6741-3p
330	hsa-miR-548f-5p	hsa-miR-548v	hsa-miR-5003-3p	hsa-miR-1-5p	hsa-miR-3154	hsa-miR-7977	hsa-miR-6810-3p
331	hsa-miR-1287-3p	hsa-miR-548bb-3p	hsa-miR-568	hsa-miR-3136-3p	hsa-miR-1281	hsa-let-7e-5p	hsa-miR-938
332	hsa-miR-1296-3p	hsa-miR-548ap-3p	hsa-miR-373-5p	hsa-miR-3926	hsa-miR-6769a-5p	hsa-miR-378a-3p	hsa-miR-371b-3p
333	hsa-miR-668-5p	hsa-miR-545-3p	hsa-miR-4655-3p	hsa-miR-8054	hsa-miR-6869-3p	hsa-miR-5006-3p	hsa-miR-181a-5p
334	hsa-miR-211-3p	hsa-miR-544a	hsa-miR-4277	hsa-miR-4282	hsa-miR-4695-5p	hsa-miR-4434	hsa-miR-15a-3p
335	hsa-miR-6769b-5p	hsa-miR-539-5p	hsa-miR-548ac	hsa-miR-141-5p	hsa-miR-195-3p	hsa-miR-5572	hsa-miR-6724-5p
336	hsa-miR-6859-3p	hsa-miR-532-3p	hsa-miR-5587-5p	hsa-miR-1251-5p	hsa-miR-6716-5p	hsa-miR-6837-5p	hsa-miR-4433b-3p
337	hsa-miR-6852-5p	hsa-miR-525-3p	hsa-miR-4649-5p	hsa-miR-628-5p	hsa-miR-1234-3p	hsa-miR-5009-5p	hsa-miR-4652-5p
338	hsa-miR-6851-3p	hsa-miR-522-3p	hsa-miR-4477a	hsa-miR-8056	hsa-miR-3960	hsa-miR-4704-3p	hsa-miR-6748-5p
339	hsa-miR-6843-3p	hsa-miR-520g-3p	hsa-miR-4685-5p	hsa-miR-421	hsa-miR-5698	hsa-miR-1270	hsa-miR-3132
340	hsa-miR-6842-3p	hsa-miR-518f-5p	hsa-miR-2052	hsa-miR-302c-3p	hsa-miR-4519	hsa-miR-6130	hsa-miR-1202
341	hsa-miR-6835-3p	hsa-miR-5096	hsa-miR-320d	hsa-miR-3670	hsa-miR-4450	hsa-miR-6803-5p	hsa-miR-7150
342	hsa-miR-21-3p	hsa-miR-5090	hsa-miR-542-3p	hsa-miR-4528	hsa-miR-211-3p	hsa-miR-6770-3p	hsa-miR-6769b-5p
343	hsa-miR-20a-3p	hsa-miR-509-3p	hsa-miR-6844	hsa-miR-3659	hsa-miR-6723-5p	hsa-miR-1207-5p	hsa-miR-376a-3p
344	hsa-miR-526b-3p	hsa-miR-508-5p	hsa-miR-1343-5p	hsa-miR-1252-5p	hsa-miR-6861-5p	hsa-miR-8059	hsa-miR-4515
345	hsa-miR-520a-3p	hsa-miR-507	hsa-miR-6746-3p	hsa-miR-374a-5p	hsa-miR-2054	hsa-miR-8084	hsa-miR-497-5p
346	hsa-miR-494-3p	hsa-miR-502-5p	hsa-miR-5583-3p	hsa-miR-200a-3p	hsa-miR-4515	hsa-miR-4707-5p	hsa-miR-424-5p
347	hsa-miR-432-3p	hsa-miR-498	hsa-miR-128-2-5p	hsa-miR-1257	hsa-miR-3591-5p	hsa-miR-5685	hsa-miR-6851-3p
348	hsa-miR-484	hsa-miR-496	hsa-miR-4687-5p	hsa-miR-6844	hsa-miR-6070	hsa-miR-4802-3p	hsa-miR-4708-3p
349	hsa-miR-483-3p	hsa-miR-488-5p	hsa-miR-3688-5p	hsa-miR-380-5p	hsa-miR-3914	hsa-miR-6835-3p	hsa-miR-6759-3p
350	hsa-miR-191-3p	hsa-miR-486-5p	hsa-miR-4671-3p	hsa-miR-8088	hsa-miR-625-3p	hsa-miR-190a-5p	hsa-miR-4798-3p
351	hsa-miR-450a-5p	hsa-miR-484	hsa-miR-4779	hsa-miR-548c-3p	hsa-miR-2392	hsa-miR-1224-3p	hsa-miR-6786-5p
352	hsa-miR-1291	hsa-miR-4787-5p	hsa-miR-6756-5p	hsa-miR-4441	hsa-miR-4741	hsa-miR-601	hsa-miR-4436b-3p
353	hsa-miR-1290	hsa-miR-4776-5p	hsa-miR-587	hsa-miR-600	hsa-miR-6512-5p	hsa-miR-6068	hsa-miR-595
354	hsa-miR-1202	hsa-miR-4773	hsa-miR-8066	hsa-miR-3658	hsa-miR-370-3p	hsa-miR-500a-3p	hsa-miR-6751-5p
355	hsa-miR-1200	hsa-miR-4769-3p	hsa-miR-499a-3p	hsa-miR-23b-5p	hsa-miR-320d	hsa-miR-4644	hsa-miR-1269b
356	hsa-miR-200b-5p	hsa-miR-4766-3p	hsa-miR-548d-5p	hsa-miR-26a-2-3p	hsa-miR-4508	hsa-miR-6856-5p	hsa-miR-508-5p
357	hsa-miR-223-5p	hsa-miR-4758-5p	hsa-miR-6885-5p	hsa-miR-20b-3p	hsa-miR-6763-5p	hsa-miR-1181	hsa-miR-3180-5p
358	hsa-miR-10a-3p	hsa-miR-4758-3p	hsa-miR-3123	hsa-miR-95-3p	hsa-miR-6803-5p	hsa-miR-6751-3p	hsa-miR-208a-5p
359	hsa-miR-7-2-3p	hsa-miR-4750-3p	hsa-miR-6858-5p	hsa-miR-4668-5p	hsa-miR-920	hsa-miR-6756-3p	hsa-miR-4797-3p
360	hsa-miR-96-3p	hsa-miR-4740-5p	hsa-miR-3670	hsa-miR-181c-5p	hsa-miR-3195	hsa-miR-4795-5p	hsa-miR-520g-5p
361	hsa-miR-93-3p	hsa-miR-4734	hsa-miR-555	hsa-miR-425-5p	hsa-miR-4277	hsa-miR-4666b	hsa-miR-7702
362	hsa-miR-4268	hsa-miR-4726-5p	hsa-miR-1179	hsa-miR-660-3p	hsa-miR-365a-5p	hsa-miR-4477b	hsa-miR-148b-3p
363	hsa-miR-1273c	hsa-miR-4726-3p	hsa-miR-652-3p	hsa-miR-548h-5p	hsa-miR-214-3p	hsa-miR-4272	hsa-let-7f-5p
364	hsa-miR-3136-5p	hsa-miR-4722-5p	hsa-miR-6749-5p	hsa-miR-616-3p	hsa-miR-4423-3p	hsa-miR-99a-3p	hsa-miR-5189-3p
365	hsa-miR-520f-3p	hsa-miR-4718	hsa-miR-148a-5p	hsa-miR-369-3p	hsa-miR-6816-5p	hsa-miR-4486	hsa-miR-4664-5p
366	hsa-miR-3141	hsa-miR-4715-3p	hsa-miR-548al	hsa-miR-4774-5p	hsa-miR-4740-3p	hsa-miR-8083	hsa-miR-4680-3p
367	hsa-miR-4262	hsa-miR-4708-3p	hsa-miR-548ao-5p	hsa-miR-1180-5p	hsa-miR-3187-5p	hsa-miR-212-5p	hsa-miR-5588-3p
368	hsa-miR-548n	hsa-miR-4707-5p	hsa-miR-451a	hsa-miR-548a-3p	hsa-miR-4433a-3p	hsa-miR-1260a	hsa-miR-155-5p
369	hsa-miR-1263	hsa-miR-4701-3p	hsa-miR-3681-5p	hsa-miR-501-3p	hsa-miR-4786-5p	hsa-miR-4722-5p	hsa-miR-585-5p
370	hsa-miR-1246	hsa-miR-4700-5p	hsa-miR-5692b	hsa-miR-1276	hsa-miR-885-5p	hsa-miR-188-5p	hsa-miR-367-5p
371	hsa-miR-1245a	hsa-miR-4691-3p	hsa-miR-3163	hsa-miR-548as-3p	hsa-miR-6721-5p	hsa-miR-1587	hsa-miR-365a-3p
372	hsa-miR-4725-5p	hsa-miR-4690-5p	hsa-miR-708-3p	hsa-miR-4520-2-3p	hsa-miR-4665-5p	hsa-miR-3655	hsa-miR-4727-3p
373	hsa-miR-3913-3p	hsa-miR-4684-3p	hsa-miR-7845-5p	hsa-miR-4481	hsa-miR-5001-5p	hsa-miR-101-5p	hsa-miR-6780a-3p
374	hsa-miR-378d	hsa-miR-4676-3p	hsa-miR-569	hsa-miR-302d-5p	hsa-miR-150-3p	hsa-miR-5009-3p	hsa-miR-662
375	hsa-miR-378f	hsa-miR-4675	hsa-miR-1914-5p	hsa-miR-382-3p	hsa-miR-3162-5p	hsa-miR-5687	hsa-let-7i-3p
376	hsa-miR-3691-3p	hsa-miR-4664-5p	hsa-miR-4282	hsa-miR-4719	hsa-miR-6765-3p	hsa-miR-3692-5p	hsa-miR-4741
377	hsa-miR-4793-5p	hsa-miR-4662a-3p	hsa-miR-6508-3p	hsa-miR-218-5p	hsa-miR-6833-3p	hsa-miR-548l	hsa-miR-520f-3p
378	hsa-miR-4712-3p	hsa-miR-4659a-3p	hsa-miR-510-3p	hsa-miR-4311	hsa-miR-6763-3p	hsa-miR-147a	hsa-miR-888-3p
379	hsa-miR-4733-5p	hsa-miR-4655-3p	hsa-miR-545-3p	hsa-miR-5688	hsa-miR-6768-5p	hsa-miR-4466	hsa-miR-6877-5p
380	hsa-miR-4282	hsa-miR-4649-5p	hsa-miR-10a-5p	hsa-miR-429	hsa-miR-6128	hsa-miR-5581-5p	hsa-miR-4281
381	hsa-miR-3122	hsa-miR-4642	hsa-miR-5582-3p	hsa-miR-103b	hsa-miR-4533	hsa-miR-362-3p	hsa-miR-3977
382	hsa-miR-3135b	hsa-miR-4638-5p	hsa-miR-501-3p	hsa-miR-4762-5p	hsa-miR-4274	hsa-miR-548ad-5p	hsa-miR-887-3p
383	hsa-miR-4448	hsa-miR-4637	hsa-miR-1273g-3p	hsa-miR-3674	hsa-miR-6777-5p	hsa-miR-6499-3p	hsa-miR-103a-3p
384	hsa-miR-5187-5p	hsa-miR-4632-5p	hsa-miR-4680-3p	hsa-miR-761	hsa-miR-92b-3p	hsa-miR-1236-5p	hsa-miR-6827-5p
385	hsa-miR-5186	hsa-miR-4533	hsa-miR-27b-5p	hsa-miR-7153-3p	hsa-miR-4498	hsa-miR-4723-5p	hsa-miR-4725-3p
386	hsa-miR-5008-5p	hsa-miR-4516	hsa-miR-5007-3p	hsa-miR-10b-5p	hsa-miR-6887-5p	hsa-miR-2114-3p	hsa-miR-205-5p
387	hsa-miR-548ap-3p	hsa-miR-4503	hsa-miR-5090	hsa-miR-3135a	hsa-miR-4327	hsa-miR-2467-3p	hsa-miR-6759-5p
388	hsa-miR-4717-5p	hsa-miR-4484	hsa-miR-4666a-5p	hsa-miR-552-3p	hsa-miR-548z	hsa-miR-4783-5p	hsa-miR-548ae-3p
389	hsa-miR-2392	hsa-miR-4482-3p	hsa-miR-4777-3p	hsa-miR-3677-3p	hsa-miR-6801-3p	hsa-miR-150-5p	hsa-miR-4693-3p
390	hsa-miR-5096	hsa-miR-448	hsa-miR-6848-5p	hsa-miR-6516-3p	hsa-miR-125b-1-3p	hsa-miR-6828-5p	hsa-miR-1185-2-3p
391	hsa-miR-4652-3p	hsa-miR-4479	hsa-miR-513b-3p	hsa-miR-3192-5p	hsa-miR-6069	hsa-miR-548c-3p	hsa-miR-548ao-5p
392	hsa-miR-4724-3p	hsa-miR-4470	hsa-miR-522-3p	hsa-miR-34b-5p	hsa-miR-6851-5p	hsa-miR-3188	hsa-miR-6777-5p
393	hsa-miR-1273g-5p	hsa-miR-4467	hsa-miR-151b	hsa-miR-514a-3p	hsa-miR-6731-3p	hsa-miR-3141	hsa-miR-518f-5p
394	hsa-miR-153-5p	hsa-miR-4462	hsa-miR-4495	hsa-miR-548o-3p	hsa-miR-6823-3p	hsa-miR-520d-5p	hsa-miR-4476
395	hsa-miR-152-5p	hsa-miR-4452	hsa-miR-3156-5p	hsa-miR-381-5p	hsa-miR-6775-5p	hsa-miR-6890-5p	hsa-miR-4723-5p
396	hsa-miR-6722-3p	hsa-miR-4449	hsa-miR-3158-5p	hsa-miR-3688-3p	hsa-miR-6779-5p	hsa-miR-6799-3p	hsa-miR-3920
397	hsa-miR-6722-5p	hsa-miR-4433a-5p	hsa-miR-6090	hsa-miR-580-5p	hsa-miR-374b-3p	hsa-miR-140-3p	hsa-miR-6805-5p
398	hsa-miR-6514-3p	hsa-miR-4433a-3p	hsa-miR-6755-5p	hsa-miR-381-3p	hsa-miR-5008-3p	hsa-miR-6869-5p	hsa-miR-1203
399	hsa-miR-6514-5p	hsa-miR-4429	hsa-miR-548ao-3p	hsa-miR-499b-5p	hsa-miR-3679-5p	hsa-miR-4689	hsa-miR-3675-3p
400	hsa-miR-5580-3p	hsa-miR-4423-3p	hsa-miR-6845-5p	hsa-miR-4524b-5p	hsa-miR-4486	hsa-miR-7-1-3p	hsa-miR-195-3p
401	hsa-miR-5580-5p	hsa-miR-4419b	hsa-miR-331-5p	hsa-miR-6508-3p	hsa-miR-518f-3p	hsa-miR-3140-3p	hsa-miR-598-3p
402	hsa-miR-4524b-3p	hsa-miR-4322	hsa-miR-6733-5p	hsa-miR-4660	hsa-miR-4701-5p	hsa-miR-2392	hsa-miR-4653-5p
403	hsa-miR-4524b-5p	hsa-miR-4301	hsa-miR-548c-5p	hsa-miR-3123	hsa-let-7i-3p	hsa-miR-6758-3p	hsa-miR-6729-3p
404	hsa-miR-6826-5p	hsa-miR-4290	hsa-miR-4666a-3p	hsa-miR-8084	hsa-miR-328-5p	hsa-miR-6514-3p	hsa-miR-5003-3p
405	hsa-miR-6825-3p	hsa-miR-4279	hsa-miR-548f-5p	hsa-miR-30d-3p	hsa-let-7f-1-3p	hsa-miR-3621	hsa-miR-1273h-3p
406	hsa-miR-6818-5p	hsa-miR-4266	hsa-miR-6073	hsa-miR-3591-5p	hsa-miR-4708-3p	hsa-miR-6846-5p	hsa-miR-6867-3p
407	hsa-miR-6817-3p	hsa-miR-4255	hsa-miR-4765	hsa-miR-676-5p	hsa-miR-3621	hsa-miR-152-5p	hsa-miR-874-3p
408	hsa-miR-6810-5p	hsa-miR-425-3p	hsa-miR-5586-3p	hsa-miR-337-5p	hsa-miR-6717-5p	hsa-miR-3913-5p	hsa-miR-4436b-5p
409	hsa-miR-6809-3p	hsa-miR-423-3p	hsa-miR-4294	hsa-miR-4804-5p	hsa-miR-6754-3p	hsa-miR-5088-5p	hsa-miR-6757-3p
410	hsa-miR-6802-5p	hsa-miR-409-5p	hsa-miR-4804-5p	hsa-miR-186-3p	hsa-miR-6808-5p	hsa-miR-216b-3p	hsa-miR-4490
411	hsa-miR-6801-3p	hsa-miR-3925-5p	hsa-miR-4767	hsa-miR-302f	hsa-miR-6084	hsa-miR-4683	hsa-miR-518b
412	hsa-miR-520f-5p	hsa-miR-3919	hsa-miR-6866-5p	hsa-miR-4729	hsa-miR-601	hsa-miR-6891-3p	hsa-miR-6765-5p
413	hsa-miR-181d-3p	hsa-miR-376a-3p	hsa-miR-6131	hsa-miR-6864-5p	hsa-miR-6891-3p	hsa-miR-29b-1-5p	hsa-miR-4417
414	hsa-miR-7975	hsa-miR-373-5p	hsa-miR-4787-5p	hsa-miR-513a-3p	hsa-miR-6750-3p	hsa-miR-6741-5p	hsa-miR-4262
415	hsa-miR-7974	hsa-miR-3692-5p	hsa-miR-140-3p	hsa-miR-202-5p	hsa-miR-671-5p	hsa-miR-6809-3p	hsa-miR-3679-5p
416	hsa-miR-8081	hsa-miR-3684	hsa-miR-638	hsa-miR-4704-5p	hsa-miR-6784-3p	hsa-miR-4313	hsa-miR-4468
417	hsa-miR-8080	hsa-miR-3682-3p	hsa-miR-219b-3p	hsa-miR-4636	hsa-miR-548av-3p	hsa-miR-4314	hsa-miR-498
418	hsa-miR-8065	hsa-miR-3675-3p	hsa-miR-4790-5p	hsa-miR-3612	hsa-miR-3689d	hsa-miR-6870-5p	hsa-miR-27b-3p
419	hsa-miR-8064	hsa-miR-3667-3p	hsa-miR-3648	hsa-miR-5585-5p	hsa-miR-4484	hsa-miR-6132	hsa-miR-6785-3p
420	hsa-miR-7854-3p	hsa-miR-3664-3p	hsa-miR-617	hsa-miR-548as-5p	hsa-miR-5196-5p	hsa-miR-186-5p	hsa-miR-4802-3p
421	hsa-miR-7853-5p	hsa-miR-3662	hsa-miR-3663-3p	hsa-miR-3681-3p	hsa-miR-296-3p	hsa-miR-4473	hsa-miR-1343-3p
422	hsa-miR-517a-3p_hsa-miR-517b-3p	hsa-miR-365a-5p	hsa-miR-6877-5p	hsa-miR-1244	hsa-miR-5739	hsa-miR-4773	hsa-miR-6769a-3p
423	hsa-miR-517-5p	hsa-miR-3656	hsa-miR-4474-5p	hsa-miR-6842-3p	hsa-miR-4749-5p	hsa-miR-34a-3p	hsa-miR-486-5p
424	hsa-miR-181a-5p	hsa-miR-3616-3p	hsa-miR-3146	hsa-miR-2114-5p	hsa-miR-29b-2-5p	hsa-miR-15b-5p	hsa-miR-1279
425	hsa-miR-34a-5p	hsa-miR-3612	hsa-miR-218-2-3p	hsa-miR-4715-3p	hsa-miR-4750-3p	hsa-miR-6880-3p	hsa-miR-3622b-3p
426	hsa-miR-103a-3p	hsa-miR-3605-3p	hsa-miR-147b	hsa-miR-548a-5p	hsa-miR-6794-5p	hsa-miR-507	hsa-miR-214-5p
427	hsa-miR-29b-3p	hsa-miR-33a-3p	hsa-miR-1252-3p	hsa-miR-155-3p	hsa-miR-6822-5p	hsa-miR-4687-5p	hsa-miR-4279
428	hsa-miR-28-5p	hsa-miR-329-5p	hsa-miR-7159-3p	hsa-miR-559	hsa-miR-3918	hsa-miR-346	hsa-miR-518a-3p
429	hsa-miR-27a-3p	hsa-miR-328-5p	hsa-miR-6854-5p	hsa-miR-6808-3p	hsa-miR-6871-3p	hsa-miR-4274	hsa-miR-92a-3p
430	hsa-let-7f-5p	hsa-miR-320a	hsa-miR-10b-3p	hsa-miR-578	hsa-miR-3146	hsa-miR-4273	hsa-miR-4275
431	hsa-let-7e-5p	hsa-miR-3194-5p	hsa-miR-6880-5p	hsa-miR-555	hsa-miR-4769-5p	hsa-miR-3151-5p	hsa-miR-4472
432	hsa-miR-195-3p	hsa-miR-3194-3p	hsa-miR-1283	hsa-miR-641	hsa-miR-514b-5p	hsa-miR-6736-3p	hsa-miR-1298-5p
433	hsa-miR-193a-5p	hsa-miR-3191-5p	hsa-miR-5688	hsa-miR-767-5p	hsa-miR-371a-5p	hsa-miR-3136-3p	hsa-miR-323a-3p
434	hsa-miR-143-5p	hsa-miR-3177-3p	hsa-miR-3915	hsa-miR-497-3p	hsa-miR-4259	hsa-miR-6788-5p	hsa-miR-1200
435	hsa-miR-141-5p	hsa-miR-3173-5p	hsa-miR-876-3p	hsa-miR-3660	hsa-miR-6796-3p	hsa-miR-6887-3p	hsa-miR-211-3p
436	hsa-miR-559	hsa-miR-3162-3p	hsa-miR-4768-5p	hsa-miR-384	hsa-miR-6089	hsa-miR-1182	hsa-miR-2467-5p
437	hsa-miR-558	hsa-miR-3158-3p	hsa-miR-543	hsa-miR-6506-5p	hsa-miR-614	hsa-miR-26b-3p	hsa-miR-1915-3p
438	hsa-miR-18a-3p	hsa-miR-3155b	hsa-miR-4707-5p	hsa-miR-5695	hsa-miR-6753-5p	hsa-miR-4733-3p	hsa-miR-1268b
439	hsa-miR-299-5p	hsa-miR-3146	hsa-miR-5681a	hsa-miR-6841-5p	hsa-miR-6780b-3p	hsa-miR-6801-3p	hsa-miR-658
440	hsa-miR-499a-5p	hsa-miR-3132	hsa-miR-4520-3p	hsa-miR-3613-5p	hsa-miR-6736-3p	hsa-miR-320a	hsa-miR-6826-5p
441	hsa-miR-519a-3p	hsa-miR-30b-3p	hsa-miR-3657	hsa-miR-6835-3p	hsa-miR-4722-5p	hsa-miR-4489	hsa-miR-6513-3p
442	hsa-miR-1908-5p	hsa-miR-302c-5p	hsa-miR-4732-5p	hsa-miR-4677-5p	hsa-miR-3145-5p	hsa-miR-627-5p	hsa-miR-4259
443	hsa-miR-103b	hsa-miR-299-5p	hsa-miR-3925-3p	hsa-miR-1243	hsa-miR-3141	hsa-miR-5010-5p	hsa-miR-6747-5p
444	hsa-miR-1321	hsa-miR-296-5p	hsa-miR-1297	hsa-miR-106a-5p	hsa-miR-4459	hsa-miR-4664-3p	hsa-miR-4322
445	hsa-miR-1277-3p	hsa-miR-26b-5p	hsa-miR-219a-5p	hsa-miR-3183	hsa-miR-6722-5p	hsa-miR-6751-5p	hsa-miR-1303
446	hsa-miR-302f	hsa-miR-26b-3p	hsa-miR-532-5p	hsa-miR-7154-3p	hsa-miR-3661	hsa-miR-5681a	hsa-miR-133b
447	hsa-miR-339-3p	hsa-miR-23a-5p	hsa-miR-8071	hsa-miR-148b-5p	hsa-miR-133a-3p	hsa-miR-1305	hsa-miR-4746-3p
448	hsa-miR-338-5p	hsa-miR-2278	hsa-miR-548aq-3p	hsa-miR-502-3p	hsa-miR-6073	hsa-miR-1247-5p	hsa-miR-3679-3p
449	hsa-miR-302d-5p	hsa-miR-224-3p	hsa-miR-6869-5p	hsa-miR-4424	hsa-miR-5579-3p	hsa-miR-6829-3p	hsa-miR-6771-5p
450	hsa-miR-362-3p	hsa-miR-222-3p	hsa-miR-320e	hsa-miR-4715-5p	hsa-miR-4763-5p	hsa-miR-551b-5p	hsa-miR-345-3p
451	hsa-miR-3622a-3p	hsa-miR-22-5p	hsa-miR-5687	hsa-miR-1299	hsa-miR-6792-5p	hsa-miR-4632-3p	hsa-miR-6068
452	hsa-miR-3622a-5p	hsa-miR-204-3p	hsa-miR-5001-5p	hsa-miR-1265	hsa-miR-5581-5p	hsa-miR-92a-3p	hsa-miR-548ay-3p
453	hsa-miR-3611	hsa-miR-19b-2-5p	hsa-miR-328-5p	hsa-miR-4781-3p	hsa-miR-6511b-5p	hsa-miR-4632-5p	hsa-let-7f-2-3p
454	hsa-miR-3610	hsa-miR-19b-1-5p	hsa-miR-135a-3p	hsa-miR-6888-5p	hsa-miR-504-3p	hsa-miR-6726-5p	hsa-miR-3196
455	hsa-miR-4283	hsa-miR-193a-5p	hsa-miR-4699-3p	hsa-miR-186-5p	hsa-miR-365a-3p	hsa-miR-3945	hsa-miR-606
456	hsa-miR-3180-3p	hsa-miR-1915-5p	hsa-miR-3620-5p	hsa-miR-1-3p	hsa-miR-4257	hsa-miR-6837-3p	hsa-miR-127-3p
457	hsa-miR-4287	hsa-miR-1914-3p	hsa-miR-30d-3p	hsa-miR-4768-5p	hsa-miR-548e-5p	hsa-miR-6812-3p	hsa-miR-544a
458	hsa-miR-3131	hsa-miR-191-3p	hsa-miR-548a-5p	hsa-miR-548f-3p	hsa-miR-7847-3p	hsa-miR-4676-3p	hsa-miR-4482-3p
459	hsa-miR-3142	hsa-miR-151a-3p	hsa-miR-623	hsa-miR-4315	hsa-miR-6842-5p	hsa-miR-1292-3p	hsa-miR-4254
460	hsa-miR-3173-3p	hsa-miR-149-3p	hsa-miR-3675-5p	hsa-miR-4445-5p	hsa-miR-6760-5p	hsa-miR-218-1-3p	hsa-miR-3200-5p
461	hsa-miR-4755-3p	hsa-miR-148b-3p	hsa-miR-4738-5p	hsa-miR-6720-3p	hsa-miR-5189-3p	hsa-miR-329-5p	hsa-miR-6794-5p
462	hsa-miR-4797-3p	hsa-miR-145-5p	hsa-miR-208b-3p	hsa-miR-128-3p	hsa-miR-3180-5p	hsa-miR-4264	hsa-miR-4645-5p
463	hsa-miR-3664-3p	hsa-miR-1324	hsa-miR-548v	hsa-miR-4796-3p	hsa-miR-6814-5p	hsa-miR-6810-5p	hsa-miR-1269a
464	hsa-miR-4742-5p	hsa-miR-1305	hsa-miR-4533	hsa-miR-379-3p	hsa-miR-650	hsa-miR-4707-3p	hsa-miR-4792
465	hsa-miR-1245b-3p	hsa-miR-1299	hsa-miR-3617-5p	hsa-miR-568	hsa-miR-6085	hsa-miR-5579-5p	hsa-miR-4255
466	hsa-miR-4477b	hsa-miR-1296-5p	hsa-miR-4753-3p	hsa-miR-4293	hsa-miR-6746-5p	hsa-miR-4690-5p	hsa-miR-1301-5p
467	hsa-miR-4701-3p	hsa-miR-1295a	hsa-miR-450b-3p	hsa-miR-4672	hsa-miR-6515-5p	hsa-miR-145-3p	hsa-miR-381-3p
468	hsa-miR-4766-3p	hsa-miR-1292-3p	hsa-miR-1282	hsa-miR-103a-3p	hsa-miR-573	hsa-miR-4715-3p	hsa-miR-4757-3p
469	hsa-miR-4693-5p	hsa-miR-1289	hsa-miR-4317	hsa-miR-513c-3p	hsa-miR-4755-3p	hsa-miR-3687	hsa-miR-4484
470	hsa-miR-4668-5p	hsa-miR-1273f	hsa-miR-6816-5p	hsa-miR-2681-3p	hsa-miR-514a-3p	hsa-miR-3146	hsa-miR-34c-3p
471	hsa-miR-4505	hsa-miR-1269b	hsa-miR-217	hsa-miR-410-3p	hsa-miR-664a-5p	hsa-miR-5187-3p	hsa-miR-3156-5p
472	hsa-miR-5693	hsa-miR-1268a	hsa-miR-675-3p	hsa-miR-3664-5p	hsa-miR-378a-3p	hsa-miR-518b	hsa-miR-4649-5p
473	hsa-miR-4666b	hsa-miR-125b-1-3p	hsa-miR-4789-3p	hsa-miR-4693-5p	hsa-miR-4449	hsa-miR-6819-5p	hsa-miR-3191-3p
474	hsa-miR-5681a	hsa-miR-124-5p	hsa-miR-5009-3p	hsa-miR-7161-3p	hsa-miR-31-3p	hsa-miR-651-5p	hsa-miR-5194
475	hsa-miR-5680	hsa-miR-1238-3p	hsa-miR-6738-5p	hsa-miR-6718-5p	hsa-miR-4520-3p	hsa-miR-8078	hsa-miR-4789-5p
476	hsa-miR-5587-3p	hsa-miR-1227-3p	hsa-miR-627-5p	hsa-miR-340-5p	hsa-miR-4642	hsa-miR-6783-3p	hsa-miR-6722-3p
477	hsa-miR-5587-5p	hsa-miR-1225-5p	hsa-miR-513a-3p	hsa-miR-4262	hsa-miR-4433a-5p	hsa-miR-922	hsa-miR-378g
478	hsa-miR-3975	hsa-miR-1202	hsa-miR-4476	hsa-miR-4799-5p	hsa-miR-497-5p	hsa-miR-4652-5p	hsa-miR-1224-5p
479	hsa-miR-4784	hsa-miR-106a-3p	hsa-miR-653-5p	hsa-miR-138-2-3p	hsa-miR-483-3p	hsa-miR-3619-5p	hsa-miR-4505
480	hsa-miR-4677-3p	hsa-miR-103a-3p	hsa-miR-412-5p	hsa-miR-6765-3p	hsa-miR-4667-5p	hsa-miR-3919	hsa-miR-940
481	hsa-miR-4742-3p	hsa-miR-100-5p	hsa-miR-5583-5p	hsa-miR-3919	hsa-miR-4716-5p	hsa-miR-10b-5p	hsa-miR-4761-3p
482	hsa-miR-6729-3p	hsa-let-7i-3p	hsa-miR-3618	hsa-miR-6853-3p	hsa-miR-1200	hsa-miR-339-3p	hsa-miR-378b
483	hsa-miR-6729-5p	hsa-miR-99b-5p	hsa-miR-539-5p	hsa-miR-4482-5p	hsa-miR-6776-5p	hsa-miR-4762-5p	hsa-miR-3689d
484	hsa-miR-3192-3p	hsa-miR-99b-3p	hsa-miR-4762-3p	hsa-miR-609	hsa-miR-1285-3p	hsa-let-7i-3p	hsa-miR-583
485	hsa-miR-3151-3p	hsa-miR-98-3p	hsa-miR-6780b-5p	hsa-miR-4755-5p	hsa-miR-6511a-5p	hsa-miR-4330	hsa-miR-509-5p
486	hsa-miR-1180-5p	hsa-miR-9500	hsa-miR-514a-5p	hsa-miR-142-5p	hsa-miR-6865-3p	hsa-miR-487a-3p	hsa-miR-6069
487	hsa-miR-942-3p	hsa-miR-943	hsa-miR-3942-3p	hsa-miR-4762-3p	hsa-miR-548ak	hsa-miR-6883-3p	hsa-miR-3686
488	hsa-miR-653-3p	hsa-miR-942-3p	hsa-miR-7-5p	hsa-miR-1208	hsa-miR-6807-5p	hsa-miR-4437	hsa-miR-23a-5p
489	hsa-miR-651-3p	hsa-miR-938	hsa-miR-519c-3p	hsa-miR-548p	hsa-miR-6791-5p	hsa-miR-1245b-3p	hsa-miR-4786-3p
490	hsa-miR-5708	hsa-miR-93-5p	hsa-miR-377-5p	hsa-miR-411-3p	hsa-miR-1273g-5p	hsa-miR-4662a-5p	hsa-miR-4284
491	hsa-miR-5707	hsa-miR-93-3p	hsa-miR-4528	hsa-miR-4662a-5p	hsa-miR-5093	hsa-miR-5002-3p	hsa-miR-1260b
492	hsa-miR-301b-5p	hsa-miR-92b-3p	hsa-miR-592	hsa-miR-3120-3p	hsa-miR-4467	hsa-miR-1224-5p	hsa-miR-411-5p
493	hsa-miR-6858-5p	hsa-miR-92a-3p	hsa-miR-4670-3p	hsa-miR-181a-3p	hsa-miR-4721	hsa-miR-627-3p	hsa-miR-4455
494	hsa-miR-6857-3p	hsa-miR-92a-1-5p	hsa-miR-510-5p	hsa-miR-1279	hsa-miR-5681a	hsa-miR-499a-5p	hsa-miR-187-5p
495	hsa-miR-6850-5p	hsa-miR-9-3p	hsa-let-7a-3p	hsa-miR-302a-3p	hsa-miR-548ah-3p	hsa-miR-324-5p	hsa-miR-342-3p
496	hsa-miR-6849-3p	hsa-miR-890	hsa-miR-296-3p	hsa-miR-3179	hsa-miR-3975	hsa-miR-3684	hsa-miR-4499
497	hsa-miR-6841-5p	hsa-miR-889-3p	hsa-miR-6715b-3p	hsa-miR-3929	hsa-miR-4535	hsa-miR-8072	hsa-miR-5698
498	hsa-miR-6840-3p	hsa-miR-888-3p	hsa-miR-1305	hsa-miR-3913-5p	hsa-miR-6068	hsa-miR-141-5p	hsa-miR-4431
499	hsa-miR-6834-5p	hsa-miR-887-5p	hsa-miR-4704-3p	hsa-miR-4637	hsa-miR-2467-3p	hsa-miR-602	hsa-miR-1911-3p
500	hsa-miR-6833-3p	hsa-miR-876-5p	hsa-miR-125b-1-3p	hsa-miR-4475	hsa-miR-7977	hsa-miR-4763-5p	hsa-miR-4758-5p
501	hsa-miR-19a-5p	hsa-miR-874-5p	hsa-miR-6719-3p	hsa-miR-130b-3p	hsa-miR-487a-5p	hsa-miR-299-5p	hsa-miR-1233-5p
502	hsa-miR-16-1-3p	hsa-miR-8485	hsa-miR-586	hsa-miR-3133	hsa-miR-4433b-3p	hsa-miR-4509	hsa-miR-6834-3p
503	hsa-miR-519e-5p	hsa-miR-8085	hsa-miR-4490	hsa-miR-889-5p	hsa-miR-4640-5p	hsa-miR-5690	hsa-miR-4261
504	hsa-miR-515-3p	hsa-miR-8080	hsa-miR-5000-5p	hsa-miR-548az-5p	hsa-miR-491-5p	hsa-miR-505-5p	hsa-miR-6826-3p
505	hsa-miR-202-3p	hsa-miR-8075	hsa-miR-6893-5p	hsa-miR-1263	hsa-miR-4485-3p	hsa-miR-518a-3p	hsa-miR-5583-3p
506	hsa-miR-202-5p	hsa-miR-8074	hsa-miR-570-3p	hsa-miR-196b-5p	hsa-miR-1224-3p	hsa-miR-380-3p	hsa-miR-6841-3p
507	hsa-miR-412-3p	hsa-miR-8072	hsa-miR-7705	hsa-miR-4512	hsa-miR-892c-5p	hsa-miR-4652-3p	hsa-miR-4535
508	hsa-miR-409-3p	hsa-miR-8065	hsa-let-7f-5p	hsa-miR-136-5p	hsa-let-7e-5p	hsa-miR-3617-5p	hsa-miR-5697
509	hsa-miR-448	hsa-miR-8064	hsa-miR-3159	hsa-miR-5591-3p	hsa-miR-1296-3p	hsa-miR-4251	hsa-miR-4707-3p
510	hsa-miR-20b-5p	hsa-miR-8060	hsa-miR-6723-5p	hsa-miR-548ae-3p	hsa-miR-4492	hsa-miR-7151-5p	hsa-miR-6760-3p
511	hsa-miR-1286	hsa-miR-8052	hsa-miR-196a-3p	hsa-miR-619-3p	hsa-miR-640	hsa-miR-892c-5p	hsa-miR-4293
512	hsa-miR-1285-3p	hsa-miR-7977	hsa-miR-339-3p	hsa-miR-191-5p	hsa-miR-1292-3p	hsa-miR-4640-5p	hsa-miR-3916
513	hsa-miR-1182	hsa-miR-7976	hsa-miR-7977	hsa-miR-10a-3p	hsa-miR-6824-5p	hsa-miR-7852-3p	hsa-miR-3186-3p
514	hsa-miR-1181	hsa-miR-7975	hsa-miR-371a-5p	hsa-miR-122-3p	hsa-miR-4689	hsa-miR-181a-2-3p	hsa-miR-548aq-5p
515	hsa-miR-219a-1-3p	hsa-miR-7974	hsa-miR-548at-3p	hsa-miR-2682-5p	hsa-miR-711	hsa-miR-4508	hsa-miR-6768-3p
516	hsa-miR-218-2-3p	hsa-miR-7854-3p	hsa-miR-103b	hsa-miR-219a-1-3p	hsa-miR-4747-3p	hsa-miR-4435	hsa-miR-519d-5p
517	hsa-miR-30c-2-3p	hsa-miR-7852-3p	hsa-miR-4659b-5p	hsa-miR-3938	hsa-miR-5191	hsa-miR-4453	hsa-miR-30d-5p
518	hsa-miR-148a-5p	hsa-miR-7849-3p	hsa-miR-4999-5p	hsa-miR-567	hsa-miR-6829-3p	hsa-miR-3180-5p	hsa-miR-4269
519	hsa-miR-33a-3p	hsa-miR-7704	hsa-miR-6857-5p	hsa-miR-4294	hsa-miR-1227-5p	hsa-miR-526b-3p	hsa-miR-4470
520	hsa-miR-32-3p	hsa-miR-7702	hsa-miR-1253	hsa-miR-301b-5p	hsa-miR-208a-5p	hsa-miR-4271	hsa-miR-519e-3p
521	hsa-miR-4252	hsa-miR-765	hsa-miR-3976	hsa-miR-4768-3p	hsa-miR-4292	hsa-miR-7158-3p	hsa-miR-8056
522	hsa-miR-3197	hsa-miR-762	hsa-miR-548bb-5p	hsa-miR-605-3p	hsa-miR-1288-3p	hsa-miR-1269b	hsa-miR-6721-5p
523	hsa-miR-449c-3p	hsa-miR-761	hsa-miR-374a-3p	hsa-let-7f-2-3p	hsa-miR-1283	hsa-miR-3928-3p	hsa-miR-6840-5p
524	hsa-miR-718	hsa-miR-744-5p	hsa-miR-1224-5p	hsa-miR-6513-5p	hsa-miR-6835-5p	hsa-miR-1537-5p	hsa-miR-7161-5p
525	hsa-miR-4260	hsa-miR-7161-5p	hsa-miR-1245b-5p	hsa-miR-4525	hsa-miR-483-5p	hsa-miR-3126-3p	hsa-miR-150-5p
526	hsa-miR-3180-5p	hsa-miR-7153-5p	hsa-miR-5002-5p	hsa-miR-30e-5p	hsa-miR-1181	hsa-miR-4442	hsa-miR-6855-3p
527	hsa-miR-548g-3p	hsa-miR-7152-5p	hsa-miR-4302	hsa-miR-132-5p	hsa-miR-6788-3p	hsa-miR-5691	hsa-miR-4292
528	hsa-miR-1258	hsa-miR-7113-5p	hsa-miR-1279	hsa-miR-4643	hsa-miR-1248	hsa-miR-208a-3p	hsa-let-7b-5p
529	hsa-miR-1243	hsa-miR-7113-3p	hsa-miR-6724-5p	hsa-miR-5689	hsa-miR-223-3p	hsa-let-7c-5p	hsa-miR-3146
530	hsa-miR-1305	hsa-miR-7112-3p	hsa-miR-301b-5p	hsa-miR-1262	hsa-miR-936	hsa-miR-4324	hsa-miR-500b-3p
531	hsa-miR-219b-3p	hsa-miR-7111-5p	hsa-miR-4463	hsa-let-7d-5p	hsa-miR-6732-5p	hsa-miR-197-5p	hsa-miR-6887-5p
532	hsa-miR-4795-5p	hsa-miR-7110-5p	hsa-miR-4725-3p	hsa-miR-4524a-3p	hsa-miR-4448	hsa-miR-3606-3p	hsa-miR-653-5p
533	hsa-miR-3925-3p	hsa-miR-7109-5p	hsa-miR-548am-3p	hsa-miR-9-5p	hsa-miR-106a-3p	hsa-miR-6514-5p	hsa-miR-132-5p
534	hsa-miR-371b-5p	hsa-miR-7108-5p	hsa-miR-6081	hsa-miR-372-5p	hsa-miR-4286	hsa-miR-6131	hsa-miR-212-3p
535	hsa-miR-4433a-3p	hsa-miR-7107-5p	hsa-miR-455-3p	hsa-miR-3942-5p	hsa-miR-3653-3p	hsa-miR-4764-5p	hsa-miR-378a-5p
536	hsa-miR-499b-5p	hsa-miR-7106-5p	hsa-miR-6762-5p	hsa-miR-1306-3p	hsa-miR-3150a-3p	hsa-miR-4708-3p	hsa-miR-5696
537	hsa-miR-4464	hsa-miR-708-3p	hsa-miR-577	hsa-miR-203b-5p	hsa-miR-648	hsa-miR-5004-5p	hsa-miR-7847-3p
538	hsa-miR-4678	hsa-miR-6895-5p	hsa-miR-9-5p	hsa-miR-1297	hsa-miR-8089	hsa-miR-4706	hsa-miR-5195-3p
539	hsa-miR-3198	hsa-miR-6895-3p	hsa-miR-4325	hsa-miR-143-5p	hsa-miR-188-5p	hsa-miR-6772-3p	hsa-miR-6515-5p
540	hsa-miR-3147	hsa-miR-6892-5p	hsa-miR-4461	hsa-miR-582-5p	hsa-miR-6790-3p	hsa-miR-21-3p	hsa-miR-937-3p
541	hsa-miR-4722-5p	hsa-miR-6891-3p	hsa-miR-4639-5p	hsa-miR-4255	hsa-miR-6782-5p	hsa-miR-921	hsa-miR-3190-3p
542	hsa-miR-4534	hsa-miR-6887-3p	hsa-miR-3194-5p	hsa-miR-630	hsa-miR-4783-5p	hsa-miR-636	hsa-miR-3622a-5p
543	hsa-miR-5092	hsa-miR-6886-5p	hsa-miR-6766-5p	hsa-miR-562	hsa-miR-6756-3p	hsa-miR-7843-5p	hsa-miR-4663
544	hsa-miR-5091	hsa-miR-6884-3p	hsa-miR-548t-5p	hsa-miR-1298-5p	hsa-miR-7112-5p	hsa-miR-135b-5p	hsa-miR-7113-3p
545	hsa-miR-5007-5p	hsa-miR-6883-3p	hsa-miR-1909-3p	hsa-miR-3148	hsa-miR-668-5p	hsa-miR-1283	hsa-miR-548q
546	hsa-miR-5006-3p	hsa-miR-6881-3p	hsa-miR-548aj-3p	hsa-miR-548bb-3p	hsa-miR-6719-3p	hsa-miR-4485-3p	hsa-miR-6716-5p
547	hsa-miR-4781-5p	hsa-miR-6878-5p	hsa-miR-139-5p	hsa-miR-30a-5p	hsa-miR-891b	hsa-miR-1301-5p	hsa-miR-30c-1-3p
548	hsa-miR-4703-5p	hsa-miR-6873-3p	hsa-miR-2114-5p	hsa-miR-627-3p	hsa-miR-103a-3p	hsa-miR-4710	hsa-let-7f-1-3p
549	hsa-miR-4535	hsa-miR-6872-5p	hsa-miR-5008-5p	hsa-miR-597-3p	hsa-miR-6795-5p	hsa-miR-5697	hsa-miR-371a-3p
550	hsa-miR-4776-5p	hsa-miR-6871-3p	hsa-miR-6765-3p	hsa-miR-524-3p	hsa-miR-4792	hsa-miR-615-5p	hsa-miR-3121-5p
551	hsa-miR-4769-5p	hsa-miR-6867-5p	hsa-miR-601	hsa-miR-623	hsa-miR-4497	hsa-miR-377-5p	hsa-miR-409-3p
552	hsa-miR-215-3p	hsa-miR-6866-3p	hsa-miR-1915-5p	hsa-miR-3168	hsa-miR-583	hsa-miR-6085	hsa-miR-1245b-5p
553	hsa-miR-210-5p	hsa-miR-6865-5p	hsa-miR-4699-5p	hsa-miR-1277-3p	hsa-miR-3620-5p	hsa-miR-1295b-5p	hsa-miR-561-5p
554	hsa-miR-6719-3p	hsa-miR-6865-3p	hsa-miR-621	hsa-miR-769-5p	hsa-miR-221-3p	hsa-miR-125a-5p	hsa-miR-6892-5p
555	hsa-miR-6718-5p	hsa-miR-6864-3p	hsa-miR-548o-3p	hsa-miR-548aq-3p	hsa-miR-4687-5p	hsa-miR-4472	hsa-miR-6774-5p
556	hsa-miR-6512-3p	hsa-miR-6863	hsa-miR-374b-5p	hsa-miR-548ay-5p	hsa-miR-6502-3p	hsa-miR-4750-3p	hsa-miR-424-3p
557	hsa-miR-6512-5p	hsa-miR-6861-5p	hsa-miR-876-5p	hsa-miR-4273	hsa-miR-1247-3p	hsa-miR-6775-5p	hsa-miR-22-3p
558	hsa-miR-5579-3p	hsa-miR-6861-3p	hsa-miR-548b-3p	hsa-miR-499a-5p	hsa-miR-192-5p	hsa-miR-3937	hsa-miR-4418
559	hsa-miR-5579-5p	hsa-miR-6859-3p	hsa-miR-511-3p	hsa-miR-140-5p	hsa-miR-6840-3p	hsa-miR-125b-1-3p	hsa-miR-527
560	hsa-miR-5196-3p	hsa-miR-6858-5p	hsa-miR-3180-3p	hsa-miR-7977	hsa-miR-3197	hsa-miR-148b-5p	hsa-miR-3940-5p
561	hsa-miR-5196-5p	hsa-miR-6856-5p	hsa-miR-517c-3p	hsa-miR-216b-5p	hsa-miR-182-5p	hsa-miR-4279	hsa-miR-4449
562	hsa-miR-6824-5p	hsa-miR-6856-3p	hsa-miR-4433a-3p	hsa-miR-126-3p	hsa-miR-149-3p	hsa-miR-525-5p	hsa-miR-2114-3p
563	hsa-miR-6823-3p	hsa-miR-6855-5p	hsa-miR-7978	hsa-miR-548ac	hsa-miR-3122	hsa-miR-7706	hsa-miR-4465
564	hsa-miR-6816-5p	hsa-miR-6851-3p	hsa-miR-548ar-3p	hsa-miR-549a	hsa-miR-1910-5p	hsa-miR-126-5p	hsa-miR-451a
565	hsa-miR-6815-3p	hsa-miR-6850-5p	hsa-miR-4772-5p	hsa-miR-892c-5p	hsa-miR-425-3p	hsa-miR-4761-5p	hsa-miR-33b-3p
566	hsa-miR-6808-5p	hsa-miR-6847-3p	hsa-miR-548l	hsa-miR-7849-3p	hsa-miR-6890-5p	hsa-miR-656-5p	hsa-miR-1291
567	hsa-miR-6807-3p	hsa-miR-6846-5p	hsa-miR-1245a	hsa-miR-1253	hsa-miR-3675-3p	hsa-miR-877-3p	hsa-miR-6727-5p
568	hsa-miR-6799-3p	hsa-miR-6844	hsa-miR-6850-3p	hsa-miR-451b	hsa-miR-4781-3p	hsa-miR-1286	hsa-miR-1233-3p
569	hsa-miR-489-5p	hsa-miR-6842-5p	hsa-miR-590-3p	hsa-miR-5691	hsa-miR-190b	hsa-miR-761	hsa-miR-3131
570	hsa-miR-487a-5p	hsa-miR-6840-5p	hsa-miR-4468	hsa-miR-4303	hsa-miR-4747-5p	hsa-miR-124-5p	hsa-miR-4771
571	hsa-miR-1199-3p	hsa-miR-6836-5p	hsa-miR-6076	hsa-miR-620	hsa-miR-5787	hsa-miR-200c-3p	hsa-miR-4638-5p
572	hsa-miR-1199-5p	hsa-miR-6836-3p	hsa-miR-1248	hsa-miR-664b-5p	hsa-miR-539-5p	hsa-miR-5090	hsa-miR-548y
573	hsa-miR-8077	hsa-miR-6835-5p	hsa-miR-508-3p	hsa-miR-585-3p	hsa-miR-3672	hsa-miR-450a-5p	hsa-miR-15b-5p
574	hsa-miR-8076	hsa-miR-6833-5p	hsa-miR-6132	hsa-miR-4493	hsa-miR-423-5p	hsa-miR-1908-5p	hsa-miR-6753-5p
575	hsa-miR-8061	hsa-miR-6830-5p	hsa-miR-7158-3p	hsa-miR-7-1-3p	hsa-miR-6795-3p	hsa-miR-1306-5p	hsa-miR-513b-3p
576	hsa-miR-8060	hsa-miR-6829-5p	hsa-miR-5692a	hsa-miR-1537-5p	hsa-miR-6794-3p	hsa-miR-3977	hsa-miR-19b-2-5p
577	hsa-miR-7850-5p	hsa-miR-6829-3p	hsa-miR-3178	hsa-miR-4473	hsa-miR-4271	hsa-miR-874-3p	hsa-miR-6886-5p
578	hsa-miR-7849-3p	hsa-miR-6824-3p	hsa-miR-376a-5p	hsa-miR-624-3p	hsa-miR-4276	hsa-miR-3145-5p	hsa-miR-7162-5p
579	hsa-miR-518c-3p	hsa-miR-6823-3p	hsa-let-7e-5p	hsa-miR-376a-2-5p	hsa-miR-1247-5p	hsa-miR-6858-3p	hsa-miR-525-3p
580	hsa-miR-518c-5p	hsa-miR-6822-5p	hsa-miR-149-3p	hsa-miR-520a-5p	hsa-miR-148b-5p	hsa-miR-452-5p	hsa-miR-3917
581	hsa-miR-147a	hsa-miR-6822-3p	hsa-miR-2115-3p	hsa-miR-4639-5p	hsa-miR-5189-5p	hsa-miR-548ao-5p	hsa-miR-4513
582	hsa-miR-30d-5p	hsa-miR-6819-3p	hsa-miR-4516	hsa-miR-654-3p	hsa-miR-6779-3p	hsa-miR-4323	hsa-miR-1324
583	hsa-miR-99a-5p	hsa-miR-6816-5p	hsa-miR-4429	hsa-miR-5009-3p	hsa-miR-4652-3p	hsa-miR-597-5p	hsa-miR-3185
584	hsa-miR-98-5p	hsa-miR-6815-5p	hsa-miR-4275	hsa-miR-4510	hsa-miR-6810-3p	hsa-miR-4524a-5p	hsa-miR-5008-5p
585	hsa-miR-24-3p	hsa-miR-6815-3p	hsa-miR-3938	hsa-miR-4471	hsa-miR-3185	hsa-miR-6784-3p	hsa-miR-4756-5p
586	hsa-miR-24-1-5p	hsa-miR-6814-5p	hsa-miR-6716-5p	hsa-miR-942-3p	hsa-miR-496	hsa-miR-548az-5p	hsa-miR-31-3p
587	hsa-let-7b-5p	hsa-miR-6811-3p	hsa-miR-4460	hsa-miR-374b-5p	hsa-miR-4446-3p	hsa-miR-31-3p	hsa-miR-487a-5p
588	hsa-let-7a-5p	hsa-miR-6808-5p	hsa-miR-4759	hsa-miR-891a-3p	hsa-miR-6126	hsa-miR-19b-2-5p	hsa-miR-502-5p
589	hsa-miR-185-3p	hsa-miR-6807-5p	hsa-miR-197-5p	hsa-miR-4703-5p	hsa-miR-874-3p	hsa-miR-1178-3p	hsa-miR-6776-5p
590	hsa-miR-150-3p	hsa-miR-6806-3p	hsa-miR-760	hsa-miR-454-5p	hsa-miR-6826-3p	hsa-miR-504-3p	hsa-miR-513c-3p
591	hsa-miR-135a-3p	hsa-miR-6805-5p	hsa-miR-4744	hsa-miR-3914	hsa-miR-6769b-3p	hsa-miR-548j-5p	hsa-miR-6506-5p
592	hsa-miR-132-5p	hsa-miR-6801-3p	hsa-miR-3653-3p	hsa-miR-181c-3p	hsa-miR-6831-5p	hsa-miR-6089	hsa-miR-500a-3p
593	hsa-miR-555	hsa-miR-6798-5p	hsa-miR-4636	hsa-miR-125b-1-3p	hsa-miR-192-3p	hsa-miR-944	hsa-miR-3187-3p
594	hsa-miR-92b-3p	hsa-miR-6795-5p	hsa-miR-8053	hsa-miR-3143	hsa-miR-6813-3p	hsa-miR-543	hsa-miR-6732-3p
595	hsa-miR-510-5p	hsa-miR-6795-3p	hsa-miR-758-3p	hsa-miR-124-5p	hsa-miR-659-3p	hsa-miR-616-3p	hsa-miR-646
596	hsa-miR-509-3p	hsa-miR-6790-5p	hsa-miR-1915-3p	hsa-miR-34a-3p	hsa-miR-5587-3p	hsa-miR-1299	hsa-miR-1227-3p
597	hsa-miR-517c-3p	hsa-miR-6788-3p	hsa-miR-4661-3p	hsa-miR-4692	hsa-miR-6510-5p	hsa-miR-4450	hsa-miR-5002-3p
598	hsa-miR-518d-3p	hsa-miR-6780b-5p	hsa-miR-4723-5p	hsa-miR-569	hsa-miR-4746-3p	hsa-miR-422a	hsa-miR-4428
599	hsa-miR-1537-3p	hsa-miR-6780a-5p	hsa-miR-3921	hsa-miR-518c-3p	hsa-miR-1279	hsa-miR-34b-3p	hsa-miR-328-5p
600	hsa-miR-1471	hsa-miR-6779-5p	hsa-miR-2392	hsa-miR-8062	hsa-miR-761	hsa-miR-6871-3p	hsa-miR-6789-5p
601	hsa-miR-664a-5p	hsa-miR-6778-3p	hsa-miR-1324	hsa-miR-147b	hsa-miR-6867-3p	hsa-miR-2681-3p	hsa-miR-4300
602	hsa-miR-1255b-5p	hsa-miR-6777-3p	hsa-miR-4763-3p	hsa-miR-376c-3p	hsa-miR-4516	hsa-miR-550b-3p	hsa-miR-6501-3p
603	hsa-miR-1275	hsa-miR-6776-5p	hsa-miR-1-3p	hsa-miR-3121-3p	hsa-miR-7108-3p	hsa-miR-514a-3p	hsa-miR-1224-3p
604	hsa-miR-548h-5p	hsa-miR-6776-3p	hsa-miR-505-3p	hsa-miR-3916	hsa-miR-148a-5p	hsa-miR-144-3p	hsa-miR-4314
605	hsa-miR-135b-3p	hsa-miR-6773-5p	hsa-miR-573	hsa-miR-3682-5p	hsa-miR-1303	hsa-miR-6847-5p	hsa-miR-6823-5p
606	hsa-miR-151a-5p	hsa-miR-6769b-5p	hsa-miR-3917	hsa-miR-4690-3p	hsa-miR-525-5p	hsa-miR-668-3p	hsa-miR-744-3p
607	hsa-miR-130b-5p	hsa-miR-6769a-3p	hsa-miR-7113-3p	hsa-miR-4423-3p	hsa-miR-4720-3p	hsa-miR-204-3p	hsa-miR-885-3p
608	hsa-miR-296-3p	hsa-miR-6767-5p	hsa-miR-4481	hsa-miR-3164	hsa-miR-1197	hsa-miR-4433b-5p	hsa-miR-4442
609	hsa-miR-23c	hsa-miR-6766-3p	hsa-miR-136-3p	hsa-miR-4678	hsa-miR-1295b-5p	hsa-miR-302c-5p	hsa-miR-133a-3p
610	hsa-miR-3619-5p	hsa-miR-6765-3p	hsa-miR-6082	hsa-miR-6130	hsa-miR-3189-5p	hsa-miR-3607-3p	hsa-miR-3181
611	hsa-miR-3607-5p	hsa-miR-6764-5p	hsa-miR-5683	hsa-miR-802	hsa-miR-1185-5p	hsa-miR-4633-3p	hsa-miR-8054
612	hsa-miR-3606-5p	hsa-miR-6762-3p	hsa-miR-3165	hsa-miR-6809-5p	hsa-miR-889-5p	hsa-miR-892b	hsa-miR-6806-5p
613	hsa-miR-3119	hsa-miR-6759-3p	hsa-miR-4281	hsa-miR-3662	hsa-miR-7111-5p	hsa-miR-367-5p	hsa-miR-769-5p
614	hsa-miR-4306	hsa-miR-6758-5p	hsa-miR-23b-3p	hsa-miR-4434	hsa-miR-3164	hsa-miR-30a-3p	hsa-miR-30b-3p
615	hsa-miR-4301	hsa-miR-6756-3p	hsa-miR-6125	hsa-miR-548c-5p_hsa-miR-548o-5p_hsa-miR-548am-5p	hsa-miR-2278	hsa-miR-1249-3p	hsa-miR-6717-5p
616	hsa-miR-4267	hsa-miR-6751-3p	hsa-miR-548ax	hsa-miR-7157-5p	hsa-miR-4740-5p	hsa-miR-7849-3p	hsa-miR-4773
617	hsa-miR-548w	hsa-miR-6750-5p	hsa-miR-6839-3p	hsa-miR-876-5p	hsa-miR-6741-5p	hsa-miR-100-5p	hsa-miR-6839-5p
618	hsa-miR-1915-3p	hsa-miR-675-3p	hsa-miR-7154-5p	hsa-miR-100-5p	hsa-miR-4737	hsa-miR-6502-3p	hsa-miR-6509-5p
619	hsa-miR-4771	hsa-miR-6747-5p	hsa-miR-3135a	hsa-miR-890	hsa-miR-7704	hsa-miR-6757-5p	hsa-miR-6793-3p
620	hsa-miR-4708-3p	hsa-miR-6744-3p	hsa-miR-29b-1-5p	hsa-miR-4712-3p	hsa-miR-6743-5p	hsa-miR-3074-3p	hsa-miR-5187-5p
621	hsa-miR-3121-5p	hsa-miR-6741-3p	hsa-miR-500b-5p	hsa-miR-3686	hsa-miR-4742-5p	hsa-miR-548am-3p	hsa-miR-5006-3p
622	hsa-miR-4667-3p	hsa-miR-6740-3p	hsa-miR-6853-3p	hsa-miR-7856-5p	hsa-miR-3131	hsa-miR-6735-3p	hsa-miR-3174
623	hsa-miR-4719	hsa-miR-6739-3p	hsa-miR-421	hsa-miR-374c-5p	hsa-miR-3922-3p	hsa-miR-4524b-5p	hsa-miR-1181
624	hsa-miR-4705	hsa-miR-6737-5p	hsa-miR-7704	hsa-miR-3606-3p	hsa-miR-4503	hsa-miR-6792-5p	hsa-miR-6819-3p
625	hsa-miR-4531	hsa-miR-6736-3p	hsa-miR-6832-5p	hsa-miR-6134	hsa-miR-6872-3p	hsa-miR-3137	hsa-miR-6821-5p
626	hsa-miR-4754	hsa-miR-6733-3p	hsa-miR-1225-3p	hsa-miR-1278	hsa-miR-619-3p	hsa-miR-6866-5p	hsa-miR-7158-3p
627	hsa-miR-4423-5p	hsa-miR-6732-3p	hsa-miR-4999-3p	hsa-miR-335-3p	hsa-miR-1249-5p	hsa-miR-7106-3p	hsa-miR-6852-3p
628	hsa-miR-3688-5p	hsa-miR-6730-5p	hsa-miR-600	hsa-miR-2117	hsa-miR-6866-5p	hsa-miR-2682-3p	hsa-miR-6861-3p
629	hsa-miR-4529-5p	hsa-miR-6722-5p	hsa-miR-4741	hsa-miR-190a-5p	hsa-miR-637	hsa-miR-6877-3p	hsa-miR-4680-5p
630	hsa-miR-4736	hsa-miR-6722-3p	hsa-miR-519a-3p	hsa-miR-4425	hsa-miR-3714	hsa-miR-19b-1-5p	hsa-miR-4768-3p
631	hsa-miR-5690	hsa-miR-6721-5p	hsa-miR-4505	hsa-miR-196a-3p	hsa-miR-6870-3p	hsa-miR-301a-5p	hsa-miR-6738-5p
632	hsa-miR-5689	hsa-miR-6717-5p	hsa-miR-3920	hsa-miR-6733-5p	hsa-miR-564	hsa-miR-450b-3p	hsa-miR-6087
633	hsa-miR-5591-3p	hsa-miR-6716-5p	hsa-miR-210-5p	hsa-miR-450a-5p	hsa-miR-615-5p	hsa-miR-5190	hsa-miR-4690-5p
634	hsa-miR-5591-5p	hsa-miR-670-3p	hsa-miR-4517	hsa-miR-4464	hsa-miR-6766-5p	hsa-miR-4634	hsa-miR-6885-5p
635	hsa-miR-5585-3p	hsa-miR-665	hsa-miR-613	hsa-miR-6513-3p	hsa-miR-6813-5p	hsa-miR-505-3p	hsa-miR-6076
636	hsa-miR-5585-5p	hsa-miR-664b-3p	hsa-miR-4494	hsa-miR-5584-5p	hsa-miR-548ad-3p	hsa-miR-4768-3p	hsa-miR-1281
637	hsa-miR-4693-3p	hsa-miR-655-3p	hsa-miR-514b-3p	hsa-miR-556-5p	hsa-miR-6797-3p	hsa-miR-3199	hsa-miR-3927-5p
638	hsa-miR-4786-5p	hsa-miR-654-5p	hsa-miR-509-5p	hsa-miR-548aj-3p	hsa-miR-326	hsa-miR-3130-3p	hsa-miR-518e-3p
639	hsa-miR-4700-5p	hsa-miR-653-3p	hsa-miR-4736	hsa-miR-20b-5p	hsa-miR-569	hsa-miR-4286	hsa-miR-7155-3p
640	hsa-miR-3064-5p	hsa-miR-652-5p	hsa-miR-922	hsa-miR-5000-3p	hsa-miR-499a-3p	hsa-miR-6733-5p	hsa-miR-4454
641	hsa-miR-6727-3p	hsa-miR-6515-5p	hsa-miR-602	hsa-miR-876-3p	hsa-miR-6834-3p	hsa-miR-3161	hsa-miR-3960
642	hsa-miR-6727-5p	hsa-miR-6514-3p	hsa-miR-6839-5p	hsa-miR-516b-5p	hsa-miR-4726-5p	hsa-miR-614	hsa-miR-154-5p
643	hsa-miR-1908-3p	hsa-miR-6513-3p	hsa-miR-367-5p	hsa-miR-618	hsa-miR-6748-5p	hsa-miR-4637	hsa-miR-632
644	hsa-miR-1537-5p	hsa-miR-6512-5p	hsa-miR-711	hsa-miR-5697	hsa-miR-4252	hsa-miR-6857-3p	hsa-miR-519e-5p
645	hsa-miR-887-5p	hsa-miR-6511b-5p	hsa-miR-302d-5p	hsa-miR-6806-3p	hsa-miR-6766-3p	hsa-miR-622	hsa-miR-651-5p
646	hsa-miR-889-5p	hsa-miR-6511b-3p	hsa-miR-580-5p	hsa-miR-296-3p	hsa-miR-548d-5p	hsa-miR-4321	hsa-miR-6873-5p
647	hsa-miR-605-3p	hsa-miR-6508-5p	hsa-miR-503-5p	hsa-miR-6882-5p	hsa-miR-5096	hsa-miR-718	hsa-miR-6746-5p
648	hsa-miR-598-5p	hsa-miR-6508-3p	hsa-miR-3974	hsa-miR-208a-3p	hsa-miR-4691-3p	hsa-miR-6730-5p	hsa-miR-3170
649	hsa-miR-5704	hsa-miR-6507-5p	hsa-miR-32-3p	hsa-let-7a-3p	hsa-miR-4632-5p	hsa-miR-6511a-3p	hsa-miR-1286
650	hsa-miR-5692b	hsa-miR-6507-3p	hsa-miR-3688-3p	hsa-miR-4520-5p	hsa-miR-4499	hsa-miR-655-3p	hsa-miR-6865-3p
651	hsa-miR-8485	hsa-miR-6506-3p	hsa-miR-599	hsa-miR-4798-3p	hsa-miR-4513	hsa-miR-3181	hsa-miR-6820-5p
652	hsa-miR-548bb-3p	hsa-miR-6502-3p	hsa-miR-3144-3p	hsa-miR-6502-3p	hsa-miR-4742-3p	hsa-miR-6799-5p	hsa-miR-7848-3p
653	hsa-miR-6856-5p	hsa-miR-6501-5p	hsa-miR-6865-3p	hsa-miR-548ah-5p	hsa-miR-3144-3p	hsa-miR-3201	hsa-miR-548d-3p
654	hsa-miR-6855-3p	hsa-miR-6500-3p	hsa-miR-4771	hsa-miR-4524a-5p	hsa-miR-1238-3p	hsa-miR-6499-5p	hsa-miR-340-5p
655	hsa-miR-6848-5p	hsa-miR-648	hsa-miR-450a-1-3p	hsa-miR-4318	hsa-miR-6892-3p	hsa-miR-6802-3p	hsa-miR-516b-5p
656	hsa-miR-6847-3p	hsa-miR-640	hsa-miR-656-3p	hsa-miR-6506-3p	hsa-miR-4325	hsa-miR-372-5p	hsa-miR-4747-3p
657	hsa-miR-6839-5p	hsa-miR-632	hsa-miR-103a-3p	hsa-miR-6129	hsa-miR-6777-3p	hsa-miR-1250-5p	hsa-miR-4317
658	hsa-miR-6838-3p	hsa-miR-631	hsa-miR-759	hsa-miR-548am-3p	hsa-miR-3130-5p	hsa-miR-345-3p	hsa-miR-28-3p
659	hsa-miR-6832-5p	hsa-miR-626	hsa-miR-629-5p	hsa-miR-15b-3p	hsa-miR-6893-3p	hsa-miR-587	hsa-miR-3667-3p
660	hsa-miR-6831-3p	hsa-miR-625-3p	hsa-miR-6775-5p	hsa-miR-4789-3p	hsa-miR-675-5p	hsa-miR-4738-3p	hsa-miR-4711-5p
661	hsa-miR-644a	hsa-miR-624-5p	hsa-let-7a-5p	hsa-miR-941	hsa-miR-642a-5p	hsa-miR-4448	hsa-miR-6730-5p
662	hsa-miR-643	hsa-miR-624-3p	hsa-miR-490-5p	hsa-miR-4511	hsa-miR-154-3p	hsa-miR-6859-5p	hsa-miR-3166
663	hsa-miR-424-5p	hsa-miR-6165	hsa-miR-1289	hsa-miR-3611	hsa-miR-4485-5p	hsa-miR-4695-5p	hsa-miR-6794-3p
664	hsa-miR-423-3p	hsa-miR-6131	hsa-miR-676-3p	hsa-miR-6514-5p	hsa-miR-3162-3p	hsa-miR-8085	hsa-miR-892c-5p
665	hsa-miR-135b-5p	hsa-miR-6130	hsa-miR-4683	hsa-miR-100-3p	hsa-miR-6881-5p	hsa-miR-4253	hsa-miR-6126
666	hsa-miR-151a-3p	hsa-miR-613	hsa-miR-92b-3p	hsa-miR-8079	hsa-miR-3132	hsa-miR-548an	hsa-miR-769-3p
667	hsa-miR-376a-3p	hsa-miR-6125	hsa-miR-548ar-5p	hsa-miR-4289	hsa-miR-519e-5p	hsa-miR-548a-5p	hsa-miR-6808-5p
668	hsa-miR-375	hsa-miR-610	hsa-miR-6075	hsa-miR-5682	hsa-miR-634	hsa-miR-1260b	hsa-miR-4701-5p
669	hsa-miR-363-3p	hsa-miR-6084	hsa-miR-4435	hsa-miR-4720-3p	hsa-miR-6853-3p	hsa-miR-219b-5p	hsa-miR-3617-5p
670	hsa-miR-362-5p	hsa-miR-6078	hsa-miR-342-5p	hsa-miR-338-5p	hsa-miR-548a-5p	hsa-miR-1193	hsa-miR-6791-5p
671	hsa-miR-942-5p	hsa-miR-6075	hsa-miR-10a-3p	hsa-miR-1273g-3p	hsa-miR-6870-5p	hsa-miR-2277-3p	hsa-miR-4445-3p
672	hsa-miR-941	hsa-miR-6074	hsa-miR-411-5p	hsa-miR-450a-2-3p	hsa-miR-619-5p	hsa-miR-192-5p	hsa-miR-6757-5p
673	hsa-miR-216b-5p	hsa-miR-6072	hsa-miR-4488	hsa-miR-4760-3p	hsa-miR-5589-5p	hsa-miR-6855-5p	hsa-miR-487b-3p
674	hsa-miR-301b-3p	hsa-miR-6068	hsa-miR-19b-2-5p	hsa-miR-489-5p	hsa-miR-494-3p	hsa-miR-608	hsa-miR-8061
675	hsa-let-7f-1-3p	hsa-miR-601	hsa-miR-888-5p	hsa-miR-4772-5p	hsa-miR-4426	hsa-miR-6813-3p	hsa-miR-2115-5p
676	hsa-let-7e-3p	hsa-miR-600	hsa-miR-8067	hsa-miR-4650-3p	hsa-miR-4774-5p	hsa-miR-634	hsa-miR-509-3p
677	hsa-miR-668-3p	hsa-miR-599	hsa-let-7c-5p	hsa-miR-10b-3p	hsa-miR-3928-5p	hsa-miR-6885-3p	hsa-miR-137
678	hsa-miR-671-5p	hsa-miR-598-5p	hsa-miR-509-3p	hsa-miR-6773-5p	hsa-miR-3135b	hsa-miR-1255a	hsa-miR-574-5p
679	hsa-miR-654-5p	hsa-miR-590-5p	hsa-miR-3121-5p	hsa-miR-1288-5p	hsa-miR-24-3p	hsa-miR-3649	hsa-miR-545-3p
680	hsa-miR-411-5p	hsa-miR-587	hsa-miR-1225-5p	hsa-miR-548z_hsa-miR-548h-3p	hsa-miR-4656	hsa-miR-6879-5p	hsa-miR-367-3p
681	hsa-miR-4298	hsa-miR-579-5p	hsa-miR-4512	hsa-miR-6780b-5p	hsa-miR-6883-3p	hsa-miR-6869-3p	hsa-miR-3137
682	hsa-miR-196b-3p	hsa-miR-577	hsa-miR-98-5p	hsa-miR-6811-5p	hsa-miR-6785-3p	hsa-miR-6852-5p	hsa-miR-24-3p
683	hsa-miR-762	hsa-miR-574-5p	hsa-miR-4790-3p	hsa-miR-3925-3p	hsa-miR-208b-5p	hsa-miR-1304-3p	hsa-miR-939-5p
684	hsa-miR-449c-5p	hsa-miR-5706	hsa-miR-4727-3p	hsa-miR-137	hsa-miR-6501-5p	hsa-miR-4674	hsa-miR-3918
685	hsa-miR-4326	hsa-miR-570-3p	hsa-miR-5680	hsa-miR-5702	hsa-miR-4723-3p	hsa-miR-943	hsa-miR-484
686	hsa-miR-181a-3p	hsa-miR-5697	hsa-miR-3170	hsa-miR-3924	hsa-miR-23a-5p	hsa-miR-3184-3p	hsa-miR-6790-3p
687	hsa-miR-1178-3p	hsa-miR-5694	hsa-miR-1908-5p	hsa-miR-203a-5p	hsa-miR-181a-2-3p	hsa-miR-3189-5p	hsa-miR-7843-3p
688	hsa-miR-1298-5p	hsa-miR-5691	hsa-miR-548as-3p	hsa-miR-7706	hsa-miR-6757-5p	hsa-miR-3173-5p	hsa-miR-6131
689	hsa-miR-1233-3p	hsa-miR-5590-3p	hsa-miR-4674	hsa-miR-4735-5p	hsa-miR-550a-3p	hsa-miR-3617-3p	hsa-miR-4687-5p
690	hsa-miR-4747-3p	hsa-miR-5589-5p	hsa-miR-514b-5p	hsa-miR-5681a	hsa-miR-4688	hsa-miR-412-5p	hsa-miR-3973
691	hsa-miR-4670-5p	hsa-miR-5587-3p	hsa-miR-4634	hsa-miR-223-5p	hsa-miR-548ar-3p	hsa-miR-581	hsa-miR-6132
692	hsa-miR-4735-3p	hsa-miR-5586-3p	hsa-miR-1275	hsa-miR-3671	hsa-miR-181d-3p	hsa-miR-204-5p	hsa-miR-4720-3p
693	hsa-miR-3974	hsa-miR-5584-5p	hsa-miR-379-5p	hsa-miR-4724-5p	hsa-miR-515-5p	hsa-miR-6773-3p	hsa-miR-4661-3p
694	hsa-miR-4422	hsa-miR-5582-5p	hsa-miR-362-3p	hsa-miR-4645-5p	hsa-miR-4640-3p	hsa-miR-4498	hsa-miR-6750-3p
695	hsa-miR-372-3p	hsa-miR-556-5p	hsa-miR-7161-3p	hsa-miR-3921	hsa-miR-6782-3p	hsa-miR-4681	hsa-miR-5702
696	hsa-miR-3936	hsa-miR-556-3p	hsa-miR-616-5p	hsa-miR-222-5p	hsa-miR-555	hsa-miR-4504	hsa-miR-4800-3p
697	hsa-miR-3935	hsa-miR-554	hsa-miR-6880-3p	hsa-miR-2052	hsa-miR-4539	hsa-miR-4459	hsa-miR-7108-3p
698	hsa-miR-4279	hsa-miR-552-3p	hsa-miR-619-5p	hsa-miR-4696	hsa-miR-361-3p	hsa-miR-339-5p	hsa-miR-5590-3p
699	hsa-miR-380-3p	hsa-miR-550b-3p	hsa-miR-4286	hsa-miR-4320	hsa-miR-548i	hsa-miR-376c-3p	hsa-miR-548f-3p
700	hsa-miR-4659a-5p	hsa-miR-550b-2-5p	hsa-miR-187-5p	hsa-miR-4793-5p	hsa-miR-4462	hsa-miR-4749-3p	hsa-miR-4633-3p
701	hsa-miR-3972	hsa-miR-548t-5p	hsa-miR-4727-5p	hsa-miR-2116-5p	hsa-miR-3190-3p	hsa-miR-1255b-2-3p	hsa-miR-4537
702	hsa-miR-4503	hsa-miR-548o-3p	hsa-miR-215-3p	hsa-miR-4277	hsa-miR-1254	hsa-miR-4747-5p	hsa-miR-6797-3p
703	hsa-miR-4288	hsa-miR-548k	hsa-miR-4691-3p	hsa-miR-3680-5p	hsa-miR-4802-5p	hsa-miR-4732-5p	hsa-miR-218-1-3p
704	hsa-miR-4659b-5p	hsa-miR-548g-5p_hsa-miR-548x-5p_hsa-miR-548aj-5p	hsa-miR-6771-5p	hsa-miR-5586-5p	hsa-miR-1976	hsa-miR-520f-5p	hsa-miR-5591-3p
705	hsa-miR-3064-3p	hsa-miR-548g-3p	hsa-miR-8086	hsa-miR-5004-5p	hsa-miR-6127	hsa-miR-484	hsa-miR-548ac
706	hsa-miR-1273f	hsa-miR-548f-3p	hsa-miR-23b-5p	hsa-miR-875-5p	hsa-let-7f-2-3p	hsa-miR-3162-3p	hsa-miR-4743-3p
707	hsa-miR-4486	hsa-miR-548e-5p	hsa-miR-582-3p	hsa-miR-181d-5p	hsa-miR-762	hsa-miR-1253	hsa-miR-6866-5p
708	hsa-miR-4436a	hsa-miR-548ay-5p	hsa-miR-548j-5p	hsa-miR-548ap-3p	hsa-miR-502-3p	hsa-miR-6870-3p	hsa-miR-296-5p
709	hsa-miR-4690-3p	hsa-miR-548ay-3p	hsa-miR-5689	hsa-miR-1269a	hsa-miR-6849-5p	hsa-miR-582-3p	hsa-miR-548u
710	hsa-miR-4704-5p	hsa-miR-548aw	hsa-miR-1294	hsa-miR-6719-3p	hsa-miR-6867-5p	hsa-miR-99b-5p	hsa-miR-4539
711	hsa-miR-4643	hsa-miR-548at-3p	hsa-miR-762	hsa-miR-6828-3p	hsa-miR-4710	hsa-miR-6860	hsa-miR-204-3p
712	hsa-miR-6502-3p	hsa-miR-548aq-3p	hsa-miR-4327	hsa-miR-648	hsa-miR-636	hsa-miR-146a-3p	hsa-miR-3144-3p
713	hsa-miR-6502-5p	hsa-miR-548ao-5p	hsa-miR-3142	hsa-miR-455-5p	hsa-miR-4317	hsa-miR-4786-5p	hsa-miR-588
714	hsa-miR-6131	hsa-miR-548am-3p	hsa-miR-508-5p	hsa-miR-130a-5p	hsa-miR-4645-5p	hsa-miR-4716-3p	hsa-miR-6802-5p
715	hsa-miR-6130	hsa-miR-548aj-3p	hsa-miR-4659b-3p	hsa-miR-1295b-5p	hsa-miR-6866-3p	hsa-miR-4677-5p	hsa-miR-570-3p
716	hsa-miR-6083	hsa-miR-543	hsa-miR-875-3p	hsa-miR-3672	hsa-miR-4727-5p	hsa-miR-517a-3p	hsa-miR-548az-5p
717	hsa-miR-6082	hsa-miR-542-5p	hsa-miR-3116	hsa-miR-3653-3p	hsa-miR-589-3p	hsa-miR-5195-3p	hsa-miR-631
718	hsa-miR-548ao-5p	hsa-miR-541-3p	hsa-miR-1587	hsa-miR-5694	hsa-miR-6086	hsa-miR-6878-5p	hsa-miR-6838-5p
719	hsa-miR-5004-3p	hsa-miR-532-5p	hsa-miR-6757-5p	hsa-miR-5701	hsa-miR-4251	hsa-miR-551b-3p	hsa-miR-6790-5p
720	hsa-miR-4433a-5p	hsa-miR-526a_hsa-miR-520c-5p_hsa-miR-518d-5p	hsa-miR-450a-2-3p	hsa-miR-3908	hsa-miR-1264	hsa-miR-553	hsa-miR-3922-3p
721	hsa-miR-550a-3-5p	hsa-miR-524-5p	hsa-miR-4515	hsa-miR-3975	hsa-miR-6894-5p	hsa-miR-6850-5p	hsa-miR-532-3p
722	hsa-miR-6797-3p	hsa-miR-521	hsa-miR-6737-5p	hsa-miR-99a-5p	hsa-miR-4421	hsa-miR-548ah-3p	hsa-miR-6772-5p
723	hsa-miR-6789-3p	hsa-miR-520h	hsa-miR-6087	hsa-miR-548ao-3p	hsa-miR-4759	hsa-miR-6863	hsa-miR-3935
724	hsa-miR-6782-5p	hsa-miR-519e-5p	hsa-miR-654-5p	hsa-miR-598-3p	hsa-miR-3160-5p	hsa-miR-641	hsa-miR-767-5p
725	hsa-miR-6781-3p	hsa-miR-519d-3p	hsa-miR-4263	hsa-miR-6079	hsa-miR-6759-5p	hsa-miR-214-5p	hsa-miR-22-5p
726	hsa-miR-6774-5p	hsa-miR-519c-5p_hsa-miR-523-5p_hsa-miR-518e-5p_hsa-miR-522-5p_hsa-miR-519a-5p_hsa-miR-519b-5p	hsa-miR-4469	hsa-miR-513c-5p	hsa-miR-1914-3p	hsa-miR-6858-5p	hsa-miR-6837-3p
727	hsa-miR-6773-3p	hsa-miR-5196-5p	hsa-miR-1910-5p	hsa-miR-4469	hsa-miR-6504-3p	hsa-miR-3529-5p	hsa-miR-139-3p
728	hsa-miR-6510-3p	hsa-miR-5193	hsa-miR-301a-5p	hsa-miR-4670-5p	hsa-miR-495-5p	hsa-miR-6727-3p	hsa-miR-3180-3p
729	hsa-miR-6510-5p	hsa-miR-5192	hsa-miR-940	hsa-miR-624-5p	hsa-miR-4770	hsa-miR-6504-3p	hsa-miR-6848-5p
730	hsa-miR-7846-3p	hsa-miR-5190	hsa-miR-4739	hsa-miR-3119	hsa-miR-6868-3p	hsa-miR-511-5p	hsa-miR-299-5p
731	hsa-miR-7845-5p	hsa-miR-518b	hsa-miR-675-5p	hsa-miR-6073	hsa-miR-3977	hsa-miR-6723-5p	hsa-miR-1914-5p
732	hsa-miR-7641	hsa-miR-5189-5p	hsa-miR-6732-5p	hsa-miR-5011-5p	hsa-miR-6753-3p	hsa-miR-6793-3p	hsa-miR-3147
733	hsa-miR-7515	hsa-miR-5188	hsa-miR-6722-3p	hsa-miR-145-3p	hsa-miR-3935	hsa-miR-369-3p	hsa-miR-892c-3p
734	hsa-miR-7155-3p	hsa-miR-5187-5p	hsa-miR-1538	hsa-miR-374c-3p	hsa-miR-99a-5p	hsa-miR-516b-5p	hsa-miR-600
735	hsa-miR-7155-5p	hsa-miR-515-3p	hsa-miR-130a-3p	hsa-miR-4504	hsa-miR-301a-5p	hsa-miR-556-5p	hsa-miR-3654
736	hsa-miR-7112-5p	hsa-miR-513a-5p	hsa-miR-3195	hsa-miR-548k	hsa-miR-548k	hsa-miR-222-3p	hsa-miR-5009-5p
737	hsa-miR-7111-3p	hsa-miR-511-5p	hsa-miR-1227-5p	hsa-miR-3118	hsa-miR-33b-3p	hsa-miR-5579-3p	hsa-miR-526b-3p
738	hsa-miR-584-5p	hsa-miR-511-3p	hsa-miR-424-3p	hsa-miR-105-3p	hsa-miR-5706	hsa-miR-3662	hsa-miR-1273g-5p
739	hsa-miR-583	hsa-miR-510-5p	hsa-miR-491-3p	hsa-miR-4699-3p	hsa-miR-873-3p	hsa-miR-30b-5p	hsa-miR-548aj-3p
740	hsa-miR-200c-3p	hsa-miR-510-3p	hsa-miR-1299	hsa-miR-6783-5p	hsa-miR-6873-5p	hsa-miR-4485-5p	hsa-miR-4510
741	hsa-miR-320a	hsa-miR-5093	hsa-miR-548e-3p	hsa-miR-9-3p	hsa-miR-6799-5p	hsa-miR-4499	hsa-miR-4669
742	hsa-miR-134-5p	hsa-miR-5091	hsa-miR-3656	hsa-miR-5579-5p	hsa-miR-3657	hsa-miR-4316	hsa-miR-145-5p
743	hsa-miR-127-3p	hsa-miR-5089-3p	hsa-miR-153-3p	hsa-let-7i-3p	hsa-miR-6755-5p	hsa-miR-30c-5p	hsa-miR-640
744	hsa-miR-138-5p	hsa-miR-506-3p	hsa-miR-155-5p	hsa-miR-2355-3p	hsa-miR-3176	hsa-miR-3714	hsa-miR-4474-3p
745	hsa-miR-137	hsa-miR-5047	hsa-miR-544a	hsa-miR-4328	hsa-miR-4718	hsa-miR-4469	hsa-miR-6789-3p
746	hsa-let-7g-5p	hsa-miR-504-3p	hsa-miR-3140-5p	hsa-miR-520g-5p	hsa-miR-4749-3p	hsa-miR-4679	hsa-miR-4721
747	hsa-miR-200b-3p	hsa-miR-503-5p	hsa-miR-548an	hsa-miR-659-5p	hsa-miR-4777-5p	hsa-miR-4490	hsa-miR-5701
748	hsa-miR-616-3p	hsa-miR-5010-3p	hsa-miR-450b-5p	hsa-miR-548av-3p	hsa-miR-5680	hsa-miR-4755-5p	hsa-miR-345-5p
749	hsa-miR-615-5p	hsa-miR-500a-3p	hsa-miR-6850-5p	hsa-miR-32-5p	hsa-miR-507	hsa-miR-6743-3p	hsa-miR-8055
750	hsa-miR-532-3p	hsa-miR-5009-3p	hsa-miR-1185-1-3p	hsa-miR-4677-3p	hsa-miR-8064	hsa-miR-3200-5p	hsa-miR-4661-5p
751	hsa-miR-509-5p	hsa-miR-5007-5p	hsa-miR-4419b	hsa-miR-3973	hsa-miR-183-5p	hsa-miR-186-3p	hsa-miR-4685-3p
752	hsa-miR-629-3p	hsa-miR-5006-5p	hsa-miR-8059	hsa-miR-5009-5p	hsa-miR-8074	hsa-miR-3675-3p	hsa-miR-99a-5p
753	hsa-miR-628-3p	hsa-miR-5000-3p	hsa-miR-4471	hsa-miR-4515	hsa-miR-5684	hsa-miR-626	hsa-miR-4640-3p
754	hsa-miR-614	hsa-miR-495-5p	hsa-miR-22-3p	hsa-miR-548at-3p	hsa-miR-4754	hsa-miR-1245b-5p	hsa-miR-24-1-5p
755	hsa-miR-613	hsa-miR-495-3p	hsa-miR-6727-5p	hsa-miR-548x-3p	hsa-miR-602	hsa-miR-483-3p	hsa-miR-1245a
756	hsa-miR-598-3p	hsa-miR-493-5p	hsa-miR-1288-3p	hsa-miR-548y	hsa-miR-23b-5p	hsa-miR-6083	hsa-let-7a-2-3p
757	hsa-miR-597-5p	hsa-miR-493-3p	hsa-miR-4799-5p	hsa-miR-541-5p	hsa-miR-6850-5p	hsa-miR-600	hsa-miR-6820-3p
758	hsa-miR-4323	hsa-miR-492	hsa-miR-4510	hsa-miR-8086	hsa-miR-6860	hsa-miR-6778-3p	hsa-miR-181c-3p
759	hsa-miR-4274	hsa-miR-490-3p	hsa-miR-4295	hsa-miR-1256	hsa-miR-6769a-3p	hsa-miR-586	hsa-miR-943
760	hsa-miR-3193	hsa-miR-487b-5p	hsa-miR-152-3p	hsa-miR-6755-5p	hsa-miR-3184-3p	hsa-miR-5704	hsa-miR-6883-3p
761	hsa-miR-148a-3p	hsa-miR-487a-5p	hsa-miR-4707-3p	hsa-miR-606	hsa-miR-6772-3p	hsa-miR-3187-3p	hsa-miR-6894-3p
762	hsa-miR-4261	hsa-miR-485-5p	hsa-miR-6069	hsa-miR-17-3p	hsa-miR-4756-5p	hsa-miR-4492	hsa-miR-6853-5p
763	hsa-miR-3140-3p	hsa-miR-483-5p	hsa-miR-507	hsa-miR-372-3p	hsa-miR-548q	hsa-miR-202-5p	hsa-miR-873-5p
764	hsa-miR-147b	hsa-miR-483-3p	hsa-miR-4772-3p	hsa-miR-622	hsa-miR-34a-3p	hsa-miR-1226-3p	hsa-miR-885-5p
765	hsa-miR-708-3p	hsa-miR-4804-3p	hsa-miR-6078	hsa-miR-6739-5p	hsa-miR-3169	hsa-miR-513b-3p	hsa-miR-7106-3p
766	hsa-miR-450b-3p	hsa-miR-4802-3p	hsa-miR-124-3p	hsa-miR-6715a-3p	hsa-miR-545-3p	hsa-miR-29c-5p	hsa-miR-7854-3p
767	hsa-miR-450b-5p	hsa-miR-4796-5p	hsa-miR-338-5p	hsa-miR-1255b-5p	hsa-miR-5588-5p	hsa-miR-708-5p	hsa-miR-6858-5p
768	hsa-miR-3919	hsa-miR-4795-3p	hsa-miR-1295a	hsa-miR-301b-3p	hsa-miR-4715-3p	hsa-miR-125b-5p	hsa-miR-379-3p
769	hsa-miR-3918	hsa-miR-4791	hsa-miR-5589-3p	hsa-miR-135a-5p	hsa-miR-30a-3p	hsa-miR-6804-3p	hsa-miR-937-5p
770	hsa-miR-3713	hsa-miR-4790-5p	hsa-miR-502-5p	hsa-miR-4527	hsa-miR-4537	hsa-miR-492	hsa-miR-93-5p
771	hsa-miR-3692-3p	hsa-miR-4789-3p	hsa-miR-1202	hsa-miR-561-3p	hsa-miR-4445-3p	hsa-miR-4801	hsa-miR-548t-5p
772	hsa-miR-3680-3p	hsa-miR-4785	hsa-miR-506-5p	hsa-miR-3160-3p	hsa-miR-3925-5p	hsa-miR-3065-3p	hsa-miR-298
773	hsa-miR-3680-5p	hsa-miR-4771	hsa-miR-4311	hsa-miR-218-1-3p	hsa-miR-4711-5p	hsa-miR-6126	hsa-miR-922
774	hsa-miR-3666	hsa-miR-4768-3p	hsa-miR-3166	hsa-miR-3668	hsa-miR-6803-3p	hsa-miR-3619-3p	hsa-let-7g-3p
775	hsa-miR-3665	hsa-miR-4763-3p	hsa-miR-2681-3p	hsa-miR-4801	hsa-miR-598-5p	hsa-miR-519b-3p	hsa-miR-1185-1-3p
776	hsa-miR-4302	hsa-miR-4756-3p	hsa-miR-651-5p	hsa-miR-676-3p	hsa-miR-1193	hsa-miR-3925-5p	hsa-miR-6734-5p
777	hsa-miR-3155a	hsa-miR-4755-3p	hsa-miR-655-3p	hsa-miR-1183	hsa-miR-6877-3p	hsa-miR-376a-2-5p	hsa-miR-21-3p
778	hsa-miR-4676-3p	hsa-miR-4754	hsa-miR-4503	hsa-miR-7975	hsa-miR-617	hsa-miR-3130-5p	hsa-miR-33b-5p
779	hsa-miR-4418	hsa-miR-4753-3p	hsa-miR-3183	hsa-miR-4764-5p	hsa-miR-4717-5p	hsa-miR-3690	hsa-miR-2114-5p
780	hsa-miR-4656	hsa-miR-4750-5p	hsa-miR-302d-3p	hsa-miR-4694-3p	hsa-miR-4771	hsa-miR-4703-3p	hsa-miR-6739-5p
781	hsa-miR-4437	hsa-miR-4749-3p	hsa-miR-100-3p	hsa-miR-5692c	hsa-miR-7157-3p	hsa-miR-520a-5p	hsa-miR-4479
782	hsa-miR-4683	hsa-miR-4748	hsa-miR-6717-5p	hsa-miR-320e	hsa-miR-4790-5p	hsa-miR-6516-5p	hsa-miR-1293
783	hsa-miR-4644	hsa-miR-4743-3p	hsa-miR-493-5p	hsa-miR-616-5p	hsa-miR-586	hsa-miR-8079	hsa-miR-4649-3p
784	hsa-miR-4651	hsa-miR-4741	hsa-miR-138-2-3p	hsa-miR-520d-3p	hsa-miR-5087	hsa-miR-6746-5p	hsa-miR-346
785	hsa-miR-4741	hsa-miR-4740-3p	hsa-miR-4423-3p	hsa-miR-1258	hsa-miR-3188	hsa-miR-450b-5p	hsa-miR-4732-3p
786	hsa-miR-4735-5p	hsa-miR-4738-3p	hsa-miR-3692-3p	hsa-miR-548s	hsa-miR-5010-5p	hsa-miR-210-3p	hsa-miR-98-3p
787	hsa-miR-4746-5p	hsa-miR-4731-5p	hsa-miR-7111-5p	hsa-miR-4432	hsa-miR-7114-3p	hsa-miR-365a-5p	hsa-miR-548as-5p
788	hsa-miR-4728-3p	hsa-miR-4728-5p	hsa-miR-4763-5p	hsa-miR-4680-3p	hsa-miR-4270	hsa-miR-4666a-3p	hsa-miR-96-3p
789	hsa-miR-4757-3p	hsa-miR-4725-3p	hsa-miR-6805-3p	hsa-miR-4531	hsa-miR-455-3p	hsa-miR-4270	hsa-miR-193b-3p
790	hsa-miR-1229-5p	hsa-miR-4723-5p	hsa-miR-3196	hsa-miR-4779	hsa-miR-6861-3p	hsa-miR-1258	hsa-miR-93-3p
791	hsa-miR-1227-5p	hsa-miR-4719	hsa-miR-301a-3p	hsa-miR-1322	hsa-miR-4706	hsa-miR-4315	hsa-miR-6859-3p
792	hsa-miR-3190-3p	hsa-miR-4717-3p	hsa-miR-6726-5p	hsa-miR-4699-5p	hsa-miR-217	hsa-miR-384	hsa-miR-6891-5p
793	hsa-miR-548g-5p_hsa-miR-548x-5p_hsa-miR-548aj-5p	hsa-miR-4712-5p	hsa-miR-1273d	hsa-miR-548b-5p	hsa-miR-219a-2-3p	hsa-miR-4419b	hsa-miR-378c
794	hsa-miR-1247-3p	hsa-miR-4711-3p	hsa-miR-941	hsa-miR-146b-3p	hsa-miR-4430	hsa-miR-4440	hsa-miR-1908-3p
795	hsa-miR-4671-3p	hsa-miR-4707-3p	hsa-miR-20a-5p	hsa-miR-3675-5p	hsa-miR-1229-5p	hsa-miR-8055	hsa-miR-3188
796	hsa-miR-4474-5p	hsa-miR-4701-5p	hsa-miR-2116-5p	hsa-miR-382-5p	hsa-miR-557	hsa-miR-502-3p	hsa-miR-5195-5p
797	hsa-miR-3944-5p	hsa-miR-4698	hsa-miR-4704-5p	hsa-miR-19a-3p	hsa-miR-1293	hsa-miR-570-3p	hsa-miR-6837-5p
798	hsa-miR-3689f	hsa-miR-4697-3p	hsa-miR-8068	hsa-miR-500b-5p	hsa-miR-4633-3p	hsa-miR-4796-3p	hsa-miR-1913
799	hsa-miR-6766-5p	hsa-miR-4688	hsa-miR-3182	hsa-miR-548j-3p	hsa-miR-4304	hsa-miR-548ax	hsa-miR-760
800	hsa-miR-6765-3p	hsa-miR-4687-5p	hsa-miR-26b-5p	hsa-miR-200b-5p	hsa-miR-30b-3p	hsa-miR-99a-5p	hsa-miR-101-5p
801	hsa-miR-6758-5p	hsa-miR-4687-3p	hsa-miR-7157-3p	hsa-miR-4517	hsa-miR-5685	hsa-miR-1266-5p	hsa-miR-222-3p
802	hsa-miR-6757-3p	hsa-miR-4685-3p	hsa-miR-1185-2-3p	hsa-miR-4720-5p	hsa-miR-335-5p	hsa-miR-4635	hsa-miR-412-3p
803	hsa-miR-6750-5p	hsa-miR-4684-5p	hsa-miR-1205	hsa-miR-7154-5p	hsa-miR-5702	hsa-miR-138-1-3p	hsa-miR-4448
804	hsa-miR-6749-3p	hsa-miR-4681	hsa-miR-335-3p	hsa-miR-656-5p	hsa-miR-3944-5p	hsa-miR-3164	hsa-miR-3194-5p
805	hsa-miR-6741-3p	hsa-miR-4680-5p	hsa-miR-874-3p	hsa-miR-5590-3p	hsa-miR-4709-3p	hsa-miR-1303	hsa-miR-19a-5p
806	hsa-miR-6741-5p	hsa-miR-4677-5p	hsa-miR-374c-5p	hsa-miR-5007-5p	hsa-miR-6515-3p	hsa-miR-4533	hsa-miR-378i
807	hsa-miR-5787	hsa-miR-4676-5p	hsa-miR-7150	hsa-miR-4761-5p	hsa-miR-345-5p	hsa-miR-410-5p	hsa-miR-339-3p
808	hsa-miR-5739	hsa-miR-4674	hsa-miR-633	hsa-miR-6873-5p	hsa-miR-1538	hsa-miR-548b-3p	hsa-miR-4270
809	hsa-miR-6894-5p	hsa-miR-4668-5p	hsa-miR-5092	hsa-miR-542-3p	hsa-miR-548e-3p	hsa-miR-2909	hsa-miR-4753-3p
810	hsa-miR-6893-3p	hsa-miR-4668-3p	hsa-miR-548a-3p	hsa-miR-3606-5p	hsa-miR-4311	hsa-miR-558	hsa-miR-410-5p
811	hsa-miR-6886-5p	hsa-miR-4666b	hsa-miR-6807-3p	hsa-miR-3614-3p	hsa-miR-3622b-5p	hsa-miR-6735-5p	hsa-miR-1266-5p
812	hsa-miR-6885-3p	hsa-miR-4666a-5p	hsa-miR-4796-3p	hsa-miR-1233-5p	hsa-miR-5586-5p	hsa-miR-3126-5p	hsa-miR-548at-3p
813	hsa-miR-6878-5p	hsa-miR-4666a-3p	hsa-miR-301b-3p	hsa-miR-4753-3p	hsa-miR-4762-5p	hsa-miR-7154-5p	hsa-miR-543
814	hsa-miR-6877-3p	hsa-miR-4665-5p	hsa-miR-6769a-5p	hsa-let-7g-3p	hsa-miR-6726-3p	hsa-miR-320d	hsa-miR-124-3p
815	hsa-miR-6870-5p	hsa-miR-4664-3p	hsa-miR-5007-5p	hsa-miR-4709-5p	hsa-miR-3934-5p	hsa-miR-4731-3p	hsa-miR-3138
816	hsa-miR-6869-3p	hsa-miR-4660	hsa-miR-23a-3p	hsa-miR-3664-3p	hsa-miR-339-3p	hsa-miR-6750-5p	hsa-miR-6503-3p
817	hsa-miR-640	hsa-miR-4659a-5p	hsa-miR-4422	hsa-miR-7705	hsa-miR-143-5p	hsa-miR-105-5p	hsa-miR-129-2-3p
818	hsa-miR-639	hsa-miR-4655-5p	hsa-miR-892a	hsa-miR-4453	hsa-miR-7109-3p	hsa-miR-767-5p	hsa-miR-1299
819	hsa-miR-384	hsa-miR-4652-3p	hsa-miR-4735-3p	hsa-miR-548ai_hsa-miR-570-5p	hsa-miR-6774-5p	hsa-miR-1914-3p	hsa-miR-6815-5p
820	hsa-miR-346	hsa-miR-4648	hsa-miR-4308	hsa-miR-5588-5p	hsa-miR-4649-3p	hsa-miR-381-3p	hsa-miR-105-5p
821	hsa-miR-337-3p	hsa-miR-4646-3p	hsa-miR-6837-5p	hsa-miR-488-3p	hsa-miR-6715b-5p	hsa-miR-5087	hsa-miR-548an
822	hsa-miR-342-3p	hsa-miR-4641	hsa-miR-4498	hsa-miR-7158-3p	hsa-miR-21-5p	hsa-miR-6739-5p	hsa-miR-6715b-5p
823	hsa-miR-373-5p	hsa-miR-4639-3p	hsa-miR-4427	hsa-miR-1255b-2-3p	hsa-miR-675-3p	hsa-miR-6740-5p	hsa-miR-4716-3p
824	hsa-miR-371a-3p	hsa-miR-4634	hsa-miR-802	hsa-miR-548f-5p	hsa-miR-6083	hsa-miR-3943	hsa-miR-1236-3p
825	hsa-miR-30e-5p	hsa-miR-4537	hsa-miR-4746-5p	hsa-miR-6505-3p	hsa-miR-151a-3p	hsa-miR-766-5p	hsa-miR-29a-3p
826	hsa-miR-130b-3p	hsa-miR-4527	hsa-miR-203b-5p	hsa-miR-548av-5p	hsa-miR-2355-5p	hsa-miR-633	hsa-miR-30a-5p
827	hsa-miR-938	hsa-miR-4525	hsa-miR-873-3p	hsa-miR-182-3p	hsa-miR-107	hsa-let-7c-3p	hsa-miR-3938
828	hsa-miR-937-3p	hsa-miR-4523	hsa-miR-1263	hsa-miR-4256	hsa-miR-4298	hsa-miR-3591-3p	hsa-miR-106a-5p
829	hsa-miR-374b-5p	hsa-miR-452-5p	hsa-miR-4432	hsa-miR-892c-3p	hsa-miR-6871-5p	hsa-miR-154-5p	hsa-miR-6715a-3p
830	hsa-miR-543	hsa-miR-451a	hsa-miR-548az-3p	hsa-miR-873-5p	hsa-miR-454-5p	hsa-miR-4677-3p	hsa-miR-4506
831	hsa-let-7a-3p	hsa-miR-4513	hsa-miR-4761-5p	hsa-miR-523-3p	hsa-miR-877-5p	hsa-miR-5587-3p	hsa-miR-4517
832	hsa-miR-297	hsa-miR-450a-5p	hsa-miR-96-3p	hsa-miR-6715b-3p	hsa-miR-548y	hsa-miR-106b-5p	hsa-miR-7855-5p
833	hsa-miR-542-3p	hsa-miR-4507	hsa-miR-1278	hsa-miR-1287-5p	hsa-miR-5190	hsa-miR-664b-3p	hsa-miR-3937
834	hsa-miR-376a-5p	hsa-miR-449c-3p	hsa-miR-4742-3p	hsa-miR-664a-5p	hsa-miR-1292-5p	hsa-miR-4433a-5p	hsa-miR-181c-5p
835	hsa-miR-662	hsa-miR-449b-5p	hsa-miR-376b-3p	hsa-miR-3182	hsa-miR-372-5p	hsa-miR-137	hsa-miR-6133
836	hsa-miR-4309	hsa-miR-4498	hsa-miR-520g-5p	hsa-miR-653-3p	hsa-miR-296-5p	hsa-miR-3123	hsa-miR-6503-5p
837	hsa-miR-205-3p	hsa-miR-4497	hsa-miR-4301	hsa-miR-3678-5p	hsa-miR-3177-3p	hsa-miR-370-3p	hsa-miR-4797-5p
838	hsa-miR-1976	hsa-miR-4496	hsa-miR-6722-5p	hsa-miR-182-5p	hsa-miR-4666a-5p	hsa-miR-4257	hsa-miR-519d-3p
839	hsa-miR-449b-3p	hsa-miR-4492	hsa-miR-6721-5p	hsa-miR-1252-3p	hsa-miR-1304-5p	hsa-miR-5701	hsa-miR-4523
840	hsa-miR-25-3p	hsa-miR-4488	hsa-miR-95-5p	hsa-miR-190a-3p	hsa-miR-2116-3p	hsa-miR-765	hsa-miR-370-5p
841	hsa-miR-19a-3p	hsa-miR-4481	hsa-miR-92a-3p	hsa-miR-4711-5p	hsa-miR-3663-5p	hsa-miR-5702	hsa-miR-4740-3p
842	hsa-miR-1301-3p	hsa-miR-4478	hsa-miR-3934-3p	hsa-miR-5571-3p	hsa-miR-6769b-5p	hsa-miR-1264	hsa-miR-6085
843	hsa-miR-1271-5p	hsa-miR-4477a	hsa-miR-3660	hsa-miR-3529-3p	hsa-miR-4442	hsa-miR-3186-5p	hsa-miR-4481
844	hsa-miR-1228-3p	hsa-miR-4474-3p	hsa-miR-4320	hsa-miR-3174	hsa-miR-510-5p	hsa-miR-6887-5p	hsa-miR-4639-5p
845	hsa-miR-4714-5p	hsa-miR-4469	hsa-miR-4728-5p	hsa-miR-3939	hsa-miR-3943	hsa-miR-4445-5p	hsa-miR-4265
846	hsa-miR-4636	hsa-miR-4453	hsa-miR-4259	hsa-miR-1179	hsa-miR-4451	hsa-miR-508-3p	hsa-miR-3124-5p
847	hsa-miR-4662b	hsa-miR-4451	hsa-miR-4262	hsa-miR-21-5p	hsa-miR-4638-5p	hsa-miR-888-3p	hsa-miR-4760-5p
848	hsa-miR-548aa_hsa-miR-548t-3p	hsa-miR-4450	hsa-miR-6767-3p	hsa-miR-8068	hsa-miR-508-5p	hsa-miR-4697-3p	hsa-miR-3591-5p
849	hsa-miR-374c-5p	hsa-miR-4447	hsa-miR-664b-5p	hsa-miR-526b-5p	hsa-miR-138-5p	hsa-miR-6779-5p	hsa-miR-3157-3p
850	hsa-miR-3928-3p	hsa-miR-4442	hsa-miR-4423-5p	hsa-miR-3117-5p	hsa-miR-6511a-3p	hsa-miR-6072	hsa-miR-6084
851	hsa-miR-676-3p	hsa-miR-4437	hsa-miR-494-3p	hsa-miR-383-3p	hsa-miR-6741-3p	hsa-miR-4423-5p	hsa-miR-16-5p
852	hsa-miR-2117	hsa-miR-4436b-5p	hsa-miR-519d-5p	hsa-miR-1205	hsa-miR-4447	hsa-miR-544a	hsa-miR-181b-5p
853	hsa-miR-2116-3p	hsa-miR-4436a	hsa-miR-4537	hsa-miR-4765	hsa-miR-3134	hsa-miR-3135a	hsa-miR-521
854	hsa-miR-4665-3p	hsa-miR-4433b-5p	hsa-miR-6840-3p	hsa-miR-3126-3p	hsa-miR-380-3p	hsa-miR-4261	hsa-miR-5006-5p
855	hsa-miR-4444	hsa-miR-4433b-3p	hsa-miR-27b-3p	hsa-miR-1197	hsa-miR-324-3p	hsa-miR-323a-3p	hsa-miR-493-5p
856	hsa-miR-4677-5p	hsa-miR-4428	hsa-miR-143-5p	hsa-miR-1245b-5p	hsa-miR-486-3p	hsa-miR-4742-5p	hsa-miR-655-5p
857	hsa-miR-4474-3p	hsa-miR-4424	hsa-miR-4513	hsa-miR-338-3p	hsa-miR-215-3p	hsa-miR-590-3p	hsa-miR-1237-3p
858	hsa-miR-4452	hsa-miR-4421	hsa-miR-7162-5p	hsa-miR-548an	hsa-miR-6852-3p	hsa-miR-520b	hsa-miR-6833-5p
859	hsa-miR-4709-3p	hsa-miR-4327	hsa-miR-2355-5p	hsa-miR-5003-5p	hsa-miR-195-5p	hsa-miR-4458	hsa-miR-6811-3p
860	hsa-miR-4526	hsa-miR-4326	hsa-miR-552-3p	hsa-miR-320a	hsa-miR-579-5p	hsa-miR-4471	hsa-miR-6804-5p
861	hsa-miR-4539	hsa-miR-4324	hsa-miR-626	hsa-miR-4782-5p	hsa-miR-4797-5p	hsa-miR-3682-3p	hsa-miR-331-3p
862	hsa-miR-4748	hsa-miR-4320	hsa-miR-6080	hsa-miR-199a-3p_hsa-miR-199b-3p	hsa-miR-548ay-3p	hsa-miR-4292	hsa-miR-425-3p
863	hsa-miR-4761-3p	hsa-miR-432-3p	hsa-miR-449b-5p	hsa-miR-548d-3p	hsa-miR-1260a	hsa-miR-6834-5p	hsa-miR-18b-5p
864	hsa-miR-4511	hsa-miR-4319	hsa-miR-556-3p	hsa-miR-514b-3p	hsa-miR-384	hsa-miR-143-5p	hsa-miR-645
865	hsa-miR-4668-3p	hsa-miR-4314	hsa-miR-6746-5p	hsa-miR-208b-3p	hsa-miR-3650	hsa-miR-642a-5p	hsa-miR-6803-3p
866	hsa-miR-548az-3p	hsa-miR-4302	hsa-miR-3193	hsa-miR-3124-3p	hsa-miR-3690	hsa-miR-16-1-3p	hsa-miR-6832-3p
867	hsa-miR-548az-5p	hsa-miR-4300	hsa-miR-6089	hsa-miR-516a-5p	hsa-miR-3613-3p	hsa-miR-548g-5p	hsa-miR-562
868	hsa-miR-6128	hsa-miR-4298	hsa-miR-5006-5p	hsa-miR-8076	hsa-miR-323a-5p	hsa-miR-1254	hsa-miR-6839-3p
869	hsa-miR-6127	hsa-miR-4293	hsa-miR-5186	hsa-miR-7159-5p	hsa-miR-1255b-5p	hsa-miR-3177-5p	hsa-miR-1179
870	hsa-miR-6079	hsa-miR-4292	hsa-miR-328-3p	hsa-miR-5683	hsa-miR-938	hsa-miR-181b-2-3p	hsa-miR-510-3p
871	hsa-miR-6078	hsa-miR-4284	hsa-miR-4466	hsa-miR-6874-5p	hsa-miR-4446-5p	hsa-miR-3661	hsa-miR-6848-3p
872	hsa-miR-5003-5p	hsa-miR-4283	hsa-miR-4322	hsa-miR-3169	hsa-miR-3691-3p	hsa-miR-5589-3p	hsa-miR-6849-5p
873	hsa-miR-5002-3p	hsa-miR-4281	hsa-miR-5584-5p	hsa-let-7i-5p	hsa-miR-802	hsa-miR-1285-5p	hsa-miR-6856-3p
874	hsa-miR-3190-5p	hsa-miR-4277	hsa-miR-4690-3p	hsa-miR-4759	hsa-miR-6739-5p	hsa-miR-6893-3p	hsa-miR-6857-5p
875	hsa-miR-365a-5p	hsa-miR-4276	hsa-miR-597-5p	hsa-miR-500a-5p	hsa-miR-6836-5p	hsa-miR-423-5p	hsa-miR-561-3p
876	hsa-miR-6796-5p	hsa-miR-4271	hsa-miR-4253	hsa-miR-3140-3p	hsa-miR-6865-5p	hsa-miR-889-5p	hsa-miR-3653-5p
877	hsa-miR-6795-3p	hsa-miR-4269	hsa-miR-101-3p	hsa-miR-449a	hsa-miR-4788	hsa-miR-650	hsa-miR-493-3p
878	hsa-miR-6788-5p	hsa-miR-4267	hsa-miR-3153	hsa-miR-510-3p	hsa-miR-518f-5p	hsa-miR-4753-5p	hsa-miR-455-5p
879	hsa-miR-6787-3p	hsa-miR-4257	hsa-miR-3664-5p	hsa-miR-4524b-3p	hsa-miR-382-5p	hsa-miR-6888-3p	hsa-miR-377-3p
880	hsa-miR-6780a-5p	hsa-miR-4252	hsa-miR-302a-5p	hsa-miR-302e	hsa-miR-5587-5p	hsa-miR-18b-5p	hsa-miR-302b-5p
881	hsa-miR-6779-3p	hsa-miR-4251	hsa-miR-944	hsa-miR-513b-5p	hsa-miR-4667-3p	hsa-miR-6835-5p	hsa-miR-6812-5p
882	hsa-miR-6772-5p	hsa-miR-422a	hsa-miR-6776-5p	hsa-miR-626	hsa-miR-130b-3p	hsa-miR-1247-3p	hsa-miR-6827-3p
883	hsa-miR-6771-3p	hsa-miR-412-3p	hsa-miR-5704	hsa-miR-335-5p	hsa-miR-4753-5p	hsa-miR-342-3p	hsa-miR-1180-3p
884	hsa-miR-6508-3p	hsa-miR-409-3p	hsa-miR-4726-3p	hsa-miR-4778-5p	hsa-miR-559	hsa-miR-486-5p	hsa-miR-219a-5p
885	hsa-miR-6508-5p	hsa-miR-3973	hsa-miR-3665	hsa-miR-4422	hsa-miR-198	hsa-miR-653-3p	hsa-miR-15a-5p
886	hsa-miR-6516-5p	hsa-miR-3943	hsa-miR-143-3p	hsa-miR-4657	hsa-miR-550a-5p	hsa-miR-6865-5p	hsa-miR-155-3p
887	hsa-miR-1273h-3p	hsa-miR-3940-5p	hsa-miR-4698	hsa-miR-548aa_hsa-miR-548t-3p	hsa-miR-7156-5p	hsa-miR-4799-3p	hsa-miR-670-5p
888	hsa-miR-7161-3p	hsa-miR-3937	hsa-miR-548aq-5p	hsa-miR-34c-5p	hsa-miR-6832-3p	hsa-miR-15b-3p	hsa-miR-7856-5p
889	hsa-miR-7161-5p	hsa-miR-3928-3p	hsa-miR-6813-5p	hsa-miR-513b-3p	hsa-miR-452-3p	hsa-miR-3667-5p	hsa-miR-761
890	hsa-miR-7153-3p	hsa-miR-3922-3p	hsa-miR-3928-3p	hsa-miR-454-3p	hsa-miR-4664-5p	hsa-miR-6748-3p	hsa-miR-2052
891	hsa-miR-7153-5p	hsa-miR-3917	hsa-miR-4668-3p	hsa-miR-6080	hsa-miR-3140-3p	hsa-miR-7161-5p	hsa-miR-2110
892	hsa-miR-7110-5p	hsa-miR-3911	hsa-miR-4740-5p	hsa-miR-3941	hsa-miR-933	hsa-miR-7110-3p	hsa-miR-200c-5p
893	hsa-miR-7109-3p	hsa-miR-384	hsa-miR-29b-3p	hsa-miR-5094	hsa-miR-4517	hsa-miR-3132	hsa-miR-655-3p
894	hsa-miR-580-3p	hsa-miR-383-5p	hsa-miR-7-1-3p	hsa-miR-4291	hsa-miR-199a-5p	hsa-miR-4713-3p	hsa-miR-656-3p
895	hsa-miR-579-3p	hsa-miR-382-3p	hsa-miR-6864-3p	hsa-miR-15a-3p	hsa-miR-548d-3p	hsa-miR-4276	hsa-miR-145-3p
896	hsa-miR-194-5p	hsa-miR-379-5p	hsa-miR-33a-3p	hsa-miR-548n	hsa-miR-3153	hsa-miR-3152-5p	hsa-miR-144-5p
897	hsa-miR-193a-3p	hsa-miR-378g	hsa-miR-6872-3p	hsa-miR-4671-3p	hsa-miR-4329	hsa-miR-4746-3p	hsa-miR-767-3p
898	hsa-miR-125a-5p	hsa-miR-378c	hsa-miR-4525	hsa-miR-30c-2-3p	hsa-miR-6817-3p	hsa-miR-6848-3p	hsa-miR-548at-5p
899	hsa-miR-9-3p	hsa-miR-378b	hsa-miR-4662a-3p	hsa-miR-2467-5p	hsa-miR-3677-5p	hsa-miR-6791-3p	hsa-miR-5572
900	hsa-miR-132-3p	hsa-miR-376c-3p	hsa-miR-516a-5p	hsa-miR-561-5p	hsa-miR-8072	hsa-miR-6734-5p	hsa-miR-208b-3p
901	hsa-miR-130a-3p	hsa-miR-371b-3p	hsa-miR-6513-5p	hsa-miR-563	hsa-miR-6826-5p	hsa-miR-4656	hsa-miR-920
902	hsa-miR-222-3p	hsa-miR-3689f	hsa-miR-3916	hsa-miR-3616-5p	hsa-miR-1587	hsa-miR-1537-3p	hsa-miR-4691-5p
903	hsa-miR-221-3p	hsa-miR-3689b-3p_hsa-miR-3689c	hsa-miR-4786-3p	hsa-miR-26a-5p	hsa-miR-6857-3p	hsa-miR-4419a	hsa-miR-6774-3p
904	hsa-miR-590-3p	hsa-miR-3685	hsa-miR-4640-5p	hsa-miR-323a-3p	hsa-miR-548j-5p	hsa-miR-1913	hsa-miR-548ah-3p
905	hsa-miR-550a-5p	hsa-miR-3681-5p	hsa-miR-4757-3p	hsa-miR-4999-5p	hsa-miR-4695-3p	hsa-miR-4776-5p	hsa-miR-6799-5p
906	hsa-miR-505-5p	hsa-miR-3680-5p	hsa-miR-1302	hsa-miR-4796-5p	hsa-miR-3191-3p	hsa-miR-3165	hsa-miR-4498
907	hsa-miR-502-3p	hsa-miR-3665	hsa-miR-130b-3p	hsa-miR-3618	hsa-miR-6754-5p	hsa-miR-645	hsa-miR-4487
908	hsa-miR-625-5p	hsa-miR-3663-5p	hsa-miR-181b-2-3p	hsa-miR-1264	hsa-miR-4685-3p	hsa-miR-501-5p	hsa-miR-4799-3p
909	hsa-miR-624-5p	hsa-miR-365b-5p	hsa-miR-668-5p	hsa-miR-7114-5p	hsa-miR-519d-5p	hsa-miR-7109-3p	hsa-miR-4519
910	hsa-miR-610	hsa-miR-3651	hsa-miR-4797-5p	hsa-miR-181b-3p	hsa-miR-5693	hsa-miR-1276	hsa-miR-4328
911	hsa-miR-609	hsa-miR-3649	hsa-miR-150-3p	hsa-miR-1261	hsa-miR-591	hsa-miR-3911	hsa-miR-6780b-5p
912	hsa-miR-593-5p	hsa-miR-363-5p	hsa-miR-6127	hsa-miR-5696	hsa-miR-4285	hsa-miR-6821-3p	hsa-miR-6819-5p
913	hsa-miR-592	hsa-miR-3622b-3p	hsa-miR-218-5p	hsa-miR-4802-3p	hsa-miR-4785	hsa-miR-4515	hsa-miR-323b-3p
914	hsa-miR-4318	hsa-miR-362-3p	hsa-miR-5705	hsa-miR-8059	hsa-miR-5002-3p	hsa-miR-6820-3p	hsa-miR-3667-5p
915	hsa-miR-3200-3p	hsa-miR-3619-5p	hsa-miR-3139	hsa-miR-27b-5p	hsa-miR-7151-5p	hsa-miR-323b-5p	hsa-miR-6818-3p
916	hsa-miR-1260b	hsa-miR-3617-3p	hsa-miR-20b-3p	hsa-miR-5579-3p	hsa-miR-943	hsa-miR-1250-3p	hsa-miR-3681-5p
917	hsa-miR-3127-5p	hsa-miR-3610	hsa-miR-6806-3p	hsa-miR-4502	hsa-miR-193a-5p	hsa-miR-3616-5p	hsa-miR-6842-3p
918	hsa-miR-3171	hsa-miR-361-3p	hsa-miR-6794-3p	hsa-miR-2053	hsa-miR-4525	hsa-miR-6884-5p	hsa-miR-3681-3p
919	hsa-miR-3145-3p	hsa-miR-3605-5p	hsa-miR-5087	hsa-miR-3157-5p	hsa-miR-1228-3p	hsa-miR-6782-5p	hsa-miR-4655-3p
920	hsa-miR-876-5p	hsa-miR-3529-5p	hsa-miR-1180-5p	hsa-miR-8053	hsa-miR-34a-5p	hsa-miR-551a	hsa-miR-4726-3p
921	hsa-miR-875-3p	hsa-miR-34a-3p	hsa-miR-6831-5p	hsa-miR-216a-5p	hsa-miR-1250-3p	hsa-miR-4474-3p	hsa-miR-3150b-3p
922	hsa-miR-891a-5p	hsa-miR-33b-5p	hsa-miR-1307-5p	hsa-miR-6888-3p	hsa-miR-6513-3p	hsa-miR-3127-5p	hsa-miR-4781-3p
923	hsa-miR-298	hsa-miR-33b-3p	hsa-miR-616-3p	hsa-miR-3648	hsa-miR-769-3p	hsa-miR-2116-3p	hsa-miR-4491
924	hsa-miR-3915	hsa-miR-33a-5p	hsa-miR-1247-3p	hsa-miR-5011-3p	hsa-miR-6762-3p	hsa-miR-6510-3p	hsa-miR-890
925	hsa-miR-3914	hsa-miR-335-5p	hsa-miR-99a-3p	hsa-miR-92a-2-5p	hsa-miR-3944-3p	hsa-miR-489-5p	hsa-miR-190b
926	hsa-miR-3690	hsa-miR-326	hsa-miR-5008-3p	hsa-miR-3912-3p	hsa-miR-7154-5p	hsa-miR-378d	hsa-miR-744-5p
927	hsa-miR-3689a-3p	hsa-miR-323a-3p	hsa-miR-3661	hsa-miR-125b-2-3p	hsa-miR-1282	hsa-miR-153-5p	hsa-miR-4791
928	hsa-miR-3678-3p	hsa-miR-320d	hsa-miR-564	hsa-miR-4802-5p	hsa-miR-331-3p	hsa-miR-4743-5p	hsa-miR-4653-3p
929	hsa-miR-3678-5p	hsa-miR-320c	hsa-miR-6511a-5p	hsa-miR-4452	hsa-miR-3140-5p	hsa-miR-134-5p	hsa-miR-1249-3p
930	hsa-miR-3663-5p	hsa-miR-3202	hsa-miR-649	hsa-miR-3934-3p	hsa-miR-541-3p	hsa-miR-513c-3p	hsa-miR-4777-5p
931	hsa-miR-3662	hsa-miR-3201	hsa-miR-4493	hsa-miR-4787-3p	hsa-miR-138-1-3p	hsa-miR-550b-2-5p	hsa-miR-6758-3p
932	hsa-miR-4272	hsa-miR-3200-3p	hsa-miR-5707	hsa-miR-3607-3p	hsa-miR-4457	hsa-miR-630	hsa-miR-3201
933	hsa-miR-3146	hsa-miR-3198	hsa-miR-660-3p	hsa-miR-6082	hsa-miR-4419a	hsa-miR-6080	hsa-miR-5581-3p
934	hsa-miR-4640-3p	hsa-miR-3197	hsa-miR-4492	hsa-miR-589-5p	hsa-miR-6758-5p	hsa-miR-7157-3p	hsa-miR-5571-3p
935	hsa-miR-4438	hsa-miR-3192-5p	hsa-miR-4633-5p	hsa-miR-7157-3p	hsa-miR-1260b	hsa-miR-6717-5p	hsa-miR-6766-3p
936	hsa-miR-4713-3p	hsa-miR-3192-3p	hsa-miR-4514	hsa-miR-1282	hsa-miR-584-3p	hsa-miR-151a-3p	hsa-miR-6767-5p
937	hsa-miR-4728-5p	hsa-miR-3180-3p	hsa-miR-4738-3p	hsa-miR-1304-5p	hsa-miR-4524b-5p	hsa-miR-556-3p	hsa-miR-4289
938	hsa-miR-4804-3p	hsa-miR-3180	hsa-miR-1251-5p	hsa-miR-5590-5p	hsa-miR-6773-3p	hsa-miR-6749-3p	hsa-miR-4654
939	hsa-miR-4731-5p	hsa-miR-3166	hsa-miR-8060	hsa-miR-23c	hsa-miR-1267	hsa-miR-4446-5p	hsa-miR-4798-5p
940	hsa-miR-4767	hsa-miR-3156-5p	hsa-miR-144-3p	hsa-miR-4666b	hsa-miR-3681-3p	hsa-miR-762	hsa-miR-1277-5p
941	hsa-miR-4479	hsa-miR-3156-3p	hsa-miR-1270	hsa-miR-7978	hsa-miR-378d	hsa-miR-429	hsa-miR-6835-3p
942	hsa-miR-4685-5p	hsa-miR-3147	hsa-miR-4797-3p	hsa-miR-3136-5p	hsa-miR-3150b-3p	hsa-let-7a-3p	hsa-miR-1255b-2-3p
943	hsa-miR-3677-5p	hsa-miR-3139	hsa-miR-518c-3p	hsa-miR-7160-3p	hsa-miR-32-5p	hsa-miR-6793-5p	hsa-miR-139-5p
944	hsa-miR-4446-3p	hsa-miR-3136-3p	hsa-miR-218-1-3p	hsa-miR-548ak	hsa-miR-6886-3p	hsa-miR-561-3p	hsa-miR-5571-5p
945	hsa-miR-937-5p	hsa-miR-3135b	hsa-miR-1255b-2-3p	hsa-miR-7515	hsa-miR-5699-5p	hsa-miR-3139	hsa-miR-4277
946	hsa-miR-758-5p	hsa-miR-3130-5p	hsa-miR-146a-3p	hsa-miR-934	hsa-miR-6806-3p	hsa-miR-5197-5p	hsa-miR-4310
947	hsa-miR-3529-3p	hsa-miR-3126-3p	hsa-miR-4267	hsa-miR-4738-5p	hsa-miR-548ac	hsa-miR-98-3p	hsa-miR-4762-5p
948	hsa-miR-550b-2-5p	hsa-miR-3124-5p	hsa-miR-429	hsa-miR-4266	hsa-miR-3194-3p	hsa-miR-4446-3p	hsa-miR-3074-3p
949	hsa-miR-873-3p	hsa-miR-3121-3p	hsa-miR-1227-3p	hsa-miR-3134	hsa-miR-4444	hsa-miR-424-5p	hsa-miR-4772-3p
950	hsa-miR-766-5p	hsa-miR-3118	hsa-miR-423-5p	hsa-miR-188-3p	hsa-miR-4670-3p	hsa-miR-3529-3p	hsa-miR-1250-5p
951	hsa-miR-4788	hsa-miR-31-3p	hsa-miR-1298-5p	hsa-miR-3613-3p	hsa-miR-212-3p	hsa-miR-4649-5p	hsa-miR-3167
952	hsa-miR-5095	hsa-miR-30e-5p	hsa-miR-4472	hsa-miR-548bb-5p	hsa-miR-4296	hsa-miR-1257	hsa-miR-3199
953	hsa-miR-4440	hsa-miR-30e-3p	hsa-miR-671-3p	hsa-miR-3691-5p	hsa-miR-6749-3p	hsa-miR-4772-5p	hsa-miR-10a-5p
954	hsa-miR-4697-3p	hsa-miR-30c-5p	hsa-miR-181b-3p	hsa-miR-548u	hsa-miR-5187-5p	hsa-miR-4534	hsa-miR-5009-3p
955	hsa-miR-6764-5p	hsa-miR-30b-5p	hsa-miR-195-5p	hsa-miR-548v	hsa-miR-1285-5p	hsa-let-7e-3p	hsa-miR-106b-5p
956	hsa-miR-6763-3p	hsa-miR-30a-5p	hsa-miR-6860	hsa-miR-378b	hsa-miR-203a-3p	hsa-miR-1296-3p	hsa-miR-585-3p
957	hsa-miR-6756-5p	hsa-miR-30a-3p	hsa-miR-4667-5p	hsa-miR-17-5p	hsa-miR-570-3p	hsa-miR-4278	hsa-miR-5190
958	hsa-miR-6755-3p	hsa-miR-302b-5p	hsa-miR-3529-5p	hsa-miR-889-3p	hsa-miR-127-5p	hsa-miR-519e-5p	hsa-miR-7112-3p
959	hsa-miR-6748-5p	hsa-miR-302a-3p	hsa-miR-637	hsa-miR-6755-3p	hsa-miR-548s	hsa-miR-2277-5p	hsa-miR-7113-5p
960	hsa-miR-6747-3p	hsa-miR-29b-3p	hsa-miR-326	hsa-miR-520f-3p	hsa-miR-3160-3p	hsa-miR-7853-5p	hsa-miR-7156-5p
961	hsa-miR-6739-3p	hsa-miR-29a-5p	hsa-miR-6887-5p	hsa-miR-18b-5p	hsa-miR-337-3p	hsa-miR-365b-5p	hsa-miR-7156-3p
962	hsa-miR-6739-5p	hsa-miR-296-3p	hsa-miR-154-3p	hsa-miR-376c-5p	hsa-miR-8080	hsa-miR-193b-3p	hsa-miR-5189-5p
963	hsa-miR-4743-3p	hsa-miR-28-5p	hsa-miR-548ap-3p	hsa-miR-4650-5p	hsa-miR-302c-5p	hsa-miR-4501	hsa-miR-7703
964	hsa-miR-4632-5p	hsa-miR-27b-3p	hsa-miR-216b-3p	hsa-miR-3680-3p	hsa-miR-4534	hsa-miR-8075	hsa-miR-3976
965	hsa-miR-6892-5p	hsa-miR-27a-3p	hsa-miR-4434	hsa-miR-3145-3p	hsa-miR-1299	hsa-miR-501-3p	hsa-miR-146a-5p
966	hsa-miR-6891-3p	hsa-miR-26a-5p	hsa-miR-3181	hsa-miR-126-5p	hsa-miR-302c-3p	hsa-miR-4803	hsa-miR-203b-5p
967	hsa-miR-6884-5p	hsa-miR-2467-3p	hsa-miR-2115-5p	hsa-miR-4735-3p	hsa-miR-133b	hsa-miR-495-5p	hsa-miR-6511a-3p
968	hsa-miR-6883-3p	hsa-miR-24-3p	hsa-miR-367-3p	hsa-miR-3927-3p	hsa-miR-20a-3p	hsa-miR-874-5p	hsa-miR-5705
969	hsa-miR-6876-5p	hsa-miR-24-2-5p	hsa-miR-4480	hsa-miR-1238-5p	hsa-miR-4677-5p	hsa-miR-671-5p	hsa-miR-6775-5p
970	hsa-miR-6875-3p	hsa-miR-23b-3p	hsa-miR-5695	hsa-miR-514a-5p	hsa-miR-3200-5p	hsa-miR-548d-3p	hsa-miR-6782-3p
971	hsa-miR-6868-5p	hsa-miR-2276-5p	hsa-miR-6826-5p	hsa-miR-1911-5p	hsa-miR-4514	hsa-let-7g-5p	hsa-miR-6783-5p
972	hsa-miR-6867-3p	hsa-miR-224-5p	hsa-miR-3191-3p	hsa-miR-5700	hsa-miR-4510	hsa-miR-4445-3p	hsa-miR-8067
973	hsa-miR-636	hsa-miR-223-5p	hsa-miR-1228-3p	hsa-miR-4708-3p	hsa-miR-4260	hsa-miR-3664-3p	hsa-miR-8066
974	hsa-miR-635	hsa-miR-221-3p	hsa-miR-193a-5p	hsa-miR-8067	hsa-miR-6738-5p	hsa-miR-196b-5p	hsa-miR-4796-3p
975	hsa-miR-133b	hsa-miR-218-2-3p	hsa-miR-7849-3p	hsa-miR-297	hsa-miR-6827-5p	hsa-miR-1292-5p	hsa-miR-4516
976	hsa-miR-335-5p	hsa-miR-216a-3p	hsa-miR-19a-5p	hsa-miR-8061	hsa-miR-3120-5p	hsa-miR-196a-5p	hsa-miR-136-5p
977	hsa-miR-340-3p	hsa-miR-215-5p	hsa-miR-5000-3p	hsa-miR-197-5p	hsa-miR-1231	hsa-miR-6882-3p	hsa-miR-3159
978	hsa-miR-383-5p	hsa-miR-214-3p	hsa-miR-4449	hsa-miR-627-5p	hsa-miR-1199-3p	hsa-miR-3124-5p	hsa-miR-7977
979	hsa-miR-376c-3p	hsa-miR-2117	hsa-miR-3622a-5p	hsa-let-7e-3p	hsa-miR-7111-3p	hsa-miR-1302	hsa-miR-3139
980	hsa-miR-367-3p	hsa-miR-211-5p	hsa-miR-4309	hsa-miR-4774-3p	hsa-miR-182-3p	hsa-miR-6796-3p	hsa-miR-3186-5p
981	hsa-miR-299-3p	hsa-miR-21-5p	hsa-miR-3975	hsa-miR-1323	hsa-miR-4731-5p	hsa-miR-4639-3p	hsa-miR-599
982	hsa-miR-34b-5p	hsa-miR-21-3p	hsa-miR-660-5p	hsa-miR-208b-5p	hsa-miR-4520-2-3p	hsa-miR-4709-5p	hsa-miR-6843-3p
983	hsa-miR-934	hsa-miR-20b-3p	hsa-miR-7108-3p	hsa-miR-4724-3p	hsa-miR-7109-5p	hsa-let-7a-5p	hsa-miR-615-3p
984	hsa-miR-933	hsa-miR-20a-5p	hsa-miR-2682-5p	hsa-miR-4536-3p	hsa-miR-422a	hsa-miR-4670-3p	hsa-miR-616-5p
985	hsa-miR-877-3p	hsa-miR-20a-3p	hsa-miR-4296	hsa-miR-3681-5p	hsa-miR-3622a-3p	hsa-miR-363-3p	hsa-miR-6802-3p
986	hsa-miR-765	hsa-miR-205-5p	hsa-miR-665	hsa-miR-4280	hsa-miR-409-3p	hsa-miR-4300	hsa-miR-668-5p
987	hsa-miR-766-3p	hsa-miR-204-5p	hsa-miR-8062	hsa-miR-548au-3p	hsa-miR-3192-3p	hsa-miR-4641	hsa-miR-630
988	hsa-miR-421	hsa-miR-203a-3p	hsa-miR-585-3p	hsa-miR-190b	hsa-miR-10a-5p	hsa-miR-141-3p	hsa-miR-455-3p
989	hsa-miR-660-5p	hsa-miR-202-5p	hsa-miR-4746-3p	hsa-miR-6504-3p	hsa-miR-20b-5p	hsa-miR-4516	hsa-miR-142-5p
990	hsa-miR-652-3p	hsa-miR-200a-3p	hsa-miR-1237-5p	hsa-miR-3152-3p	hsa-miR-512-5p	hsa-miR-526b-5p	hsa-miR-545-5p
991	hsa-miR-651-5p	hsa-miR-19b-3p	hsa-miR-381-3p	hsa-miR-7156-3p	hsa-miR-3617-3p	hsa-miR-6165	hsa-miR-548c-5p
992	hsa-miR-4278	hsa-miR-19a-5p	hsa-miR-611	hsa-miR-518d-3p	hsa-let-7b-5p	hsa-miR-331-3p	hsa-miR-624-3p
993	hsa-miR-34c-5p	hsa-miR-199b-5p	hsa-miR-518e-3p	hsa-miR-5680	hsa-miR-3074-5p	hsa-miR-569	hsa-let-7i-5p
994	hsa-miR-1973	hsa-miR-199a-3p_hsa-miR-199b-3p	hsa-miR-224-5p	hsa-miR-653-5p	hsa-miR-134-5p	hsa-miR-637	hsa-miR-1-3p
995	hsa-miR-224-3p	hsa-miR-198	hsa-miR-628-3p	hsa-miR-539-3p	hsa-miR-4528	hsa-let-7b-5p	hsa-miR-1296-3p
996	hsa-miR-4304	hsa-miR-197-5p	hsa-miR-4729	hsa-miR-1973	hsa-miR-6891-5p	hsa-miR-3653-5p	hsa-miR-140-5p
997	hsa-miR-4315	hsa-miR-195-5p	hsa-miR-4659a-3p	hsa-miR-548at-5p	hsa-miR-2682-5p	hsa-miR-4293	hsa-miR-8083
998	hsa-miR-320b	hsa-miR-194-5p	hsa-miR-518d-3p	hsa-miR-4645-3p	hsa-miR-6886-5p	hsa-miR-6806-5p	hsa-miR-8082
999	hsa-miR-1226-5p	hsa-miR-194-3p	hsa-miR-5011-5p	hsa-miR-548aw	hsa-miR-6793-5p	hsa-miR-582-5p	hsa-miR-181b-2-3p
1000	hsa-miR-1225-3p	hsa-miR-192-5p	hsa-miR-134-5p	hsa-miR-4468	hsa-miR-3065-5p	hsa-miR-3121-3p	hsa-miR-208b-5p
1001	hsa-miR-4661-5p	hsa-miR-192-3p	hsa-miR-3682-5p	hsa-miR-4418	hsa-miR-3909	hsa-miR-550a-5p	hsa-miR-5706
1002	hsa-miR-4681	hsa-miR-1911-5p	hsa-miR-548s	hsa-miR-3117-3p	hsa-miR-6876-3p	hsa-miR-4423-3p	hsa-miR-5007-3p
1003	hsa-miR-3129-3p	hsa-miR-1910-3p	hsa-miR-3909	hsa-miR-4518	hsa-miR-4646-5p	hsa-miR-3198	hsa-miR-503-5p
1004	hsa-miR-3591-3p	hsa-miR-191-5p	hsa-miR-221-3p	hsa-miR-4501	hsa-miR-3161	hsa-miR-96-5p	hsa-miR-128-1-5p
1005	hsa-miR-3943	hsa-miR-190b	hsa-miR-3960	hsa-miR-6512-5p	hsa-miR-4638-3p	hsa-miR-1273f	hsa-miR-133a-5p
1006	hsa-miR-3942-5p	hsa-miR-190a-3p	hsa-miR-7155-5p	hsa-miR-183-5p	hsa-miR-495-3p	hsa-miR-4284	hsa-miR-1911-5p
1007	hsa-miR-3926	hsa-miR-184	hsa-miR-381-5p	hsa-miR-376a-3p	hsa-miR-876-3p	hsa-miR-6073	hsa-miR-1910-5p
1008	hsa-miR-3925-5p	hsa-miR-183-5p	hsa-miR-298	hsa-miR-4778-3p	hsa-miR-7641	hsa-miR-100-3p	hsa-miR-320d
1009	hsa-miR-2115-5p	hsa-miR-183-3p	hsa-miR-6825-3p	hsa-miR-3157-3p	hsa-miR-3907	hsa-miR-486-3p	hsa-miR-3074-5p
1010	hsa-miR-2114-3p	hsa-miR-16-5p	hsa-miR-3940-3p	hsa-miR-4799-3p	hsa-miR-6837-5p	hsa-miR-642b-3p	hsa-miR-3152-5p
1011	hsa-miR-3156-3p	hsa-miR-16-2-3p	hsa-miR-3591-5p	hsa-miR-383-5p	hsa-miR-765	hsa-miR-4654	hsa-miR-4759
1012	hsa-miR-4465	hsa-miR-16-1-3p	hsa-miR-486-3p	hsa-miR-4752	hsa-miR-6730-3p	hsa-miR-3975	hsa-miR-4779
1013	hsa-miR-4701-5p	hsa-miR-15a-5p	hsa-miR-200a-3p	hsa-miR-205-3p	hsa-miR-1973	hsa-miR-3680-5p	hsa-miR-548ap-5p
1014	hsa-miR-4443	hsa-miR-155-5p	hsa-miR-6769a-3p	hsa-miR-448	hsa-miR-574-5p	hsa-miR-548ae-3p	hsa-miR-4441
1015	hsa-miR-4291	hsa-miR-1539	hsa-miR-5003-5p	hsa-miR-1295b-3p	hsa-miR-6859-3p	hsa-miR-7112-3p	hsa-miR-18b-3p
1016	hsa-miR-3162-5p	hsa-miR-153-5p	hsa-miR-6870-5p	hsa-miR-4662b	hsa-miR-6124	hsa-miR-661	hsa-miR-548au-3p
1017	hsa-miR-4521	hsa-miR-151b	hsa-miR-6743-5p	hsa-miR-2467-3p	hsa-miR-517a-3p	hsa-miR-5580-3p	hsa-miR-5094
1018	hsa-miR-4787-5p	hsa-miR-150-5p	hsa-miR-369-3p	hsa-miR-203b-3p	hsa-miR-3135a	hsa-miR-5582-3p	hsa-miR-377-5p
1019	hsa-miR-4496	hsa-miR-150-3p	hsa-miR-24-1-5p	hsa-miR-4451	hsa-miR-4483	hsa-miR-6731-3p	hsa-miR-374a-3p
1020	hsa-miR-4453	hsa-miR-1470	hsa-miR-203b-3p	hsa-miR-29a-5p	hsa-miR-6759-3p	hsa-miR-6805-5p	hsa-miR-548au-5p
1021	hsa-miR-4762-3p	hsa-miR-146b-3p	hsa-miR-4769-5p	hsa-miR-1271-3p	hsa-miR-3974	hsa-miR-5194	hsa-miR-4273
1022	hsa-miR-4664-3p	hsa-miR-146a-3p	hsa-miR-4708-5p	hsa-miR-6854-5p	hsa-miR-6077	hsa-miR-5188	hsa-miR-2909
1023	hsa-miR-548ay-3p	hsa-miR-144-5p	hsa-miR-4703-3p	hsa-miR-4296	hsa-miR-518d-3p	hsa-miR-216a-3p	hsa-miR-3646
1024	hsa-miR-548ay-5p	hsa-miR-142-5p	hsa-miR-451b	hsa-miR-3171	hsa-miR-944	hsa-miR-1915-5p	hsa-miR-4715-5p
1025	hsa-miR-6124	hsa-miR-142-3p	hsa-miR-26a-2-3p	hsa-miR-548j-5p	hsa-miR-582-5p	hsa-miR-5588-5p	hsa-miR-6720-3p
1026	hsa-miR-6090	hsa-miR-141-3p	hsa-miR-142-3p	hsa-miR-5007-3p	hsa-miR-4764-3p	hsa-miR-33b-3p	hsa-miR-539-5p
1027	hsa-miR-6075	hsa-miR-139-3p	hsa-miR-6505-5p	hsa-miR-374b-3p	hsa-miR-346	hsa-miR-4662a-3p	hsa-miR-6513-5p
1028	hsa-miR-6074	hsa-miR-138-5p	hsa-miR-3913-5p	hsa-miR-5087	hsa-miR-4431	hsa-miR-542-3p	hsa-miR-564
1029	hsa-miR-5001-5p	hsa-miR-138-1-3p	hsa-miR-1537-3p	hsa-miR-24-2-5p	hsa-miR-345-3p	hsa-miR-363-5p	hsa-miR-106b-3p
1030	hsa-miR-5000-3p	hsa-miR-136-3p	hsa-miR-6501-5p	hsa-miR-6770-5p	hsa-miR-30c-1-3p	hsa-miR-3622a-3p	hsa-miR-5695
1031	hsa-miR-3149	hsa-miR-135b-5p	hsa-miR-4453	hsa-miR-141-3p	hsa-miR-4651	hsa-miR-6818-5p	hsa-miR-8078
1032	hsa-miR-4520-2-3p	hsa-miR-133b	hsa-miR-101-5p	hsa-miR-146a-5p	hsa-miR-4472	hsa-miR-5192	hsa-miR-8079
1033	hsa-miR-6794-5p	hsa-miR-130a-5p	hsa-miR-2467-3p	hsa-miR-4999-3p	hsa-miR-593-5p	hsa-miR-4511	hsa-miR-548ba
1034	hsa-miR-6793-3p	hsa-miR-130a-3p	hsa-miR-6760-5p	hsa-miR-610	hsa-miR-4757-5p	hsa-miR-337-3p	hsa-miR-7973
1035	hsa-miR-6786-5p	hsa-miR-1304-3p	hsa-miR-1908-3p	hsa-miR-607	hsa-miR-4683	hsa-miR-4664-5p	hsa-miR-511-3p
1036	hsa-miR-6785-3p	hsa-miR-1301-3p	hsa-miR-509-3-5p	hsa-miR-221-5p	hsa-miR-4738-3p	hsa-miR-6867-3p	hsa-miR-5694
1037	hsa-miR-6778-5p	hsa-miR-1295b-3p	hsa-miR-20b-5p	hsa-miR-127-5p	hsa-miR-4717-3p	hsa-miR-6769a-3p	hsa-miR-494-5p
1038	hsa-miR-6777-3p	hsa-miR-129-2-3p	hsa-miR-4757-5p	hsa-miR-6866-5p	hsa-miR-4800-3p	hsa-miR-15a-3p	hsa-miR-6800-3p
1039	hsa-miR-6770-5p	hsa-miR-129-1-3p	hsa-miR-1236-5p	hsa-miR-662	hsa-miR-518b	hsa-miR-6742-3p	hsa-miR-6801-5p
1040	hsa-miR-6769a-3p	hsa-miR-1287-3p	hsa-miR-365a-3p	hsa-miR-4325	hsa-miR-101-5p	hsa-miR-6744-5p	hsa-miR-6808-3p
1041	hsa-miR-6506-3p	hsa-miR-1285-5p	hsa-miR-5089-5p	hsa-miR-95-5p	hsa-miR-657	hsa-miR-6763-5p	hsa-miR-6809-5p
1042	hsa-miR-6506-5p	hsa-miR-1284	hsa-miR-1292-3p	hsa-miR-4445-3p	hsa-miR-4701-3p	hsa-miR-6721-5p	hsa-miR-6816-3p
1043	hsa-miR-4433b-5p	hsa-miR-1283	hsa-miR-33b-5p	hsa-miR-3128	hsa-miR-4306	hsa-miR-6745	hsa-miR-6817-5p
1044	hsa-miR-7843-3p	hsa-miR-1277-3p	hsa-miR-4520-2-3p	hsa-miR-4520-3p	hsa-miR-148a-3p	hsa-miR-6822-5p	hsa-miR-6824-3p
1045	hsa-miR-7159-3p	hsa-miR-1273h-5p	hsa-miR-4700-5p	hsa-miR-4753-5p	hsa-miR-4713-5p	hsa-miR-6747-3p	hsa-miR-194-3p
1046	hsa-miR-7159-5p	hsa-miR-1273g-5p	hsa-miR-384	hsa-miR-1255a	hsa-miR-5003-5p	hsa-miR-5187-5p	hsa-miR-548aw
1047	hsa-miR-7151-3p	hsa-miR-1273g-3p	hsa-miR-6511b-5p	hsa-miR-4694-5p	hsa-miR-7702	hsa-miR-6826-3p	hsa-miR-5197-5p
1048	hsa-miR-7151-5p	hsa-miR-127-3p	hsa-miR-6835-3p	hsa-miR-200c-5p	hsa-miR-361-5p	hsa-miR-3622b-3p	hsa-miR-5197-3p
1049	hsa-miR-7108-5p	hsa-miR-1267	hsa-miR-6070	hsa-miR-144-5p	hsa-miR-331-5p	hsa-miR-3613-3p	hsa-miR-664b-5p
1050	hsa-miR-7107-3p	hsa-miR-1260a	hsa-miR-6863	hsa-miR-1270	hsa-miR-4465	hsa-miR-8067	hsa-miR-4514
1051	hsa-miR-576-5p	hsa-miR-125a-5p	hsa-miR-4489	hsa-miR-548g-5p_hsa-miR-548x-5p_hsa-miR-548aj-5p	hsa-miR-3151-3p	hsa-miR-589-3p	hsa-miR-3614-5p
1052	hsa-miR-186-5p	hsa-miR-1258	hsa-miR-7160-3p	hsa-miR-4737	hsa-miR-5694	hsa-miR-302a-5p	hsa-miR-7852-3p
1053	hsa-miR-185-5p	hsa-miR-1251-5p	hsa-miR-4447	hsa-miR-1185-5p	hsa-miR-4658	hsa-miR-3620-3p	hsa-miR-4307
1054	hsa-miR-153-3p	hsa-miR-1250-5p	hsa-miR-598-5p	hsa-miR-4712-5p	hsa-miR-3679-3p	hsa-miR-6823-3p	hsa-miR-410-3p
1055	hsa-miR-152-3p	hsa-miR-1245a	hsa-miR-4755-5p	hsa-miR-4659b-3p	hsa-miR-506-5p	hsa-miR-6765-3p	hsa-miR-376b-3p
1056	hsa-miR-124-3p	hsa-miR-124-3p	hsa-miR-30e-3p	hsa-miR-4330	hsa-miR-29a-3p	hsa-miR-4670-5p	hsa-miR-492
1057	hsa-miR-122-5p	hsa-miR-1237-3p	hsa-miR-99a-5p	hsa-miR-3201	hsa-miR-4665-3p	hsa-miR-5584-3p	hsa-miR-6730-3p
1058	hsa-miR-216a-5p	hsa-miR-1205	hsa-miR-6803-3p	hsa-miR-496	hsa-miR-3191-5p	hsa-miR-27b-3p	hsa-miR-432-5p
1059	hsa-miR-215-5p	hsa-miR-1193	hsa-miR-296-5p	hsa-miR-92a-3p	hsa-miR-5590-3p	hsa-miR-7109-5p	hsa-miR-3912-5p
1060	hsa-miR-582-3p	hsa-miR-1185-5p	hsa-miR-499b-3p	hsa-miR-5186	hsa-miR-6079	hsa-miR-4789-5p	hsa-miR-520a-5p
1061	hsa-miR-576-3p	hsa-miR-10a-3p	hsa-miR-571	hsa-miR-548ar-3p	hsa-miR-15b-5p	hsa-miR-5683	hsa-miR-4704-3p
1062	hsa-miR-499a-3p	hsa-miR-105-5p	hsa-miR-921	hsa-miR-378i	hsa-miR-1468-3p	hsa-miR-500b-3p	hsa-miR-548j-3p
1063	hsa-miR-621	hsa-miR-103b	hsa-miR-141-5p	hsa-miR-1277-5p	hsa-miR-1825	hsa-miR-3192-3p	hsa-miR-19b-1-5p
1064	hsa-miR-620	hsa-miR-101-5p	hsa-miR-3934-5p	hsa-miR-380-3p	hsa-miR-122-5p	hsa-miR-4421	hsa-miR-3194-3p
1065	hsa-miR-606	hsa-miR-100-3p	hsa-miR-3677-3p	hsa-miR-548m	hsa-miR-596	hsa-miR-106a-3p	hsa-miR-4419a
1066	hsa-miR-605-5p	hsa-miR-1-5p	hsa-miR-3187-5p	hsa-miR-7107-3p	hsa-miR-8078	hsa-miR-3129-3p	hsa-miR-548e-5p
1067	hsa-miR-550a-3p	hsa-let-7i-5p	hsa-miR-6790-3p	hsa-miR-1827	hsa-miR-3145-3p	hsa-miR-369-5p	hsa-miR-6835-5p
1068	hsa-miR-589-3p	hsa-let-7f-5p	hsa-miR-6864-5p	hsa-miR-525-3p	hsa-miR-3121-5p	hsa-miR-7106-5p	hsa-miR-4427
1069	hsa-miR-548t-5p	hsa-let-7d-5p	hsa-miR-1273c	hsa-miR-33a-5p	hsa-let-7d-5p	hsa-miR-455-3p	hsa-miR-6842-5p
1070	hsa-miR-514b-3p	hsa-let-7d-3p	hsa-miR-222-3p	hsa-miR-7852-3p	hsa-miR-5691	hsa-miR-4731-5p	hsa-miR-4766-5p
1071	hsa-miR-3117-3p	hsa-let-7a-5p	hsa-miR-7847-3p	hsa-miR-4647	hsa-miR-6832-5p	hsa-miR-675-3p	hsa-miR-6851-5p
1072	hsa-miR-466	hsa-miR-99a-5p	hsa-miR-6501-3p	hsa-miR-1294	hsa-miR-450a-2-3p	hsa-miR-7846-3p	hsa-miR-6858-3p
1073	hsa-miR-3130-5p	hsa-miR-99a-3p	hsa-miR-26a-5p	hsa-miR-4662a-3p	hsa-miR-4757-3p	hsa-miR-876-3p	hsa-miR-6859-5p
1074	hsa-miR-4251	hsa-miR-96-5p	hsa-miR-3168	hsa-miR-27b-3p	hsa-miR-4773	hsa-miR-4528	hsa-miR-656-5p
1075	hsa-miR-541-3p	hsa-miR-96-3p	hsa-miR-4766-5p	hsa-miR-1178-3p	hsa-miR-6800-3p	hsa-miR-6501-5p	hsa-miR-4528
1076	hsa-miR-541-5p	hsa-miR-95-5p	hsa-miR-25-3p	hsa-miR-519c-3p	hsa-miR-590-5p	hsa-miR-4520-5p	hsa-miR-449a
1077	hsa-miR-411-3p	hsa-miR-95-3p	hsa-miR-483-3p	hsa-miR-378h	hsa-miR-5707	hsa-miR-6761-3p	hsa-miR-429
1078	hsa-miR-548d-5p	hsa-miR-942-5p	hsa-miR-1231	hsa-miR-1206	hsa-miR-604	hsa-miR-6841-3p	hsa-miR-1289
1079	hsa-miR-3911	hsa-miR-939-3p	hsa-miR-6773-5p	hsa-miR-103a-2-5p	hsa-miR-3150b-5p	hsa-miR-1229-3p	hsa-miR-1287-5p
1080	hsa-miR-3910	hsa-miR-937-3p	hsa-miR-6888-5p	hsa-miR-148b-3p	hsa-miR-652-5p	hsa-miR-95-5p	hsa-miR-3117-5p
1081	hsa-miR-3687	hsa-miR-935	hsa-miR-1470	hsa-miR-651-3p	hsa-miR-4669	hsa-miR-425-5p	hsa-miR-4645-3p
1082	hsa-miR-3686	hsa-miR-934	hsa-miR-6851-5p	hsa-miR-5089-5p	hsa-miR-191-3p	hsa-miR-4494	hsa-miR-4529-3p
1083	hsa-miR-3675-5p	hsa-miR-924	hsa-miR-6770-3p	hsa-miR-495-3p	hsa-miR-6502-5p	hsa-miR-30c-2-3p	hsa-miR-1244
1084	hsa-miR-3674	hsa-miR-922	hsa-miR-551b-3p	hsa-miR-5000-5p	hsa-miR-1263	hsa-miR-584-3p	hsa-miR-1261
1085	hsa-miR-3659	hsa-miR-921	hsa-miR-19b-3p	hsa-miR-181b-5p	hsa-miR-576-5p	hsa-miR-5186	hsa-miR-1262
1086	hsa-miR-1273e	hsa-miR-9-5p	hsa-miR-1321	hsa-miR-6128	hsa-miR-1298-3p	hsa-miR-6075	hsa-miR-4311
1087	hsa-miR-3202	hsa-miR-892c-5p	hsa-miR-3620-3p	hsa-miR-6516-5p	hsa-miR-5708	hsa-miR-3196	hsa-miR-1273d
1088	hsa-miR-3166	hsa-miR-892c-3p	hsa-miR-6846-5p	hsa-miR-222-3p	hsa-miR-6819-3p	hsa-miR-5692c	hsa-miR-3613-3p
1089	hsa-miR-4731-3p	hsa-miR-892b	hsa-miR-6891-3p	hsa-miR-4782-3p	hsa-miR-16-1-3p	hsa-miR-6853-3p	hsa-miR-3164
1090	hsa-miR-4475	hsa-miR-892a	hsa-miR-646	hsa-miR-3129-5p	hsa-miR-4786-3p	hsa-miR-491-3p	hsa-miR-4312
1091	hsa-miR-4467	hsa-miR-891b	hsa-miR-624-5p	hsa-miR-449c-5p	hsa-miR-4529-3p	hsa-miR-488-5p	hsa-miR-92a-1-5p
1092	hsa-miR-4743-5p	hsa-miR-891a-5p	hsa-miR-4680-5p	hsa-miR-139-5p	hsa-miR-4284	hsa-miR-4743-3p	hsa-miR-3126-5p
1093	hsa-miR-3189-5p	hsa-miR-891a-3p	hsa-miR-6871-3p	hsa-miR-3974	hsa-miR-100-5p	hsa-miR-4708-5p	hsa-miR-4778-3p
1094	hsa-miR-4758-3p	hsa-miR-889-5p	hsa-miR-3621	hsa-miR-298	hsa-miR-98-5p	hsa-miR-744-3p	hsa-miR-4679
1095	hsa-miR-3120-5p	hsa-miR-888-5p	hsa-miR-4652-5p	hsa-miR-5047	hsa-miR-6894-3p	hsa-miR-1185-5p	hsa-miR-30d-3p
1096	hsa-miR-4459	hsa-miR-885-5p	hsa-miR-4289	hsa-miR-6874-3p	hsa-miR-153-3p	hsa-miR-4669	hsa-miR-7-1-3p
1097	hsa-miR-4768-3p	hsa-miR-877-5p	hsa-miR-1285-3p	hsa-miR-1290	hsa-miR-1277-5p	hsa-miR-760	hsa-miR-221-5p
1098	hsa-miR-4756-5p	hsa-miR-877-3p	hsa-miR-524-3p	hsa-miR-548ao-5p	hsa-miR-1273h-5p	hsa-miR-4680-5p	hsa-miR-222-5p
1099	hsa-miR-2682-5p	hsa-miR-876-3p	hsa-miR-6731-5p	hsa-miR-4703-3p	hsa-miR-4489	hsa-miR-412-3p	hsa-miR-1183
1100	hsa-miR-376b-5p	hsa-miR-875-5p	hsa-miR-137	hsa-miR-23b-3p	hsa-miR-625-5p	hsa-miR-506-3p	hsa-miR-1184
1101	hsa-miR-642a-3p	hsa-miR-875-3p	hsa-miR-15a-5p	hsa-miR-5580-5p	hsa-miR-4527	hsa-miR-6506-5p	hsa-miR-8062
1102	hsa-miR-3191-5p	hsa-miR-873-5p	hsa-miR-4768-3p	hsa-miR-4680-5p	hsa-miR-6878-3p	hsa-miR-4496	hsa-miR-7851-3p
1103	hsa-miR-660-3p	hsa-miR-873-3p	hsa-miR-1234-3p	hsa-miR-3910	hsa-miR-124-3p	hsa-miR-3681-5p	hsa-miR-619-5p
1104	hsa-miR-659-5p	hsa-miR-8088	hsa-miR-4708-3p	hsa-miR-3189-3p	hsa-miR-337-5p	hsa-miR-5695	hsa-miR-4744
1105	hsa-miR-4764-3p	hsa-miR-8087	hsa-miR-4753-5p	hsa-miR-3163	hsa-miR-519c-5p	hsa-miR-6741-3p	hsa-miR-423-5p
1106	hsa-miR-4425	hsa-miR-8086	hsa-miR-4672	hsa-miR-6864-3p	hsa-miR-193b-5p	hsa-miR-6872-5p	hsa-miR-4430
1107	hsa-miR-4527	hsa-miR-8084	hsa-miR-892c-5p	hsa-miR-8065	hsa-miR-1911-3p	hsa-miR-499b-3p	hsa-miR-8085
1108	hsa-miR-4451	hsa-miR-8083	hsa-miR-3122	hsa-miR-5004-3p	hsa-miR-6729-3p	hsa-miR-302d-3p	hsa-miR-4777-3p
1109	hsa-miR-6762-5p	hsa-miR-8082	hsa-miR-210-3p	hsa-miR-5003-3p	hsa-miR-525-3p	hsa-miR-6816-5p	hsa-miR-4642
1110	hsa-miR-6761-3p	hsa-miR-8081	hsa-miR-6872-5p	hsa-miR-580-3p	hsa-miR-92a-3p	hsa-miR-3158-3p	hsa-miR-8084
1111	hsa-miR-6754-5p	hsa-miR-8079	hsa-miR-6763-5p	hsa-miR-3609	hsa-miR-3117-5p	hsa-miR-5000-3p	hsa-miR-4457
1112	hsa-miR-6753-3p	hsa-miR-8078	hsa-miR-1257	hsa-miR-376b-5p	hsa-miR-298	hsa-miR-3177-3p	hsa-miR-335-3p
1113	hsa-miR-6746-5p	hsa-miR-8077	hsa-miR-3160-3p	hsa-miR-4644	hsa-miR-3152-5p	hsa-miR-3936	hsa-miR-4639-3p
1114	hsa-miR-6745	hsa-miR-8076	hsa-miR-567	hsa-miR-378g	hsa-miR-6751-3p	hsa-miR-466	hsa-miR-151b
1115	hsa-miR-6737-3p	hsa-miR-8070	hsa-miR-8079	hsa-miR-24-1-5p	hsa-miR-6735-5p	hsa-miR-1273g-5p	hsa-miR-4635
1116	hsa-miR-6737-5p	hsa-miR-8069	hsa-miR-604	hsa-miR-924	hsa-miR-6757-3p	hsa-miR-376a-5p	hsa-miR-8052
1117	hsa-miR-3620-5p	hsa-miR-8068	hsa-miR-4313	hsa-miR-320b	hsa-miR-423-3p	hsa-miR-196b-3p	hsa-miR-2467-3p
1118	hsa-miR-3617-3p	hsa-miR-8067	hsa-miR-5739	hsa-miR-655-5p	hsa-miR-4507	hsa-miR-1281	hsa-miR-4480
1119	hsa-miR-6890-5p	hsa-miR-8066	hsa-miR-302b-3p	hsa-miR-7156-5p	hsa-miR-100-3p	hsa-miR-503-3p	hsa-miR-4738-3p
1120	hsa-miR-6889-3p	hsa-miR-8062	hsa-miR-589-3p	hsa-miR-548ap-5p	hsa-miR-1302	hsa-miR-1324	hsa-miR-8069
1121	hsa-miR-6882-5p	hsa-miR-8061	hsa-miR-3124-3p	hsa-miR-6775-5p	hsa-miR-4726-3p	hsa-miR-4800-5p	hsa-miR-3622b-5p
1122	hsa-miR-6881-3p	hsa-miR-8056	hsa-miR-4497	hsa-miR-5687	hsa-miR-6804-5p	hsa-miR-4451	hsa-miR-3613-5p
1123	hsa-miR-6874-5p	hsa-miR-8055	hsa-miR-4445-5p	hsa-miR-6074	hsa-miR-6728-3p	hsa-miR-5739	hsa-miR-320e
1124	hsa-miR-6873-3p	hsa-miR-8054	hsa-miR-4740-3p	hsa-miR-3689a-5p_hsa-miR-3689b-5p_hsa-miR-3689e	hsa-miR-7151-3p	hsa-miR-500b-5p	hsa-miR-3612
1125	hsa-miR-6866-5p	hsa-miR-8053	hsa-miR-4803	hsa-miR-296-5p	hsa-miR-4646-3p	hsa-miR-6824-3p	hsa-miR-4308
1126	hsa-miR-6865-3p	hsa-miR-802	hsa-miR-548ah-3p	hsa-miR-6510-3p	hsa-miR-3064-5p	hsa-miR-6791-5p	hsa-miR-8068
1127	hsa-miR-632	hsa-miR-7978	hsa-miR-133a-5p	hsa-miR-548ag	hsa-miR-523-3p	hsa-miR-6840-5p	hsa-miR-548p
1128	hsa-miR-33b-5p	hsa-miR-7973	hsa-miR-3141	hsa-miR-4710	hsa-miR-218-1-3p	hsa-miR-1236-3p	hsa-miR-4757-5p
1129	hsa-miR-324-3p	hsa-miR-7856-5p	hsa-miR-630	hsa-miR-4495	hsa-miR-6855-5p	hsa-miR-4701-3p	hsa-miR-5692a
1130	hsa-miR-324-5p	hsa-miR-7855-5p	hsa-miR-6798-3p	hsa-miR-320d	hsa-miR-6740-5p	hsa-miR-30c-1-3p	hsa-miR-548i
1131	hsa-miR-380-5p	hsa-miR-7853-5p	hsa-miR-3926	hsa-miR-5002-5p	hsa-miR-9-5p	hsa-miR-1304-5p	hsa-miR-627-3p
1132	hsa-miR-379-5p	hsa-miR-7851-3p	hsa-miR-6810-5p	hsa-miR-1302	hsa-miR-599	hsa-miR-323a-5p	hsa-miR-1287-3p
1133	hsa-miR-302c-5p	hsa-miR-7848-3p	hsa-miR-4442	hsa-miR-5197-3p	hsa-miR-548g-3p	hsa-miR-5693	hsa-miR-216b-3p
1134	hsa-miR-302b-3p	hsa-miR-7847-3p	hsa-miR-4743-3p	hsa-miR-1298-3p	hsa-miR-5186	hsa-miR-6889-3p	hsa-miR-548f-5p
1135	hsa-miR-200a-3p	hsa-miR-7846-3p	hsa-miR-3151-5p	hsa-miR-2276-5p	hsa-miR-4322	hsa-miR-524-5p	hsa-miR-181b-3p
1136	hsa-miR-29c-3p	hsa-miR-7845-5p	hsa-miR-6792-5p	hsa-miR-5191	hsa-miR-6797-5p	hsa-miR-8074	hsa-miR-3928-5p
1137	hsa-miR-922	hsa-miR-7844-5p	hsa-miR-6819-3p	hsa-miR-625-5p	hsa-miR-27a-5p	hsa-miR-6871-5p	hsa-miR-1910-3p
1138	hsa-miR-921	hsa-miR-7843-5p	hsa-miR-676-5p	hsa-miR-4509	hsa-miR-3664-3p	hsa-miR-4275	hsa-miR-2276-5p
1139	hsa-miR-885-5p	hsa-miR-7843-3p	hsa-miR-1265	hsa-miR-487b-3p	hsa-miR-4522	hsa-miR-6502-5p	hsa-miR-6728-5p
1140	hsa-miR-744-3p	hsa-miR-7706	hsa-miR-500a-5p	hsa-miR-921	hsa-miR-4299	hsa-miR-181b-5p	hsa-miR-6728-3p
1141	hsa-miR-454-3p	hsa-miR-7705	hsa-miR-6126	hsa-miR-378j	hsa-miR-129-5p	hsa-miR-6507-5p	hsa-miR-548bb-5p
1142	hsa-miR-454-5p	hsa-miR-7703	hsa-miR-4750-5p	hsa-miR-8071	hsa-miR-1207-5p	hsa-let-7f-5p	hsa-miR-4774-5p
1143	hsa-miR-657	hsa-miR-770-5p	hsa-miR-6510-3p	hsa-miR-4798-5p	hsa-miR-585-3p	hsa-miR-4780	hsa-miR-4770
1144	hsa-miR-549a	hsa-miR-769-5p	hsa-miR-4677-5p	hsa-miR-8058	hsa-miR-3940-3p	hsa-miR-185-5p	hsa-miR-6731-5p
1145	hsa-miR-648	hsa-miR-767-5p	hsa-miR-6768-3p	hsa-miR-545-5p	hsa-miR-513a-5p	hsa-miR-4777-3p	hsa-miR-1197
1146	hsa-miR-647	hsa-miR-767-3p	hsa-miR-642a-5p	hsa-miR-193a-3p	hsa-miR-7110-3p	hsa-miR-4491	hsa-miR-5586-5p
1147	hsa-miR-759	hsa-miR-766-5p	hsa-miR-6842-5p	hsa-miR-5582-5p	hsa-miR-15b-3p	hsa-miR-30b-3p	hsa-miR-7978
1148	hsa-miR-764	hsa-miR-766-3p	hsa-miR-5690	hsa-miR-7158-5p	hsa-miR-431-5p	hsa-miR-548au-5p	hsa-miR-548av-5p
1149	hsa-miR-3196	hsa-miR-764	hsa-miR-4788	hsa-miR-412-5p	hsa-miR-6740-3p	hsa-miR-514b-3p	hsa-miR-548av-3p
1150	hsa-miR-141-3p	hsa-miR-760	hsa-miR-4501	hsa-miR-643	hsa-miR-2115-3p	hsa-miR-6774-3p	hsa-miR-1322
1151	hsa-miR-4292	hsa-miR-759	hsa-miR-7856-5p	hsa-miR-3912-5p	hsa-miR-6792-3p	hsa-miR-548e-3p	hsa-miR-5691
1152	hsa-miR-4258	hsa-miR-758-5p	hsa-miR-877-5p	hsa-miR-377-3p	hsa-miR-6815-3p	hsa-miR-4290	hsa-miR-8053
1153	hsa-miR-513b-5p	hsa-miR-758-3p	hsa-miR-483-5p	hsa-miR-500a-3p	hsa-miR-5009-3p	hsa-miR-520h	hsa-miR-3118
1154	hsa-miR-1238-3p	hsa-miR-7515	hsa-miR-199a-3p	hsa-miR-3125	hsa-miR-8066	hsa-miR-596	hsa-miR-17-5p
1155	hsa-miR-1224-5p	hsa-miR-744-3p	hsa-miR-1229-5p	hsa-miR-4777-5p	hsa-miR-744-3p	hsa-miR-6082	hsa-let-7c-5p
1156	hsa-miR-519c-5p_hsa-miR-523-5p_hsa-miR-518e-5p_hsa-miR-522-5p_hsa-miR-519a-5p_hsa-miR-519b-5p	hsa-miR-718	hsa-miR-624-3p	hsa-miR-1912	hsa-miR-7852-3p	hsa-miR-431-3p	hsa-miR-556-5p
1157	hsa-miR-499b-3p	hsa-miR-7162-5p	hsa-miR-2114-3p	hsa-miR-518a-3p	hsa-miR-1468-5p	hsa-miR-1251-5p	hsa-miR-107
1158	hsa-miR-4760-3p	hsa-miR-7162-3p	hsa-miR-6877-3p	hsa-miR-5699-3p	hsa-miR-5089-5p	hsa-miR-23c	hsa-miR-138-2-3p
1159	hsa-miR-548ak	hsa-miR-7161-3p	hsa-miR-3155a	hsa-miR-4267	hsa-miR-24-2-5p	hsa-miR-1468-5p	hsa-miR-140-3p
1160	hsa-miR-4484	hsa-miR-7160-5p	hsa-miR-6826-3p	hsa-miR-6816-3p	hsa-miR-4755-5p	hsa-miR-1205	hsa-miR-5684
1161	hsa-miR-3939	hsa-miR-7160-3p	hsa-miR-3922-3p	hsa-miR-5582-3p	hsa-miR-1471	hsa-miR-4798-3p	hsa-miR-4774-3p
1162	hsa-miR-548y	hsa-miR-7159-5p	hsa-miR-410-3p	hsa-miR-302b-5p	hsa-miR-3174	hsa-miR-1910-3p	hsa-miR-4768-5p
1163	hsa-miR-3922-3p	hsa-miR-7159-3p	hsa-miR-6756-3p	hsa-miR-98-3p	hsa-miR-6858-3p	hsa-miR-2115-3p	hsa-miR-186-3p
1164	hsa-miR-3921	hsa-miR-7158-5p	hsa-miR-4273	hsa-miR-3140-5p	hsa-miR-6507-5p	hsa-miR-7851-3p	hsa-miR-4423-3p
1165	hsa-miR-3170	hsa-miR-7158-3p	hsa-miR-1286	hsa-miR-300	hsa-miR-335-3p	hsa-miR-20a-5p	hsa-miR-188-3p
1166	hsa-miR-3150a-3p	hsa-miR-7157-5p	hsa-miR-1249-5p	hsa-miR-5583-5p	hsa-miR-655-5p	hsa-miR-3182	hsa-let-7d-5p
1167	hsa-miR-3682-5p	hsa-miR-7157-3p	hsa-miR-603	hsa-miR-16-5p	hsa-miR-4632-3p	hsa-miR-548ab	hsa-miR-3607-3p
1168	hsa-miR-4711-3p	hsa-miR-7156-5p	hsa-miR-3529-3p	hsa-miR-4760-5p	hsa-miR-3124-5p	hsa-miR-6832-5p	hsa-miR-26a-5p
1169	hsa-miR-4303	hsa-miR-7156-3p	hsa-miR-449c-5p	hsa-miR-4310	hsa-miR-6510-3p	hsa-miR-4757-3p	hsa-miR-31-5p
1170	hsa-miR-4753-3p	hsa-miR-7155-5p	hsa-miR-4444	hsa-miR-548ax	hsa-miR-6885-3p	hsa-miR-1183	hsa-miR-100-5p
1171	hsa-miR-4713-5p	hsa-miR-7154-5p	hsa-miR-4450	hsa-miR-5197-5p	hsa-miR-6080	hsa-miR-4482-3p	hsa-miR-101-3p
1172	hsa-miR-4442	hsa-miR-7154-3p	hsa-miR-4786-5p	hsa-miR-647	hsa-miR-99b-3p	hsa-miR-5787	hsa-miR-7-5p
1173	hsa-miR-4732-3p	hsa-miR-7153-3p	hsa-miR-135a-5p	hsa-miR-4775	hsa-miR-4641	hsa-miR-6815-3p	hsa-miR-10b-5p
1174	hsa-miR-4690-5p	hsa-miR-7152-3p	hsa-miR-6509-5p	hsa-miR-744-3p	hsa-miR-6505-3p	hsa-miR-3665	hsa-miR-4524a-5p
1175	hsa-miR-4674	hsa-miR-7151-5p	hsa-miR-6506-3p	hsa-miR-4653-5p	hsa-miR-4801	hsa-miR-764	hsa-miR-4460
1176	hsa-miR-6165	hsa-miR-7112-5p	hsa-miR-1276	hsa-miR-450a-1-3p	hsa-miR-129-2-3p	hsa-miR-593-5p	hsa-miR-524-5p
1177	hsa-miR-6134	hsa-miR-7111-3p	hsa-miR-4531	hsa-miR-27a-3p	hsa-miR-22-3p	hsa-miR-6790-5p	hsa-miR-4747-5p
1178	hsa-miR-6087	hsa-miR-7110-3p	hsa-miR-19b-1-5p	hsa-miR-6856-3p	hsa-miR-301b-5p	hsa-let-7f-1-3p	hsa-miR-532-5p
1179	hsa-miR-6086	hsa-miR-7109-3p	hsa-miR-4802-5p	hsa-miR-7159-3p	hsa-miR-16-5p	hsa-miR-6836-5p	hsa-miR-514a-3p
1180	hsa-miR-6071	hsa-miR-7108-3p	hsa-miR-3158-3p	hsa-miR-124-3p	hsa-miR-4705	hsa-miR-3615	hsa-miR-522-3p
1181	hsa-miR-6070	hsa-miR-7107-3p	hsa-miR-641	hsa-miR-7853-5p	hsa-miR-4424	hsa-miR-3190-3p	hsa-miR-4650-5p
1182	hsa-miR-4999-5p	hsa-miR-708-5p	hsa-miR-215-5p	hsa-miR-3194-3p	hsa-miR-3190-5p	hsa-miR-142-5p	hsa-miR-3192-5p
1183	hsa-miR-4536-3p	hsa-miR-7-5p	hsa-miR-6085	hsa-miR-7843-3p	hsa-miR-3917	hsa-miR-1229-5p	hsa-miR-3609
1184	hsa-miR-4755-5p	hsa-miR-7-2-3p	hsa-miR-520a-5p	hsa-miR-4458	hsa-miR-6772-5p	hsa-miR-6511b-5p	hsa-miR-3128
1185	hsa-miR-3942-3p	hsa-miR-7-1-3p	hsa-miR-18a-5p	hsa-miR-4529-5p	hsa-miR-433-3p	hsa-miR-6846-3p	hsa-miR-3620-3p
1186	hsa-miR-6792-5p	hsa-miR-6894-5p	hsa-miR-4776-5p	hsa-miR-8074	hsa-miR-199a-3p	hsa-miR-3138	hsa-miR-520d-3p
1187	hsa-miR-6791-3p	hsa-miR-6892-3p	hsa-miR-891a-3p	hsa-miR-370-5p	hsa-miR-487b-5p	hsa-miR-6884-3p	hsa-miR-26a-2-3p
1188	hsa-miR-6783-3p	hsa-miR-6890-5p	hsa-miR-216b-5p	hsa-miR-4791	hsa-miR-210-5p	hsa-miR-6780b-3p	hsa-miR-520d-5p
1189	hsa-miR-6776-5p	hsa-miR-6890-3p	hsa-miR-7153-3p	hsa-miR-29a-3p	hsa-miR-548t-5p	hsa-miR-518c-3p	hsa-miR-182-3p
1190	hsa-miR-6775-3p	hsa-miR-6889-3p	hsa-miR-4529-5p	hsa-miR-6503-5p	hsa-miR-494-5p	hsa-miR-2278	hsa-miR-500b-5p
1191	hsa-miR-6768-5p	hsa-miR-6888-5p	hsa-miR-3614-3p	hsa-miR-548ba	hsa-miR-299-5p	hsa-miR-6069	hsa-miR-331-5p
1192	hsa-miR-6767-3p	hsa-miR-6888-3p	hsa-miR-31-3p	hsa-miR-487a-3p	hsa-miR-3198	hsa-miR-4694-3p	hsa-miR-3158-3p
1193	hsa-miR-6504-3p	hsa-miR-6887-5p	hsa-miR-548as-5p	hsa-miR-3927-5p	hsa-miR-1307-5p	hsa-miR-1204	hsa-miR-1276
1194	hsa-miR-6504-5p	hsa-miR-6884-5p	hsa-miR-4802-3p	hsa-miR-200b-3p	hsa-miR-130a-3p	hsa-miR-4268	hsa-miR-302e
1195	hsa-miR-7705	hsa-miR-6882-5p	hsa-miR-4507	hsa-miR-5583-3p	hsa-miR-7107-3p	hsa-miR-3119	hsa-miR-1295b-5p
1196	hsa-miR-7704	hsa-miR-6882-3p	hsa-miR-4485-3p	hsa-miR-147a	hsa-miR-30a-5p	hsa-miR-4755-3p	hsa-miR-664a-3p
1197	hsa-miR-7157-3p	hsa-miR-6881-5p	hsa-miR-515-5p	hsa-miR-554	hsa-let-7e-3p	hsa-miR-6771-5p	hsa-miR-1306-3p
1198	hsa-miR-7157-5p	hsa-miR-6880-3p	hsa-miR-500a-3p	hsa-miR-4435	hsa-miR-4418	hsa-miR-2115-5p	hsa-miR-1538
1199	hsa-miR-7114-5p	hsa-miR-6879-3p	hsa-miR-1306-3p	hsa-miR-4649-5p	hsa-miR-122-3p	hsa-miR-147b	hsa-miR-1539
1200	hsa-miR-7113-3p	hsa-miR-6878-3p	hsa-miR-122-3p	hsa-miR-3936	hsa-miR-141-5p	hsa-miR-2117	hsa-miR-1295b-3p
1201	hsa-miR-7106-5p	hsa-miR-6877-5p	hsa-miR-371b-5p	hsa-miR-8066	hsa-miR-519e-3p	hsa-miR-526a	hsa-miR-520h
1202	hsa-miR-6895-3p	hsa-miR-6877-3p	hsa-let-7f-1-3p	hsa-miR-26a-1-3p	hsa-miR-6814-3p	hsa-miR-6876-5p	hsa-miR-5683
1203	hsa-miR-572	hsa-miR-6876-5p	hsa-miR-8072	hsa-miR-3689f	hsa-miR-3166	hsa-miR-3646	hsa-miR-1193
1204	hsa-miR-571	hsa-miR-6876-3p	hsa-miR-4491	hsa-miR-4288	hsa-miR-6831-3p	hsa-miR-5088-3p	hsa-let-7e-3p
1205	hsa-miR-150-5p	hsa-miR-6874-5p	hsa-miR-5095	hsa-miR-25-3p	hsa-miR-204-3p	hsa-miR-182-3p	hsa-miR-6742-3p
1206	hsa-miR-149-5p	hsa-miR-6874-3p	hsa-miR-4749-5p	hsa-miR-4327	hsa-miR-6847-3p	hsa-miR-29b-2-5p	hsa-miR-4775
1207	hsa-miR-143-3p	hsa-miR-6873-5p	hsa-miR-1183	hsa-miR-4676-5p	hsa-miR-499b-3p	hsa-miR-579-3p	hsa-miR-302d-3p
1208	hsa-miR-142-3p	hsa-miR-6872-3p	hsa-miR-552-5p	hsa-miR-4648	hsa-miR-152-3p	hsa-miR-497-5p	hsa-miR-6830-5p
1209	hsa-miR-23b-3p	hsa-miR-6870-5p	hsa-miR-4526	hsa-miR-6877-5p	hsa-miR-708-3p	hsa-miR-4717-3p	hsa-miR-382-5p
1210	hsa-miR-15b-5p	hsa-miR-6870-3p	hsa-miR-29c-3p	hsa-miR-4438	hsa-miR-4460	hsa-miR-181d-3p	hsa-miR-338-3p
1211	hsa-miR-211-5p	hsa-miR-6868-5p	hsa-miR-6759-5p	hsa-miR-4655-3p	hsa-miR-5581-3p	hsa-miR-92b-5p	hsa-miR-339-5p
1212	hsa-miR-210-3p	hsa-miR-6868-3p	hsa-miR-504-5p	hsa-miR-8082	hsa-miR-3173-3p	hsa-miR-548ap-5p	hsa-miR-633
1213	hsa-miR-556-3p	hsa-miR-6866-5p	hsa-miR-219a-2-3p	hsa-miR-4307	hsa-miR-6875-3p	hsa-miR-26a-5p	hsa-miR-634
1214	hsa-miR-146b-3p	hsa-miR-6864-5p	hsa-miR-5089-3p	hsa-miR-504-5p	hsa-miR-96-3p	hsa-miR-28-5p	hsa-miR-6866-3p
1215	hsa-miR-491-3p	hsa-miR-6862-3p	hsa-miR-3659	hsa-miR-1271-5p	hsa-miR-548v	hsa-miR-4280	hsa-miR-6867-5p
1216	hsa-miR-617	hsa-miR-6859-5p	hsa-miR-4745-5p	hsa-miR-19b-3p	hsa-miR-922	hsa-miR-548ac	hsa-miR-6874-3p
1217	hsa-miR-548c-3p	hsa-miR-6858-3p	hsa-miR-107	hsa-miR-516b-3p_hsa-miR-516a-3p	hsa-miR-3689f	hsa-miR-4660	hsa-miR-6875-5p
1218	hsa-miR-602	hsa-miR-6854-5p	hsa-miR-2355-3p	hsa-miR-6507-5p	hsa-miR-8054	hsa-miR-3921	hsa-miR-6829-3p
1219	hsa-miR-601	hsa-miR-6854-3p	hsa-miR-6808-5p	hsa-miR-29b-2-5p	hsa-miR-3978	hsa-miR-4428	hsa-miR-6883-5p
1220	hsa-miR-587	hsa-miR-6853-5p	hsa-miR-532-3p	hsa-miR-4718	hsa-miR-4769-3p	hsa-miR-92b-3p	hsa-miR-6890-3p
1221	hsa-miR-586	hsa-miR-6853-3p	hsa-miR-578	hsa-miR-3065-5p	hsa-miR-4794	hsa-miR-4299	hsa-miR-6822-5p
1222	hsa-miR-548s	hsa-miR-6852-3p	hsa-miR-7851-3p	hsa-miR-4733-5p	hsa-miR-518c-5p	hsa-miR-3145-3p	hsa-miR-3934-3p
1223	hsa-miR-4256	hsa-miR-6851-5p	hsa-miR-100-5p	hsa-miR-4429	hsa-miR-4679	hsa-miR-3200-3p	hsa-miR-6821-3p
1224	hsa-miR-3144-5p	hsa-miR-6849-5p	hsa-miR-9-3p	hsa-miR-942-5p	hsa-miR-1249-3p	hsa-miR-4500	hsa-miR-6738-3p
1225	hsa-miR-4253	hsa-miR-6848-3p	hsa-miR-8052	hsa-miR-96-5p	hsa-miR-5194	hsa-miR-571	hsa-miR-6813-3p
1226	hsa-miR-3179	hsa-miR-6847-5p	hsa-miR-196b-5p	hsa-miR-494-5p	hsa-miR-323b-5p	hsa-miR-3944-3p	hsa-miR-580-5p
1227	hsa-miR-3185	hsa-miR-6845-3p	hsa-miR-4664-5p	hsa-miR-6818-5p	hsa-miR-22-5p	hsa-miR-4452	hsa-miR-6754-3p
1228	hsa-miR-888-5p	hsa-miR-6843-3p	hsa-miR-4443	hsa-miR-4522	hsa-miR-4420	hsa-miR-4685-3p	hsa-miR-6755-5p
1229	hsa-miR-891b	hsa-miR-6842-3p	hsa-miR-7153-5p	hsa-miR-663b	hsa-miR-4309	hsa-miR-3913-3p	hsa-miR-6762-3p
1230	hsa-miR-628-5p	hsa-miR-6841-5p	hsa-miR-6879-5p	hsa-miR-93-3p	hsa-miR-548az-5p	hsa-miR-4649-3p	hsa-miR-6763-5p
1231	hsa-miR-625-3p	hsa-miR-6839-3p	hsa-miR-28-5p	hsa-miR-7161-5p	hsa-miR-26a-5p	hsa-miR-6828-3p	hsa-miR-4732-5p
1232	hsa-miR-3689b-3p_hsa-miR-3689c	hsa-miR-6838-5p	hsa-miR-4436b-5p	hsa-miR-524-5p	hsa-miR-1301-5p	hsa-miR-4470	hsa-miR-302c-3p
1233	hsa-miR-3907	hsa-miR-6838-3p	hsa-miR-3689d	hsa-miR-518f-3p	hsa-miR-8086	hsa-miR-532-3p	hsa-miR-302a-3p
1234	hsa-miR-3683	hsa-miR-6837-5p	hsa-miR-1260a	hsa-miR-29c-5p	hsa-miR-6720-5p	hsa-miR-612	hsa-miR-548ar-5p
1235	hsa-miR-3682-3p	hsa-miR-6837-3p	hsa-miR-302c-5p	hsa-miR-22-3p	hsa-miR-196b-5p	hsa-miR-519c-5p	hsa-miR-3189-3p
1236	hsa-miR-3670	hsa-miR-6835-3p	hsa-miR-596	hsa-let-7c-3p	hsa-miR-490-5p	hsa-miR-4439	hsa-miR-3940-3p
1237	hsa-miR-3668	hsa-miR-6834-3p	hsa-miR-3185	hsa-miR-6500-5p	hsa-miR-6503-5p	hsa-miR-6882-5p	hsa-miR-3941
1238	hsa-miR-3655	hsa-miR-6832-5p	hsa-miR-4710	hsa-miR-29c-3p	hsa-miR-520h	hsa-miR-4475	hsa-miR-548ab
1239	hsa-miR-4255	hsa-miR-6832-3p	hsa-miR-3065-5p	hsa-miR-6717-5p	hsa-miR-4709-5p	hsa-miR-3127-3p	hsa-miR-548ah-5p
1240	hsa-miR-4295	hsa-miR-6831-3p	hsa-miR-382-3p	hsa-miR-744-5p	hsa-miR-3646	hsa-miR-548d-5p	hsa-miR-4482-5p
1241	hsa-miR-3150b-5p	hsa-miR-6830-3p	hsa-miR-2277-5p	hsa-miR-4757-5p	hsa-miR-1305	hsa-miR-1178-5p	hsa-miR-548al
1242	hsa-miR-3150a-5p	hsa-miR-6828-3p	hsa-miR-4643	hsa-miR-584-3p	hsa-miR-4676-3p	hsa-miR-1973	hsa-miR-4801
1243	hsa-miR-4470	hsa-miR-6827-5p	hsa-miR-6836-3p	hsa-miR-362-5p	hsa-miR-6825-3p	hsa-miR-34b-5p	hsa-miR-1225-5p
1244	hsa-miR-4764-5p	hsa-miR-6826-5p	hsa-miR-3681-3p	hsa-miR-7110-5p	hsa-miR-3165	hsa-miR-3677-3p	hsa-miR-513c-5p
1245	hsa-miR-4660	hsa-miR-6825-3p	hsa-miR-4524a-3p	hsa-miR-639	hsa-miR-581	hsa-miR-155-3p	hsa-miR-1264
1246	hsa-miR-4696	hsa-miR-6824-5p	hsa-miR-146b-3p	hsa-miR-4764-3p	hsa-miR-1256	hsa-miR-3147	hsa-miR-4324
1247	hsa-miR-4638-3p	hsa-miR-6823-5p	hsa-miR-380-5p	hsa-miR-6088	hsa-miR-4729	hsa-miR-519c-3p	hsa-miR-4715-3p
1248	hsa-miR-4520-5p	hsa-miR-6821-3p	hsa-miR-1976	hsa-miR-1284	hsa-miR-4799-5p	hsa-miR-6894-5p	hsa-miR-509-3-5p
1249	hsa-miR-4494	hsa-miR-6819-5p	hsa-miR-7108-5p	hsa-miR-1469	hsa-miR-3151-5p	hsa-miR-566	hsa-miR-1260a
1250	hsa-miR-4733-3p	hsa-miR-6818-5p	hsa-miR-520h	hsa-miR-23a-3p	hsa-miR-892a	hsa-miR-4757-5p	hsa-let-7c-3p
1251	hsa-miR-4687-5p	hsa-miR-6818-3p	hsa-miR-6808-3p	hsa-miR-4789-5p	hsa-miR-487a-3p	hsa-miR-3134	hsa-miR-4266
1252	hsa-miR-216a-3p	hsa-miR-6817-5p	hsa-miR-4459	hsa-miR-3655	hsa-miR-519d-3p	hsa-miR-4794	hsa-miR-649
1253	hsa-miR-98-3p	hsa-miR-6817-3p	hsa-miR-378b	hsa-miR-6785-5p	hsa-miR-4795-3p	hsa-miR-6752-3p	hsa-miR-450a-1-3p
1254	hsa-miR-1307-5p	hsa-miR-6816-3p	hsa-miR-1249-3p	hsa-miR-6715b-5p	hsa-miR-374c-3p	hsa-miR-7-2-3p	hsa-miR-6716-3p
1255	hsa-miR-1306-5p	hsa-miR-6814-3p	hsa-miR-6777-5p	hsa-miR-28-5p	hsa-miR-4428	hsa-miR-1293	hsa-miR-659-3p
1256	hsa-miR-561-5p	hsa-miR-6813-5p	hsa-miR-4665-3p	hsa-miR-329-3p	hsa-miR-126-3p	hsa-miR-6866-3p	hsa-miR-5583-5p
1257	hsa-miR-539-3p	hsa-miR-6813-3p	hsa-miR-548k	hsa-miR-6825-5p	hsa-miR-4653-3p	hsa-miR-4540	hsa-miR-548ar-3p
1258	hsa-miR-3177-5p	hsa-miR-6812-5p	hsa-miR-615-5p	hsa-miR-6072	hsa-miR-671-3p	hsa-miR-4438	hsa-miR-877-5p
1259	hsa-miR-4536-5p	hsa-miR-6811-5p	hsa-miR-17-5p	hsa-miR-2681-5p	hsa-miR-4686	hsa-miR-6084	hsa-miR-924
1260	hsa-miR-4489	hsa-miR-6810-5p	hsa-miR-609	hsa-miR-3978	hsa-miR-588	hsa-miR-194-3p	hsa-miR-4703-3p
1261	hsa-miR-4450	hsa-miR-6810-3p	hsa-let-7f-2-3p	hsa-miR-202-3p	hsa-miR-369-5p	hsa-miR-6803-3p	hsa-miR-4672
1262	hsa-miR-6760-5p	hsa-miR-6809-5p	hsa-miR-2467-5p	hsa-miR-520h	hsa-miR-498	hsa-miR-4790-5p	hsa-miR-3923
1263	hsa-miR-6759-3p	hsa-miR-6809-3p	hsa-miR-6845-3p	hsa-miR-31-5p	hsa-miR-4453	hsa-miR-6888-5p	hsa-miR-1271-3p
1264	hsa-miR-6752-5p	hsa-miR-6808-3p	hsa-miR-4260	hsa-miR-4684-5p	hsa-miR-4745-3p	hsa-miR-5707	hsa-miR-671-3p
1265	hsa-miR-6751-3p	hsa-miR-6807-3p	hsa-miR-1301-5p	hsa-miR-517-5p	hsa-miR-6744-3p	hsa-miR-4304	hsa-miR-889-3p
1266	hsa-miR-6743-3p	hsa-miR-6806-5p	hsa-miR-6810-3p	hsa-miR-107	hsa-miR-1-3p	hsa-miR-4436a	hsa-miR-875-5p
1267	hsa-miR-6735-3p	hsa-miR-6804-5p	hsa-miR-5091	hsa-miR-128-2-5p	hsa-miR-611	hsa-miR-4751	hsa-miR-199b-5p
1268	hsa-miR-6735-5p	hsa-miR-6804-3p	hsa-miR-4428	hsa-miR-216b-3p	hsa-miR-3682-5p	hsa-miR-548as-3p	hsa-miR-3115
1269	hsa-miR-1238-5p	hsa-miR-6803-3p	hsa-miR-6891-5p	hsa-miR-135b-5p	hsa-miR-4295	hsa-miR-527	hsa-miR-3120-3p
1270	hsa-miR-1237-5p	hsa-miR-6802-5p	hsa-miR-2909	hsa-miR-299-3p	hsa-miR-3123	hsa-miR-3678-5p	hsa-miR-590-5p
1271	hsa-miR-6888-5p	hsa-miR-6802-3p	hsa-miR-6827-5p	hsa-miR-520c-3p	hsa-miR-329-3p	hsa-miR-1295b-3p	hsa-miR-591
1272	hsa-miR-6887-3p	hsa-miR-6801-5p	hsa-miR-548f-3p	hsa-miR-342-5p	hsa-miR-29c-5p	hsa-miR-487b-3p	hsa-miR-607
1273	hsa-miR-6880-5p	hsa-miR-6800-3p	hsa-miR-767-3p	hsa-miR-92b-3p	hsa-miR-489-5p	hsa-miR-449b-3p	hsa-miR-608
1274	hsa-miR-6879-3p	hsa-miR-6799-5p	hsa-miR-5190	hsa-miR-4530	hsa-miR-137	hsa-miR-6726-3p	hsa-miR-622
1275	hsa-miR-6872-5p	hsa-miR-6799-3p	hsa-miR-7975	hsa-miR-3199	hsa-miR-6809-3p	hsa-miR-525-3p	hsa-miR-623
1276	hsa-miR-6871-3p	hsa-miR-6797-5p	hsa-miR-6873-5p	hsa-miR-29b-3p	hsa-miR-3155a	hsa-miR-223-3p	hsa-miR-500a-5p
1277	hsa-miR-6864-5p	hsa-miR-6796-3p	hsa-miR-2861	hsa-miR-106b-5p	hsa-miR-4698	hsa-miR-639	hsa-miR-501-3p
1278	hsa-miR-6863	hsa-miR-6793-5p	hsa-miR-6832-3p	hsa-miR-3200-5p	hsa-miR-7155-3p	hsa-miR-1284	hsa-miR-548b-5p
1279	hsa-miR-31-3p	hsa-miR-6793-3p	hsa-miR-16-5p	hsa-miR-501-5p	hsa-miR-302d-3p	hsa-miR-329-3p	hsa-miR-589-5p
1280	hsa-miR-29a-5p	hsa-miR-6792-5p	hsa-miR-6806-5p	hsa-miR-8060	hsa-miR-4672	hsa-miR-374a-3p	hsa-miR-217
1281	hsa-miR-520c-3p	hsa-miR-6792-3p	hsa-miR-3619-3p	hsa-miR-515-3p	hsa-miR-4654	hsa-miR-3064-5p	hsa-miR-218-5p
1282	hsa-miR-526a_hsa-miR-520c-5p_hsa-miR-518d-5p	hsa-miR-6791-3p	hsa-miR-3137	hsa-miR-4448	hsa-miR-4673	hsa-miR-1908-3p	hsa-miR-199a-5p
1283	hsa-miR-515-5p	hsa-miR-6789-3p	hsa-miR-937-5p	hsa-miR-127-3p	hsa-miR-4652-5p	hsa-miR-3605-5p	hsa-miR-128-3p
1284	hsa-miR-520e	hsa-miR-6788-5p	hsa-miR-202-5p	hsa-miR-105-5p	hsa-miR-4468	hsa-miR-378j	hsa-miR-191-5p
1285	hsa-miR-146b-5p	hsa-miR-6787-3p	hsa-miR-1296-3p	hsa-miR-4690-5p	hsa-miR-1271-5p	hsa-miR-2355-5p	hsa-miR-9-5p
1286	hsa-miR-511-5p	hsa-miR-6786-3p	hsa-miR-6718-5p	hsa-miR-4659a-5p	hsa-miR-516b-5p	hsa-miR-653-5p	hsa-miR-198
1287	hsa-miR-409-5p	hsa-miR-6785-3p	hsa-miR-3129-5p	hsa-miR-758-5p	hsa-miR-609	hsa-miR-3155a	hsa-miR-190a-5p
1288	hsa-miR-452-3p	hsa-miR-6783-5p	hsa-miR-6753-5p	hsa-miR-4740-5p	hsa-miR-4439	hsa-miR-654-5p	hsa-miR-578
1289	hsa-miR-1304-5p	hsa-miR-6783-3p	hsa-miR-6786-3p	hsa-miR-7850-5p	hsa-miR-6821-3p	hsa-miR-3914	hsa-miR-654-3p
1290	hsa-miR-1303	hsa-miR-6782-5p	hsa-miR-181a-3p	hsa-miR-873-3p	hsa-miR-664b-3p	hsa-miR-1245a	hsa-miR-3913-5p
1291	hsa-miR-548j-5p	hsa-miR-6781-3p	hsa-miR-4524a-5p	hsa-miR-3074-3p	hsa-miR-4758-3p	hsa-miR-598-3p	hsa-miR-3912-3p
1292	hsa-miR-548e-3p	hsa-miR-6780b-3p	hsa-miR-4644	hsa-miR-6757-5p	hsa-miR-613	hsa-miR-4422	hsa-miR-3173-5p
1293	hsa-miR-130a-5p	hsa-miR-6779-3p	hsa-miR-6795-3p	hsa-miR-8080	hsa-miR-325	hsa-miR-7847-3p	hsa-miR-579-5p
1294	hsa-miR-218-1-3p	hsa-miR-6778-5p	hsa-miR-4270	hsa-miR-5580-3p	hsa-miR-4262	hsa-miR-1252-3p	hsa-miR-374c-3p
1295	hsa-miR-214-5p	hsa-miR-6777-5p	hsa-miR-6895-5p	hsa-miR-5693	hsa-miR-127-3p	hsa-miR-3117-5p	hsa-miR-642b-5p
1296	hsa-miR-129-1-3p	hsa-miR-6775-3p	hsa-miR-3162-3p	hsa-miR-6826-5p	hsa-miR-5683	hsa-miR-1287-5p	hsa-miR-4485-5p
1297	hsa-miR-192-3p	hsa-miR-6774-5p	hsa-miR-204-3p	hsa-miR-766-5p	hsa-miR-3972	hsa-miR-4507	hsa-miR-376a-2-5p
1298	hsa-miR-3151-5p	hsa-miR-6774-3p	hsa-miR-139-3p	hsa-miR-4437	hsa-miR-362-5p	hsa-miR-4792	hsa-miR-1-5p
1299	hsa-miR-4316	hsa-miR-6772-3p	hsa-miR-6729-3p	hsa-miR-20a-3p	hsa-miR-3144-5p	hsa-miR-135a-5p	hsa-miR-4512
1300	hsa-miR-3182	hsa-miR-6771-5p	hsa-miR-6124	hsa-miR-6794-3p	hsa-miR-6855-3p	hsa-miR-7702	hsa-miR-3155b
1301	hsa-miR-4299	hsa-miR-6770-5p	hsa-miR-5009-5p	hsa-miR-320c	hsa-miR-7703	hsa-miR-330-3p	hsa-miR-8089
1302	hsa-miR-711	hsa-miR-6770-3p	hsa-miR-4288	hsa-miR-6761-5p	hsa-miR-10b-5p	hsa-miR-7162-5p	hsa-miR-2682-3p
1303	hsa-miR-2278	hsa-miR-6769b-3p	hsa-miR-519e-5p	hsa-miR-329-5p	hsa-miR-4302	hsa-miR-4447	hsa-miR-4763-5p
1304	hsa-miR-1273a	hsa-miR-6768-5p	hsa-miR-4300	hsa-miR-452-3p	hsa-miR-4319	hsa-miR-3610	hsa-miR-8088
1305	hsa-miR-1272	hsa-miR-6768-3p	hsa-miR-147a	hsa-miR-4653-3p	hsa-miR-3137	hsa-miR-3152-3p	hsa-miR-3689a-5p
1306	hsa-miR-1257	hsa-miR-6767-3p	hsa-miR-4798-3p	hsa-miR-6758-3p	hsa-miR-491-3p	hsa-miR-3191-5p	hsa-miR-4687-3p
1307	hsa-miR-1256	hsa-miR-6766-5p	hsa-miR-6743-3p	hsa-miR-4652-5p	hsa-miR-6801-5p	hsa-miR-548ay-3p	hsa-miR-4471
1308	hsa-miR-4445-5p	hsa-miR-6764-3p	hsa-miR-1287-5p	hsa-miR-591	hsa-miR-3689b-3p	hsa-miR-4687-3p	hsa-miR-4789-3p
1309	hsa-miR-219b-5p	hsa-miR-6763-5p	hsa-miR-125b-2-3p	hsa-miR-668-5p	hsa-miR-4650-3p	hsa-miR-520c-3p	hsa-miR-8057
1310	hsa-miR-4493	hsa-miR-6763-3p	hsa-miR-181c-3p	hsa-miR-938	hsa-miR-5692a	hsa-miR-6509-3p	hsa-miR-516b-3p
1311	hsa-miR-4699-5p	hsa-miR-6761-5p	hsa-miR-769-3p	hsa-miR-518e-3p	hsa-miR-3653-5p	hsa-miR-1827	hsa-miR-3126-3p
1312	hsa-miR-4509	hsa-miR-6761-3p	hsa-miR-4535	hsa-miR-1285-5p	hsa-miR-520f-5p	hsa-miR-4666a-5p	hsa-miR-3660
1313	hsa-miR-4421	hsa-miR-6760-5p	hsa-miR-4655-5p	hsa-miR-4771	hsa-miR-4278	hsa-miR-4760-5p	hsa-miR-3661
1314	hsa-miR-4717-3p	hsa-miR-6760-3p	hsa-miR-10b-5p	hsa-miR-497-5p	hsa-miR-548n	hsa-miR-4714-3p	hsa-miR-203a-3p
1315	hsa-miR-4761-5p	hsa-miR-676-5p	hsa-miR-3667-5p	hsa-miR-519b-3p	hsa-miR-432-3p	hsa-miR-619-5p	hsa-miR-3677-3p
1316	hsa-miR-4270	hsa-miR-676-3p	hsa-miR-4795-3p	hsa-miR-3156-5p	hsa-miR-3692-3p	hsa-miR-6759-5p	hsa-miR-3688-3p
1317	hsa-miR-3065-3p	hsa-miR-6755-5p	hsa-miR-1269a	hsa-miR-7-2-3p	hsa-miR-103a-2-5p	hsa-miR-9500	hsa-miR-3924
1318	hsa-miR-4466	hsa-miR-6755-3p	hsa-miR-34b-5p	hsa-miR-146b-5p	hsa-miR-4733-3p	hsa-miR-340-5p	hsa-miR-4802-5p
1319	hsa-miR-4710	hsa-miR-6754-5p	hsa-miR-134-3p	hsa-miR-181a-5p	hsa-miR-2682-3p	hsa-miR-4523	hsa-miR-6742-5p
1320	hsa-miR-5195-3p	hsa-miR-6754-3p	hsa-miR-4303	hsa-miR-203a-3p	hsa-miR-7849-3p	hsa-miR-1266-3p	hsa-miR-4296
1321	hsa-miR-5195-5p	hsa-miR-6753-5p	hsa-miR-3192-5p	hsa-miR-4269	hsa-miR-363-3p	hsa-miR-3928-5p	hsa-miR-4691-3p
1322	hsa-miR-5090	hsa-miR-6753-3p	hsa-miR-5011-3p	hsa-miR-196a-5p	hsa-miR-5700	hsa-miR-3190-5p	hsa-miR-4720-5p
1323	hsa-miR-5089-5p	hsa-miR-6752-3p	hsa-miR-1911-5p	hsa-miR-4727-3p	hsa-miR-4511	hsa-miR-4646-3p	hsa-miR-3187-5p
1324	hsa-miR-3922-5p	hsa-miR-6750-3p	hsa-miR-30a-3p	hsa-miR-206	hsa-miR-511-5p	hsa-miR-759	hsa-miR-4641
1325	hsa-miR-4698	hsa-miR-6749-5p	hsa-miR-21-5p	hsa-miR-369-5p	hsa-miR-6165	hsa-miR-6788-3p	hsa-miR-3136-3p
1326	hsa-miR-451b	hsa-miR-6749-3p	hsa-miR-548q	hsa-miR-887-3p	hsa-miR-7159-3p	hsa-miR-4467	hsa-miR-4745-3p
1327	hsa-miR-4637	hsa-miR-6748-5p	hsa-miR-4276	hsa-miR-3913-3p	hsa-miR-645	hsa-miR-449c-3p	hsa-miR-124-5p
1328	hsa-miR-3978	hsa-miR-6745	hsa-miR-3679-5p	hsa-miR-3677-5p	hsa-miR-548aj-3p	hsa-miR-210-5p	hsa-miR-4753-5p
1329	hsa-miR-3977	hsa-miR-6744-5p	hsa-miR-6828-3p	hsa-let-7b-5p	hsa-miR-34b-3p	hsa-miR-7108-3p	hsa-miR-199a-3p
1330	hsa-miR-410-5p	hsa-miR-6743-3p	hsa-miR-4664-3p	hsa-miR-221-3p	hsa-miR-301a-3p	hsa-miR-3976	hsa-miR-4297
1331	hsa-miR-412-5p	hsa-miR-6742-5p	hsa-miR-3180-5p	hsa-miR-4476	hsa-miR-3692-5p	hsa-miR-550a-3p	hsa-miR-3657
1332	hsa-miR-208a-5p	hsa-miR-6742-3p	hsa-miR-300	hsa-miR-4281	hsa-miR-6804-3p	hsa-miR-1261	hsa-miR-3658
1333	hsa-miR-95-5p	hsa-miR-6739-5p	hsa-miR-648	hsa-miR-670-5p	hsa-miR-892b	hsa-miR-29a-5p	hsa-miR-3671
1334	hsa-miR-6511b-3p	hsa-miR-6738-5p	hsa-miR-4762-5p	hsa-miR-1587	hsa-miR-6761-3p	hsa-miR-512-5p	hsa-miR-3672
1335	hsa-miR-6511b-5p	hsa-miR-6737-3p	hsa-miR-629-3p	hsa-miR-7162-3p	hsa-miR-25-3p	hsa-miR-3692-3p	hsa-miR-3684
1336	hsa-miR-5584-3p	hsa-miR-6736-5p	hsa-let-7b-5p	hsa-miR-4485-3p	hsa-miR-1276	hsa-miR-8070	hsa-miR-3685
1337	hsa-miR-5584-5p	hsa-miR-6735-5p	hsa-miR-337-5p	hsa-miR-1203	hsa-miR-5095	hsa-miR-5689	hsa-miR-3908
1338	hsa-miR-548as-3p	hsa-miR-6735-3p	hsa-miR-1256	hsa-miR-224-3p	hsa-miR-6818-3p	hsa-miR-7153-5p	hsa-miR-3909
1339	hsa-miR-548as-5p	hsa-miR-6734-3p	hsa-miR-4632-5p	hsa-miR-642a-5p	hsa-miR-6720-3p	hsa-miR-1298-5p	hsa-miR-16-2-3p
1340	hsa-miR-6831-5p	hsa-miR-6733-5p	hsa-miR-423-3p	hsa-miR-30a-3p	hsa-miR-545-5p	hsa-miR-8060	hsa-miR-106a-3p
1341	hsa-miR-6830-3p	hsa-miR-6731-5p	hsa-miR-6811-5p	hsa-miR-935	hsa-miR-4659a-5p	hsa-miR-5585-3p	hsa-miR-4271
1342	hsa-miR-6823-5p	hsa-miR-6730-3p	hsa-miR-130a-5p	hsa-miR-424-5p	hsa-miR-200c-3p	hsa-miR-579-5p	hsa-miR-892b
1343	hsa-miR-6822-3p	hsa-miR-6728-5p	hsa-miR-138-1-3p	hsa-miR-154-5p	hsa-miR-526b-3p	hsa-miR-7108-5p	hsa-miR-3160-3p
1344	hsa-miR-6815-5p	hsa-miR-6727-5p	hsa-miR-4725-5p	hsa-miR-2277-5p	hsa-miR-6787-3p	hsa-miR-4478	hsa-miR-3133
1345	hsa-miR-6814-3p	hsa-miR-6727-3p	hsa-miR-4650-3p	hsa-miR-6746-5p	hsa-miR-4490	hsa-miR-4726-5p	hsa-miR-3165
1346	hsa-miR-6807-5p	hsa-miR-6726-5p	hsa-miR-1298-3p	hsa-miR-431-5p	hsa-miR-125a-5p	hsa-miR-4650-3p	hsa-miR-4756-3p
1347	hsa-miR-6806-3p	hsa-miR-6726-3p	hsa-miR-4520-5p	hsa-miR-6811-3p	hsa-miR-6881-3p	hsa-miR-3927-5p	hsa-miR-4695-5p
1348	hsa-miR-597-3p	hsa-miR-6723-5p	hsa-miR-541-5p	hsa-miR-619-5p	hsa-miR-7113-5p	hsa-miR-4312	hsa-miR-381-5p
1349	hsa-miR-585-5p	hsa-miR-6720-5p	hsa-miR-3189-3p	hsa-miR-6823-5p	hsa-miR-185-3p	hsa-miR-16-5p	hsa-miR-6744-5p
1350	hsa-miR-203a-5p	hsa-miR-6719-3p	hsa-miR-939-3p	hsa-miR-1286	hsa-miR-1205	hsa-miR-4700-3p	hsa-miR-6865-5p
1351	hsa-miR-1249-5p	hsa-miR-6718-5p	hsa-miR-4731-5p	hsa-miR-6728-5p	hsa-miR-6793-3p	hsa-miR-3614-3p	hsa-miR-6872-3p
1352	hsa-miR-128-2-5p	hsa-miR-6716-3p	hsa-miR-212-3p	hsa-miR-106a-3p	hsa-miR-7153-5p	hsa-miR-4799-5p	hsa-miR-520b
1353	hsa-miR-450a-2-3p	hsa-miR-6715b-5p	hsa-miR-1233-3p	hsa-miR-4794	hsa-miR-4731-3p	hsa-miR-1273h-5p	hsa-miR-6880-3p
1354	hsa-miR-8075	hsa-miR-6715b-3p	hsa-miR-558	hsa-miR-4284	hsa-miR-323b-3p	hsa-miR-5007-3p	hsa-miR-6881-5p
1355	hsa-miR-8074	hsa-miR-6715a-3p	hsa-miR-6731-3p	hsa-miR-4784	hsa-miR-767-3p	hsa-miR-4774-3p	hsa-miR-6888-3p
1356	hsa-miR-8059	hsa-miR-671-5p	hsa-miR-4747-5p	hsa-miR-324-5p	hsa-miR-433-5p	hsa-miR-4766-3p	hsa-miR-491-5p
1357	hsa-miR-8058	hsa-miR-671-3p	hsa-miR-4293	hsa-miR-3666	hsa-miR-6770-3p	hsa-miR-190b	hsa-miR-1292-3p
1358	hsa-miR-518a-3p	hsa-miR-670-5p	hsa-miR-7107-5p	hsa-miR-192-3p	hsa-miR-4290	hsa-let-7d-3p	hsa-miR-3606-3p
1359	hsa-miR-527_hsa-miR-518a-5p	hsa-miR-668-3p	hsa-miR-15b-5p	hsa-miR-6081	hsa-miR-548b-5p	hsa-miR-5581-3p	hsa-miR-6736-5p
1360	hsa-miR-205-5p	hsa-miR-664b-5p	hsa-miR-4635	hsa-miR-6812-3p	hsa-miR-374a-3p	hsa-miR-520e	hsa-miR-6736-3p
1361	hsa-miR-204-5p	hsa-miR-664a-5p	hsa-miR-4637	hsa-miR-4638-3p	hsa-miR-148b-3p	hsa-miR-4536-3p	hsa-miR-6744-3p
1362	hsa-miR-30c-5p	hsa-miR-664a-3p	hsa-miR-4651	hsa-miR-4633-5p	hsa-miR-6770-5p	hsa-miR-6771-3p	hsa-miR-376c-5p
1363	hsa-miR-129-5p	hsa-miR-662	hsa-miR-4718	hsa-miR-6810-5p	hsa-miR-190a-3p	hsa-miR-6881-5p	hsa-miR-6752-3p
1364	hsa-miR-96-5p	hsa-miR-661	hsa-miR-4261	hsa-miR-6770-3p	hsa-miR-490-3p	hsa-miR-1911-5p	hsa-miR-490-3p
1365	hsa-miR-95-3p	hsa-miR-660-5p	hsa-miR-23c	hsa-miR-892b	hsa-miR-4264	hsa-miR-889-3p	hsa-miR-452-5p
1366	hsa-miR-23a-3p	hsa-miR-660-3p	hsa-miR-5096	hsa-miR-4480	hsa-miR-6783-5p	hsa-miR-195-3p	hsa-miR-6761-5p
1367	hsa-miR-22-3p	hsa-miR-659-5p	hsa-miR-1208	hsa-miR-4261	hsa-miR-4775	hsa-miR-6513-3p	hsa-miR-1302
1368	hsa-miR-99b-3p	hsa-miR-659-3p	hsa-miR-374c-3p	hsa-miR-1909-5p	hsa-miR-6811-3p	hsa-miR-6838-5p	hsa-miR-548l
1369	hsa-miR-34c-3p	hsa-miR-657	hsa-miR-3147	hsa-miR-26b-3p	hsa-miR-3911	hsa-miR-6843-3p	hsa-miR-4684-3p
1370	hsa-miR-146a-3p	hsa-miR-656-5p	hsa-miR-6502-3p	hsa-miR-194-5p	hsa-miR-141-3p	hsa-miR-4436b-3p	hsa-miR-584-3p
1371	hsa-miR-570-3p	hsa-miR-656-3p	hsa-miR-4756-3p	hsa-miR-15b-5p	hsa-miR-520a-5p	hsa-miR-6800-3p	hsa-miR-1208
1372	hsa-miR-569	hsa-miR-655-5p	hsa-miR-4328	hsa-miR-6793-3p	hsa-miR-4297	hsa-miR-101-3p	hsa-miR-1207-3p
1373	hsa-miR-554	hsa-miR-654-3p	hsa-miR-425-3p	hsa-miR-6127	hsa-miR-216b-5p	hsa-miR-6854-5p	hsa-miR-3184-3p
1374	hsa-miR-553	hsa-miR-653-5p	hsa-miR-411-3p	hsa-miR-219b-5p	hsa-miR-302e	hsa-miR-34c-3p	hsa-miR-3143
1375	hsa-miR-508-3p	hsa-miR-652-3p	hsa-miR-155-3p	hsa-miR-3138	hsa-miR-1913	hsa-miR-6824-5p	hsa-miR-4263
1376	hsa-miR-507	hsa-miR-6516-5p	hsa-miR-942-3p	hsa-miR-3943	hsa-miR-105-3p	hsa-miR-6504-5p	hsa-miR-4501
1377	hsa-miR-1915-5p	hsa-miR-6516-3p	hsa-miR-4418	hsa-miR-4706	hsa-miR-4761-5p	hsa-miR-518e-3p	hsa-miR-548b-3p
1378	hsa-miR-1914-3p	hsa-miR-6514-5p	hsa-miR-106a-5p	hsa-miR-6084	hsa-miR-6856-5p	hsa-miR-7159-5p	hsa-miR-3140-5p
1379	hsa-miR-1470	hsa-miR-6513-5p	hsa-miR-223-5p	hsa-miR-133b	hsa-miR-574-3p	hsa-miR-19a-3p	hsa-miR-4709-5p
1380	hsa-miR-1469	hsa-miR-6512-3p	hsa-miR-4726-5p	hsa-miR-891a-5p	hsa-miR-4643	hsa-miR-4756-5p	hsa-miR-6792-3p
1381	hsa-miR-1252-5p	hsa-miR-6511a-3p	hsa-miR-3194-3p	hsa-miR-6746-3p	hsa-miR-592	hsa-miR-6872-3p	hsa-miR-6793-5p
1382	hsa-miR-1292-5p	hsa-miR-6510-3p	hsa-miR-4756-5p	hsa-miR-1972	hsa-miR-631	hsa-miR-4285	hsa-miR-4659a-3p
1383	hsa-miR-490-5p	hsa-miR-651-5p	hsa-miR-4484	hsa-miR-5093	hsa-miR-3649	hsa-miR-548p	hsa-miR-4659b-3p
1384	hsa-miR-488-3p	hsa-miR-651-3p	hsa-miR-4800-3p	hsa-miR-4632-3p	hsa-miR-5583-3p	hsa-miR-4754	hsa-miR-4999-3p
1385	hsa-miR-323a-5p	hsa-miR-6509-5p	hsa-miR-4479	hsa-miR-432-5p	hsa-miR-6499-3p	hsa-miR-548aj-3p	hsa-miR-5000-5p
1386	hsa-miR-337-5p	hsa-miR-6509-3p	hsa-miR-7706	hsa-miR-4479	hsa-miR-3183	hsa-miR-4800-3p	hsa-miR-6072
1387	hsa-miR-3654	hsa-miR-6505-5p	hsa-miR-6869-3p	hsa-miR-6851-3p	hsa-miR-4804-3p	hsa-miR-4725-5p	hsa-miR-6073
1388	hsa-miR-3653-3p	hsa-miR-6505-3p	hsa-miR-30c-2-3p	hsa-miR-1226-3p	hsa-miR-6503-3p	hsa-miR-34a-5p	hsa-miR-3065-5p
1389	hsa-miR-3618	hsa-miR-6504-5p	hsa-miR-6831-3p	hsa-miR-3130-3p	hsa-miR-4482-3p	hsa-miR-616-5p	hsa-miR-4483
1390	hsa-miR-3617-5p	hsa-miR-6504-3p	hsa-miR-3156-3p	hsa-miR-3622b-5p	hsa-miR-1301-3p	hsa-miR-1231	hsa-miR-6499-5p
1391	hsa-miR-3605-3p	hsa-miR-6503-5p	hsa-miR-4660	hsa-miR-3685	hsa-miR-1304-3p	hsa-miR-6742-5p	hsa-miR-6499-3p
1392	hsa-miR-3605-5p	hsa-miR-6503-3p	hsa-miR-3619-5p	hsa-miR-363-5p	hsa-miR-6078	hsa-miR-6849-5p	hsa-miR-4665-5p
1393	hsa-miR-3116	hsa-miR-6502-5p	hsa-miR-374a-5p	hsa-miR-4276	hsa-miR-5010-3p	hsa-miR-513c-5p	hsa-miR-4507
1394	hsa-miR-3135a	hsa-miR-6501-3p	hsa-miR-761	hsa-miR-650	hsa-miR-6499-5p	hsa-miR-6895-3p	hsa-miR-4525
1395	hsa-miR-3176	hsa-miR-6499-5p	hsa-miR-4733-5p	hsa-miR-581	hsa-miR-323a-3p	hsa-miR-3117-3p	hsa-miR-4538
1396	hsa-miR-378c	hsa-miR-6499-3p	hsa-miR-4304	hsa-miR-4781-5p	hsa-miR-4644	hsa-miR-6511a-5p	hsa-miR-5193
1397	hsa-miR-4763-3p	hsa-miR-649	hsa-miR-4299	hsa-miR-518f-5p	hsa-miR-664a-3p	hsa-miR-187-3p	hsa-miR-5087
1398	hsa-miR-4633-3p	hsa-miR-647	hsa-miR-1180-3p	hsa-miR-1199-3p	hsa-miR-4436b-5p	hsa-miR-7152-3p	hsa-miR-4782-5p
1399	hsa-miR-4794	hsa-miR-645	hsa-miR-610	hsa-miR-5684	hsa-miR-4728-3p	hsa-miR-4424	hsa-miR-4321
1400	hsa-miR-4769-3p	hsa-miR-644a	hsa-miR-4478	hsa-miR-3605-5p	hsa-miR-133a-5p	hsa-miR-548at-3p	hsa-miR-4520-3p
1401	hsa-miR-3162-3p	hsa-miR-643	hsa-miR-597-3p	hsa-miR-181d-3p	hsa-miR-4440	hsa-miR-7976	hsa-miR-4804-5p
1402	hsa-miR-3127-3p	hsa-miR-642b-5p	hsa-miR-3197	hsa-miR-508-5p	hsa-miR-6734-5p	hsa-miR-6861-3p	hsa-miR-5011-3p
1403	hsa-miR-4694-3p	hsa-miR-641	hsa-miR-889-5p	hsa-miR-122-5p	hsa-miR-4461	hsa-miR-6774-5p	hsa-miR-6776-3p
1404	hsa-miR-548am-3p	hsa-miR-637	hsa-miR-877-3p	hsa-miR-373-3p	hsa-miR-3182	hsa-miR-1295a	hsa-miR-4722-3p
1405	hsa-miR-4737	hsa-miR-636	hsa-miR-425-5p	hsa-miR-589-3p	hsa-miR-200a-5p	hsa-miR-632	hsa-miR-3124-3p
1406	hsa-miR-4727-5p	hsa-miR-635	hsa-miR-208a-5p	hsa-miR-6836-5p	hsa-miR-7975	hsa-miR-1296-5p	hsa-miR-144-3p
1407	hsa-miR-4800-5p	hsa-miR-634	hsa-miR-95-3p	hsa-miR-4304	hsa-miR-181a-3p	hsa-miR-498	hsa-miR-603
1408	hsa-miR-4694-5p	hsa-miR-633	hsa-miR-6817-5p	hsa-miR-3120-5p	hsa-miR-1278	hsa-miR-1271-3p	hsa-miR-604
1409	hsa-miR-5703	hsa-miR-630	hsa-miR-4436b-3p	hsa-miR-612	hsa-miR-4743-5p	hsa-miR-193a-3p	hsa-miR-618
1410	hsa-miR-5702	hsa-miR-628-5p	hsa-miR-1539	hsa-miR-1269b	hsa-miR-10a-3p	hsa-miR-1271-5p	hsa-miR-619-3p
1411	hsa-miR-5681b	hsa-miR-628-3p	hsa-miR-4508	hsa-miR-4786-5p	hsa-miR-5681b	hsa-miR-4714-5p	hsa-miR-193b-5p
1412	hsa-miR-5688	hsa-miR-627-5p	hsa-miR-3612	hsa-miR-30b-3p	hsa-miR-219b-3p	hsa-miR-7112-5p	hsa-miR-497-3p
1413	hsa-miR-5590-3p	hsa-miR-627-3p	hsa-let-7d-5p	hsa-miR-3944-3p	hsa-let-7c-5p	hsa-miR-611	hsa-miR-551b-5p
1414	hsa-miR-5590-5p	hsa-miR-625-5p	hsa-miR-211-5p	hsa-miR-1251-3p	hsa-miR-3612	hsa-miR-4252	hsa-miR-4285
1415	hsa-miR-4782-3p	hsa-miR-623	hsa-miR-338-3p	hsa-miR-6771-3p	hsa-miR-381-5p	hsa-miR-24-2-5p	hsa-miR-214-3p
1416	hsa-miR-4695-3p	hsa-miR-622	hsa-miR-1914-3p	hsa-miR-3689d	hsa-miR-566	hsa-miR-205-5p	hsa-miR-2277-3p
1417	hsa-miR-4524a-3p	hsa-miR-621	hsa-miR-1178-5p	hsa-miR-16-1-3p	hsa-miR-4637	hsa-miR-24-1-5p	hsa-miR-30b-5p
1418	hsa-miR-4522	hsa-miR-620	hsa-miR-6507-5p	hsa-miR-6826-3p	hsa-miR-146b-3p	hsa-miR-939-3p	hsa-miR-2276-3p
1419	hsa-miR-6734-3p	hsa-miR-619-5p	hsa-miR-15a-3p	hsa-miR-6872-5p	hsa-miR-526a	hsa-miR-320c	hsa-miR-6505-3p
1420	hsa-miR-6734-5p	hsa-miR-619-3p	hsa-miR-6768-5p	hsa-miR-3928-5p	hsa-miR-7162-3p	hsa-miR-5698	hsa-miR-184
1421	hsa-miR-6726-3p	hsa-miR-618	hsa-let-7g-5p	hsa-miR-760	hsa-miR-548an	hsa-miR-3974	hsa-miR-573
1422	hsa-miR-6726-5p	hsa-miR-617	hsa-miR-452-3p	hsa-miR-8085	hsa-miR-4438	hsa-miR-6783-5p	hsa-miR-1270
1423	hsa-miR-513b-3p	hsa-miR-616-5p	hsa-miR-541-3p	hsa-miR-24-3p	hsa-miR-6816-3p	hsa-miR-3173-3p	hsa-miR-7107-5p
1424	hsa-miR-1252-3p	hsa-miR-616-3p	hsa-miR-526b-5p	hsa-miR-6802-5p	hsa-miR-655-3p	hsa-miR-212-3p	hsa-miR-1255a
1425	hsa-miR-874-5p	hsa-miR-615-3p	hsa-miR-4724-3p	hsa-miR-1285-3p	hsa-miR-5687	hsa-miR-521	hsa-miR-4424
1426	hsa-miR-891a-3p	hsa-miR-614	hsa-miR-625-3p	hsa-miR-6810-3p	hsa-miR-33a-3p	hsa-miR-3202	hsa-miR-7158-5p
1427	hsa-miR-514a-5p	hsa-miR-6133	hsa-let-7i-3p	hsa-miR-3160-5p	hsa-let-7a-5p	hsa-miR-4712-5p	hsa-miR-4785
1428	hsa-miR-506-5p	hsa-miR-6129	hsa-miR-550a-5p	hsa-miR-3192-3p	hsa-miR-3127-3p	hsa-miR-103b	hsa-miR-7706
1429	hsa-miR-6862-3p	hsa-miR-6128	hsa-miR-6849-5p	hsa-miR-6857-5p	hsa-miR-3136-5p	hsa-miR-4682	hsa-miR-7843-5p
1430	hsa-miR-6862-5p	hsa-miR-6127	hsa-miR-302a-3p	hsa-miR-4686	hsa-miR-556-3p	hsa-miR-4263	hsa-miR-6505-5p
1431	hsa-miR-6855-5p	hsa-miR-612	hsa-miR-6513-3p	hsa-miR-4708-5p	hsa-miR-7854-3p	hsa-miR-424-3p	hsa-miR-7109-5p
1432	hsa-miR-6854-3p	hsa-miR-611	hsa-miR-548d-3p	hsa-miR-6766-5p	hsa-miR-378b	hsa-miR-3973	hsa-miR-7152-5p
1433	hsa-miR-6847-5p	hsa-miR-609	hsa-miR-6795-5p	hsa-miR-485-3p	hsa-miR-6862-3p	hsa-miR-122-3p	hsa-miR-7152-3p
1434	hsa-miR-6846-3p	hsa-miR-6086	hsa-miR-4751	hsa-miR-4754	hsa-miR-500a-3p	hsa-miR-3156-5p	hsa-miR-6129
1435	hsa-miR-6838-5p	hsa-miR-6085	hsa-miR-6783-5p	hsa-miR-4652-3p	hsa-miR-30d-5p	hsa-miR-6792-3p	hsa-miR-582-5p
1436	hsa-miR-6837-3p	hsa-miR-6083	hsa-miR-1269b	hsa-miR-4521	hsa-miR-328-3p	hsa-miR-6715a-3p	hsa-miR-7110-3p
1437	hsa-miR-26b-3p	hsa-miR-6082	hsa-miR-154-5p	hsa-miR-5088-3p	hsa-miR-340-3p	hsa-miR-6798-3p	hsa-miR-7111-5p
1438	hsa-miR-26a-1-3p	hsa-miR-6081	hsa-miR-3680-5p	hsa-miR-6733-3p	hsa-miR-181c-3p	hsa-miR-1207-3p	hsa-miR-7154-5p
1439	hsa-miR-518f-3p	hsa-miR-608	hsa-miR-4721	hsa-miR-6723-5p	hsa-miR-129-1-3p	hsa-miR-4659a-3p	hsa-miR-7154-3p
1440	hsa-miR-518f-5p	hsa-miR-6079	hsa-miR-4658	hsa-miR-6849-5p	hsa-miR-6890-3p	hsa-miR-6715b-5p	hsa-miR-1266-3p
1441	hsa-miR-512-5p	hsa-miR-6077	hsa-miR-106a-3p	hsa-miR-1185-2-3p	hsa-miR-8065	hsa-miR-18b-3p	hsa-miR-7162-3p
1442	hsa-miR-181d-5p	hsa-miR-6073	hsa-miR-6763-3p	hsa-miR-6891-3p	hsa-miR-302a-5p	hsa-miR-4684-3p	hsa-miR-6516-3p
1443	hsa-miR-489-3p	hsa-miR-6071	hsa-miR-3610	hsa-miR-130b-5p	hsa-miR-5011-5p	hsa-miR-1208	hsa-miR-7844-5p
1444	hsa-miR-488-5p	hsa-miR-607	hsa-miR-16-1-3p	hsa-miR-1273h-5p	hsa-miR-4422	hsa-miR-892c-3p	hsa-miR-1298-3p
1445	hsa-miR-323b-5p	hsa-miR-6069	hsa-miR-1181	hsa-miR-4290	hsa-miR-4793-3p	hsa-miR-370-5p	hsa-miR-6509-3p
1446	hsa-miR-329-3p	hsa-miR-606	hsa-miR-4252	hsa-miR-1307-5p	hsa-miR-1182	hsa-miR-4659b-3p	hsa-miR-6772-3p
1447	hsa-miR-1299	hsa-miR-605-5p	hsa-miR-365b-5p	hsa-miR-654-5p	hsa-miR-6771-3p	hsa-miR-4308	hsa-miR-6773-5p
1448	hsa-miR-1297	hsa-miR-605-3p	hsa-miR-491-5p	hsa-miR-1273e	hsa-miR-186-3p	hsa-miR-6761-5p	hsa-miR-670-3p
1449	hsa-miR-1207-5p	hsa-miR-604	hsa-miR-30c-1-3p	hsa-miR-3690	hsa-miR-5588-3p	hsa-miR-4436b-5p	hsa-miR-382-3p
1450	hsa-miR-1206	hsa-miR-603	hsa-miR-4321	hsa-miR-6511b-5p	hsa-miR-7851-3p	hsa-miR-6760-3p	hsa-miR-6788-3p
1451	hsa-miR-30b-3p	hsa-miR-602	hsa-miR-3680-3p	hsa-miR-519e-5p	hsa-miR-4315	hsa-miR-3191-3p	hsa-miR-6861-5p
1452	hsa-miR-27b-5p	hsa-miR-598-3p	hsa-miR-30e-5p	hsa-miR-378d	hsa-miR-4756-3p	hsa-miR-548ao-3p	hsa-miR-6796-3p
1453	hsa-miR-187-5p	hsa-miR-597-5p	hsa-miR-7846-3p	hsa-miR-520f-5p	hsa-miR-125b-2-3p	hsa-miR-1278	hsa-miR-6797-5p
1454	hsa-miR-183-3p	hsa-miR-597-3p	hsa-miR-181c-5p	hsa-miR-4312	hsa-miR-4716-3p	hsa-miR-6753-5p	hsa-miR-4632-3p
1455	hsa-miR-105-3p	hsa-miR-596	hsa-miR-1178-3p	hsa-miR-153-5p	hsa-miR-330-5p	hsa-miR-4744	hsa-miR-4749-3p
1456	hsa-miR-29b-2-5p	hsa-miR-595	hsa-miR-1254	hsa-miR-542-5p	hsa-miR-27b-5p	hsa-miR-3187-5p	hsa-miR-6854-5p
1457	hsa-miR-3178	hsa-miR-593-5p	hsa-miR-136-5p	hsa-miR-3191-3p	hsa-miR-6780a-5p	hsa-miR-4797-5p	hsa-miR-5004-5p
1458	hsa-miR-4320	hsa-miR-593-3p	hsa-miR-140-5p	hsa-miR-5585-3p	hsa-miR-603	hsa-miR-6503-3p	hsa-miR-6080
1459	hsa-miR-4254	hsa-miR-592	hsa-miR-6820-5p	hsa-miR-6775-3p	hsa-miR-3116	hsa-miR-6769a-5p	hsa-miR-6081
1460	hsa-miR-3183	hsa-miR-591	hsa-miR-3136-5p	hsa-miR-4313	hsa-miR-187-3p	hsa-miR-6503-5p	hsa-miR-581
1461	hsa-miR-548q	hsa-miR-590-3p	hsa-miR-6130	hsa-miR-3714	hsa-miR-1236-3p	hsa-miR-4720-5p	hsa-miR-206
1462	hsa-miR-4269	hsa-miR-589-5p	hsa-miR-379-3p	hsa-miR-6890-3p	hsa-miR-409-5p	hsa-miR-4430	hsa-miR-195-5p
1463	hsa-miR-1268a	hsa-miR-589-3p	hsa-miR-520f-5p	hsa-miR-1236-5p	hsa-miR-504-5p	hsa-miR-6133	hsa-miR-611
1464	hsa-miR-1267	hsa-miR-588	hsa-miR-6895-3p	hsa-miR-598-5p	hsa-miR-3127-5p	hsa-miR-4691-3p	hsa-miR-892a
1465	hsa-miR-1253	hsa-miR-586	hsa-miR-4315	hsa-miR-6850-3p	hsa-miR-6773-5p	hsa-miR-4756-3p	hsa-miR-876-3p
1466	hsa-miR-1251-5p	hsa-miR-585-3p	hsa-miR-4640-3p	hsa-miR-3184-3p	hsa-miR-4636	hsa-miR-6819-3p	hsa-miR-708-5p
1467	hsa-miR-4458	hsa-miR-584-5p	hsa-miR-142-5p	hsa-miR-4701-5p	hsa-miR-548ba	hsa-miR-4661-3p	hsa-miR-5589-5p
1468	hsa-miR-4751	hsa-miR-584-3p	hsa-miR-6794-5p	hsa-miR-6854-3p	hsa-miR-6882-5p	hsa-miR-199a-3p	hsa-miR-4772-5p
1469	hsa-miR-4667-5p	hsa-miR-582-3p	hsa-miR-2116-3p	hsa-miR-3150a-5p	hsa-miR-4772-5p	hsa-miR-381-5p	hsa-miR-4790-3p
1470	hsa-miR-378g	hsa-miR-581	hsa-miR-3907	hsa-miR-6511a-5p	hsa-miR-3177-5p	hsa-miR-4457	hsa-miR-4319
1471	hsa-miR-4671-5p	hsa-miR-580-5p	hsa-miR-4689	hsa-miR-920	hsa-miR-7973	hsa-miR-6827-3p	hsa-miR-3154
1472	hsa-miR-4780	hsa-miR-579-3p	hsa-miR-4665-5p	hsa-miR-3615	hsa-miR-23a-3p	hsa-miR-376c-5p	hsa-miR-3123
1473	hsa-miR-4699-3p	hsa-miR-578	hsa-miR-3977	hsa-miR-576-5p	hsa-miR-7978	hsa-miR-1279	hsa-miR-6733-3p
1474	hsa-miR-4778-5p	hsa-miR-576-5p	hsa-miR-454-5p	hsa-miR-4538	hsa-miR-181c-5p	hsa-miR-6776-3p	hsa-miR-596
1475	hsa-miR-3163	hsa-miR-576-3p	hsa-miR-7114-3p	hsa-miR-519d-5p	hsa-miR-521	hsa-miR-6777-5p	hsa-miR-612
1476	hsa-miR-3174	hsa-miR-573	hsa-miR-4298	hsa-miR-3180-5p	hsa-miR-502-5p	hsa-miR-5006-5p	hsa-miR-126-3p
1477	hsa-miR-4492	hsa-miR-572	hsa-miR-4749-3p	hsa-miR-4649-3p	hsa-miR-188-3p	hsa-miR-4999-3p	hsa-miR-626
1478	hsa-miR-5192	hsa-miR-571	hsa-miR-1304-3p	hsa-miR-1273c	hsa-miR-6876-5p	hsa-miR-6744-3p	hsa-miR-627-5p
1479	hsa-miR-5191	hsa-miR-5708	hsa-miR-6505-3p	hsa-miR-6890-5p	hsa-miR-4999-3p	hsa-miR-6812-5p	hsa-miR-513a-3p
1480	hsa-miR-5011-5p	hsa-miR-5707	hsa-miR-6803-5p	hsa-miR-519e-3p	hsa-miR-4314	hsa-miR-5000-5p	hsa-miR-6733-5p
1481	hsa-miR-5010-3p	hsa-miR-5705	hsa-miR-4745-3p	hsa-miR-6780a-5p	hsa-miR-6873-3p	hsa-miR-136-5p	hsa-miR-593-3p
1482	hsa-miR-4686	hsa-miR-5704	hsa-miR-128-3p	hsa-miR-6869-5p	hsa-miR-489-3p	hsa-miR-4477a	hsa-miR-548a-5p
1483	hsa-miR-2681-3p	hsa-miR-5703	hsa-miR-6796-5p	hsa-miR-3074-5p	hsa-miR-4694-5p	hsa-miR-433-5p	hsa-miR-6720-5p
1484	hsa-miR-4485-3p	hsa-miR-5702	hsa-miR-4670-5p	hsa-miR-2355-5p	hsa-miR-3677-3p	hsa-miR-2114-5p	hsa-miR-5699-5p
1485	hsa-miR-4803	hsa-miR-5700	hsa-miR-3616-3p	hsa-miR-7855-5p	hsa-miR-8088	hsa-miR-140-5p	hsa-miR-1288-5p
1486	hsa-miR-4758-5p	hsa-miR-5696	hsa-miR-495-5p	hsa-miR-6892-5p	hsa-miR-224-5p	hsa-miR-1-3p	hsa-miR-135a-5p
1487	hsa-miR-4439	hsa-miR-5695	hsa-miR-6792-3p	hsa-miR-6501-5p	hsa-miR-369-3p	hsa-miR-361-3p	hsa-miR-126-5p
1488	hsa-miR-328-5p	hsa-miR-5693	hsa-miR-216a-5p	hsa-miR-6508-5p	hsa-miR-6810-5p	hsa-let-7i-5p	hsa-miR-378j
1489	hsa-miR-383-3p	hsa-miR-5692c	hsa-miR-1272	hsa-miR-4732-5p	hsa-miR-155-3p	hsa-miR-624-3p	hsa-miR-6501-5p
1490	hsa-miR-5088-5p	hsa-miR-5692b	hsa-miR-6833-5p	hsa-miR-5088-5p	hsa-miR-4324	hsa-miR-548c-5p	hsa-miR-7160-5p
1491	hsa-miR-378a-3p	hsa-miR-5690	hsa-miR-8056	hsa-miR-4635	hsa-miR-6760-3p	hsa-miR-545-5p	hsa-miR-6853-3p
1492	hsa-miR-6716-5p	hsa-miR-569	hsa-miR-4458	hsa-miR-6885-5p	hsa-miR-6778-5p	hsa-miR-3923	hsa-miR-1972
1493	hsa-miR-6715b-3p	hsa-miR-5689	hsa-miR-6824-5p	hsa-miR-519d-3p	hsa-miR-500b-3p	hsa-miR-3924	hsa-miR-449b-5p
1494	hsa-miR-5582-3p	hsa-miR-5688	hsa-miR-4723-3p	hsa-miR-200a-5p	hsa-miR-541-5p	hsa-miR-3940-3p	hsa-miR-425-5p
1495	hsa-miR-5582-5p	hsa-miR-5687	hsa-miR-3145-5p	hsa-miR-6820-3p	hsa-miR-7-5p	hsa-miR-631	hsa-miR-758-3p
1496	hsa-miR-548aq-3p	hsa-miR-5684	hsa-miR-4524b-5p	hsa-miR-605-5p	hsa-miR-6851-3p	hsa-miR-3941	hsa-miR-487a-3p
1497	hsa-miR-548aq-5p	hsa-miR-5683	hsa-miR-122-5p	hsa-miR-6788-3p	hsa-miR-579-3p	hsa-miR-6873-5p	hsa-let-7d-3p
1498	hsa-miR-6829-5p	hsa-miR-5682	hsa-miR-4801	hsa-miR-2682-3p	hsa-miR-6812-3p	hsa-miR-331-5p	hsa-miR-374b-3p
1499	hsa-miR-6828-3p	hsa-miR-5681b	hsa-miR-8054	hsa-miR-6787-5p	hsa-miR-641	hsa-miR-548ah-5p	hsa-miR-433-3p
1500	hsa-miR-6821-5p	hsa-miR-5681a	hsa-miR-6812-3p	hsa-miR-6786-3p	hsa-miR-1287-3p	hsa-miR-302e	hsa-miR-30e-3p
1501	hsa-miR-6820-3p	hsa-miR-5680	hsa-miR-518f-3p	hsa-miR-936	hsa-miR-567	hsa-miR-615-3p	hsa-miR-361-5p
1502	hsa-miR-6813-5p	hsa-miR-568	hsa-miR-372-3p	hsa-miR-493-3p	hsa-miR-5571-3p	hsa-miR-4658	hsa-miR-431-5p
1503	hsa-miR-6812-3p	hsa-miR-567	hsa-miR-1238-3p	hsa-miR-6751-5p	hsa-miR-4798-5p	hsa-miR-146a-5p	hsa-miR-374a-5p
1504	hsa-miR-6805-5p	hsa-miR-566	hsa-miR-3188	hsa-miR-6772-5p	hsa-miR-4645-3p	hsa-miR-155-5p	hsa-miR-1295a
1505	hsa-miR-6804-3p	hsa-miR-563	hsa-miR-27a-5p	hsa-miR-365b-5p	hsa-miR-1253	hsa-miR-5011-3p	hsa-miR-326
1506	hsa-miR-552-5p	hsa-miR-562	hsa-miR-6769b-3p	hsa-miR-200c-3p	hsa-miR-6842-3p	hsa-miR-7848-3p	hsa-miR-196b-5p
1507	hsa-miR-487b-5p	hsa-miR-561-5p	hsa-miR-5585-3p	hsa-miR-659-3p	hsa-miR-302b-3p	hsa-miR-3186-3p	hsa-miR-422a
1508	hsa-miR-9500	hsa-miR-561-3p	hsa-miR-376c-3p	hsa-miR-4436b-3p	hsa-miR-5704	hsa-miR-490-3p	hsa-miR-641
1509	hsa-miR-548ad-5p_hsa-miR-548ae-5p	hsa-miR-5591-5p	hsa-miR-622	hsa-miR-324-3p	hsa-miR-376b-3p	hsa-miR-4691-5p	hsa-miR-1294
1510	hsa-miR-8087	hsa-miR-5591-3p	hsa-miR-1909-5p	hsa-miR-3194-5p	hsa-miR-203b-5p	hsa-miR-3614-5p	hsa-miR-6870-3p
1511	hsa-miR-8086	hsa-miR-5590-5p	hsa-miR-6886-3p	hsa-miR-3925-5p	hsa-miR-4432	hsa-miR-491-5p	hsa-miR-6871-5p
1512	hsa-miR-8071	hsa-miR-559	hsa-miR-4784	hsa-miR-5681b	hsa-miR-6734-3p	hsa-miR-3065-5p	hsa-miR-6878-3p
1513	hsa-miR-8070	hsa-miR-5589-3p	hsa-miR-6782-5p	hsa-miR-6787-3p	hsa-miR-6751-5p	hsa-miR-512-3p	hsa-miR-1204
1514	hsa-miR-8055	hsa-miR-5588-5p	hsa-miR-6502-5p	hsa-miR-3137	hsa-miR-1245a	hsa-miR-5193	hsa-miR-23b-5p
1515	hsa-miR-8054	hsa-miR-5588-3p	hsa-miR-4539	hsa-miR-495-5p	hsa-miR-1273e	hsa-miR-4538	hsa-miR-15b-3p
1516	hsa-miR-516b-5p	hsa-miR-5587-5p	hsa-miR-1193	hsa-miR-4478	hsa-miR-4751	hsa-miR-4804-5p	hsa-miR-181a-2-3p
1517	hsa-miR-520g-3p	hsa-miR-5585-5p	hsa-miR-1224-3p	hsa-miR-181a-2-3p	hsa-miR-6849-3p	hsa-miR-7156-3p	hsa-miR-2053
1518	hsa-miR-187-3p	hsa-miR-5585-3p	hsa-let-7g-3p	hsa-miR-3177-5p	hsa-miR-367-5p	hsa-miR-7156-5p	hsa-miR-2054
1519	hsa-miR-183-5p	hsa-miR-5584-3p	hsa-miR-4685-3p	hsa-miR-518b	hsa-miR-5007-3p	hsa-miR-4431	hsa-miR-208a-3p
1520	hsa-miR-197-3p	hsa-miR-5583-5p	hsa-miR-612	hsa-miR-8064	hsa-miR-4660	hsa-miR-7113-5p	hsa-miR-3153
1521	hsa-miR-196a-5p	hsa-miR-5583-3p	hsa-miR-6084	hsa-miR-1260a	hsa-miR-939-3p	hsa-miR-26a-2-3p	hsa-miR-4426
1522	hsa-miR-33a-5p	hsa-miR-5582-3p	hsa-miR-202-3p	hsa-miR-1911-3p	hsa-miR-519c-3p	hsa-miR-4802-5p	hsa-miR-4647
1523	hsa-miR-32-5p	hsa-miR-5581-3p	hsa-miR-1281	hsa-miR-513a-5p	hsa-miR-205-3p	hsa-miR-548a-3p	hsa-miR-6846-5p
1524	hsa-miR-19b-3p	hsa-miR-5580-5p	hsa-miR-6751-5p	hsa-miR-877-3p	hsa-miR-1233-3p	hsa-miR-4520-3p	hsa-miR-4461
1525	hsa-miR-18a-5p	hsa-miR-5580-3p	hsa-miR-4266	hsa-miR-5096	hsa-miR-218-2-3p	hsa-miR-585-3p	hsa-miR-4502
1526	hsa-miR-30c-1-3p	hsa-miR-558	hsa-miR-652-5p	hsa-miR-4268	hsa-miR-204-5p	hsa-miR-5692a	hsa-miR-4734
1527	hsa-miR-29c-5p	hsa-miR-5579-5p	hsa-miR-5093	hsa-miR-3687	hsa-miR-181a-5p	hsa-miR-1910-5p	hsa-miR-4689
1528	hsa-miR-129-2-3p	hsa-miR-5579-3p	hsa-miR-4523	hsa-miR-4691-5p	hsa-miR-6882-3p	hsa-miR-588	hsa-miR-5047
1529	hsa-miR-127-5p	hsa-miR-5572	hsa-miR-1322	hsa-miR-4663	hsa-miR-18a-3p	hsa-miR-619-3p	hsa-miR-4325
1530	hsa-miR-567	hsa-miR-5571-5p	hsa-miR-519c-5p	hsa-miR-4419b	hsa-miR-3117-3p	hsa-miR-767-3p	hsa-miR-6845-3p
1531	hsa-miR-566	hsa-miR-5571-3p	hsa-miR-6813-3p	hsa-miR-548ab	hsa-miR-3529-5p	hsa-miR-193b-5p	hsa-miR-25-5p
1532	hsa-miR-487b-3p	hsa-miR-557	hsa-miR-3944-3p	hsa-miR-325	hsa-miR-624-3p	hsa-miR-656-3p	hsa-miR-4276
1533	hsa-miR-545-3p	hsa-miR-555	hsa-miR-124-5p	hsa-miR-4700-5p	hsa-miR-584-5p	hsa-miR-497-3p	hsa-miR-1283
1534	hsa-miR-505-3p	hsa-miR-552-5p	hsa-miR-486-5p	hsa-miR-6784-3p	hsa-miR-130b-5p	hsa-miR-2276-3p	hsa-miR-3929
1535	hsa-miR-504-5p	hsa-miR-551b-3p	hsa-miR-181d-3p	hsa-miR-3155a	hsa-miR-7154-3p	hsa-miR-520d-3p	hsa-miR-24-2-5p
1536	hsa-miR-1912	hsa-miR-551a	hsa-miR-24-3p	hsa-miR-5190	hsa-miR-210-3p	hsa-miR-2052	hsa-miR-550b-3p
1537	hsa-miR-1911-3p	hsa-miR-550a-5p	hsa-miR-181a-5p	hsa-miR-671-3p	hsa-miR-5703	hsa-miR-1269a	hsa-miR-548z
1538	hsa-miR-1827	hsa-miR-550a-3p	hsa-miR-188-5p	hsa-miR-7110-3p	hsa-miR-1273f	hsa-miR-8052	hsa-miR-548ai
1539	hsa-miR-1825	hsa-miR-550a-3-5p	hsa-miR-4307	hsa-miR-363-3p	hsa-miR-519b-3p	hsa-miR-5705	hsa-miR-548ag
1540	hsa-miR-1282	hsa-miR-549a	hsa-miR-557	hsa-miR-1825	hsa-miR-222-5p	hsa-miR-670-5p	hsa-miR-4724-5p
1541	hsa-miR-1281	hsa-miR-548z_hsa-miR-548h-3p	hsa-miR-3074-3p	hsa-miR-6824-3p	hsa-miR-376a-3p	hsa-miR-548al	hsa-miR-523-3p
1542	hsa-miR-431-3p	hsa-miR-548y	hsa-miR-4433b-5p	hsa-miR-188-5p	hsa-miR-6862-5p	hsa-miR-214-3p	hsa-miR-1229-3p
1543	hsa-miR-20b-3p	hsa-miR-548x-3p	hsa-miR-4700-3p	hsa-miR-3152-5p	hsa-miR-6859-5p	hsa-miR-3175	hsa-miR-6515-3p
1544	hsa-miR-340-5p	hsa-miR-548w	hsa-miR-6750-3p	hsa-miR-1185-1-3p	hsa-miR-6887-3p	hsa-miR-219a-5p	hsa-miR-1185-5p
1545	hsa-miR-379-3p	hsa-miR-548u	hsa-miR-4659a-5p	hsa-miR-634	hsa-miR-6130	hsa-miR-145-5p	hsa-miR-300
1546	hsa-miR-3650	hsa-miR-548s	hsa-miR-5697	hsa-miR-640	hsa-miR-4496	hsa-miR-5706	hsa-miR-5589-3p
1547	hsa-miR-3649	hsa-miR-548p	hsa-miR-30b-3p	hsa-miR-6859-5p	hsa-miR-6508-3p	hsa-miR-1180-3p	hsa-miR-5692c
1548	hsa-miR-3615	hsa-miR-548n	hsa-miR-5196-5p	hsa-miR-4700-3p	hsa-miR-571	hsa-miR-184	hsa-miR-3692-5p
1549	hsa-miR-3614-3p	hsa-miR-548m	hsa-miR-7156-3p	hsa-miR-596	hsa-miR-1237-3p	hsa-miR-1179	hsa-miR-203b-3p
1550	hsa-miR-2277-5p	hsa-miR-548l	hsa-miR-15b-3p	hsa-miR-6871-3p	hsa-miR-6848-3p	hsa-miR-3909	hsa-miR-1587
1551	hsa-miR-3148	hsa-miR-548j-5p	hsa-miR-4667-3p	hsa-miR-6499-3p	hsa-miR-6841-5p	hsa-let-7f-2-3p	hsa-miR-4752
1552	hsa-miR-3134	hsa-miR-548j-3p	hsa-miR-518a-3p	hsa-miR-645	hsa-miR-635	hsa-miR-208b-3p	hsa-miR-552-3p
1553	hsa-miR-3184-5p	hsa-miR-548i	hsa-miR-3127-3p	hsa-miR-4278	hsa-miR-7108-5p	hsa-miR-4711-5p	hsa-miR-551a
1554	hsa-miR-544b	hsa-miR-548h-5p	hsa-miR-8485	hsa-miR-6507-3p	hsa-miR-151a-5p	hsa-miR-4281	hsa-miR-2115-3p
1555	hsa-miR-4286	hsa-miR-548f-5p	hsa-miR-4274	hsa-miR-4260	hsa-miR-4778-3p	hsa-miR-4296	hsa-miR-2116-5p
1556	hsa-miR-4740-5p	hsa-miR-548e-3p	hsa-miR-4716-5p	hsa-miR-193b-3p	hsa-miR-1255a	hsa-miR-603	hsa-miR-3927-3p
1557	hsa-miR-4718	hsa-miR-548d-5p	hsa-miR-4695-5p	hsa-miR-1226-5p	hsa-miR-511-3p	hsa-miR-148b-3p	hsa-miR-676-5p
1558	hsa-miR-4649-3p	hsa-miR-548d-3p	hsa-miR-3173-3p	hsa-miR-3158-5p	hsa-miR-5695	hsa-miR-604	hsa-miR-3944-3p
1559	hsa-miR-4680-3p	hsa-miR-548c-5p_hsa-miR-548o-5p_hsa-miR-548am-5p	hsa-miR-6515-5p	hsa-miR-6779-3p	hsa-miR-450b-5p	hsa-miR-106b-3p	hsa-miR-506-3p
1560	hsa-miR-4673	hsa-miR-548bb-5p	hsa-miR-640	hsa-miR-6754-5p	hsa-miR-194-5p	hsa-miR-377-3p	hsa-miR-4432
1561	hsa-miR-4729	hsa-miR-548ba	hsa-miR-766-3p	hsa-miR-92b-5p	hsa-miR-6750-5p	hsa-miR-564	hsa-miR-4662a-3p
1562	hsa-miR-4446-5p	hsa-miR-548b-5p	hsa-miR-6892-3p	hsa-miR-145-5p	hsa-miR-1295a	hsa-miR-6832-3p	hsa-miR-513a-5p
1563	hsa-miR-4646-3p	hsa-miR-548b-3p	hsa-miR-6727-3p	hsa-miR-326	hsa-miR-4713-3p	hsa-miR-618	hsa-miR-675-3p
1564	hsa-miR-4795-3p	hsa-miR-548az-5p	hsa-miR-650	hsa-miR-3122	hsa-miR-3529-3p	hsa-miR-3143	hsa-miR-1468-5p
1565	hsa-miR-4633-5p	hsa-miR-548az-3p	hsa-miR-1825	hsa-miR-27a-5p	hsa-miR-1245b-5p	hsa-miR-302b-5p	hsa-miR-1323
1566	hsa-miR-4455	hsa-miR-548ax	hsa-miR-409-3p	hsa-miR-6748-3p	hsa-miR-3685	hsa-miR-6833-5p	hsa-miR-4305
1567	hsa-miR-4488	hsa-miR-548av-5p	hsa-miR-182-5p	hsa-miR-6875-5p	hsa-miR-4803	hsa-miR-6839-3p	hsa-miR-4330
1568	hsa-miR-5699-3p	hsa-miR-548av-3p	hsa-miR-769-5p	hsa-miR-5189-5p	hsa-miR-518e-3p	hsa-miR-17-5p	hsa-miR-1288-3p
1569	hsa-miR-5698	hsa-miR-548au-5p	hsa-miR-642a-3p	hsa-miR-6769b-3p	hsa-miR-8070	hsa-miR-3133	hsa-miR-2113
1570	hsa-miR-5685	hsa-miR-548au-3p	hsa-miR-4712-3p	hsa-miR-6827-3p	hsa-miR-4524a-3p	hsa-miR-3160-3p	hsa-miR-1284
1571	hsa-miR-548ax	hsa-miR-548at-5p	hsa-miR-3154	hsa-miR-6880-5p	hsa-miR-4724-5p	hsa-miR-6856-3p	hsa-miR-486-3p
1572	hsa-miR-5588-3p	hsa-miR-548as-5p	hsa-miR-3622b-3p	hsa-miR-4726-3p	hsa-miR-597-5p	hsa-miR-31-5p	hsa-miR-661
1573	hsa-miR-5588-5p	hsa-miR-548as-3p	hsa-miR-5094	hsa-miR-1296-3p	hsa-miR-181b-3p	hsa-miR-563	hsa-miR-542-5p
1574	hsa-miR-4765	hsa-miR-548ar-5p	hsa-miR-6836-5p	hsa-miR-7151-5p	hsa-miR-6863	hsa-miR-107	hsa-miR-3157-5p
1575	hsa-miR-4500	hsa-miR-548ar-3p	hsa-miR-6814-5p	hsa-miR-5001-5p	hsa-miR-6727-3p	hsa-miR-920	hsa-miR-551b-3p
1576	hsa-miR-4670-3p	hsa-miR-548aq-5p	hsa-miR-185-5p	hsa-miR-5192	hsa-miR-452-5p	hsa-miR-1237-3p	hsa-miR-4518
1577	hsa-miR-4786-3p	hsa-miR-548ap-5p	hsa-miR-6732-3p	hsa-miR-18b-3p	hsa-miR-181b-2-3p	hsa-miR-3908	hsa-miR-6795-5p
1578	hsa-miR-6732-3p	hsa-miR-548ao-3p	hsa-miR-572	hsa-miR-4529-3p	hsa-miR-3158-3p	hsa-miR-573	hsa-miR-7160-3p
1579	hsa-miR-6732-5p	hsa-miR-548an	hsa-miR-133a-3p	hsa-miR-1199-5p	hsa-miR-520f-3p	hsa-miR-539-5p	hsa-miR-20a-5p
1580	hsa-miR-5189-3p	hsa-miR-548al	hsa-miR-8058	hsa-miR-6870-3p	hsa-miR-8084	hsa-miR-4722-3p	hsa-miR-1273h-5p
1581	hsa-miR-5088-3p	hsa-miR-548ak	hsa-miR-1200	hsa-miR-5095	hsa-miR-4291	hsa-miR-3157-3p	hsa-miR-34b-3p
1582	hsa-miR-1251-3p	hsa-miR-548ai_hsa-miR-570-5p	hsa-miR-4728-3p	hsa-miR-409-3p	hsa-miR-6511b-3p	hsa-miR-3140-5p	hsa-miR-6507-3p
1583	hsa-miR-1250-3p	hsa-miR-548ah-5p	hsa-miR-4486	hsa-miR-4658	hsa-miR-4425	hsa-miR-4774-5p	hsa-miR-6770-3p
1584	hsa-miR-1301-5p	hsa-miR-548ah-3p	hsa-miR-8084	hsa-miR-4745-3p	hsa-miR-4280	hsa-miR-3591-5p	hsa-miR-219a-2-3p
1585	hsa-miR-1468-3p	hsa-miR-548ag	hsa-miR-362-5p	hsa-miR-4420	hsa-miR-544b	hsa-miR-4297	hsa-miR-6778-3p
1586	hsa-miR-301a-5p	hsa-miR-548ae-3p	hsa-miR-6736-5p	hsa-miR-485-5p	hsa-miR-888-5p	hsa-miR-6505-5p	hsa-miR-6779-5p
1587	hsa-miR-212-5p	hsa-miR-548ad-5p_hsa-miR-548ae-5p	hsa-miR-554	hsa-miR-4713-3p	hsa-miR-5193	hsa-miR-4639-5p	hsa-miR-6786-3p
1588	hsa-miR-6860	hsa-miR-548ad-3p	hsa-miR-4695-3p	hsa-miR-4786-3p	hsa-miR-628-3p	hsa-miR-16-2-3p	hsa-miR-6787-5p
1589	hsa-miR-6769b-3p	hsa-miR-548ac	hsa-miR-6735-5p	hsa-miR-1471	hsa-miR-7843-3p	hsa-miR-4770	hsa-miR-154-3p
1590	hsa-miR-6853-5p	hsa-miR-548ab	hsa-miR-449a	hsa-miR-6501-3p	hsa-miR-580-3p	hsa-miR-4537	hsa-miR-4478
1591	hsa-miR-6852-3p	hsa-miR-548aa_hsa-miR-548t-3p	hsa-miR-6835-5p	hsa-miR-34a-5p	hsa-miR-3138	hsa-miR-4745-3p	hsa-miR-526b-5p
1592	hsa-miR-6845-5p	hsa-miR-548a-5p	hsa-miR-34a-3p	hsa-miR-4743-5p	hsa-miR-4470	hsa-miR-5586-3p	hsa-miR-5001-3p
1593	hsa-miR-6844	hsa-miR-548a-3p	hsa-miR-6784-3p	hsa-miR-933	hsa-miR-1265	hsa-miR-6804-5p	hsa-miR-5002-5p
1594	hsa-miR-6836-5p	hsa-miR-545-5p	hsa-miR-191-3p	hsa-miR-134-3p	hsa-miR-661	hsa-miR-196a-3p	hsa-miR-138-1-3p
1595	hsa-miR-6780b-3p	hsa-miR-544b	hsa-miR-16-2-3p	hsa-miR-30b-5p	hsa-miR-106a-5p	hsa-miR-6505-3p	hsa-miR-6077
1596	hsa-miR-23a-5p	hsa-miR-542-3p	hsa-miR-4292	hsa-miR-198	hsa-miR-6513-5p	hsa-miR-548av-5p	hsa-miR-6125
1597	hsa-miR-22-5p	hsa-miR-541-5p	hsa-miR-582-5p	hsa-miR-6827-5p	hsa-miR-6747-3p	hsa-miR-548av-3p	hsa-miR-6500-5p
1598	hsa-miR-525-5p	hsa-miR-539-3p	hsa-miR-6506-5p	hsa-miR-6887-5p	hsa-miR-4760-5p	hsa-miR-4481	hsa-miR-6500-3p
1599	hsa-miR-519b-3p	hsa-miR-526b-5p	hsa-miR-182-3p	hsa-miR-6760-3p	hsa-miR-7160-5p	hsa-miR-6811-3p	hsa-miR-4776-3p
1600	hsa-miR-496	hsa-miR-526b-3p	hsa-miR-770-5p	hsa-miR-519c-5p_hsa-miR-523-5p_hsa-miR-518e-5p_hsa-miR-522-5p_hsa-miR-519a-5p_hsa-miR-519b-5p	hsa-miR-375	hsa-miR-6768-3p	hsa-miR-548ad-3p
1601	hsa-miR-495-3p	hsa-miR-525-5p	hsa-miR-27a-3p	hsa-miR-487b-5p	hsa-miR-506-3p	hsa-miR-3124-3p	hsa-miR-4419b
1602	hsa-miR-485-3p	hsa-miR-523-3p	hsa-miR-133b	hsa-miR-3177-3p	hsa-miR-6868-5p	hsa-miR-3657	hsa-miR-363-5p
1603	hsa-miR-485-5p	hsa-miR-520f-5p	hsa-miR-1199-3p	hsa-miR-196b-3p	hsa-miR-4434	hsa-miR-502-5p	hsa-miR-770-5p
1604	hsa-miR-369-5p	hsa-miR-520e	hsa-miR-3655	hsa-miR-6889-3p	hsa-miR-1286	hsa-miR-7107-5p	hsa-miR-802
1605	hsa-miR-200a-5p	hsa-miR-520d-5p	hsa-miR-126-5p	hsa-miR-373-5p	hsa-miR-608	hsa-miR-3685	hsa-miR-4682
1606	hsa-miR-1293	hsa-miR-520d-3p	hsa-miR-4446-3p	hsa-miR-6744-5p	hsa-miR-3192-5p	hsa-miR-208b-5p	hsa-miR-4796-5p
1607	hsa-miR-548k	hsa-miR-520c-3p	hsa-miR-5693	hsa-miR-6812-5p	hsa-miR-342-3p	hsa-miR-8053	hsa-miR-4504
1608	hsa-miR-663b	hsa-miR-520b	hsa-miR-6840-5p	hsa-miR-877-5p	hsa-miR-633	hsa-miR-8068	hsa-miR-4662a-5p
1609	hsa-miR-1203	hsa-miR-520a-5p	hsa-miR-4448	hsa-miR-7843-5p	hsa-miR-7106-5p	hsa-miR-3672	hsa-miR-4540
1610	hsa-let-7i-3p	hsa-miR-520a-3p	hsa-miR-7703	hsa-miR-4740-3p	hsa-miR-510-3p	hsa-miR-503-5p	hsa-miR-1285-5p
1611	hsa-let-7g-3p	hsa-miR-519e-3p	hsa-miR-5787	hsa-miR-9500	hsa-miR-527	hsa-miR-4506	hsa-miR-1304-3p
1612	hsa-miR-34a-3p	hsa-miR-519d-5p	hsa-miR-324-3p	hsa-miR-3130-5p	hsa-miR-6778-3p	hsa-miR-4517	hsa-miR-1273g-3p
1613	hsa-miR-10b-3p	hsa-miR-519c-3p	hsa-miR-6865-5p	hsa-miR-3622a-3p	hsa-miR-3193	hsa-miR-4785	hsa-miR-365b-5p
1614	hsa-miR-100-3p	hsa-miR-519b-3p	hsa-miR-3138	hsa-miR-3173-3p	hsa-miR-1251-5p	hsa-miR-7114-3p	hsa-miR-939-3p
1615	hsa-miR-99a-3p	hsa-miR-519a-3p	hsa-miR-3679-3p	hsa-miR-1301-5p	hsa-miR-449b-3p	hsa-miR-493-5p	hsa-miR-1178-5p
1616	hsa-miR-4294	hsa-miR-5197-5p	hsa-miR-6858-3p	hsa-miR-6504-5p	hsa-miR-4328	hsa-miR-7978	hsa-miR-4793-3p
1617	hsa-miR-3129-5p	hsa-miR-5197-3p	hsa-miR-6800-3p	hsa-miR-6840-3p	hsa-miR-450a-5p	hsa-miR-548bb-5p	hsa-miR-4723-3p
1618	hsa-miR-519c-3p	hsa-miR-5196-3p	hsa-miR-1471	hsa-miR-6747-5p	hsa-miR-632	hsa-miR-7158-5p	hsa-miR-6764-3p
1619	hsa-miR-3168	hsa-miR-5195-5p	hsa-miR-186-3p	hsa-miR-5196-3p	hsa-miR-6748-3p	hsa-miR-6728-5p	hsa-miR-4634
1620	hsa-miR-4280	hsa-miR-5194	hsa-miR-517-5p	hsa-miR-939-3p	hsa-miR-6133	hsa-miR-3671	hsa-miR-4716-5p
1621	hsa-miR-1265	hsa-miR-5191	hsa-miR-4796-5p	hsa-miR-125a-5p	hsa-miR-18b-3p	hsa-miR-3938	hsa-miR-4712-5p
1622	hsa-miR-548m	hsa-miR-518e-3p	hsa-miR-3160-5p	hsa-miR-6869-3p	hsa-miR-4474-5p	hsa-miR-510-3p	hsa-miR-4799-5p
1623	hsa-miR-1248	hsa-miR-518d-3p	hsa-miR-4467	hsa-miR-4641	hsa-miR-19a-5p	hsa-miR-3658	hsa-miR-4790-5p
1624	hsa-miR-1247-5p	hsa-miR-518c-5p	hsa-miR-28-3p	hsa-miR-432-3p	hsa-miR-6767-3p	hsa-miR-4265	hsa-miR-4650-3p
1625	hsa-miR-4708-5p	hsa-miR-518c-3p	hsa-miR-3151-3p	hsa-miR-16-2-3p	hsa-miR-548au-3p	hsa-miR-4482-5p	hsa-miR-4257
1626	hsa-miR-4513	hsa-miR-518a-3p	hsa-miR-636	hsa-miR-99b-5p	hsa-miR-3945	hsa-miR-4653-3p	hsa-miR-3664-5p
1627	hsa-miR-378h	hsa-miR-5186	hsa-miR-548x-3p	hsa-miR-579-3p	hsa-miR-2277-3p	hsa-miR-599	hsa-miR-5700
1628	hsa-miR-378e	hsa-miR-517c-3p	hsa-miR-3162-5p	hsa-miR-6790-3p	hsa-miR-19b-2-5p	hsa-miR-450a-1-3p	hsa-miR-5687
1629	hsa-miR-4645-5p	hsa-miR-517a-3p_hsa-miR-517b-3p	hsa-miR-1207-5p	hsa-miR-1296-5p	hsa-miR-4776-5p	hsa-miR-6795-5p	hsa-miR-3691-5p
1630	hsa-miR-4738-5p	hsa-miR-517-5p	hsa-miR-4264	hsa-miR-6777-5p	hsa-let-7g-3p	hsa-miR-154-3p	hsa-miR-3177-3p
1631	hsa-miR-4657	hsa-miR-516b-5p	hsa-miR-6750-5p	hsa-miR-566	hsa-miR-493-5p	hsa-miR-5699-5p	hsa-miR-6756-3p
1632	hsa-miR-4495	hsa-miR-516b-3p_hsa-miR-516a-3p	hsa-miR-583	hsa-miR-1304-3p	hsa-miR-607	hsa-miR-5001-3p	hsa-miR-330-5p
1633	hsa-miR-3169	hsa-miR-515-5p	hsa-miR-4715-3p	hsa-miR-6759-5p	hsa-miR-8052	hsa-miR-6781-5p	hsa-miR-6868-3p
1634	hsa-miR-3125	hsa-miR-514b-3p	hsa-miR-3065-3p	hsa-miR-3619-5p	hsa-miR-5092	hsa-miR-5002-5p	hsa-miR-935
1635	hsa-miR-3619-3p	hsa-miR-514a-5p	hsa-miR-6766-3p	hsa-miR-6737-3p	hsa-miR-28-3p	hsa-miR-568	hsa-miR-936
1636	hsa-miR-3160-5p	hsa-miR-514a-3p	hsa-miR-6728-5p	hsa-miR-3065-3p	hsa-miR-6874-5p	hsa-miR-6077	hsa-miR-301a-3p
1637	hsa-miR-5188	hsa-miR-513c-5p	hsa-miR-4451	hsa-miR-193a-5p	hsa-miR-6824-3p	hsa-miR-6780a-3p	hsa-miR-99b-5p
1638	hsa-miR-5187-3p	hsa-miR-513c-3p	hsa-miR-3944-5p	hsa-miR-6846-3p	hsa-miR-202-3p	hsa-miR-6773-5p	hsa-miR-369-3p
1639	hsa-miR-5009-5p	hsa-miR-513b-5p	hsa-miR-6741-3p	hsa-miR-6853-5p	hsa-miR-532-5p	hsa-miR-6125	hsa-miR-370-3p
1640	hsa-miR-5008-3p	hsa-miR-513b-3p	hsa-miR-6892-5p	hsa-miR-6793-5p	hsa-miR-181b-5p	hsa-miR-6500-5p	hsa-miR-3652
1641	hsa-miR-4688	hsa-miR-513a-3p	hsa-miR-527	hsa-miR-30c-1-3p	hsa-miR-3919	hsa-miR-6720-5p	hsa-miR-328-3p
1642	hsa-miR-1245b-5p	hsa-miR-512-5p	hsa-miR-3175	hsa-miR-409-5p	hsa-miR-580-5p	hsa-miR-6509-5p	hsa-miR-325
1643	hsa-miR-548x-3p	hsa-miR-512-3p	hsa-miR-516b-5p	hsa-miR-6132	hsa-miR-139-3p	hsa-miR-6500-3p	hsa-miR-637
1644	hsa-miR-2681-5p	hsa-miR-5095	hsa-miR-184	hsa-miR-4725-5p	hsa-miR-6828-5p	hsa-miR-7844-5p	hsa-miR-3651
1645	hsa-miR-4420	hsa-miR-5094	hsa-miR-4638-5p	hsa-miR-3126-5p	hsa-miR-5000-3p	hsa-miR-6516-3p	hsa-miR-3616-3p
1646	hsa-miR-4789-5p	hsa-miR-5092	hsa-miR-146a-5p	hsa-miR-6895-3p	hsa-miR-4712-5p	hsa-miR-7162-3p	hsa-miR-6749-5p
1647	hsa-miR-190a-3p	hsa-miR-509-5p	hsa-miR-6862-3p	hsa-miR-192-5p	hsa-miR-143-3p	hsa-miR-4776-3p	hsa-miR-6876-3p
1648	hsa-miR-134-3p	hsa-miR-509-3-5p	hsa-miR-5193	hsa-miR-6885-3p	hsa-miR-554	hsa-miR-7154-3p	hsa-miR-3616-5p
1649	hsa-miR-6724-5p	hsa-miR-5089-5p	hsa-miR-1288-5p	hsa-miR-520e	hsa-miR-21-3p	hsa-miR-548ad-3p	hsa-miR-6884-3p
1650	hsa-miR-6723-5p	hsa-miR-5088-5p	hsa-miR-4789-5p	hsa-miR-25-5p	hsa-miR-550b-3p	hsa-miR-7111-5p	hsa-miR-2355-3p
1651	hsa-miR-6515-3p	hsa-miR-5088-3p	hsa-miR-4650-5p	hsa-miR-574-5p	hsa-miR-8060	hsa-miR-4518	hsa-miR-6892-3p
1652	hsa-miR-6515-5p	hsa-miR-5087	hsa-miR-6761-5p	hsa-miR-1273f	hsa-miR-190a-5p	hsa-miR-3157-5p	hsa-miR-4290
1653	hsa-miR-5581-3p	hsa-miR-508-3p	hsa-miR-448	hsa-miR-4748	hsa-miR-548h-5p	hsa-miR-203b-3p	hsa-miR-4750-3p
1654	hsa-miR-5581-5p	hsa-miR-506-5p	hsa-miR-7111-3p	hsa-miR-6799-3p	hsa-miR-3170	hsa-miR-6733-3p	hsa-miR-5089-3p
1655	hsa-miR-5571-3p	hsa-miR-505-5p	hsa-miR-664b-3p	hsa-miR-361-5p	hsa-miR-5192	hsa-miR-206	hsa-miR-6740-5p
1656	hsa-miR-5571-5p	hsa-miR-505-3p	hsa-miR-4688	hsa-miR-6884-3p	hsa-miR-670-5p	hsa-miR-6797-5p	hsa-miR-6740-3p
1657	hsa-miR-6827-5p	hsa-miR-504-5p	hsa-miR-4755-3p	hsa-miR-3129-3p	hsa-miR-548ay-5p	hsa-miR-1288-5p	hsa-miR-6748-3p
1658	hsa-miR-6826-3p	hsa-miR-503-3p	hsa-miR-4717-3p	hsa-miR-6731-3p	hsa-miR-373-3p	hsa-miR-5003-3p	hsa-miR-1231
1659	hsa-miR-6819-5p	hsa-miR-502-3p	hsa-miR-5197-5p	hsa-miR-664b-3p	hsa-miR-300	hsa-miR-4461	hsa-miR-369-5p
1660	hsa-miR-6818-3p	hsa-miR-5011-5p	hsa-miR-4638-3p	hsa-miR-3187-5p	hsa-miR-3202	hsa-miR-217	hsa-miR-6723-5p
1661	hsa-miR-6811-5p	hsa-miR-5011-3p	hsa-miR-605-5p	hsa-miR-551b-3p	hsa-miR-1208	hsa-miR-4750-5p	hsa-miR-6807-3p
1662	hsa-miR-6810-3p	hsa-miR-501-5p	hsa-miR-1273e	hsa-miR-3663-3p	hsa-miR-6507-3p	hsa-miR-218-5p	hsa-miR-5579-5p
1663	hsa-miR-6803-5p	hsa-miR-501-3p	hsa-miR-645	hsa-miR-6740-3p	hsa-miR-6506-3p	hsa-miR-128-3p	hsa-miR-3156-3p
1664	hsa-miR-6802-3p	hsa-miR-500b-5p	hsa-miR-4793-5p	hsa-miR-4711-3p	hsa-miR-7156-3p	hsa-miR-191-5p	hsa-miR-5196-3p
1665	hsa-miR-520g-5p	hsa-miR-500b-3p	hsa-miR-5696	hsa-miR-4767	hsa-miR-135b-5p	hsa-miR-9-5p	hsa-miR-3925-5p
1666	hsa-miR-519d-5p	hsa-miR-500a-5p	hsa-miR-654-3p	hsa-miR-1247-5p	hsa-miR-186-5p	hsa-miR-21-5p	hsa-miR-3926
1667	hsa-miR-7977	hsa-miR-5009-5p	hsa-miR-23a-5p	hsa-miR-4698	hsa-miR-4671-3p	hsa-miR-577	hsa-miR-3942-5p
1668	hsa-miR-7976	hsa-miR-5008-3p	hsa-miR-3652	hsa-miR-1227-3p	hsa-miR-6809-5p	hsa-miR-5047	hsa-miR-3943
1669	hsa-miR-8083	hsa-miR-5007-3p	hsa-miR-936	hsa-miR-4756-5p	hsa-miR-505-3p	hsa-miR-578	hsa-miR-3591-3p
1670	hsa-miR-8082	hsa-miR-5006-3p	hsa-miR-608	hsa-miR-4709-3p	hsa-miR-329-5p	hsa-miR-4502	hsa-miR-3129-3p
1671	hsa-miR-8067	hsa-miR-5004-5p	hsa-miR-584-5p	hsa-miR-425-3p	hsa-miR-6878-5p	hsa-miR-7152-5p	hsa-miR-4681
1672	hsa-miR-8066	hsa-miR-5004-3p	hsa-miR-214-3p	hsa-miR-1538	hsa-miR-211-5p	hsa-miR-382-3p	hsa-miR-5196-5p
1673	hsa-miR-7856-5p	hsa-miR-5003-5p	hsa-miR-4485-5p	hsa-miR-302c-5p	hsa-miR-6733-5p	hsa-miR-1298-3p	hsa-miR-1226-5p
1674	hsa-miR-7855-5p	hsa-miR-5003-3p	hsa-miR-195-3p	hsa-miR-5587-3p	hsa-miR-1207-3p	hsa-miR-4647	hsa-miR-6824-5p
1675	hsa-miR-521	hsa-miR-5002-5p	hsa-miR-3177-5p	hsa-miR-5571-5p	hsa-miR-4796-5p	hsa-miR-4426	hsa-miR-6823-3p
1676	hsa-miR-519d-3p	hsa-miR-5002-3p	hsa-miR-4441	hsa-miR-6754-3p	hsa-miR-676-3p	hsa-miR-6501-3p	hsa-miR-4315
1677	hsa-miR-181c-5p	hsa-miR-5001-5p	hsa-miR-520d-5p	hsa-miR-30d-5p	hsa-miR-466	hsa-miR-7160-5p	hsa-miR-6816-5p
1678	hsa-miR-181b-5p	hsa-miR-5001-3p	hsa-miR-4527	hsa-miR-3153	hsa-miR-8087	hsa-miR-7160-3p	hsa-miR-224-3p
1679	hsa-miR-106a-5p	hsa-miR-5000-5p	hsa-miR-30b-5p	hsa-miR-6795-3p	hsa-miR-7846-3p	hsa-miR-219a-2-3p	hsa-miR-1973
1680	hsa-miR-105-5p	hsa-miR-499b-5p	hsa-miR-4439	hsa-miR-615-3p	hsa-miR-3610	hsa-miR-6507-3p	hsa-miR-34c-5p
1681	hsa-miR-30a-5p	hsa-miR-499b-3p	hsa-miR-4257	hsa-miR-4257	hsa-miR-3168	hsa-miR-6786-3p	hsa-miR-4278
1682	hsa-miR-29a-3p	hsa-miR-499a-5p	hsa-miR-6744-5p	hsa-miR-1468-5p	hsa-miR-4677-3p	hsa-miR-6129	hsa-miR-6815-3p
1683	hsa-miR-16-5p	hsa-miR-499a-3p	hsa-miR-3131	hsa-miR-3186-5p	hsa-miR-218-5p	hsa-miR-6787-5p	hsa-miR-652-3p
1684	hsa-miR-15a-5p	hsa-miR-4999-5p	hsa-miR-4502	hsa-miR-5006-5p	hsa-miR-155-5p	hsa-miR-670-3p	hsa-miR-660-5p
1685	hsa-miR-155-3p	hsa-miR-4999-3p	hsa-miR-372-5p	hsa-miR-4439	hsa-miR-1306-5p	hsa-miR-136-3p	hsa-miR-421
1686	hsa-miR-200c-5p	hsa-miR-497-5p	hsa-miR-8088	hsa-miR-4421	hsa-miR-4265	hsa-miR-552-3p	hsa-miR-766-3p
1687	hsa-miR-145-3p	hsa-miR-497-3p	hsa-miR-1295b-5p	hsa-miR-6742-5p	hsa-miR-374a-5p	hsa-miR-4752	hsa-miR-5579-3p
1688	hsa-miR-144-5p	hsa-miR-494-5p	hsa-miR-6801-3p	hsa-miR-4444	hsa-miR-3186-5p	hsa-miR-195-5p	hsa-miR-4291
1689	hsa-miR-562	hsa-miR-494-3p	hsa-miR-873-5p	hsa-miR-769-3p	hsa-miR-5582-3p	hsa-miR-2355-3p	hsa-miR-3162-5p
1690	hsa-miR-561-3p	hsa-miR-491-5p	hsa-miR-6715b-5p	hsa-miR-3911	hsa-miR-184	hsa-miR-330-5p	hsa-miR-5000-3p
1691	hsa-miR-493-3p	hsa-miR-491-3p	hsa-miR-222-5p	hsa-miR-940	hsa-miR-183-3p	hsa-miR-3652	hsa-miR-6506-3p
1692	hsa-miR-455-5p	hsa-miR-490-5p	hsa-miR-4747-3p	hsa-miR-4253	hsa-miR-616-5p	hsa-miR-892a	hsa-miR-5007-5p
1693	hsa-miR-501-5p	hsa-miR-489-5p	hsa-miR-29b-2-5p	hsa-miR-3158-3p	hsa-miR-150-5p	hsa-miR-6868-3p	hsa-miR-6770-5p
1694	hsa-miR-500a-3p	hsa-miR-489-3p	hsa-miR-6796-3p	hsa-miR-212-5p	hsa-miR-548ap-5p	hsa-miR-300	hsa-miR-6777-3p
1695	hsa-miR-1909-3p	hsa-miR-488-3p	hsa-miR-6777-3p	hsa-miR-1539	hsa-miR-4433b-5p	hsa-miR-3651	hsa-miR-6778-5p
1696	hsa-miR-1909-5p	hsa-miR-487b-3p	hsa-miR-489-5p	hsa-miR-675-3p	hsa-miR-7855-5p	hsa-miR-6876-3p	hsa-miR-4781-5p
1697	hsa-miR-1197	hsa-miR-487a-3p	hsa-miR-6879-3p	hsa-miR-3132	hsa-miR-26b-5p	hsa-miR-3616-3p	hsa-miR-4703-5p
1698	hsa-miR-1322	hsa-miR-486-3p	hsa-miR-6890-3p	hsa-miR-1301-3p	hsa-miR-142-5p	hsa-miR-6892-3p	hsa-miR-4776-5p
1699	hsa-miR-548i	hsa-miR-485-3p	hsa-miR-363-5p	hsa-miR-6801-5p	hsa-miR-7158-3p	hsa-miR-3916	hsa-miR-215-3p
1700	hsa-miR-548p	hsa-miR-4804-5p	hsa-miR-6133	hsa-miR-6848-3p	hsa-miR-4275	hsa-miR-3691-5p	hsa-miR-4520-2-3p
1701	hsa-miR-423-5p	hsa-miR-4803	hsa-miR-99b-5p	hsa-miR-3940-3p	hsa-miR-6731-5p	hsa-miR-3679-3p	hsa-miR-3149
1702	hsa-miR-335-3p	hsa-miR-4802-5p	hsa-miR-6861-3p	hsa-miR-4664-3p	hsa-miR-3921	hsa-miR-3664-5p	hsa-miR-5001-5p
1703	hsa-miR-371a-5p	hsa-miR-4801	hsa-miR-6807-5p	hsa-miR-6731-5p	hsa-miR-595	hsa-miR-328-3p	hsa-miR-4521
1704	hsa-miR-367-5p	hsa-miR-4800-5p	hsa-miR-4743-5p	hsa-miR-4755-3p	hsa-miR-6829-5p	hsa-miR-5089-3p	hsa-miR-6074
1705	hsa-miR-3622b-3p	hsa-miR-4800-3p	hsa-miR-323b-3p	hsa-miR-1914-5p	hsa-miR-1180-3p	hsa-miR-6749-5p	hsa-miR-6075
1706	hsa-miR-3622b-5p	hsa-miR-4799-5p	hsa-miR-4433b-3p	hsa-miR-6776-3p	hsa-miR-670-3p	hsa-miR-378b	hsa-miR-210-5p
1707	hsa-miR-3613-5p	hsa-miR-4799-3p	hsa-miR-7106-3p	hsa-miR-342-3p	hsa-miR-4423-5p	hsa-miR-6764-3p	hsa-miR-6718-5p
1708	hsa-miR-3612	hsa-miR-4798-5p	hsa-miR-6799-5p	hsa-miR-4769-5p	hsa-miR-34b-5p	hsa-miR-4796-5p	hsa-miR-548ay-5p
1709	hsa-miR-3118	hsa-miR-4797-5p	hsa-miR-885-5p	hsa-miR-3155b	hsa-miR-3688-5p	hsa-miR-4793-3p	hsa-miR-6512-3p
1710	hsa-miR-3192-5p	hsa-miR-4797-3p	hsa-miR-4673	hsa-miR-30c-5p	hsa-miR-582-3p	hsa-miR-4655-5p	hsa-miR-4664-3p
1711	hsa-miR-3128	hsa-miR-4796-3p	hsa-miR-4697-3p	hsa-miR-2392	hsa-miR-6852-5p	hsa-miR-4716-5p	hsa-miR-4762-3p
1712	hsa-miR-500b-5p	hsa-miR-4795-5p	hsa-miR-5189-5p	hsa-miR-5006-3p	hsa-miR-5188	hsa-miR-1273g-3p	hsa-miR-4453
1713	hsa-miR-3158-3p	hsa-miR-4794	hsa-miR-4687-3p	hsa-miR-4717-5p	hsa-miR-6737-3p	hsa-miR-4720-3p	hsa-miR-4496
1714	hsa-miR-4706	hsa-miR-4793-5p	hsa-miR-2117	hsa-miR-511-5p	hsa-miR-3150a-5p	hsa-miR-664a-3p	hsa-miR-6512-5p
1715	hsa-miR-4653-5p	hsa-miR-4793-3p	hsa-miR-4750-3p	hsa-miR-4496	hsa-miR-487b-3p	hsa-miR-4723-3p	hsa-miR-765
1716	hsa-miR-4685-3p	hsa-miR-4792	hsa-miR-24-2-5p	hsa-miR-6809-3p	hsa-miR-3654	hsa-miR-325	hsa-miR-933
1717	hsa-miR-4650-5p	hsa-miR-4790-3p	hsa-miR-4684-5p	hsa-miR-1182	hsa-miR-3675-5p	hsa-miR-5700	hsa-miR-3145-3p
1718	hsa-miR-4692	hsa-miR-4789-5p	hsa-miR-4663	hsa-miR-6068	hsa-miR-4653-5p	hsa-miR-4790-3p	hsa-miR-6799-3p
1719	hsa-miR-4774-3p	hsa-miR-4788	hsa-miR-377-3p	hsa-miR-6819-3p	hsa-miR-5571-5p	hsa-miR-5589-5p	hsa-miR-873-3p
1720	hsa-miR-4768-5p	hsa-miR-4786-5p	hsa-miR-4712-5p	hsa-miR-23a-5p	hsa-miR-3157-3p	hsa-miR-4462	hsa-miR-550b-2-5p
1721	hsa-miR-4423-3p	hsa-miR-4784	hsa-miR-563	hsa-miR-6882-3p	hsa-miR-3664-5p	hsa-miR-2116-5p	hsa-miR-3529-3p
1722	hsa-miR-4524a-5p	hsa-miR-4782-5p	hsa-miR-412-3p	hsa-miR-6769a-5p	hsa-miR-1273c	hsa-miR-3927-3p	hsa-miR-758-5p
1723	hsa-miR-4726-5p	hsa-miR-4782-3p	hsa-miR-643	hsa-miR-6878-5p	hsa-miR-8067	hsa-miR-676-5p	hsa-miR-4446-3p
1724	hsa-miR-4747-5p	hsa-miR-4781-5p	hsa-miR-5010-5p	hsa-miR-6892-3p	hsa-miR-1269b	hsa-miR-513a-5p	hsa-miR-3677-5p
1725	hsa-miR-5695	hsa-miR-4781-3p	hsa-miR-190a-3p	hsa-miR-4738-3p	hsa-miR-378a-5p	hsa-miR-133a-3p	hsa-miR-4685-5p
1726	hsa-miR-5694	hsa-miR-4779	hsa-miR-4455	hsa-miR-6761-3p	hsa-miR-5589-3p	hsa-miR-224-5p	hsa-miR-518c-3p
1727	hsa-miR-548aw	hsa-miR-4778-5p	hsa-miR-3663-5p	hsa-miR-345-5p	hsa-miR-4473	hsa-miR-4432	hsa-miR-4767
1728	hsa-miR-5682	hsa-miR-4778-3p	hsa-miR-6780b-3p	hsa-miR-885-3p	hsa-miR-4474-3p	hsa-miR-1914-5p	hsa-miR-4731-5p
1729	hsa-miR-548au-3p	hsa-miR-4777-5p	hsa-miR-129-1-3p	hsa-miR-6883-5p	hsa-miR-221-5p	hsa-miR-4305	hsa-miR-4804-3p
1730	hsa-miR-548au-5p	hsa-miR-4777-3p	hsa-miR-5088-5p	hsa-miR-4526	hsa-miR-876-5p	hsa-miR-103a-2-5p	hsa-miR-518c-5p
1731	hsa-miR-4419a	hsa-miR-4776-3p	hsa-miR-33a-5p	hsa-miR-433-3p	hsa-miR-522-3p	hsa-miR-593-3p	hsa-miR-4713-3p
1732	hsa-miR-2467-5p	hsa-miR-4775	hsa-miR-7-2-3p	hsa-miR-378e	hsa-miR-412-5p	hsa-miR-2113	hsa-miR-4438
1733	hsa-miR-4778-3p	hsa-miR-4774-5p	hsa-miR-6890-5p	hsa-miR-3190-3p	hsa-miR-4793-5p	hsa-miR-548v	hsa-miR-147a
1734	hsa-miR-4679	hsa-miR-4774-3p	hsa-miR-193b-3p	hsa-miR-452-5p	hsa-miR-610	hsa-miR-1288-3p	hsa-miR-4272
1735	hsa-miR-6730-3p	hsa-miR-4772-5p	hsa-miR-8089	hsa-miR-4717-3p	hsa-miR-146a-3p	hsa-miR-513a-3p	hsa-miR-3662
1736	hsa-miR-6730-5p	hsa-miR-4772-3p	hsa-miR-302b-5p	hsa-miR-1273g-5p	hsa-miR-6790-5p	hsa-miR-542-5p	hsa-miR-3663-5p
1737	hsa-miR-3912-5p	hsa-miR-4770	hsa-miR-5702	hsa-miR-33b-3p	hsa-miR-5579-5p	hsa-miR-770-5p	hsa-miR-3678-5p
1738	hsa-miR-500b-3p	hsa-miR-4768-5p	hsa-miR-498	hsa-miR-135a-3p	hsa-miR-3064-3p	hsa-miR-802	hsa-miR-3678-3p
1739	hsa-miR-548j-3p	hsa-miR-4767	hsa-miR-6760-3p	hsa-miR-3124-5p	hsa-miR-203a-5p	hsa-miR-665	hsa-miR-3689a-3p
1740	hsa-miR-548e-5p	hsa-miR-4766-5p	hsa-miR-4732-3p	hsa-miR-6861-3p	hsa-miR-6775-3p	hsa-miR-873-5p	hsa-miR-3690
1741	hsa-miR-656-5p	hsa-miR-4765	hsa-miR-302c-3p	hsa-miR-6788-5p	hsa-miR-548bb-3p	hsa-miR-935	hsa-miR-3914
1742	hsa-miR-655-5p	hsa-miR-4764-5p	hsa-miR-4269	hsa-miR-4300	hsa-miR-548am-3p	hsa-miR-936	hsa-miR-3915
1743	hsa-miR-181b-3p	hsa-miR-4764-3p	hsa-miR-4713-5p	hsa-miR-6734-3p	hsa-miR-1298-5p	hsa-miR-3154	hsa-miR-891a-5p
1744	hsa-miR-197-5p	hsa-miR-4763-5p	hsa-miR-3150a-3p	hsa-miR-492	hsa-miR-3927-5p	hsa-miR-4319	hsa-miR-766-5p
1745	hsa-miR-6859-5p	hsa-miR-4762-5p	hsa-miR-3187-3p	hsa-miR-4776-5p	hsa-miR-552-3p	hsa-miR-301a-3p	hsa-miR-4788
1746	hsa-miR-6858-3p	hsa-miR-4762-3p	hsa-miR-4656	hsa-miR-4474-3p	hsa-miR-4714-3p	hsa-miR-4684-5p	hsa-miR-5095
1747	hsa-miR-6851-5p	hsa-miR-4761-5p	hsa-miR-502-3p	hsa-miR-665	hsa-miR-4494	hsa-miR-6845-3p	hsa-miR-6875-3p
1748	hsa-miR-6850-3p	hsa-miR-4761-3p	hsa-miR-1303	hsa-miR-6752-3p	hsa-miR-365b-5p	hsa-miR-589-5p	hsa-miR-34b-5p
1749	hsa-miR-6842-5p	hsa-miR-4760-5p	hsa-miR-6510-5p	hsa-miR-3663-5p	hsa-miR-5692c	hsa-miR-4487	hsa-miR-299-3p
1750	hsa-miR-6841-3p	hsa-miR-4760-3p	hsa-miR-3689b-3p	hsa-miR-4763-3p	hsa-miR-3680-3p	hsa-miR-3159	hsa-miR-376c-3p
1751	hsa-miR-6835-5p	hsa-miR-4759	hsa-miR-647	hsa-miR-1915-5p	hsa-miR-299-3p	hsa-miR-548ar-5p	hsa-miR-383-5p
1752	hsa-miR-6834-3p	hsa-miR-4757-5p	hsa-miR-4438	hsa-miR-4252	hsa-miR-4482-5p	hsa-miR-4781-3p	hsa-miR-340-3p
1753	hsa-miR-19b-2-5p	hsa-miR-4757-3p	hsa-miR-4733-3p	hsa-miR-3156-3p	hsa-miR-1266-5p	hsa-miR-6867-5p	hsa-miR-335-5p
1754	hsa-miR-19b-1-5p	hsa-miR-4756-5p	hsa-miR-4804-3p	hsa-miR-139-3p	hsa-miR-627-5p	hsa-miR-6874-3p	hsa-miR-489-5p
1755	hsa-miR-520a-5p	hsa-miR-4755-5p	hsa-miR-1273f	hsa-miR-412-3p	hsa-miR-542-5p	hsa-miR-6830-5p	hsa-miR-635
1756	hsa-miR-519e-3p	hsa-miR-4753-5p	hsa-miR-525-5p	hsa-miR-1287-3p	hsa-miR-3142	hsa-miR-3158-5p	hsa-miR-636
1757	hsa-miR-432-5p	hsa-miR-4752	hsa-miR-6129	hsa-miR-6823-3p	hsa-miR-4531	hsa-miR-6883-5p	hsa-miR-1199-3p
1758	hsa-miR-492	hsa-miR-4751	hsa-miR-3692-5p	hsa-miR-512-5p	hsa-miR-630	hsa-miR-4772-3p	hsa-miR-6868-5p
1759	hsa-miR-376b-3p	hsa-miR-4747-5p	hsa-miR-7843-5p	hsa-miR-7160-5p	hsa-miR-6505-5p	hsa-miR-4655-3p	hsa-miR-6876-5p
1760	hsa-miR-410-3p	hsa-miR-4746-5p	hsa-miR-4424	hsa-miR-199a-5p	hsa-miR-664b-5p	hsa-miR-4468	hsa-miR-4440
1761	hsa-miR-449a	hsa-miR-4746-3p	hsa-miR-297	hsa-miR-6735-3p	hsa-miR-222-3p	hsa-miR-139-3p	hsa-miR-6884-5p
1762	hsa-miR-429	hsa-miR-4745-3p	hsa-miR-4783-5p	hsa-miR-4533	hsa-miR-139-5p	hsa-miR-6890-3p	hsa-miR-6891-3p
1763	hsa-miR-1289	hsa-miR-4744	hsa-miR-127-3p	hsa-miR-132-3p	hsa-miR-27b-3p	hsa-miR-338-3p	hsa-miR-8077
1764	hsa-miR-1287-5p	hsa-miR-4743-5p	hsa-miR-6068	hsa-miR-4321	hsa-miR-6743-3p	hsa-miR-1277-5p	hsa-miR-8076
1765	hsa-miR-1184	hsa-miR-4742-3p	hsa-miR-3937	hsa-miR-6802-3p	hsa-miR-660-3p	hsa-miR-6891-5p	hsa-miR-6739-3p
1766	hsa-miR-1183	hsa-miR-4738-5p	hsa-miR-6804-3p	hsa-miR-1288-3p	hsa-miR-96-5p	hsa-miR-4777-5p	hsa-miR-8060
1767	hsa-miR-222-5p	hsa-miR-4737	hsa-miR-4646-5p	hsa-miR-3682-3p	hsa-miR-8057	hsa-miR-4798-5p	hsa-miR-6755-3p
1768	hsa-miR-221-5p	hsa-miR-4736	hsa-miR-153-5p	hsa-miR-6796-5p	hsa-miR-4800-5p	hsa-miR-3934-3p	hsa-miR-7850-5p
1769	hsa-miR-7-1-3p	hsa-miR-4735-5p	hsa-miR-6859-5p	hsa-miR-6763-5p	hsa-miR-539-3p	hsa-miR-6738-5p	hsa-miR-7849-3p
1770	hsa-miR-30d-3p	hsa-miR-4735-3p	hsa-miR-31-5p	hsa-miR-1303	hsa-miR-7515	hsa-miR-6738-3p	hsa-miR-6764-5p
1771	hsa-miR-92a-2-5p	hsa-miR-4733-5p	hsa-miR-3192-3p	hsa-miR-323a-5p	hsa-miR-4693-5p	hsa-miR-6747-5p	hsa-miR-4697-3p
1772	hsa-miR-92a-1-5p	hsa-miR-4733-3p	hsa-miR-181a-2-3p	hsa-miR-6087	hsa-miR-185-5p	hsa-miR-6754-3p	hsa-miR-5091
1773	hsa-miR-4312	hsa-miR-4732-5p	hsa-miR-1273h-5p	hsa-miR-4287	hsa-miR-5586-3p	hsa-miR-4310	hsa-miR-4722-5p
1774	hsa-miR-3194-5p	hsa-miR-4732-3p	hsa-miR-1237-3p	hsa-miR-7854-3p	hsa-miR-1180-5p	hsa-miR-6767-5p	hsa-miR-7159-3p
1775	hsa-miR-4314	hsa-miR-4729	hsa-miR-6748-5p	hsa-miR-4661-5p	hsa-miR-212-5p	hsa-miR-6766-3p	hsa-miR-7159-5p
1776	hsa-miR-2861	hsa-miR-4728-3p	hsa-miR-6516-5p	hsa-miR-6728-3p	hsa-miR-4746-5p	hsa-miR-548ar-3p	hsa-miR-324-3p
1777	hsa-miR-1273d	hsa-miR-4727-5p	hsa-miR-933	hsa-miR-204-5p	hsa-miR-4501	hsa-miR-382-5p	hsa-miR-20b-5p
1778	hsa-miR-4311	hsa-miR-4727-3p	hsa-miR-4310	hsa-miR-6849-3p	hsa-miR-1270	hsa-miR-6762-3p	hsa-miR-1285-3p
1779	hsa-miR-1262	hsa-miR-4725-5p	hsa-miR-4649-3p	hsa-miR-449b-3p	hsa-miR-324-5p	hsa-miR-769-5p	hsa-miR-6873-3p
1780	hsa-miR-1261	hsa-miR-4724-5p	hsa-miR-4306	hsa-miR-572	hsa-miR-2276-3p	hsa-miR-3189-3p	hsa-miR-1182
1781	hsa-miR-1244	hsa-miR-4724-3p	hsa-miR-5580-3p	hsa-miR-3610	hsa-miR-424-5p	hsa-miR-675-5p	hsa-miR-219a-1-3p
1782	hsa-miR-548f-3p	hsa-miR-4723-3p	hsa-miR-3622b-5p	hsa-miR-449c-3p	hsa-miR-6830-5p	hsa-miR-10a-5p	hsa-miR-6882-5p
1783	hsa-miR-4645-3p	hsa-miR-4722-3p	hsa-miR-6779-5p	hsa-miR-3689b-3p_hsa-miR-3689c	hsa-miR-6730-5p	hsa-miR-6716-3p	hsa-miR-6889-3p
1784	hsa-miR-3117-5p	hsa-miR-4721	hsa-miR-542-5p	hsa-miR-1247-3p	hsa-miR-1297	hsa-miR-4266	hsa-miR-6890-5p
1785	hsa-miR-378i	hsa-miR-4720-5p	hsa-miR-520c-3p	hsa-miR-6750-5p	hsa-miR-3130-3p	hsa-miR-649	hsa-miR-3617-3p
1786	hsa-miR-4638-5p	hsa-miR-4720-3p	hsa-miR-4792	hsa-miR-551b-5p	hsa-miR-6828-3p	hsa-miR-3167	hsa-miR-218-2-3p
1787	hsa-miR-4441	hsa-miR-4717-5p	hsa-miR-6833-3p	hsa-miR-4470	hsa-miR-411-3p	hsa-miR-5583-3p	hsa-miR-6737-5p
1788	hsa-miR-4514	hsa-miR-4716-5p	hsa-miR-4538	hsa-miR-422a	hsa-miR-8056	hsa-miR-203b-5p	hsa-miR-6737-3p
1789	hsa-miR-4715-5p	hsa-miR-4716-3p	hsa-miR-3148	hsa-miR-489-3p	hsa-miR-4784	hsa-miR-659-3p	hsa-miR-6745
1790	hsa-miR-371b-3p	hsa-miR-4715-5p	hsa-miR-345-3p	hsa-miR-3202	hsa-miR-5580-3p	hsa-miR-890	hsa-miR-30c-2-3p
1791	hsa-miR-2909	hsa-miR-4714-5p	hsa-miR-4511	hsa-miR-185-5p	hsa-miR-1911-5p	hsa-miR-3920	hsa-miR-148a-5p
1792	hsa-miR-4273	hsa-miR-4714-3p	hsa-miR-4430	hsa-miR-548q	hsa-miR-568	hsa-miR-3150b-3p	hsa-miR-6754-5p
1793	hsa-miR-3960	hsa-miR-4713-5p	hsa-let-7e-3p	hsa-miR-644a	hsa-miR-5006-3p	hsa-miR-302c-3p	hsa-miR-6761-3p
1794	hsa-miR-4783-5p	hsa-miR-4713-3p	hsa-miR-6797-3p	hsa-miR-503-3p	hsa-miR-3609	hsa-miR-5189-5p	hsa-miR-33a-3p
1795	hsa-miR-5094	hsa-miR-4712-3p	hsa-miR-4794	hsa-miR-593-5p	hsa-miR-942-5p	hsa-miR-769-3p	hsa-miR-32-3p
1796	hsa-miR-5093	hsa-miR-4711-5p	hsa-miR-450a-5p	hsa-miR-4633-3p	hsa-miR-6512-3p	hsa-miR-5583-5p	hsa-miR-4527
1797	hsa-miR-548ap-5p	hsa-miR-4710	hsa-miR-7844-5p	hsa-miR-361-3p	hsa-miR-764	hsa-miR-877-5p	hsa-miR-4425
1798	hsa-miR-5007-3p	hsa-miR-4709-5p	hsa-miR-639	hsa-miR-602	hsa-miR-3674	hsa-miR-3681-3p	hsa-miR-4764-3p
1799	hsa-miR-4779	hsa-miR-4709-3p	hsa-miR-6503-5p	hsa-miR-330-3p	hsa-miR-1287-5p	hsa-miR-924	hsa-miR-659-5p
1800	hsa-miR-4759	hsa-miR-4708-5p	hsa-miR-635	hsa-miR-4259	hsa-miR-4526	hsa-miR-3667-3p	hsa-miR-4252
1801	hsa-miR-3074-5p	hsa-miR-4705	hsa-miR-3691-5p	hsa-miR-593-3p	hsa-miR-4766-5p	hsa-miR-509-3-5p	hsa-miR-324-5p
1802	hsa-miR-3940-5p	hsa-miR-4704-5p	hsa-miR-3919	hsa-miR-212-3p	hsa-miR-4523	hsa-miR-323b-3p	hsa-miR-380-5p
1803	hsa-miR-4472	hsa-miR-4704-3p	hsa-miR-3929	hsa-miR-371a-3p	hsa-miR-3912-5p	hsa-miR-302a-3p	hsa-miR-379-5p
1804	hsa-miR-4447	hsa-miR-4703-5p	hsa-miR-3149	hsa-miR-22-5p	hsa-miR-548f-5p	hsa-miR-4328	hsa-miR-202-3p
1805	hsa-miR-133a-5p	hsa-miR-4703-3p	hsa-miR-92a-1-5p	hsa-miR-6748-5p	hsa-miR-759	hsa-miR-4519	hsa-miR-3939
1806	hsa-miR-128-1-5p	hsa-miR-4699-5p	hsa-miR-593-5p	hsa-miR-6785-3p	hsa-miR-6884-3p	hsa-miR-6755-5p	hsa-miR-6840-3p
1807	hsa-miR-6721-5p	hsa-miR-4699-3p	hsa-miR-30a-5p	hsa-miR-4523	hsa-miR-3175	hsa-miR-4289	hsa-miR-548ak
1808	hsa-miR-6720-3p	hsa-miR-4696	hsa-miR-3120-3p	hsa-miR-4761-3p	hsa-miR-4681	hsa-miR-93-5p	hsa-miR-4760-3p
1809	hsa-miR-6513-3p	hsa-miR-4695-5p	hsa-miR-494-5p	hsa-miR-6860	hsa-miR-6726-5p	hsa-miR-3120-3p	hsa-miR-499b-3p
1810	hsa-miR-6513-5p	hsa-miR-4695-3p	hsa-miR-6776-3p	hsa-miR-1249-5p	hsa-miR-31-5p	hsa-miR-875-5p	hsa-miR-519c-5p
1811	hsa-miR-664b-3p	hsa-miR-4694-5p	hsa-miR-127-5p	hsa-miR-194-3p	hsa-miR-6833-5p	hsa-miR-4329	hsa-miR-6833-3p
1812	hsa-miR-664b-5p	hsa-miR-4694-3p	hsa-miR-484	hsa-miR-371b-3p	hsa-miR-424-3p	hsa-miR-199b-5p	hsa-miR-513b-5p
1813	hsa-miR-5197-3p	hsa-miR-4693-5p	hsa-miR-29a-5p	hsa-miR-6840-5p	hsa-miR-15a-5p	hsa-miR-449b-5p	hsa-miR-16-1-3p
1814	hsa-miR-5197-5p	hsa-miR-4693-3p	hsa-miR-5684	hsa-miR-4440	hsa-miR-6847-5p	hsa-miR-1972	hsa-miR-515-3p
1815	hsa-miR-6825-5p	hsa-miR-4692	hsa-miR-5571-5p	hsa-miR-184	hsa-miR-18b-5p	hsa-miR-2053	hsa-miR-141-3p
1816	hsa-miR-6824-3p	hsa-miR-4691-5p	hsa-miR-4529-3p	hsa-miR-3150a-3p	hsa-miR-3149	hsa-let-7a-2-3p	hsa-miR-764
1817	hsa-miR-6817-5p	hsa-miR-4690-3p	hsa-miR-6848-3p	hsa-miR-6750-3p	hsa-miR-4766-3p	hsa-miR-3144-3p	hsa-miR-448
1818	hsa-miR-6816-3p	hsa-miR-4686	hsa-miR-6882-5p	hsa-miR-4455	hsa-miR-3074-3p	hsa-miR-2054	hsa-miR-759
1819	hsa-miR-6809-5p	hsa-miR-4685-5p	hsa-miR-938	hsa-miR-4713-5p	hsa-miR-6874-3p	hsa-miR-3115	hsa-miR-647
1820	hsa-miR-6808-3p	hsa-miR-4683	hsa-miR-433-3p	hsa-let-7b-3p	hsa-miR-6807-3p	hsa-miR-548u	hsa-miR-648
1821	hsa-miR-6801-5p	hsa-miR-4682	hsa-miR-6819-5p	hsa-miR-6887-3p	hsa-miR-5697	hsa-miR-523-3p	hsa-miR-202-5p
1822	hsa-miR-6800-3p	hsa-miR-4680-3p	hsa-miR-1-5p	hsa-miR-4447	hsa-miR-1272	hsa-miR-590-5p	hsa-miR-657
1823	hsa-miR-494-5p	hsa-miR-4679	hsa-miR-6782-3p	hsa-miR-4667-3p	hsa-miR-193a-3p	hsa-let-7b-3p	hsa-miR-454-5p
1824	hsa-miR-511-3p	hsa-miR-4678	hsa-miR-6736-3p	hsa-miR-6834-3p	hsa-miR-6815-5p	hsa-miR-591	hsa-miR-454-3p
1825	hsa-miR-7973	hsa-miR-4677-3p	hsa-miR-409-5p	hsa-miR-885-5p	hsa-miR-330-3p	hsa-miR-607	hsa-miR-921
1826	hsa-miR-548ba	hsa-miR-4673	hsa-miR-6830-3p	hsa-miR-6776-5p	hsa-miR-499b-5p	hsa-miR-199a-5p	hsa-miR-29c-3p
1827	hsa-miR-8079	hsa-miR-4672	hsa-miR-520f-3p	hsa-miR-6741-3p	hsa-miR-429	hsa-miR-198	hsa-miR-200a-3p
1828	hsa-miR-8078	hsa-miR-4671-5p	hsa-miR-93-3p	hsa-miR-193b-5p	hsa-miR-3126-5p	hsa-miR-623	hsa-miR-302b-3p
1829	hsa-miR-8063	hsa-miR-4671-3p	hsa-miR-548ay-3p	hsa-miR-6831-5p	hsa-miR-4748	hsa-miR-548ag	hsa-miR-3191-5p
1830	hsa-miR-8062	hsa-miR-4670-5p	hsa-miR-3927-5p	hsa-miR-520d-5p	hsa-miR-6716-3p	hsa-miR-548ai	hsa-miR-642a-3p
1831	hsa-miR-7852-3p	hsa-miR-4670-3p	hsa-miR-5591-3p	hsa-miR-6792-3p	hsa-miR-6888-3p	hsa-miR-548z	hsa-miR-376b-5p
1832	hsa-miR-7851-3p	hsa-miR-4669	hsa-miR-6740-3p	hsa-miR-1908-3p	hsa-miR-301b-3p	hsa-miR-25-5p	hsa-miR-582-3p
1833	hsa-miR-524-3p	hsa-miR-4667-5p	hsa-miR-6834-3p	hsa-miR-564	hsa-miR-7848-3p	hsa-miR-3934-5p	hsa-miR-3117-3p
1834	hsa-miR-524-5p	hsa-miR-4667-3p	hsa-miR-6797-5p	hsa-miR-3200-3p	hsa-miR-2116-5p	hsa-miR-3929	hsa-miR-514b-3p
1835	hsa-miR-10b-5p	hsa-miR-4662b	hsa-miR-1306-5p	hsa-miR-6782-3p	hsa-miR-4502	hsa-miR-500a-5p	hsa-miR-589-3p
1836	hsa-miR-7-5p	hsa-miR-4662a-5p	hsa-miR-520a-3p	hsa-miR-4472	hsa-miR-4521	hsa-miR-758-3p	hsa-miR-550a-3p
1837	hsa-miR-101-3p	hsa-miR-4661-5p	hsa-miR-452-5p	hsa-miR-708-5p	hsa-miR-17-5p	hsa-miR-374b-3p	hsa-miR-605-5p
1838	hsa-miR-100-5p	hsa-miR-4661-3p	hsa-miR-3157-3p	hsa-miR-517a-3p_hsa-miR-517b-3p	hsa-miR-6072	hsa-miR-23b-5p	hsa-miR-371b-5p
1839	hsa-miR-26b-5p	hsa-miR-466	hsa-miR-148b-3p	hsa-miR-4723-3p	hsa-miR-628-5p	hsa-miR-8088	hsa-miR-620
1840	hsa-miR-26a-5p	hsa-miR-4659b-5p	hsa-miR-363-3p	hsa-miR-514b-5p	hsa-miR-4711-3p	hsa-miR-4775	hsa-miR-621
1841	hsa-let-7d-5p	hsa-miR-4659b-3p	hsa-miR-1229-3p	hsa-miR-4697-3p	hsa-miR-4305	hsa-miR-4672	hsa-miR-4433a-3p
1842	hsa-let-7c-5p	hsa-miR-4657	hsa-miR-513c-5p	hsa-miR-4483	hsa-miR-30c-2-3p	hsa-miR-6814-5p	hsa-miR-499a-3p
1843	hsa-miR-188-3p	hsa-miR-4656	hsa-miR-20a-3p	hsa-miR-1228-5p	hsa-miR-4475	hsa-miR-374c-3p	hsa-miR-576-3p
1844	hsa-miR-186-3p	hsa-miR-4654	hsa-miR-7162-3p	hsa-miR-205-5p	hsa-miR-33b-5p	hsa-miR-4512	hsa-miR-499b-5p
1845	hsa-miR-140-3p	hsa-miR-4653-5p	hsa-miR-339-5p	hsa-miR-199b-5p	hsa-miR-578	hsa-miR-6894-3p	hsa-miR-3130-5p
1846	hsa-miR-138-2-3p	hsa-miR-4653-3p	hsa-miR-4522	hsa-miR-1225-3p	hsa-miR-1183	hsa-miR-3155b	hsa-miR-216a-5p
1847	hsa-miR-557	hsa-miR-4652-5p	hsa-miR-6838-5p	hsa-miR-18a-3p	hsa-miR-499a-5p	hsa-miR-1294	hsa-miR-122-5p
1848	hsa-miR-556-5p	hsa-miR-4651	hsa-miR-6801-5p	hsa-miR-4736	hsa-miR-363-5p	hsa-miR-580-5p	hsa-miR-152-3p
1849	hsa-miR-532-5p	hsa-miR-4650-5p	hsa-miR-130b-5p	hsa-miR-4646-5p	hsa-miR-6733-3p	hsa-miR-6878-3p	hsa-miR-153-3p
1850	hsa-miR-514a-3p	hsa-miR-4650-3p	hsa-miR-504-3p	hsa-miR-6747-3p	hsa-miR-6776-3p	hsa-miR-431-5p	hsa-miR-4464
1851	hsa-miR-522-3p	hsa-miR-4649-3p	hsa-miR-503-3p	hsa-miR-8070	hsa-miR-95-3p	hsa-miR-1-5p	hsa-miR-186-5p
1852	hsa-miR-520h	hsa-miR-4647	hsa-miR-4487	hsa-miR-211-5p	hsa-miR-145-5p	hsa-miR-4789-3p	hsa-miR-4678
1853	hsa-miR-1539	hsa-miR-4645-5p	hsa-miR-7854-3p	hsa-miR-939-5p	hsa-miR-152-5p	hsa-miR-671-3p	hsa-miR-576-5p
1854	hsa-miR-1538	hsa-miR-4645-3p	hsa-miR-3064-3p	hsa-miR-3622a-5p	hsa-miR-542-3p	hsa-miR-433-3p	hsa-miR-7107-3p
1855	hsa-miR-1306-3p	hsa-miR-4644	hsa-miR-4657	hsa-miR-8078	hsa-miR-5009-5p	hsa-miR-8057	hsa-miR-3198
1856	hsa-miR-664a-3p	hsa-miR-4643	hsa-miR-34c-5p	hsa-miR-197-3p	hsa-miR-98-3p	hsa-miR-3660	hsa-miR-7151-5p
1857	hsa-miR-302e	hsa-miR-4640-5p	hsa-miR-6887-3p	hsa-miR-6858-3p	hsa-miR-5006-5p	hsa-miR-516b-3p	hsa-miR-466
1858	hsa-miR-1276	hsa-miR-4639-5p	hsa-miR-6504-3p	hsa-miR-4265	hsa-miR-4664-3p	hsa-miR-374a-5p	hsa-miR-4251
1859	hsa-miR-331-5p	hsa-miR-4638-3p	hsa-miR-8064	hsa-miR-4687-5p	hsa-miR-9-3p	hsa-miR-3689a-5p	hsa-miR-495-5p
1860	hsa-miR-148b-5p	hsa-miR-4636	hsa-miR-365a-5p	hsa-miR-3147	hsa-miR-5584-5p	hsa-miR-373-3p	hsa-miR-4731-3p
1861	hsa-miR-361-3p	hsa-miR-4635	hsa-miR-519d-3p	hsa-miR-6883-3p	hsa-miR-1226-3p	hsa-miR-3912-3p	hsa-miR-2682-5p
1862	hsa-miR-26a-2-3p	hsa-miR-4633-5p	hsa-miR-4312	hsa-miR-548ay-3p	hsa-miR-6506-5p	hsa-miR-361-5p	hsa-miR-449c-3p
1863	hsa-miR-3621	hsa-miR-4632-3p	hsa-miR-3613-3p	hsa-miR-6749-3p	hsa-miR-3614-3p	hsa-miR-30e-3p	hsa-miR-718
1864	hsa-miR-3620-3p	hsa-miR-455-5p	hsa-miR-1301-3p	hsa-miR-6893-5p	hsa-miR-4797-3p	hsa-miR-203a-3p	hsa-miR-548g-3p
1865	hsa-miR-3609	hsa-miR-455-3p	hsa-miR-181d-5p	hsa-miR-3162-3p	hsa-miR-8085	hsa-miR-654-3p	hsa-miR-1258
1866	hsa-miR-3607-3p	hsa-miR-4540	hsa-miR-3177-3p	hsa-miR-4751	hsa-let-7a-2-3p	hsa-miR-584-5p	hsa-miR-3120-5p
1867	hsa-miR-3191-3p	hsa-miR-454-5p	hsa-miR-18b-3p	hsa-miR-3977	hsa-miR-5001-3p	hsa-miR-4282	hsa-miR-1243
1868	hsa-miR-4300	hsa-miR-454-3p	hsa-miR-194-3p	hsa-miR-6818-3p	hsa-miR-7107-5p	hsa-miR-1538	hsa-miR-3189-5p
1869	hsa-miR-3121-3p	hsa-miR-4539	hsa-miR-200a-5p	hsa-miR-4734	hsa-miR-1323	hsa-miR-6737-5p	hsa-miR-4743-5p
1870	hsa-miR-4308	hsa-miR-4538	hsa-miR-4433a-5p	hsa-miR-378c	hsa-miR-552-5p	hsa-miR-33b-5p	hsa-miR-4467
1871	hsa-miR-320e	hsa-miR-4536-5p	hsa-miR-3164	hsa-miR-766-3p	hsa-miR-6129	hsa-miR-6865-3p	hsa-miR-4475
1872	hsa-miR-3156-5p	hsa-miR-4536-3p	hsa-miR-584-3p	hsa-miR-150-5p	hsa-miR-6837-3p	hsa-miR-518d-3p	hsa-miR-1305
1873	hsa-miR-4480	hsa-miR-4535	hsa-miR-6740-5p	hsa-miR-1306-5p	hsa-miR-3939	hsa-miR-6873-3p	hsa-miR-541-3p
1874	hsa-miR-2467-3p	hsa-miR-4531	hsa-miR-3191-5p	hsa-miR-3907	hsa-miR-5187-3p	hsa-miR-6874-5p	hsa-miR-1273e
1875	hsa-miR-4744	hsa-miR-4529-5p	hsa-miR-3124-5p	hsa-miR-6832-3p	hsa-miR-891a-3p	hsa-miR-6881-3p	hsa-miR-3659
1876	hsa-miR-151b	hsa-miR-4529-3p	hsa-miR-4642	hsa-miR-339-5p	hsa-miR-197-3p	hsa-miR-1471	hsa-miR-3674
1877	hsa-miR-4639-3p	hsa-miR-4528	hsa-miR-7973	hsa-miR-6833-3p	hsa-miR-6802-3p	hsa-miR-1255b-5p	hsa-miR-3675-5p
1878	hsa-miR-4457	hsa-miR-4526	hsa-miR-4709-3p	hsa-miR-637	hsa-miR-518c-3p	hsa-miR-6737-3p	hsa-miR-4795-5p
1879	hsa-miR-4435	hsa-miR-4524b-5p	hsa-miR-1267	hsa-miR-6801-3p	hsa-miR-5701	hsa-miR-517c-3p	hsa-miR-3687
1880	hsa-miR-4642	hsa-miR-4524b-3p	hsa-miR-7855-5p	hsa-miR-6813-3p	hsa-miR-5584-3p	hsa-miR-6753-3p	hsa-miR-3910
1881	hsa-miR-4777-3p	hsa-miR-4524a-5p	hsa-miR-380-3p	hsa-miR-579-5p	hsa-miR-28-5p	hsa-miR-6754-5p	hsa-miR-3925-3p
1882	hsa-miR-4666a-5p	hsa-miR-4524a-3p	hsa-miR-1468-5p	hsa-miR-6813-5p	hsa-miR-6500-5p	hsa-miR-548h-5p	hsa-miR-548d-5p
1883	hsa-miR-4430	hsa-miR-4521	hsa-miR-3936	hsa-miR-515-5p	hsa-miR-132-3p	hsa-miR-4527	hsa-miR-411-3p
1884	hsa-miR-4757-5p	hsa-miR-4520-5p	hsa-miR-3176	hsa-miR-208a-5p	hsa-miR-3615	hsa-miR-4425	hsa-miR-541-5p
1885	hsa-miR-5692a	hsa-miR-4520-3p	hsa-miR-516b-3p	hsa-miR-4676-3p	hsa-miR-3973	hsa-miR-4764-3p	hsa-miR-876-5p
1886	hsa-miR-5691	hsa-miR-4520-2-3p	hsa-miR-7110-3p	hsa-miR-4747-5p	hsa-miR-205-5p	hsa-miR-659-5p	hsa-miR-3171
1887	hsa-miR-548av-3p	hsa-miR-452-3p	hsa-miR-6812-5p	hsa-miR-3691-3p	hsa-miR-6846-5p	hsa-miR-660-3p	hsa-miR-520a-3p
1888	hsa-miR-548av-5p	hsa-miR-451b	hsa-miR-523-3p	hsa-miR-3620-3p	hsa-miR-5689	hsa-miR-324-3p	hsa-miR-7155-5p
1889	hsa-miR-5586-3p	hsa-miR-4519	hsa-miR-874-5p	hsa-miR-5010-3p	hsa-miR-6883-5p	hsa-miR-380-5p	hsa-miR-147b
1890	hsa-miR-5586-5p	hsa-miR-4518	hsa-miR-183-3p	hsa-miR-7703	hsa-miR-372-3p	hsa-miR-376b-5p	hsa-miR-3140-3p
1891	hsa-miR-4537	hsa-miR-4517	hsa-miR-3132	hsa-miR-494-3p	hsa-miR-3605-5p	hsa-miR-549a	hsa-miR-1537-5p
1892	hsa-miR-4770	hsa-miR-4515	hsa-miR-129-2-3p	hsa-miR-4292	hsa-miR-200b-3p	hsa-miR-548ak	hsa-miR-887-5p
1893	hsa-miR-4774-5p	hsa-miR-4514	hsa-miR-490-3p	hsa-miR-765	hsa-miR-605-5p	hsa-miR-4760-3p	hsa-miR-3193
1894	hsa-miR-4490	hsa-miR-4512	hsa-miR-6772-5p	hsa-miR-1254	hsa-miR-517c-3p	hsa-miR-185-3p	hsa-miR-605-3p
1895	hsa-miR-6728-3p	hsa-miR-4511	hsa-miR-6758-3p	hsa-miR-6881-5p	hsa-miR-6806-5p	hsa-miR-132-5p	hsa-miR-4323
1896	hsa-miR-6728-5p	hsa-miR-4510	hsa-miR-7641	hsa-miR-6871-5p	hsa-miR-196b-3p	hsa-miR-513b-5p	hsa-miR-597-5p
1897	hsa-miR-2276-5p	hsa-miR-450b-5p	hsa-miR-6733-3p	hsa-miR-4540	hsa-miR-136-3p	hsa-miR-555	hsa-miR-5704
1898	hsa-miR-1910-3p	hsa-miR-450b-3p	hsa-miR-7850-5p	hsa-miR-505-5p	hsa-miR-3927-3p	hsa-miR-647	hsa-miR-613
1899	hsa-miR-208b-5p	hsa-miR-450a-2-3p	hsa-miR-3928-5p	hsa-miR-6846-5p	hsa-miR-4768-5p	hsa-miR-648	hsa-miR-5692b
1900	hsa-miR-216b-3p	hsa-miR-450a-1-3p	hsa-miR-2277-3p	hsa-miR-6759-3p	hsa-miR-513b-5p	hsa-miR-657	hsa-miR-628-3p
1901	hsa-miR-627-3p	hsa-miR-4509	hsa-miR-299-3p	hsa-miR-410-5p	hsa-miR-147a	hsa-miR-379-5p	hsa-miR-8485
1902	hsa-miR-619-5p	hsa-miR-4508	hsa-miR-6791-5p	hsa-miR-7851-3p	hsa-miR-548az-3p	hsa-miR-454-5p	hsa-miR-548bb-3p
1903	hsa-miR-5706	hsa-miR-4504	hsa-miR-4462	hsa-miR-3175	hsa-miR-488-5p	hsa-miR-454-3p	hsa-miR-615-5p
1904	hsa-miR-5705	hsa-miR-4502	hsa-miR-346	hsa-miR-6756-3p	hsa-miR-556-5p	hsa-miR-885-5p	hsa-miR-616-3p
1905	hsa-miR-181b-2-3p	hsa-miR-4501	hsa-miR-6785-3p	hsa-miR-3917	hsa-miR-132-5p	hsa-miR-510-5p	hsa-miR-200b-3p
1906	hsa-miR-3653-5p	hsa-miR-4500	hsa-miR-6783-3p	hsa-miR-8087	hsa-miR-6830-3p	hsa-miR-29c-3p	hsa-miR-6856-5p
1907	hsa-miR-6857-5p	hsa-miR-449c-5p	hsa-miR-3605-5p	hsa-miR-3605-3p	hsa-miR-1909-5p	hsa-miR-200a-3p	hsa-miR-138-5p
1908	hsa-miR-6856-3p	hsa-miR-449b-3p	hsa-miR-200b-3p	hsa-miR-4433b-5p	hsa-miR-5002-5p	hsa-miR-302b-3p	hsa-miR-134-5p
1909	hsa-miR-6849-5p	hsa-miR-449a	hsa-miR-370-3p	hsa-miR-6838-5p	hsa-miR-6889-3p	hsa-miR-509-3p	hsa-miR-320a
1910	hsa-miR-6848-3p	hsa-miR-4499	hsa-miR-4645-5p	hsa-miR-191-3p	hsa-miR-3605-3p	hsa-miR-135b-3p	hsa-miR-200c-3p
1911	hsa-miR-6840-5p	hsa-miR-4495	hsa-miR-887-5p	hsa-miR-1250-5p	hsa-miR-449b-5p	hsa-miR-2682-5p	hsa-miR-6838-3p
1912	hsa-miR-6839-3p	hsa-miR-4494	hsa-miR-433-5p	hsa-miR-4685-3p	hsa-miR-4782-3p	hsa-miR-3688-5p	hsa-miR-584-5p
1913	hsa-miR-6833-5p	hsa-miR-4493	hsa-miR-7160-5p	hsa-miR-6756-5p	hsa-miR-4780	hsa-miR-4667-3p	hsa-miR-7111-3p
1914	hsa-miR-6832-3p	hsa-miR-4491	hsa-miR-6778-3p	hsa-miR-149-5p	hsa-miR-600	hsa-miR-576-3p	hsa-miR-708-3p
1915	hsa-miR-645	hsa-miR-4490	hsa-miR-3190-5p	hsa-miR-152-5p	hsa-miR-140-3p	hsa-miR-548w	hsa-miR-450b-3p
1916	hsa-miR-18b-5p	hsa-miR-4489	hsa-miR-4701-5p	hsa-miR-4722-3p	hsa-miR-380-5p	hsa-miR-215-5p	hsa-miR-450b-5p
1917	hsa-miR-425-3p	hsa-miR-4487	hsa-miR-3677-5p	hsa-miR-5008-3p	hsa-miR-5007-5p	hsa-miR-216a-5p	hsa-miR-4644
1918	hsa-miR-331-3p	hsa-miR-4486	hsa-miR-1292-5p	hsa-miR-1291	hsa-miR-4455	hsa-miR-4771	hsa-miR-4671-3p
1919	hsa-miR-148b-3p	hsa-miR-4485-3p	hsa-miR-1304-5p	hsa-miR-4716-5p	hsa-miR-448	hsa-miR-124-3p	hsa-miR-1247-3p
1920	hsa-miR-378a-5p	hsa-miR-4483	hsa-miR-3190-3p	hsa-miR-4783-5p	hsa-miR-4282	hsa-miR-152-3p	hsa-miR-548g-5p
1921	hsa-miR-377-3p	hsa-miR-4482-5p	hsa-miR-589-5p	hsa-miR-770-5p	hsa-miR-593-3p	hsa-miR-3121-5p	hsa-miR-5591-5p
1922	hsa-miR-302b-5p	hsa-miR-4480	hsa-miR-30d-5p	hsa-miR-3151-3p	hsa-miR-200a-3p	hsa-miR-4719	hsa-miR-5585-3p
1923	hsa-miR-365a-3p_hsa-miR-365b-3p	hsa-miR-4477b	hsa-miR-25-5p	hsa-miR-210-3p	hsa-miR-3936	hsa-miR-4267	hsa-miR-5585-5p
1924	hsa-miR-944	hsa-miR-4475	hsa-miR-369-5p	hsa-miR-6837-3p	hsa-miR-23c	hsa-miR-576-5p	hsa-miR-4786-5p
1925	hsa-miR-943	hsa-miR-4474-5p	hsa-miR-4421	hsa-miR-3187-3p	hsa-miR-585-5p	hsa-miR-7107-3p	hsa-miR-4746-5p
1926	hsa-miR-920	hsa-miR-4472	hsa-miR-7702	hsa-miR-4283	hsa-miR-3139	hsa-miR-4705	hsa-miR-4735-5p
1927	hsa-miR-208b-3p	hsa-miR-4471	hsa-miR-6761-3p	hsa-miR-331-3p	hsa-miR-3128	hsa-miR-7151-3p	hsa-miR-4700-5p
1928	hsa-miR-15a-3p	hsa-miR-4468	hsa-miR-4420	hsa-miR-134-5p	hsa-miR-30e-5p	hsa-miR-4531	hsa-miR-3064-5p
1929	hsa-let-7f-2-3p	hsa-miR-4466	hsa-miR-1295b-3p	hsa-miR-1292-5p	hsa-miR-877-3p	hsa-miR-6506-3p	hsa-miR-4683
1930	hsa-miR-767-3p	hsa-miR-4464	hsa-miR-8074	hsa-miR-6069	hsa-miR-8485	hsa-miR-6770-5p	hsa-miR-3919
1931	hsa-miR-767-5p	hsa-miR-4461	hsa-miR-6769b-5p	hsa-miR-520b	hsa-miR-6744-5p	hsa-miR-6777-3p	hsa-miR-4437
1932	hsa-miR-656-3p	hsa-miR-4460	hsa-miR-6885-3p	hsa-miR-1238-3p	hsa-miR-4487	hsa-miR-499a-3p	hsa-miR-4656
1933	hsa-miR-655-3p	hsa-miR-4458	hsa-miR-6787-3p	hsa-miR-3176	hsa-miR-3120-3p	hsa-miR-621	hsa-miR-6727-3p
1934	hsa-miR-2052	hsa-miR-4457	hsa-miR-132-3p	hsa-miR-216a-3p	hsa-miR-2114-3p	hsa-miR-151a-5p	hsa-miR-4676-3p
1935	hsa-miR-761	hsa-miR-4455	hsa-miR-34b-3p	hsa-miR-5189-3p	hsa-miR-5688	hsa-miR-3675-5p	hsa-miR-3155a
1936	hsa-miR-670-5p	hsa-miR-4454	hsa-miR-323a-5p	hsa-miR-4664-5p	hsa-miR-2117	hsa-miR-130b-5p	hsa-miR-3665
1937	hsa-miR-3175	hsa-miR-4448	hsa-miR-485-3p	hsa-miR-4462	hsa-miR-449c-3p	hsa-miR-3120-5p	hsa-miR-3666
1938	hsa-miR-219a-5p	hsa-miR-4446-5p	hsa-miR-767-5p	hsa-miR-490-3p	hsa-miR-6742-3p	hsa-miR-4758-3p	hsa-miR-3680-5p
1939	hsa-miR-1180-3p	hsa-miR-4446-3p	hsa-miR-3925-5p	hsa-miR-4456	hsa-miR-647	hsa-miR-3607-5p	hsa-miR-3680-3p
1940	hsa-miR-1179	hsa-miR-4445-5p	hsa-miR-4271	hsa-miR-483-3p	hsa-miR-379-5p	hsa-miR-3166	hsa-miR-3692-3p
1941	hsa-miR-1237-3p	hsa-miR-4445-3p	hsa-miR-7151-3p	hsa-miR-3616-3p	hsa-miR-215-5p	hsa-miR-1273e	hsa-miR-3713
1942	hsa-miR-1236-3p	hsa-miR-4441	hsa-miR-3184-3p	hsa-miR-8057	hsa-miR-3670	hsa-miR-3659	hsa-miR-7112-5p
1943	hsa-miR-4716-3p	hsa-miR-4440	hsa-miR-4748	hsa-miR-6828-5p	hsa-miR-874-5p	hsa-miR-3674	hsa-miR-6832-5p
1944	hsa-miR-4739	hsa-miR-4439	hsa-miR-4473	hsa-miR-3144-5p	hsa-miR-3125	hsa-miR-3686	hsa-miR-3127-5p
1945	hsa-miR-4506	hsa-miR-4438	hsa-miR-4754	hsa-miR-3150b-5p	hsa-miR-3687	hsa-miR-620	hsa-miR-7515
1946	hsa-miR-4517	hsa-miR-4436b-3p	hsa-miR-4519	hsa-miR-375	hsa-miR-208b-3p	hsa-miR-3910	hsa-miR-4503
1947	hsa-miR-548an	hsa-miR-4435	hsa-miR-2110	hsa-miR-7114-3p	hsa-miR-4719	hsa-miR-411-3p	hsa-miR-3972
1948	hsa-miR-4429	hsa-miR-4434	hsa-miR-6775-3p	hsa-miR-1910-3p	hsa-miR-7850-5p	hsa-miR-541-5p	hsa-miR-4659a-5p
1949	hsa-miR-3938	hsa-miR-4432	hsa-miR-576-5p	hsa-miR-4534	hsa-miR-3119	hsa-miR-541-3p	hsa-miR-380-3p
1950	hsa-miR-3937	hsa-miR-4431	hsa-miR-892b	hsa-miR-4446-3p	hsa-miR-3922-5p	hsa-miR-4306	hsa-miR-375
1951	hsa-miR-4265	hsa-miR-4430	hsa-miR-3130-5p	hsa-miR-6734-5p	hsa-miR-485-3p	hsa-miR-548t-5p	hsa-miR-3936
1952	hsa-miR-493-5p	hsa-miR-4427	hsa-miR-6894-5p	hsa-miR-6510-5p	hsa-miR-455-5p	hsa-miR-605-5p	hsa-miR-372-3p
1953	hsa-miR-1269b	hsa-miR-4426	hsa-miR-4534	hsa-miR-6861-5p	hsa-miR-548aa	hsa-miR-606	hsa-miR-4422
1954	hsa-miR-3157-3p	hsa-miR-4425	hsa-miR-33b-3p	hsa-miR-4646-3p	hsa-miR-4694-3p	hsa-miR-3939	hsa-miR-3974
1955	hsa-miR-3591-5p	hsa-miR-4422	hsa-miR-6749-3p	hsa-miR-521	hsa-miR-19b-1-5p	hsa-miR-548y	hsa-miR-4735-3p
1956	hsa-miR-4760-5p	hsa-miR-4420	hsa-miR-4776-3p	hsa-miR-4519	hsa-miR-4659a-3p	hsa-miR-3922-3p	hsa-miR-4670-5p
1957	hsa-miR-3124-5p	hsa-miR-4419a	hsa-miR-424-5p	hsa-miR-5008-5p	hsa-miR-4318	hsa-miR-3150b-5p	hsa-miR-363-3p
1958	hsa-miR-4639-5p	hsa-miR-4330	hsa-miR-6755-3p	hsa-miR-6789-3p	hsa-miR-7152-5p	hsa-miR-1307-5p	hsa-miR-362-5p
1959	hsa-miR-4454	hsa-miR-433-5p	hsa-miR-6893-3p	hsa-miR-133a-3p	hsa-miR-492	hsa-miR-5092	hsa-miR-942-5p
1960	hsa-miR-4481	hsa-miR-433-3p	hsa-miR-6511b-3p	hsa-miR-6839-5p	hsa-miR-520g-3p	hsa-miR-5091	hsa-miR-216b-5p
1961	hsa-miR-4740-3p	hsa-miR-4329	hsa-miR-4682	hsa-miR-5195-3p	hsa-miR-1910-3p	hsa-miR-4781-5p	hsa-miR-1178-3p
1962	hsa-miR-4523	hsa-miR-4328	hsa-miR-6793-3p	hsa-miR-365a-3p_hsa-miR-365b-3p	hsa-miR-193b-3p	hsa-miR-4638-3p	hsa-miR-181a-3p
1963	hsa-miR-4797-5p	hsa-miR-4325	hsa-miR-4641	hsa-miR-3622b-3p	hsa-miR-486-5p	hsa-miR-4696	hsa-miR-4326
1964	hsa-miR-6503-3p	hsa-miR-4323	hsa-miR-5189-3p	hsa-miR-6835-5p	hsa-miR-1294	hsa-miR-4703-5p	hsa-miR-449c-5p
1965	hsa-miR-6503-5p	hsa-miR-4321	hsa-miR-6870-3p	hsa-miR-550b-2-5p	hsa-miR-3937	hsa-miR-3150a-5p	hsa-miR-762
1966	hsa-miR-6133	hsa-miR-432-5p	hsa-miR-7109-3p	hsa-miR-6876-5p	hsa-miR-27a-3p	hsa-miR-4295	hsa-miR-196b-3p
1967	hsa-miR-6132	hsa-miR-4318	hsa-miR-3713	hsa-miR-185-3p	hsa-miR-520e	hsa-miR-539-3p	hsa-miR-4298
1968	hsa-miR-6085	hsa-miR-4317	hsa-miR-4633-3p	hsa-miR-3064-5p	hsa-miR-3124-3p	hsa-miR-4535	hsa-miR-301b-3p
1969	hsa-miR-6084	hsa-miR-4316	hsa-miR-371b-3p	hsa-miR-1225-5p	hsa-miR-30c-5p	hsa-miR-215-3p	hsa-miR-654-5p
1970	hsa-miR-5006-5p	hsa-miR-4315	hsa-miR-3918	hsa-miR-4254	hsa-miR-3199	hsa-miR-3668	hsa-miR-671-5p
1971	hsa-miR-548ao-3p	hsa-miR-4312	hsa-miR-4268	hsa-miR-6875-3p	hsa-miR-4789-5p	hsa-miR-3683	hsa-miR-4288
1972	hsa-miR-4482-3p	hsa-miR-4311	hsa-miR-551b-5p	hsa-miR-4642	hsa-miR-890	hsa-miR-3907	hsa-miR-4659b-5p
1973	hsa-miR-548ah-3p	hsa-miR-4310	hsa-miR-487a-3p	hsa-miR-3675-3p	hsa-miR-639	hsa-miR-3689b-3p	hsa-miR-3064-3p
1974	hsa-miR-6799-5p	hsa-miR-431-5p	hsa-miR-3144-5p	hsa-miR-6727-3p	hsa-miR-4765	hsa-miR-6719-3p	hsa-miR-423-3p
1975	hsa-miR-6798-3p	hsa-miR-431-3p	hsa-miR-6882-3p	hsa-miR-764	hsa-miR-4732-3p	hsa-miR-628-5p	hsa-miR-6831-3p
1976	hsa-miR-6791-5p	hsa-miR-4309	hsa-miR-6751-3p	hsa-miR-491-5p	hsa-miR-4269	hsa-miR-561-5p	hsa-miR-7845-5p
1977	hsa-miR-6790-3p	hsa-miR-4308	hsa-miR-5010-3p	hsa-miR-6857-3p	hsa-miR-484	hsa-miR-4536-5p	hsa-miR-7846-3p
1978	hsa-miR-6783-5p	hsa-miR-4307	hsa-miR-186-5p	hsa-miR-4513	hsa-miR-551b-3p	hsa-miR-3170	hsa-miR-6510-5p
1979	hsa-miR-6782-3p	hsa-miR-4306	hsa-miR-4291	hsa-miR-574-3p	hsa-miR-572	hsa-miR-6879-3p	hsa-miR-6510-3p
1980	hsa-miR-6774-3p	hsa-miR-4304	hsa-miR-135b-5p	hsa-miR-4446-5p	hsa-miR-4725-5p	hsa-miR-130a-5p	hsa-miR-6773-3p
1981	hsa-miR-6511a-3p	hsa-miR-4303	hsa-miR-378a-5p	hsa-miR-4714-5p	hsa-miR-449a	hsa-miR-452-3p	hsa-miR-644a
1982	hsa-miR-6511a-5p	hsa-miR-4299	hsa-let-7b-3p	hsa-miR-1273h-3p	hsa-miR-2113	hsa-miR-548g-3p	hsa-miR-6781-3p
1983	hsa-miR-7848-3p	hsa-miR-4296	hsa-miR-196b-3p	hsa-miR-466	hsa-miR-656-5p	hsa-miR-146b-5p	hsa-miR-6782-5p
1984	hsa-miR-7847-3p	hsa-miR-4295	hsa-miR-4722-5p	hsa-miR-6741-5p	hsa-miR-1269a	hsa-miR-515-5p	hsa-miR-643
1985	hsa-miR-7703	hsa-miR-4291	hsa-miR-4251	hsa-miR-3934-5p	hsa-miR-302b-5p	hsa-miR-27a-5p	hsa-miR-550a-3-5p
1986	hsa-miR-7702	hsa-miR-429	hsa-miR-337-3p	hsa-miR-646	hsa-miR-6839-3p	hsa-miR-6864-5p	hsa-miR-5004-3p
1987	hsa-miR-7156-3p	hsa-miR-4289	hsa-miR-6504-5p	hsa-miR-3131	hsa-miR-450a-1-3p	hsa-miR-1243	hsa-miR-1273f
1988	hsa-miR-7156-5p	hsa-miR-4288	hsa-miR-6086	hsa-miR-887-5p	hsa-miR-1284	hsa-miR-219b-3p	hsa-miR-135b-5p
1989	hsa-miR-7113-5p	hsa-miR-4287	hsa-miR-5187-3p	hsa-miR-3944-5p	hsa-miR-4301	hsa-miR-6760-5p	hsa-miR-6082
1990	hsa-miR-7112-3p	hsa-miR-4285	hsa-miR-145-5p	hsa-miR-6778-3p	hsa-miR-548a-3p	hsa-miR-3925-3p	hsa-miR-6083
1991	hsa-miR-548a-3p	hsa-miR-4282	hsa-miR-2682-3p	hsa-miR-6886-3p	hsa-miR-6812-5p	hsa-miR-4433a-3p	hsa-miR-6130
1992	hsa-miR-585-3p	hsa-miR-4280	hsa-miR-6754-3p	hsa-miR-365a-5p	hsa-miR-3920	hsa-miR-499b-5p	hsa-miR-6502-5p
1993	hsa-miR-106b-5p	hsa-miR-4278	hsa-miR-6874-5p	hsa-miR-6726-5p	hsa-miR-3607-3p	hsa-miR-4464	hsa-miR-6502-3p
1994	hsa-miR-155-5p	hsa-miR-4275	hsa-miR-6830-5p	hsa-miR-4507	hsa-miR-153-5p	hsa-miR-6743-5p	hsa-miR-151a-3p
1995	hsa-miR-146a-5p	hsa-miR-4273	hsa-miR-3174	hsa-miR-4306	hsa-miR-449c-5p	hsa-miR-4678	hsa-miR-4704-5p
1996	hsa-miR-136-5p	hsa-miR-4272	hsa-miR-579-3p	hsa-miR-6736-5p	hsa-miR-7976	hsa-miR-6752-5p	hsa-miR-4690-3p
1997	hsa-miR-142-5p	hsa-miR-4270	hsa-miR-4713-3p	hsa-miR-6511a-3p	hsa-miR-624-5p	hsa-miR-6759-3p	hsa-miR-4436a
1998	hsa-miR-140-5p	hsa-miR-4268	hsa-miR-3646	hsa-miR-330-5p	hsa-miR-5580-5p	hsa-miR-891b	hsa-miR-4486
1999	hsa-miR-1-3p	hsa-miR-4265	hsa-miR-6165	hsa-miR-4654	hsa-miR-934	hsa-miR-888-5p	hsa-miR-4474-5p
[truncated: 566 more rows]

## Sheet: Within Pan-Cancer
Rank	LASSO	LightGBM	MCFS	mRMR	RF_ZL	CATboost	XGBoost
1	hsa-miR-1343-3p	hsa-miR-1343-3p	hsa-miR-5100	hsa-miR-5100	160 hsa-miR-6836-3p	2286 hsa-miR-1343-3p	2456 hsa-miR-4507
2	hsa-miR-4725-3p	hsa-miR-6087	hsa-miR-1343-3p	hsa-miR-6717-5p	2286 hsa-miR-1343-3p	1178 hsa-miR-6087	858 hsa-miR-6128
3	hsa-miR-4787-5p	hsa-miR-221-3p	hsa-miR-1290	hsa-miR-6836-3p	222 hsa-miR-5100	160 hsa-miR-6836-3p	222 hsa-miR-5100
4	hsa-miR-4734	hsa-miR-4745-5p	hsa-miR-6836-3p	hsa-miR-1343-3p	332 hsa-miR-1290	893 hsa-miR-221-3p	2286 hsa-miR-1343-3p
5	hsa-miR-4710	hsa-miR-5100	hsa-miR-3195	hsa-miR-6736-5p	2365 hsa-miR-3195	793 hsa-miR-6741-5p	1253 hsa-miR-4733-3p
6	hsa-miR-937-5p	hsa-miR-6836-3p	hsa-miR-6746-5p	hsa-miR-6741-5p	1178 hsa-miR-6087	2169 hsa-miR-195-5p	1808 hsa-miR-548ap-5p
7	hsa-miR-5100	hsa-miR-6741-5p	hsa-miR-187-5p	hsa-miR-1290	1404 hsa-miR-4763-3p	222 hsa-miR-5100	150 hsa-miR-670-3p
8	hsa-miR-5787	hsa-miR-3195	hsa-miR-6717-5p	hsa-miR-3192-5p	1110 hsa-miR-6746-5p	57 hsa-miR-6717-5p	844 hsa-miR-4665-3p
9	hsa-miR-2861	hsa-miR-187-5p	hsa-miR-4787-3p	hsa-miR-187-5p	793 hsa-miR-6741-5p	140 hsa-miR-4745-5p	793 hsa-miR-6741-5p
10	hsa-miR-6805-3p	hsa-miR-6724-5p	hsa-miR-6741-5p	hsa-miR-197-5p	2135 hsa-miR-4787-3p	1704 hsa-miR-1909-3p	177 hsa-miR-181c-3p
11	hsa-miR-4651	hsa-miR-4763-3p	hsa-miR-6087	hsa-miR-920	1113 hsa-miR-6737-5p	1496 hsa-miR-328-5p	966 hsa-miR-133b
12	hsa-miR-6088	hsa-miR-4710	hsa-miR-4763-3p	hsa-miR-4787-3p	1938 hsa-miR-920	2059 hsa-miR-1233-5p	2555 hsa-miR-6736-5p
13	hsa-miR-4258	hsa-miR-195-5p	hsa-miR-6794-5p	hsa-miR-1185-2-3p	1496 hsa-miR-328-5p	1404 hsa-miR-4763-3p	595 hsa-miR-3606-5p
14	hsa-miR-638	hsa-miR-1290	hsa-miR-6760-5p	hsa-miR-8060	1460 hsa-miR-187-5p	2461 hsa-miR-6088	2196 hsa-miR-3917
15	hsa-miR-6784-5p	hsa-miR-6088	hsa-miR-6737-5p	hsa-miR-6515-5p	2555 hsa-miR-6736-5p	1814 hsa-miR-4472	137 hsa-miR-5589-3p
16	hsa-miR-4492	hsa-miR-3160-5p	hsa-miR-6777-5p	hsa-miR-4525	2456 hsa-miR-4507	1658 hsa-miR-6724-5p	160 hsa-miR-6836-3p
17	hsa-miR-6879-5p	hsa-miR-4472	hsa-miR-4449	hsa-miR-4758-5p	1149 hsa-miR-4258	1325 hsa-miR-4710	57 hsa-miR-6717-5p
18	hsa-miR-6727-5p	hsa-miR-6717-5p	hsa-miR-920	hsa-miR-4258	57 hsa-miR-6717-5p	1460 hsa-miR-187-5p	1787 hsa-miR-2861
19	hsa-miR-373-5p	hsa-miR-6768-5p	hsa-miR-4634	hsa-miR-6785-5p	1026 hsa-miR-6794-5p	332 hsa-miR-1290	2113 hsa-miR-1185-5p
20	hsa-miR-6087	hsa-miR-1233-5p	hsa-miR-937-5p	hsa-miR-629-3p	2310 hsa-miR-6787-5p	1645 hsa-miR-3160-5p	1738 hsa-miR-548aw
21	hsa-miR-4688	hsa-miR-6845-5p	hsa-miR-6511b-5p	hsa-miR-668-5p	1192 hsa-miR-6768-5p	1192 hsa-miR-6768-5p	2449 hsa-miR-4520-3p
22	hsa-miR-6821-5p	hsa-miR-6736-5p	hsa-miR-6877-5p	hsa-miR-422a	893 hsa-miR-221-3p	1110 hsa-miR-6746-5p	936 hsa-miR-937-5p
23	hsa-miR-204-3p	hsa-miR-5698	hsa-miR-6763-5p	hsa-miR-6760-5p	1755 hsa-miR-197-5p	779 hsa-miR-1185-1-3p	1609 hsa-miR-495-3p
24	hsa-miR-1228-5p	hsa-miR-422a	hsa-miR-6724-5p	hsa-miR-4734	955 hsa-miR-4632-5p	2382 hsa-miR-1185-2-3p	1178 hsa-miR-6087
25	hsa-miR-1268b	hsa-miR-1185-1-3p	hsa-miR-4257	hsa-miR-1246	2242 hsa-miR-6877-5p	1386 hsa-miR-1470	1704 hsa-miR-1909-3p
26	hsa-miR-4534	hsa-miR-4258	hsa-miR-4419b	hsa-miR-551b-5p	1704 hsa-miR-1909-3p	1787 hsa-miR-2861	2132 hsa-miR-4734
27	hsa-miR-6751-5p	hsa-miR-1185-2-3p	hsa-miR-668-5p	hsa-miR-29b-3p	1266 hsa-miR-6760-5p	424 hsa-miR-1307-3p	1023 hsa-miR-5000-3p
28	hsa-miR-6850-5p	hsa-miR-6831-5p	hsa-miR-3131	hsa-miR-3195	2088 hsa-miR-422a	2203 hsa-miR-3663-3p	1404 hsa-miR-4763-3p
29	hsa-miR-4637	hsa-miR-4728-5p	hsa-miR-4632-5p	hsa-miR-6812-5p	833 hsa-miR-1228-5p	2555 hsa-miR-6736-5p	817 hsa-miR-543
30	hsa-miR-6893-5p	hsa-miR-197-5p	hsa-miR-328-5p	hsa-miR-6849-5p	2132 hsa-miR-4734	2132 hsa-miR-4734	438 hsa-miR-3131
31	hsa-miR-1225-3p	hsa-miR-328-5p	hsa-miR-6787-5p	hsa-miR-3185	2052 hsa-miR-4449	42 hsa-miR-4525	900 hsa-miR-610
32	hsa-miR-4528	hsa-miR-1307-3p	hsa-miR-4258	hsa-miR-6746-5p	2213 hsa-miR-4634	738 hsa-miR-629-3p	2246 hsa-miR-638
33	hsa-miR-1290	hsa-miR-3619-3p	hsa-miR-6515-5p	hsa-miR-3160-5p	2470 hsa-miR-6785-5p	70 hsa-miR-6805-3p	2365 hsa-miR-3195
34	hsa-miR-191-5p	hsa-miR-6805-3p	hsa-miR-6812-5p	hsa-miR-4635	936 hsa-miR-937-5p	2215 hsa-miR-4783-3p	1697 hsa-miR-144-5p
35	hsa-miR-223-3p	hsa-miR-6746-5p	hsa-miR-3622a-5p	hsa-miR-6763-5p	2472 hsa-miR-6777-5p	305 hsa-miR-1343-5p	2064 hsa-miR-4777-5p
36	hsa-miR-629-3p	hsa-miR-3131	hsa-miR-6736-5p	hsa-miR-4492	2212 hsa-miR-1268b	2088 hsa-miR-422a	1904 hsa-miR-4774-5p
37	hsa-miR-3652	hsa-miR-1909-3p	hsa-miR-6768-5p	hsa-miR-1185-1-3p	1658 hsa-miR-6724-5p	833 hsa-miR-1228-5p	1467 hsa-miR-3183
38	hsa-miR-4515	hsa-miR-6752-5p	hsa-miR-7847-3p	hsa-miR-6501-3p	779 hsa-miR-1185-1-3p	2228 hsa-miR-6765-5p	2436 hsa-miR-548al
39	hsa-miR-6877-5p	hsa-miR-4783-3p	hsa-miR-1228-5p	hsa-miR-195-5p	1114 hsa-miR-3620-5p	1994 hsa-miR-6775-5p	1661 hsa-miR-6515-5p
40	hsa-miR-6895-5p	hsa-miR-122-5p	hsa-miR-197-5p	hsa-miR-718	77 hsa-miR-8073	1600 hsa-miR-6845-5p	1915 hsa-miR-5705
41	hsa-miR-6834-5p	hsa-miR-4532	hsa-miR-8060	hsa-miR-6793-5p	438 hsa-miR-3131	421 hsa-miR-1908-5p	450 hsa-miR-4693-5p
42	hsa-miR-3937	hsa-miR-3663-3p	hsa-miR-8073	hsa-miR-451a	140 hsa-miR-4745-5p	1672 hsa-miR-6803-5p	290 hsa-miR-4727-3p
43	hsa-miR-320a	hsa-miR-4787-3p	hsa-miR-6887-5p	hsa-miR-124-3p	1386 hsa-miR-1470	1149 hsa-miR-4258	1125 hsa-miR-33b-5p
44	hsa-miR-1915-3p	hsa-miR-1470	hsa-miR-2861	hsa-miR-4419b	738 hsa-miR-629-3p	474 hsa-miR-6858-5p	950 hsa-miR-6748-5p
45	hsa-miR-6812-5p	hsa-miR-4697-5p	hsa-miR-6769b-5p	hsa-miR-650	559 hsa-miR-8060	271 hsa-miR-3648	919 hsa-miR-3678-5p
46	hsa-miR-6887-5p	hsa-miR-3648	hsa-miR-4507	hsa-miR-4652-5p	2204 hsa-miR-4257	1577 hsa-miR-5698	406 hsa-miR-29b-3p
47	hsa-miR-4439	hsa-miR-2861	hsa-miR-718	hsa-miR-3619-3p	310 hsa-miR-668-5p	1782 hsa-miR-92a-2-5p	2028 hsa-miR-3181
48	hsa-miR-4420	hsa-miR-6515-5p	hsa-miR-3162-5p	hsa-miR-7108-3p	2382 hsa-miR-1185-2-3p	1051 hsa-miR-122-5p	1895 hsa-miR-4757-5p
49	hsa-miR-4758-5p	hsa-miR-4534	hsa-miR-4635	hsa-miR-6748-5p	1341 hsa-miR-6511b-5p	1268 hsa-miR-6752-5p	711 hsa-miR-6781-3p
50	hsa-miR-3150a-3p	hsa-miR-6794-5p	hsa-miR-4429	hsa-miR-4507	1520 hsa-miR-8071	1734 hsa-miR-4726-5p	1170 hsa-miR-4442
51	hsa-miR-4676-5p	hsa-miR-6785-5p	hsa-miR-3141	hsa-miR-4449	1994 hsa-miR-6775-5p	1170 hsa-miR-4442	1240 hsa-miR-3656
52	hsa-miR-4697-5p	hsa-miR-4525	hsa-miR-3620-5p	hsa-miR-6131	1325 hsa-miR-4710	2244 hsa-miR-6869-5p	1110 hsa-miR-6746-5p
53	hsa-miR-6780a-5p	hsa-miR-1228-5p	hsa-miR-6785-5p	hsa-miR-6777-5p	1957 hsa-miR-4739	1692 hsa-miR-16-5p	806 hsa-miR-384
54	hsa-miR-4646-5p	hsa-miR-6803-5p	hsa-miR-4259	hsa-miR-3131	1644 hsa-miR-3619-3p	927 hsa-miR-4728-5p	738 hsa-miR-629-3p
55	hsa-miR-1236-3p	hsa-miR-4632-5p	hsa-miR-1225-3p	hsa-miR-6859-5p	1961 hsa-miR-4429	955 hsa-miR-4632-5p	1325 hsa-miR-4710
56	hsa-miR-4789-3p	hsa-miR-4687-3p	hsa-miR-124-3p	hsa-miR-1225-3p	2059 hsa-miR-1233-5p	1494 hsa-miR-4758-5p	2169 hsa-miR-195-5p
57	hsa-miR-548ap-5p	hsa-miR-4652-5p	hsa-miR-1268b	hsa-miR-6887-5p	2303 hsa-miR-6076	1173 hsa-miR-4463	688 hsa-miR-4659b-5p
58	hsa-miR-4294	hsa-miR-7847-3p	hsa-miR-3619-3p	hsa-miR-3194-3p	555 hsa-miR-1199-5p	2369 hsa-miR-4687-3p	1181 hsa-miR-6070
59	hsa-miR-200c-5p	hsa-miR-4449	hsa-miR-4462	hsa-miR-6769b-5p	1229 hsa-miR-3185	2365 hsa-miR-3195	2069 hsa-miR-6766-3p
60	hsa-miR-6845-5p	hsa-miR-1225-3p	hsa-miR-551b-5p	hsa-miR-221-3p	1787 hsa-miR-2861	292 hsa-miR-4652-5p	1192 hsa-miR-6768-5p
61	hsa-miR-614	hsa-miR-16-5p	hsa-miR-6775-5p	hsa-miR-6511b-5p	2461 hsa-miR-6088	523 hsa-miR-4534	2031 hsa-miR-3167
62	hsa-miR-361-3p	hsa-miR-629-3p	hsa-miR-4728-5p	hsa-miR-6805-3p	1734 hsa-miR-4726-5p	993 hsa-miR-1225-3p	2304 hsa-miR-5002-5p
63	hsa-miR-6849-5p	hsa-miR-4734	hsa-miR-4726-5p	hsa-miR-4538	1661 hsa-miR-6515-5p	291 hsa-miR-4697-5p	288 hsa-miR-3152-5p
64	hsa-miR-486-5p	hsa-miR-615-5p	hsa-miR-1185-1-3p	hsa-miR-29b-1-5p	1814 hsa-miR-4472	2557 hsa-miR-1292-3p	2053 hsa-miR-4792
65	hsa-miR-8085	hsa-miR-1908-5p	hsa-miR-1292-3p	hsa-miR-7847-3p	70 hsa-miR-6805-3p	1661 hsa-miR-6515-5p	1147 hsa-miR-141-3p
66	hsa-miR-574-5p	hsa-miR-191-5p	hsa-miR-4734	hsa-miR-4634	1600 hsa-miR-6845-5p	2052 hsa-miR-4449	2166 hsa-miR-582-5p
67	hsa-miR-411-5p	hsa-miR-3656	hsa-miR-650	hsa-miR-8085	1577 hsa-miR-5698	1113 hsa-miR-6737-5p	2135 hsa-miR-4787-3p
68	hsa-miR-6856-5p	hsa-miR-760	hsa-miR-1185-2-3p	hsa-miR-6794-5p	2325 hsa-miR-7108-3p	2127 hsa-miR-4750-5p	644 hsa-miR-644a
69	hsa-miR-3065-3p	hsa-miR-6762-5p	hsa-miR-6805-3p	hsa-miR-2467-3p	2295 hsa-miR-4419b	212 hsa-miR-4436b-5p	2515 hsa-miR-629-5p
70	hsa-miR-4289	hsa-miR-373-5p	hsa-miR-7108-3p	hsa-miR-4259	1494 hsa-miR-4758-5p	2135 hsa-miR-4787-3p	1162 hsa-miR-3170
71	hsa-miR-548s	hsa-miR-3679-5p	hsa-miR-7111-5p	hsa-miR-3714	1022 hsa-miR-5001-5p	740 hsa-miR-614	1348 hsa-miR-6823-5p
72	hsa-miR-6759-5p	hsa-miR-941	hsa-miR-3191-3p	hsa-miR-1292-3p	474 hsa-miR-6858-5p	2515 hsa-miR-629-5p	1660 hsa-miR-6515-3p
73	hsa-miR-1285-5p	hsa-miR-6880-3p	hsa-miR-422a	hsa-miR-4462	795 hsa-miR-5739	2460 hsa-miR-6089	1944 hsa-miR-656-3p
74	hsa-miR-4747-5p	hsa-miR-92a-2-5p	hsa-miR-8072	hsa-miR-6831-5p	2424 hsa-miR-650	310 hsa-miR-668-5p	1991 hsa-miR-6790-3p
75	hsa-miR-4487	hsa-miR-4665-3p	hsa-miR-6756-5p	hsa-miR-3622b-5p	2096 hsa-miR-940	1346 hsa-miR-6831-5p	76 hsa-miR-8088
76	hsa-miR-4448	hsa-miR-6756-5p	hsa-miR-4706	hsa-miR-3162-5p	927 hsa-miR-4728-5p	2470 hsa-miR-6785-5p	2226 hsa-miR-4504
77	hsa-miR-6501-3p	hsa-miR-4695-5p	hsa-miR-6845-5p	hsa-miR-5189-5p	2080 hsa-miR-6887-5p	2310 hsa-miR-6787-5p	443 hsa-miR-4797-3p
78	hsa-miR-548h-5p	hsa-miR-629-5p	hsa-miR-6858-5p	hsa-miR-4257	948 hsa-miR-6756-5p	193 hsa-miR-4646-5p	332 hsa-miR-1290
79	hsa-miR-1260b	hsa-miR-625-3p	hsa-miR-6893-5p	hsa-miR-6747-5p	345 hsa-miR-3141	1755 hsa-miR-197-5p	1644 hsa-miR-3619-3p
80	hsa-miR-6827-5p	hsa-miR-4758-5p	hsa-miR-5698	hsa-miR-4708-3p	2169 hsa-miR-195-5p	936 hsa-miR-937-5p	1179 hsa-miR-6086
81	hsa-miR-1249-5p	hsa-miR-3194-3p	hsa-miR-1470	hsa-miR-1307-3p	1278 hsa-miR-6880-5p	1660 hsa-miR-6515-3p	2171 hsa-miR-126-5p
82	hsa-miR-6761-5p	hsa-miR-4739	hsa-miR-6765-5p	hsa-miR-4454	1485 hsa-miR-4492	1429 hsa-miR-6726-5p	2331 hsa-miR-191-5p
83	hsa-miR-4728-5p	hsa-miR-3917	hsa-miR-939-5p	hsa-miR-6834-5p	2388 hsa-miR-6763-5p	78 hsa-miR-8072	1026 hsa-miR-6794-5p
84	hsa-miR-6839-5p	hsa-miR-7108-3p	hsa-miR-4739	hsa-miR-3610	1050 hsa-miR-124-3p	505 hsa-miR-718	225 hsa-miR-6820-5p
85	hsa-miR-485-3p	hsa-miR-6839-5p	hsa-miR-6880-5p	hsa-miR-5698	1999 hsa-miR-7847-3p	349 hsa-miR-1246	389 hsa-miR-6802-5p
86	hsa-miR-1185-1-3p	hsa-miR-4730	hsa-miR-3917	hsa-miR-4429	993 hsa-miR-1225-3p	2098 hsa-miR-760	893 hsa-miR-221-3p
87	hsa-miR-8060	hsa-miR-451a	hsa-miR-3154	hsa-miR-1587	2215 hsa-miR-4783-3p	2456 hsa-miR-4507	322 hsa-miR-20a-3p
88	hsa-miR-197-5p	hsa-miR-4281	hsa-miR-451a	hsa-miR-4296	42 hsa-miR-4525	2238 hsa-miR-6893-5p	1098 hsa-miR-642a-3p
89	hsa-miR-5087	hsa-miR-3156-5p	hsa-miR-6748-5p	hsa-miR-4783-5p	2515 hsa-miR-629-5p	1720 hsa-miR-3192-5p	1496 hsa-miR-328-5p
90	hsa-miR-718	hsa-miR-940	hsa-miR-629-3p	hsa-miR-4727-3p	505 hsa-miR-718	948 hsa-miR-6756-5p	1079 hsa-miR-3674
91	hsa-miR-5580-3p	hsa-miR-6893-5p	hsa-miR-8071	hsa-miR-4489	349 hsa-miR-1246	2537 hsa-miR-4695-5p	621 hsa-miR-4786-5p
92	hsa-miR-4782-3p	hsa-miR-6515-3p	hsa-miR-29b-3p	hsa-miR-1254	932 hsa-miR-4532	975 hsa-miR-933	81 hsa-miR-518e-3p
93	hsa-miR-548ar-5p	hsa-miR-4463	hsa-miR-4525	hsa-miR-6165	302 hsa-miR-4635	2482 hsa-miR-7150	2287 hsa-miR-4497
94	hsa-miR-4741	hsa-miR-6858-5p	hsa-miR-1246	hsa-miR-6768-5p	227 hsa-miR-6812-5p	1644 hsa-miR-3619-3p	1264 hsa-miR-4489
95	hsa-miR-5706	hsa-miR-4530	hsa-miR-4492	hsa-miR-5006-5p	2138 hsa-miR-6501-3p	2259 hsa-miR-665	1856 hsa-miR-140-3p
96	hsa-miR-4259	hsa-miR-937-5p	hsa-miR-4665-3p	hsa-miR-1914-5p	2557 hsa-miR-1292-3p	1106 hsa-miR-6762-5p	1357 hsa-miR-1249-5p
97	hsa-miR-4745-3p	hsa-miR-6812-5p	hsa-miR-6131	hsa-miR-4718	1645 hsa-miR-3160-5p	2325 hsa-miR-7108-3p	516 hsa-miR-4433a-3p
98	hsa-miR-8062	hsa-miR-614	hsa-miR-6824-5p	hsa-miR-3663-3p	1092 hsa-miR-4459	2303 hsa-miR-6076	2100 hsa-let-7d-3p
99	hsa-miR-6769b-5p	hsa-miR-548s	hsa-miR-6076	hsa-miR-646	1672 hsa-miR-6803-5p	640 hsa-miR-6839-5p	2385 hsa-miR-4775
100	hsa-miR-604	hsa-miR-6765-5p	hsa-miR-1909-3p	hsa-miR-6757-5p	1268 hsa-miR-6752-5p	1341 hsa-miR-6511b-5p	1186 hsa-miR-6792-5p
101	hsa-miR-6790-5p	hsa-miR-4497	hsa-miR-6088	hsa-miR-4789-5p	1878 hsa-miR-3191-3p	950 hsa-miR-6748-5p	282 hsa-miR-3194-3p
102	hsa-miR-2467-5p	hsa-miR-4455	hsa-miR-6816-5p	hsa-miR-4776-5p	1725 hsa-miR-4706	1376 hsa-miR-149-3p	2177 hsa-miR-593-3p
103	hsa-miR-4797-5p	hsa-miR-3185	hsa-miR-1199-5p	hsa-miR-4313	1176 hsa-miR-6165	1885 hsa-miR-2467-3p	2259 hsa-miR-665
104	hsa-miR-4255	hsa-miR-6805-5p	hsa-miR-4513	hsa-miR-4732-5p	2196 hsa-miR-3917	2561 hsa-miR-6880-3p	1782 hsa-miR-92a-2-5p
105	hsa-miR-4776-5p	hsa-miR-3679-3p	hsa-miR-3185	hsa-miR-4461	2203 hsa-miR-3663-3p	1026 hsa-miR-6794-5p	291 hsa-miR-4697-5p
106	hsa-miR-7977	hsa-miR-1343-5p	hsa-miR-4758-5p	hsa-miR-6807-5p	1106 hsa-miR-6762-5p	550 hsa-miR-6800-5p	1386 hsa-miR-1470
107	hsa-miR-6749-5p	hsa-miR-6887-5p	hsa-miR-1254	hsa-miR-6762-5p	2228 hsa-miR-6765-5p	1957 hsa-miR-4739	1627 hsa-miR-519c-3p
108	hsa-miR-2116-3p	hsa-miR-6775-5p	hsa-miR-92b-5p	hsa-miR-8073	101 hsa-miR-1914-5p	436 hsa-miR-3180-3p	948 hsa-miR-6756-5p
109	hsa-miR-762	hsa-miR-646	hsa-miR-4459	hsa-miR-3154	305 hsa-miR-1343-5p	1092 hsa-miR-4459	2144 hsa-miR-5004-5p
110	hsa-miR-154-3p	hsa-miR-4417	hsa-miR-1343-5p	hsa-miR-191-5p	2097 hsa-miR-939-5p	674 hsa-miR-4747-3p	1370 hsa-miR-96-5p
111	hsa-miR-1468-5p	hsa-miR-6763-5p	hsa-miR-221-3p	hsa-miR-1470	452 hsa-miR-4505	532 hsa-miR-4417	1076 hsa-miR-3687
112	hsa-miR-4429	hsa-miR-6076	hsa-miR-6757-5p	hsa-miR-6075	406 hsa-miR-29b-3p	1240 hsa-miR-3656	2215 hsa-miR-4783-3p
113	hsa-miR-3141	hsa-miR-4771	hsa-miR-4727-3p	hsa-miR-3191-3p	424 hsa-miR-1307-3p	1587 hsa-miR-6732-5p	2080 hsa-miR-6887-5p
114	hsa-miR-8485	hsa-miR-3960	hsa-miR-6165	hsa-miR-4448	2238 hsa-miR-6893-5p	1266 hsa-miR-6760-5p	2078 hsa-miR-6895-5p
115	hsa-miR-3664-5p	hsa-miR-1292-3p	hsa-miR-6762-5p	hsa-miR-7111-5p	2537 hsa-miR-4695-5p	1742 hsa-miR-4419a	1149 hsa-miR-4258
116	hsa-miR-4459	hsa-miR-92b-5p	hsa-miR-6070	hsa-miR-6750-5p	2127 hsa-miR-4750-5p	1574 hsa-miR-4455	1301 hsa-miR-214-5p
117	hsa-miR-6793-5p	hsa-miR-516a-5p	hsa-miR-6501-3p	hsa-miR-7975	1170 hsa-miR-4442	282 hsa-miR-3194-3p	451 hsa-miR-4668-5p
118	hsa-miR-5583-3p	hsa-miR-208a-5p	hsa-miR-6795-5p	hsa-miR-3934-5p	271 hsa-miR-3648	1229 hsa-miR-3185	1030 hsa-miR-6778-5p
119	hsa-miR-4695-5p	hsa-miR-3940-5p	hsa-miR-320b	hsa-miR-4763-3p	1563 hsa-miR-4286	406 hsa-miR-29b-3p	1094 hsa-miR-4756-5p
120	hsa-miR-6841-3p	hsa-miR-1915-3p	hsa-miR-6791-5p	hsa-miR-6776-5p	2324 hsa-miR-7109-5p	1915 hsa-miR-5705	1576 hsa-miR-5699-3p
121	hsa-miR-1288-3p	hsa-miR-1237-5p	hsa-miR-1237-5p	hsa-miR-6765-3p	432 hsa-miR-3622a-5p	1186 hsa-miR-6792-5p	1358 hsa-miR-128-2-5p
122	hsa-miR-920	hsa-miR-4505	hsa-miR-3656	hsa-miR-6801-5p	21 hsa-miR-4281	623 hsa-miR-3064-5p	140 hsa-miR-4745-5p
123	hsa-miR-4803	hsa-miR-4447	hsa-miR-8052	hsa-miR-1233-5p	1215 hsa-miR-92b-5p	1963 hsa-miR-3937	836 hsa-miR-4662b
124	hsa-miR-4635	hsa-miR-149-3p	hsa-miR-4433a-3p	hsa-miR-6893-5p	810 hsa-miR-373-5p	1175 hsa-miR-4730	2374 hsa-miR-4530
125	hsa-miR-4419a	hsa-miR-6778-5p	hsa-miR-4695-5p	hsa-miR-4664-5p	232 hsa-miR-504-3p	932 hsa-miR-4532	217 hsa-miR-6715b-5p
126	hsa-miR-377-3p	hsa-miR-665	hsa-miR-1915-3p	hsa-miR-320b	292 hsa-miR-4652-5p	360 hsa-miR-3122	374 hsa-miR-152-5p
127	hsa-miR-8071	hsa-miR-4507	hsa-miR-1914-5p	hsa-miR-4726-5p	179 hsa-miR-29b-1-5p	398 hsa-miR-8064	1645 hsa-miR-3160-5p
128	hsa-miR-3142	hsa-miR-4492	hsa-miR-6766-5p	hsa-miR-4286	2287 hsa-miR-4497	2331 hsa-miR-191-5p	2382 hsa-miR-1185-2-3p
129	hsa-miR-650	hsa-miR-204-3p	hsa-miR-3122	hsa-miR-8052	1464 hsa-miR-3178	2468 hsa-miR-6793-5p	603 hsa-miR-4708-3p
130	hsa-miR-3162-3p	hsa-miR-6511b-5p	hsa-miR-940	hsa-miR-4665-3p	2098 hsa-miR-760	227 hsa-miR-6812-5p	1385 hsa-miR-1914-3p
131	hsa-miR-15a-3p	hsa-miR-4708-3p	hsa-miR-671-5p	hsa-miR-6877-5p	141 hsa-miR-4462	2388 hsa-miR-6763-5p	770 hsa-miR-4651
132	hsa-miR-4471	hsa-miR-8072	hsa-miR-6803-5p	hsa-miR-516a-5p	421 hsa-miR-1908-5p	1265 hsa-miR-4450	1232 hsa-miR-628-5p
133	hsa-miR-513c-5p	hsa-miR-6799-5p	hsa-miR-4489	hsa-miR-642a-3p	2525 hsa-miR-4259	1030 hsa-miR-6778-5p	249 hsa-miR-17-3p
134	hsa-miR-6796-5p	hsa-miR-557	hsa-miR-3663-3p	hsa-miR-7843-5p	2561 hsa-miR-6880-3p	194 hsa-miR-4799-3p	502 hsa-miR-4252
135	hsa-miR-6779-5p	hsa-miR-5001-5p	hsa-miR-6879-5p	hsa-miR-4751	2374 hsa-miR-4530	1858 hsa-miR-557	962 hsa-miR-6868-5p
136	hsa-miR-3175	hsa-miR-486-5p	hsa-miR-625-3p	hsa-miR-3122	2039 hsa-miR-3714	2267 hsa-miR-296-5p	479 hsa-miR-6840-3p
137	hsa-miR-1471	hsa-miR-6798-3p	hsa-miR-516a-5p	hsa-miR-6787-5p	1253 hsa-miR-4733-3p	1697 hsa-miR-144-5p	2088 hsa-miR-422a
138	hsa-miR-4726-5p	hsa-miR-6722-3p	hsa-miR-6807-5p	hsa-miR-4646-5p	1186 hsa-miR-6792-5p	2295 hsa-miR-4419b	193 hsa-miR-4646-5p
139	hsa-miR-6806-5p	hsa-miR-551b-5p	hsa-miR-4286	hsa-miR-1908-3p	1179 hsa-miR-6086	1797 hsa-miR-4638-5p	75 hsa-miR-8089
140	hsa-miR-31-5p	hsa-miR-3620-5p	hsa-miR-1207-5p	hsa-miR-6795-5p	546 hsa-miR-6816-5p	75 hsa-miR-8089	1989 hsa-miR-6798-3p
141	hsa-miR-1229-5p	hsa-miR-4442	hsa-miR-941	hsa-miR-31-3p	1338 hsa-miR-208a-5p	168 hsa-miR-486-5p	2254 hsa-miR-99b-5p
142	hsa-miR-6868-3p	hsa-miR-6777-5p	hsa-miR-5189-5p	hsa-miR-1247-3p	991 hsa-miR-320b	1200 hsa-miR-7114-5p	1533 hsa-miR-18a-5p
143	hsa-miR-5007-5p	hsa-miR-1268b	hsa-miR-6861-5p	hsa-miR-4480	10 hsa-miR-451a	2058 hsa-miR-1236-5p	292 hsa-miR-4652-5p
144	hsa-miR-3689b-3p_hsa-miR-3689c	hsa-miR-4646-5p	hsa-miR-7109-5p	hsa-miR-4419a	2082 hsa-miR-6879-5p	113 hsa-miR-3616-3p	991 hsa-miR-320b
145	hsa-miR-6767-3p	hsa-miR-4459	hsa-miR-1233-5p	hsa-miR-939-5p	1988 hsa-miR-6799-5p	21 hsa-miR-4281	88 hsa-miR-92a-3p
146	hsa-miR-3177-5p	hsa-miR-1254	hsa-miR-6802-5p	hsa-miR-4472	2484 hsa-miR-7107-5p	312 hsa-miR-204-3p	360 hsa-miR-3122
147	hsa-miR-7641	hsa-miR-7150	hsa-miR-6849-5p	hsa-miR-17-3p	1275 hsa-miR-1237-5p	1292 hsa-miR-409-5p	215 hsa-miR-892c-3p
148	hsa-miR-6753-5p	hsa-miR-939-5p	hsa-miR-3610	hsa-miR-1471	291 hsa-miR-4697-5p	2474 hsa-miR-6769a-5p	1565 hsa-miR-4718
149	hsa-miR-6728-5p	hsa-miR-7107-5p	hsa-miR-3196	hsa-miR-23a-3p	601 hsa-miR-1915-3p	2484 hsa-miR-7107-5p	1814 hsa-miR-4472
150	hsa-miR-5011-5p	hsa-miR-4750-5p	hsa-miR-3652	hsa-miR-6737-5p	2164 hsa-miR-7111-5p	572 hsa-miR-185-3p	1341 hsa-miR-6511b-5p
151	hsa-miR-6765-5p	hsa-miR-3937	hsa-miR-504-3p	hsa-miR-671-5p	313 hsa-miR-6769b-5p	1274 hsa-miR-1238-5p	713 hsa-miR-6773-3p
152	hsa-miR-4433a-5p	hsa-miR-296-5p	hsa-miR-5739	hsa-miR-1199-5p	2445 hsa-miR-4322	2096 hsa-miR-940	444 hsa-miR-3664-3p
153	hsa-miR-642a-3p	hsa-miR-1246	hsa-miR-1202	hsa-miR-3936	30 hsa-miR-1254	345 hsa-miR-3141	1702 hsa-miR-501-5p
154	hsa-miR-4423-5p	hsa-miR-7109-5p	hsa-miR-3160-5p	hsa-miR-4676-5p	2150 hsa-miR-6789-5p	376 hsa-miR-6722-5p	1154 hsa-miR-499b-3p
155	hsa-miR-3198	hsa-miR-6802-5p	hsa-miR-4732-5p	hsa-miR-8071	1804 hsa-miR-3960	2324 hsa-miR-7109-5p	1988 hsa-miR-6799-5p
156	hsa-miR-7106-3p	hsa-miR-6779-5p	hsa-miR-3178	hsa-miR-940	1692 hsa-miR-16-5p	375 hsa-miR-6722-3p	1519 hsa-miR-8086
157	hsa-miR-4323	hsa-miR-1914-5p	hsa-miR-4750-5p	hsa-miR-6822-5p	360 hsa-miR-3122	947 hsa-miR-6763-3p	795 hsa-miR-5739
158	hsa-miR-548at-5p	hsa-miR-6787-5p	hsa-miR-5001-5p	hsa-miR-1238-5p	2209 hsa-miR-4640-5p	322 hsa-miR-20a-3p	955 hsa-miR-4632-5p
159	hsa-miR-3150b-3p	hsa-miR-6786-5p	hsa-miR-6831-5p	hsa-miR-4710	1660 hsa-miR-6515-3p	10 hsa-miR-451a	1274 hsa-miR-1238-5p
160	hsa-miR-515-3p	hsa-miR-6726-5p	hsa-miR-1247-3p	hsa-miR-4435	1009 hsa-miR-3162-5p	832 hsa-miR-1228-3p	1763 hsa-miR-6834-3p
161	hsa-miR-93-5p	hsa-miR-6126	hsa-miR-7975	hsa-miR-3917	2187 hsa-miR-3154	1575 hsa-miR-4488	2420 hsa-miR-769-3p
162	hsa-miR-185-3p	hsa-miR-3181	hsa-miR-4687-3p	hsa-miR-4783-3p	2369 hsa-miR-4687-3p	1022 hsa-miR-5001-5p	1508 hsa-miR-6821-5p
163	hsa-miR-4436b-5p	hsa-miR-2467-3p	hsa-miR-4454	hsa-miR-6769a-5p	495 hsa-miR-1181	770 hsa-miR-4651	1893 hsa-miR-4666a-5p
164	hsa-miR-6811-3p	hsa-miR-8063	hsa-miR-4776-5p	hsa-miR-4515	1385 hsa-miR-1914-3p	1805 hsa-miR-4783-5p	1642 hsa-miR-3169
165	hsa-miR-145-5p	hsa-miR-6869-5p	hsa-miR-2467-3p	hsa-miR-92a-3p	550 hsa-miR-6800-5p	1771 hsa-miR-410-3p	2007 hsa-miR-585-3p
166	hsa-miR-519b-3p	hsa-miR-6821-5p	hsa-miR-1238-5p	hsa-miR-92b-5p	781 hsa-miR-1247-3p	1254 hsa-miR-4476	2136 hsa-miR-4647
167	hsa-miR-1827	hsa-miR-5010-5p	hsa-miR-3648	hsa-miR-370-3p	389 hsa-miR-6802-5p	2485 hsa-miR-7106-3p	1355 hsa-miR-585-5p
168	hsa-miR-5701	hsa-miR-718	hsa-miR-3192-5p	hsa-miR-6890-5p	2200 hsa-miR-3679-3p	1920 hsa-miR-6849-5p	638 hsa-miR-6848-5p
169	hsa-miR-4685-5p	hsa-miR-4711-3p	hsa-miR-6075	hsa-miR-495-5p	1625 hsa-miR-4327	1176 hsa-miR-6165	2111 hsa-miR-208a-3p
170	hsa-miR-521	hsa-miR-4516	hsa-miR-2110	hsa-miR-4750-3p	2482 hsa-miR-7150	225 hsa-miR-6820-5p	1210 hsa-miR-23b-3p
171	hsa-miR-4778-5p	hsa-miR-423-5p	hsa-miR-4708-3p	hsa-miR-24-3p	1512 hsa-miR-6805-5p	2452 hsa-miR-4508	1728 hsa-miR-4650-5p
172	hsa-miR-595	hsa-miR-3192-5p	hsa-miR-4313	hsa-miR-3124-5p	1146 hsa-miR-3196	1275 hsa-miR-1237-5p	155 hsa-miR-6854-5p
173	hsa-miR-637	hsa-miR-1249-3p	hsa-miR-4723-5p	hsa-miR-625-3p	1470 hsa-miR-1268a	2387 hsa-miR-4732-5p	1288 hsa-miR-515-5p
174	hsa-miR-200a-5p	hsa-miR-4726-5p	hsa-miR-6769a-5p	hsa-miR-6892-5p	290 hsa-miR-4727-3p	1613 hsa-miR-200a-5p	223 hsa-miR-6828-5p
175	hsa-miR-6859-5p	hsa-miR-4483	hsa-miR-195-5p	hsa-miR-4436b-3p	1173 hsa-miR-4463	1328 hsa-miR-5090	1010 hsa-miR-4521
176	hsa-miR-4671-3p	hsa-miR-4789-5p	hsa-miR-1268a	hsa-miR-4514	1346 hsa-miR-6831-5p	2028 hsa-miR-3181	1219 hsa-miR-548c-3p
177	hsa-miR-655-5p	hsa-miR-4462	hsa-miR-6799-5p	hsa-miR-4771	2497 hsa-miR-551b-5p	1498 hsa-miR-5088-5p	873 hsa-miR-6771-3p
178	hsa-miR-181c-5p	hsa-miR-6889-5p	hsa-miR-370-3p	hsa-miR-3177-5p	1990 hsa-miR-6791-5p	777 hsa-miR-1227-5p	689 hsa-miR-3064-3p
179	hsa-miR-625-3p	hsa-miR-6800-5p	hsa-miR-4652-5p	hsa-miR-4496	375 hsa-miR-6722-3p	621 hsa-miR-4786-5p	2325 hsa-miR-7108-3p
180	hsa-miR-6740-5p	hsa-miR-6791-5p	hsa-miR-6729-3p	hsa-miR-4321	2314 hsa-miR-6771-5p	1029 hsa-miR-6785-3p	1946 hsa-miR-2110
181	hsa-miR-664a-5p	hsa-miR-6737-5p	hsa-miR-296-5p	hsa-miR-6070	1372 hsa-miR-23a-3p	1036 hsa-miR-4433b-5p	1013 hsa-miR-4453
182	hsa-miR-320b	hsa-miR-574-5p	hsa-miR-760	hsa-miR-1224-5p	530 hsa-miR-4535	1372 hsa-miR-23a-3p	238 hsa-miR-8068
183	hsa-miR-642a-5p	hsa-miR-5739	hsa-miR-24-3p	hsa-miR-933	531 hsa-miR-4776-5p	1533 hsa-miR-18a-5p	424 hsa-miR-1307-3p
184	hsa-miR-7106-5p	hsa-miR-6878-5p	hsa-miR-3180-3p	hsa-miR-3153	990 hsa-miR-320c	1882 hsa-miR-320e	878 hsa-miR-7161-3p
185	hsa-miR-33b-3p	hsa-miR-4725-3p	hsa-miR-3934-5p	hsa-miR-3150a-3p	2259 hsa-miR-665	611 hsa-miR-3688-5p	532 hsa-miR-4417
186	hsa-miR-4442	hsa-miR-3122	hsa-miR-6789-5p	hsa-miR-4276	282 hsa-miR-3194-3p	391 hsa-miR-520f-5p	1890 hsa-miR-4435
187	hsa-miR-4263	hsa-miR-8059	hsa-miR-615-5p	hsa-miR-4738-3p	2267 hsa-miR-296-5p	1357 hsa-miR-1249-5p	2301 hsa-miR-6125
188	hsa-miR-4436a	hsa-miR-6875-5p	hsa-miR-6800-5p	hsa-miR-4755-3p	2474 hsa-miR-6769a-5p	573 hsa-miR-150-3p	569 hsa-miR-24-1-5p
189	hsa-miR-15a-5p	hsa-miR-6861-5p	hsa-miR-4535	hsa-miR-4535	1946 hsa-miR-2110	90 hsa-miR-20a-5p	555 hsa-miR-1199-5p
190	hsa-miR-16-1-3p	hsa-miR-6840-3p	hsa-miR-373-5p	hsa-miR-4433a-3p	1710 hsa-miR-423-5p	1005 hsa-miR-4465	2163 hsa-miR-7154-5p
191	hsa-miR-6729-5p	hsa-miR-4651	hsa-miR-3162-3p	hsa-miR-6715b-5p	2312 hsa-miR-6779-5p	2054 hsa-miR-3158-5p	2558 hsa-miR-6889-5p
192	hsa-miR-1199-3p	hsa-miR-4508	hsa-miR-6822-5p	hsa-miR-760	613 hsa-miR-4736	2445 hsa-miR-4322	2085 hsa-miR-6870-3p
193	hsa-miR-1256	hsa-miR-4454	hsa-miR-642a-3p	hsa-miR-4687-5p	312 hsa-miR-204-3p	1188 hsa-miR-6784-5p	2278 hsa-miR-4662a-3p
194	hsa-miR-412-3p	hsa-miR-4436b-5p	hsa-miR-4718	hsa-miR-4444	436 hsa-miR-3180-3p	1710 hsa-miR-423-5p	610 hsa-miR-4423-5p
195	hsa-miR-4730	hsa-miR-8089	hsa-miR-1587	hsa-miR-652-5p	1274 hsa-miR-1238-5p	1338 hsa-miR-208a-5p	945 hsa-miR-4697-3p
196	hsa-miR-488-5p	hsa-miR-8071	hsa-miR-1181	hsa-miR-16-5p	154 hsa-miR-6861-5p	1778 hsa-miR-222-5p	1057 hsa-miR-516a-5p
197	hsa-miR-3978	hsa-miR-4747-3p	hsa-miR-1307-3p	hsa-miR-4513	333 hsa-miR-1202	399 hsa-miR-7854-3p	2347 hsa-miR-548u
198	hsa-miR-2117	hsa-miR-4513	hsa-miR-6891-5p	hsa-miR-504-3p	78 hsa-miR-8072	1532 hsa-miR-19b-3p	927 hsa-miR-4728-5p
199	hsa-miR-6083	hsa-miR-1914-3p	hsa-miR-4442	hsa-miR-4475	844 hsa-miR-4665-3p	141 hsa-miR-4462	302 hsa-miR-4635
200	hsa-miR-515-5p	hsa-miR-874-3p	hsa-miR-7977	hsa-miR-658	393 hsa-miR-7975	784 hsa-miR-3944-5p	899 hsa-miR-624-5p
201	hsa-miR-873-3p	hsa-miR-658	hsa-miR-4646-5p	hsa-miR-519d-5p	1210 hsa-miR-23b-3p	769 hsa-miR-4644	1118 hsa-miR-6882-5p
202	hsa-miR-548aa_hsa-miR-548t-3p	hsa-miR-504-3p	hsa-miR-4690-5p	hsa-miR-937-5p	1362 hsa-miR-8059	495 hsa-miR-1181	1214 hsa-miR-556-3p
203	hsa-miR-526a_hsa-miR-520c-5p_hsa-miR-518d-5p	hsa-miR-4450	hsa-miR-191-5p	hsa-miR-409-5p	1240 hsa-miR-3656	2402 hsa-miR-6875-5p	2123 hsa-miR-3929
204	hsa-miR-4639-5p	hsa-miR-4439	hsa-miR-6125	hsa-miR-320c	698 hsa-miR-6131	88 hsa-miR-92a-3p	2537 hsa-miR-4695-5p
205	hsa-miR-7706	hsa-miR-4286	hsa-miR-365a-5p	hsa-miR-7854-3p	479 hsa-miR-6840-3p	1255 hsa-miR-4687-5p	78 hsa-miR-8072
206	hsa-miR-126-3p	hsa-miR-1275	hsa-miR-652-5p	hsa-miR-8072	1963 hsa-miR-3937	281 hsa-miR-4663	1612 hsa-miR-369-5p
207	hsa-miR-6892-3p	hsa-miR-3610	hsa-miR-92a-2-5p	hsa-miR-22-3p	1376 hsa-miR-149-3p	735 hsa-miR-615-5p	2369 hsa-miR-4687-3p
208	hsa-miR-6835-3p	hsa-miR-3180-3p	hsa-miR-4274	hsa-miR-135a-3p	225 hsa-miR-6820-5p	2558 hsa-miR-6889-5p	1560 hsa-miR-3134
209	hsa-miR-4530	hsa-miR-31-3p	hsa-miR-4750-3p	hsa-miR-5572	1715 hsa-miR-3622b-5p	790 hsa-miR-6750-5p	1022 hsa-miR-5001-5p
210	hsa-miR-6730-3p	hsa-miR-29b-1-5p	hsa-miR-4447	hsa-miR-6885-5p	1975 hsa-miR-4707-5p	1028 hsa-miR-6786-5p	996 hsa-miR-3129-3p
211	hsa-miR-629-5p	hsa-miR-7113-3p	hsa-miR-4433b-3p	hsa-miR-4261	365 hsa-miR-5008-5p	1284 hsa-miR-31-3p	2200 hsa-miR-3679-3p
212	hsa-miR-5691	hsa-miR-6784-5p	hsa-miR-3194-3p	hsa-miR-208a-5p	1456 hsa-miR-1207-5p	1883 hsa-miR-3156-5p	1484 hsa-miR-4675
213	hsa-miR-3137	hsa-miR-6769a-5p	hsa-miR-4746-3p	hsa-miR-373-5p	2452 hsa-miR-4508	2013 hsa-miR-140-5p	2230 hsa-miR-6757-5p
214	hsa-miR-520a-5p	hsa-miR-6757-5p	hsa-miR-1914-3p	hsa-miR-4533	1020 hsa-miR-6075	374 hsa-miR-152-5p	2059 hsa-miR-1233-5p
215	hsa-miR-8056	hsa-miR-520f-5p	hsa-miR-4443	hsa-miR-302c-5p	1782 hsa-miR-92a-2-5p	1675 hsa-miR-519d-5p	747 hsa-miR-148a-3p
216	hsa-miR-6504-5p	hsa-miR-4515	hsa-miR-3622b-5p	hsa-miR-1915-5p	622 hsa-miR-4700-5p	1520 hsa-miR-8071	141 hsa-miR-4462
217	hsa-miR-4802-3p	hsa-miR-320b	hsa-miR-4665-5p	hsa-miR-4684-3p	1655 hsa-miR-4789-5p	2021 hsa-miR-630	1658 hsa-miR-6724-5p
218	hsa-miR-6809-3p	hsa-miR-3141	hsa-miR-149-3p	hsa-miR-3652	1292 hsa-miR-409-5p	586 hsa-miR-1275	154 hsa-miR-6861-5p
219	hsa-miR-6736-3p	hsa-miR-6864-3p	hsa-miR-658	hsa-miR-4529-3p	2468 hsa-miR-6793-5p	1370 hsa-miR-96-5p	1664 hsa-miR-5571-3p
220	hsa-miR-759	hsa-miR-6792-5p	hsa-miR-548s	hsa-miR-371b-5p	1271 hsa-miR-6743-5p	852 hsa-miR-4748	2474 hsa-miR-6769a-5p
221	hsa-miR-4460	hsa-miR-6781-5p	hsa-miR-4688	hsa-miR-3181	532 hsa-miR-4417	1655 hsa-miR-4789-5p	1999 hsa-miR-7847-3p
222	hsa-miR-6511b-3p	hsa-miR-6780b-5p	hsa-miR-6842-5p	hsa-miR-4700-5p	1915 hsa-miR-5705	613 hsa-miR-4736	198 hsa-miR-4491
223	hsa-miR-6826-3p	hsa-miR-4755-3p	hsa-miR-4707-3p	hsa-miR-4294	523 hsa-miR-4534	2287 hsa-miR-4497	116 hsa-miR-3200-5p
224	hsa-miR-5000-5p	hsa-miR-4443	hsa-miR-320c	hsa-miR-1273g-3p	1172 hsa-miR-4690-5p	2038 hsa-miR-3180	2531 hsa-miR-4711-5p
225	hsa-miR-4440	hsa-miR-18a-5p	hsa-miR-6819-5p	hsa-miR-4534	661 hsa-miR-671-5p	400 hsa-miR-7853-5p	1577 hsa-miR-5698
226	hsa-miR-3147	hsa-miR-1238-5p	hsa-miR-4707-5p	hsa-miR-519c-5p_hsa-miR-523-5p_hsa-miR-518e-5p_hsa-miR-522-5p_hsa-miR-519a-5p_hsa-miR-519b-5p	573 hsa-miR-150-3p	1813 hsa-miR-3940-5p	1282 hsa-miR-6864-5p
227	hsa-miR-487a-3p	hsa-miR-7975	hsa-miR-4294	hsa-miR-6766-5p	2289 hsa-miR-1587	393 hsa-miR-7975	1275 hsa-miR-1237-5p
228	hsa-miR-5095	hsa-miR-5008-5p	hsa-miR-4787-5p	hsa-miR-4260	521 hsa-miR-3147	2315 hsa-miR-6770-3p	1383 hsa-miR-507
229	hsa-miR-106b-3p	hsa-miR-4800-3p	hsa-miR-6793-5p	hsa-miR-342-5p	603 hsa-miR-4708-3p	1843 hsa-miR-7851-3p	2547 hsa-miR-4723-5p
230	hsa-miR-4320	hsa-miR-4741	hsa-miR-3177-5p	hsa-miR-3197	2201 hsa-miR-3679-5p	1020 hsa-miR-6075	2461 hsa-miR-6088
231	hsa-miR-4520-5p	hsa-miR-4484	hsa-miR-6750-5p	hsa-miR-4711-3p	1885 hsa-miR-2467-3p	151 hsa-miR-345-3p	1777 hsa-miR-1183
232	hsa-miR-3145-5p	hsa-miR-3135b	hsa-miR-6747-5p	hsa-miR-4675	2545 hsa-miR-4669	179 hsa-miR-29b-1-5p	2452 hsa-miR-4508
233	hsa-miR-7975	hsa-miR-1908-3p	hsa-miR-3646	hsa-miR-6127	1264 hsa-miR-4489	1625 hsa-miR-4327	1755 hsa-miR-197-5p
234	hsa-miR-631	hsa-miR-6822-5p	hsa-miR-4433a-5p	hsa-miR-6501-5p	181 hsa-miR-1193	1815 hsa-miR-4447	1773 hsa-miR-429
235	hsa-miR-4421	hsa-miR-6732-5p	hsa-miR-6765-3p	hsa-miR-6880-5p	88 hsa-miR-92a-3p	583 hsa-miR-1471	237 hsa-miR-8069
236	hsa-miR-1323	hsa-miR-6729-3p	hsa-miR-3960	hsa-miR-1914-3p	956 hsa-miR-6892-5p	2312 hsa-miR-6779-5p	1719 hsa-miR-3132
237	hsa-miR-548t-5p	hsa-miR-642b-3p	hsa-miR-208a-5p	hsa-miR-7641	434 hsa-miR-3610	1495 hsa-miR-4439	1460 hsa-miR-187-5p
238	hsa-miR-7157-5p	hsa-miR-4727-3p	hsa-miR-4751	hsa-miR-4730	735 hsa-miR-615-5p	2173 hsa-miR-133a-3p	2552 hsa-miR-6744-3p
239	hsa-miR-7159-3p	hsa-miR-4723-5p	hsa-miR-4505	hsa-miR-23b-3p	2402 hsa-miR-6875-5p	1950 hsa-miR-3175	2274 hsa-miR-1227-3p
240	hsa-miR-519c-5p_hsa-miR-523-5p_hsa-miR-518e-5p_hsa-miR-522-5p_hsa-miR-519a-5p_hsa-miR-519b-5p	hsa-miR-4722-5p	hsa-miR-6779-5p	hsa-miR-3178	1357 hsa-miR-1249-5p	206 hsa-miR-5009-3p	600 hsa-miR-548w
241	hsa-miR-431-3p	hsa-miR-4433a-3p	hsa-miR-4480	hsa-miR-6086	1616 hsa-miR-663b	2252 hsa-miR-370-3p	959 hsa-miR-6883-3p
242	hsa-miR-6506-5p	hsa-miR-1199-5p	hsa-miR-1249-3p	hsa-miR-3135b	1984 hsa-miR-5006-5p	1453 hsa-miR-329-3p	2087 hsa-miR-641
243	hsa-miR-1276	hsa-miR-4783-5p	hsa-miR-3679-5p	hsa-miR-4728-5p	800 hsa-miR-6878-5p	2423 hsa-miR-658	779 hsa-miR-1185-1-3p
244	hsa-miR-26a-5p	hsa-miR-4736	hsa-miR-6829-5p	hsa-miR-1247-5p	2331 hsa-miR-191-5p	1804 hsa-miR-3960	2415 hsa-miR-302a-5p
245	hsa-miR-5694	hsa-miR-4689	hsa-miR-4533	hsa-miR-6507-5p	1273 hsa-miR-6735-5p	1946 hsa-miR-2110	2239 hsa-miR-6892-3p
246	hsa-miR-5584-3p	hsa-miR-4480	hsa-miR-6086	hsa-miR-515-5p	272 hsa-miR-3646	582 hsa-miR-1537-3p	2258 hsa-miR-873-5p
247	hsa-miR-889-5p	hsa-miR-4327	hsa-miR-17-3p	hsa-miR-5705	1175 hsa-miR-4730	545 hsa-miR-6823-3p	1894 hsa-miR-4430
248	hsa-miR-1224-5p	hsa-miR-4257	hsa-miR-5572	hsa-miR-877-5p	1815 hsa-miR-4447	1999 hsa-miR-7847-3p	622 hsa-miR-4700-5p
249	hsa-miR-125a-5p	hsa-miR-371b-5p	hsa-miR-6763-3p	hsa-miR-4431	626 hsa-miR-1908-3p	1146 hsa-miR-3196	1268 hsa-miR-6752-5p
250	hsa-miR-3131	hsa-miR-3177-5p	hsa-miR-7845-5p	hsa-miR-5008-5p	2252 hsa-miR-370-3p	81 hsa-miR-518e-3p	2401 hsa-miR-6882-3p
251	hsa-miR-3654	hsa-miR-223-3p	hsa-miR-345-3p	hsa-miR-4633-3p	193 hsa-miR-4646-5p	438 hsa-miR-3131	1151 hsa-miR-1238-3p
252	hsa-miR-18b-3p	hsa-miR-1976	hsa-miR-6515-3p	hsa-miR-3622a-5p	1676 hsa-miR-7977	603 hsa-miR-4708-3p	1362 hsa-miR-8059
253	hsa-miR-519e-3p	hsa-miR-1260a	hsa-miR-4697-5p	hsa-miR-550a-5p	662 hsa-miR-654-5p	1947 hsa-miR-2052	1663 hsa-miR-5581-5p
254	hsa-miR-4690-3p	hsa-miR-7641	hsa-miR-3197	hsa-miR-614	2395 hsa-miR-6738-5p	441 hsa-miR-4707-3p	1378 hsa-miR-570-3p
255	hsa-miR-6508-3p	hsa-miR-6834-5p	hsa-miR-4488	hsa-miR-365a-5p	2230 hsa-miR-6757-5p	2497 hsa-miR-551b-5p	250 hsa-miR-17-5p
256	hsa-miR-423-5p	hsa-miR-6826-5p	hsa-miR-4322	hsa-miR-1226-5p	2232 hsa-miR-6749-5p	2113 hsa-miR-1185-5p	805 hsa-miR-639
257	hsa-miR-6876-5p	hsa-miR-6070	hsa-miR-3135b	hsa-miR-4740-5p	1635 hsa-miR-4513	1333 hsa-miR-4637	1039 hsa-miR-7159-5p
258	hsa-miR-6128	hsa-miR-4665-5p	hsa-miR-106a-3p	hsa-miR-3187-5p	745 hsa-miR-4274	1942 hsa-miR-767-3p	490 hsa-miR-448
259	hsa-miR-4717-5p	hsa-miR-4271	hsa-miR-4298	hsa-miR-3147	544 hsa-miR-6824-5p	1272 hsa-miR-6735-3p	2097 hsa-miR-939-5p
260	hsa-miR-3189-3p	hsa-miR-1249-5p	hsa-miR-6778-5p	hsa-miR-6869-3p	2550 hsa-miR-6753-5p	1693 hsa-miR-15a-5p	2248 hsa-miR-345-5p
261	hsa-miR-4716-5p	hsa-miR-6879-5p	hsa-miR-4651	hsa-miR-211-3p	1724 hsa-miR-4746-3p	979 hsa-miR-766-3p	10 hsa-miR-451a
262	hsa-miR-330-5p	hsa-miR-6770-3p	hsa-miR-548f-3p	hsa-miR-1915-3p	548 hsa-miR-6808-5p	330 hsa-miR-450a-5p	341 hsa-miR-4268
263	hsa-miR-1288-5p	hsa-miR-6760-5p	hsa-miR-320a	hsa-miR-3944-5p	950 hsa-miR-6748-5p	1925 hsa-miR-6832-3p	1781 hsa-miR-30d-3p
264	hsa-miR-342-3p	hsa-miR-6132	hsa-miR-371a-5p	hsa-miR-6729-3p	867 hsa-miR-6795-3p	2523 hsa-miR-3657	2563 hsa-miR-6872-3p
265	hsa-miR-6511b-5p	hsa-miR-4732-5p	hsa-miR-1908-3p	hsa-miR-4743-5p	770 hsa-miR-4651	2374 hsa-miR-4530	523 hsa-miR-4534
266	hsa-miR-4707-3p	hsa-miR-4638-5p	hsa-miR-933	hsa-miR-941	168 hsa-miR-486-5p	622 hsa-miR-4700-5p	1051 hsa-miR-122-5p
267	hsa-miR-95-5p	hsa-miR-4466	hsa-miR-7641	hsa-miR-6879-5p	2429 hsa-miR-675-5p	524 hsa-miR-5092	1228 hsa-miR-3179
268	hsa-miR-574-3p	hsa-miR-4433b-5p	hsa-miR-483-5p	hsa-miR-4447	674 hsa-miR-4747-3p	1385 hsa-miR-1914-3p	2460 hsa-miR-6089
269	hsa-miR-4691-3p	hsa-miR-4294	hsa-miR-7150	hsa-miR-4465	2191 hsa-miR-4313	634 hsa-miR-8485	1224 hsa-miR-548s
270	hsa-miR-4778-3p	hsa-miR-320a	hsa-miR-4640-5p	hsa-miR-3663-5p	2308 hsa-miR-6795-5p	2277 hsa-miR-4798-3p	1551 hsa-miR-20b-3p
271	hsa-miR-105-5p	hsa-miR-20a-3p	hsa-miR-6782-5p	hsa-miR-6840-3p	1429 hsa-miR-6726-5p	1724 hsa-miR-4746-3p	179 hsa-miR-29b-1-5p
272	hsa-miR-4321	hsa-miR-193a-5p	hsa-miR-675-5p	hsa-miR-345-3p	108 hsa-miR-483-5p	924 hsa-miR-4640-3p	2303 hsa-miR-6076
273	hsa-miR-199a-5p	hsa-miR-1202	hsa-miR-128-1-5p	hsa-miR-574-5p	1324 hsa-miR-4466	290 hsa-miR-4727-3p	1883 hsa-miR-3156-5p
274	hsa-miR-1911-5p	hsa-miR-920	hsa-miR-6875-5p	hsa-miR-4688	287 hsa-miR-4529-3p	452 hsa-miR-4505	762 hsa-miR-4302
275	hsa-miR-7150	hsa-miR-515-5p	hsa-miR-3181	hsa-miR-4470	281 hsa-miR-4663	1635 hsa-miR-4513	937 hsa-miR-758-5p
276	hsa-miR-518e-3p	hsa-miR-4675	hsa-miR-4710	hsa-miR-4695-5p	1322 hsa-miR-4270	929 hsa-miR-4731-5p	418 hsa-miR-299-5p
277	hsa-miR-25-3p	hsa-miR-4635	hsa-miR-6892-5p	hsa-miR-6895-5p	299 hsa-miR-4721	1961 hsa-miR-4429	2082 hsa-miR-6879-5p
278	hsa-miR-5089-5p	hsa-miR-342-5p	hsa-miR-6795-3p	hsa-miR-6845-5p	2423 hsa-miR-658	1764 hsa-miR-19b-2-5p	1346 hsa-miR-6831-5p
279	hsa-miR-129-1-3p	hsa-miR-320c	hsa-miR-8085	hsa-miR-6499-5p	1096 hsa-miR-495-5p	1362 hsa-miR-8059	2393 hsa-miR-6746-3p
280	hsa-miR-4731-3p	hsa-miR-3154	hsa-miR-4749-3p	hsa-miR-1260b	1574 hsa-miR-4455	205 hsa-miR-5010-5p	2208 hsa-miR-4649-5p
281	hsa-miR-4666b	hsa-miR-133a-3p	hsa-miR-4515	hsa-miR-8064	1098 hsa-miR-642a-3p	602 hsa-miR-4771	2477 hsa-miR-6505-5p
282	hsa-miR-132-3p	hsa-miR-527_hsa-miR-518a-5p	hsa-miR-4281	hsa-miR-320e	1884 hsa-miR-4480	1870 hsa-miR-331-5p	1958 hsa-miR-4506
283	hsa-miR-2392	hsa-miR-4529-3p	hsa-miR-1908-5p	hsa-miR-6891-5p	190 hsa-miR-1249-3p	2380 hsa-miR-642b-5p	1938 hsa-miR-920
284	hsa-miR-548ao-5p	hsa-miR-452-3p	hsa-miR-3188	hsa-miR-5010-5p	515 hsa-miR-371b-5p	548 hsa-miR-6808-5p	452 hsa-miR-4505
285	hsa-miR-6771-3p	hsa-miR-4322	hsa-miR-6726-5p	hsa-miR-4292	1981 hsa-miR-6132	882 hsa-miR-7110-5p	1815 hsa-miR-4447
286	hsa-miR-135b-3p	hsa-miR-4276	hsa-miR-4687-5p	hsa-miR-92a-2-5p	1030 hsa-miR-6778-5p	265 hsa-miR-1279	1060 hsa-miR-606
287	hsa-miR-30c-5p	hsa-miR-409-5p	hsa-miR-5008-5p	hsa-miR-4663	1565 hsa-miR-4718	2545 hsa-miR-4669	499 hsa-miR-148a-5p
288	hsa-miR-3912-3p	hsa-miR-124-3p	hsa-miR-486-5p	hsa-miR-7114-5p	1840 hsa-miR-8063	1009 hsa-miR-3162-5p	1092 hsa-miR-4459
289	hsa-miR-593-3p	hsa-miR-1227-5p	hsa-miR-150-3p	hsa-miR-365b-5p	1920 hsa-miR-6849-5p	1253 hsa-miR-4733-3p	1292 hsa-miR-409-5p
290	hsa-miR-34a-5p	hsa-miR-6842-5p	hsa-miR-6752-5p	hsa-miR-5093	1011 hsa-miR-4787-5p	1793 hsa-miR-548f-3p	2470 hsa-miR-6785-5p
291	hsa-miR-3653-5p	hsa-miR-6782-5p	hsa-miR-342-5p	hsa-miR-6795-3p	235 hsa-miR-8085	121 hsa-miR-4434	2545 hsa-miR-4669
292	hsa-miR-4640-5p	hsa-miR-548f-3p	hsa-miR-646	hsa-miR-6753-5p	2460 hsa-miR-6089	2048 hsa-miR-4725-3p	1122 hsa-miR-6866-5p
293	hsa-miR-216b-3p	hsa-miR-4691-5p	hsa-miR-614	hsa-miR-4713-3p	69 hsa-miR-6806-5p	1364 hsa-miR-518a-3p	674 hsa-miR-4747-3p
294	hsa-miR-874-3p	hsa-miR-4663	hsa-miR-4538	hsa-miR-4327	640 hsa-miR-6839-5p	2478 hsa-miR-7843-5p	324 hsa-miR-520a-3p
295	hsa-miR-520g-5p	hsa-miR-4485-5p	hsa-miR-6722-3p	hsa-miR-4483	717 hsa-miR-7845-5p	2124 hsa-miR-4276	368 hsa-miR-2392
296	hsa-miR-5006-5p	hsa-miR-4433b-3p	hsa-miR-7114-5p	hsa-miR-6789-5p	621 hsa-miR-4786-5p	1060 hsa-miR-606	19 hsa-miR-16-2-3p
297	hsa-miR-648	hsa-miR-370-3p	hsa-miR-4463	hsa-miR-3925-5p	1720 hsa-miR-3192-5p	966 hsa-miR-133b	1233 hsa-miR-625-3p
298	hsa-miR-4300	hsa-miR-320d	hsa-miR-6870-5p	hsa-miR-6824-5p	838 hsa-miR-642b-3p	77 hsa-miR-8073	1888 hsa-miR-4639-3p
299	hsa-miR-4750-3p	hsa-miR-3187-3p	hsa-miR-29b-1-5p	hsa-miR-6829-5p	1284 hsa-miR-31-3p	2142 hsa-miR-6081	1623 hsa-miR-99a-3p
300	hsa-miR-1269a	hsa-miR-3162-3p	hsa-miR-23a-3p	hsa-miR-548s	195 hsa-miR-4655-3p	243 hsa-miR-182-3p	1711 hsa-miR-335-3p
301	hsa-miR-6505-5p	hsa-miR-135a-3p	hsa-miR-5006-5p	hsa-miR-4481	1793 hsa-miR-548f-3p	1774 hsa-miR-1289	331 hsa-miR-1291
302	hsa-miR-1255b-2-3p	hsa-miR-6766-3p	hsa-miR-92a-3p	hsa-miR-193a-5p	1921 hsa-miR-6848-3p	1004 hsa-miR-3156-3p	1011 hsa-miR-4787-5p
303	hsa-miR-8077	hsa-miR-6753-5p	hsa-miR-5010-5p	hsa-miR-296-5p	2035 hsa-miR-874-3p	2187 hsa-miR-3154	606 hsa-miR-4719
304	hsa-miR-1253	hsa-miR-6747-5p	hsa-miR-4789-5p	hsa-miR-181d-3p	1181 hsa-miR-6070	410 hsa-let-7e-5p	1478 hsa-miR-4671-5p
305	hsa-miR-3180-3p	hsa-miR-6743-5p	hsa-miR-6797-5p	hsa-miR-2110	1650 hsa-miR-4688	449 hsa-miR-4766-3p	1783 hsa-miR-92a-1-5p
306	hsa-miR-769-5p	hsa-miR-650	hsa-miR-31-3p	hsa-miR-6875-5p	1233 hsa-miR-625-3p	1012 hsa-miR-4496	1762 hsa-miR-6835-5p
307	hsa-miR-30d-5p	hsa-miR-550a-5p	hsa-miR-550a-5p	hsa-miR-8059	2547 hsa-miR-4723-5p	2175 hsa-miR-223-3p	2224 hsa-miR-4540
308	hsa-miR-6505-3p	hsa-miR-4633-5p	hsa-miR-654-5p	hsa-miR-6744-5p	1890 hsa-miR-4435	2078 hsa-miR-6895-5p	1748 hsa-miR-3912-5p
309	hsa-miR-4701-5p	hsa-miR-4487	hsa-miR-6753-5p	hsa-miR-619-5p	111 hsa-miR-3652	1690 hsa-miR-30a-5p	1961 hsa-miR-4429
310	hsa-miR-4632-5p	hsa-miR-4298	hsa-miR-6743-5p	hsa-miR-103a-3p	2301 hsa-miR-6125	2300 hsa-miR-6126	2444 hsa-miR-2114-5p
311	hsa-miR-1914-3p	hsa-miR-3150a-3p	hsa-miR-8059	hsa-miR-6068	1408 hsa-miR-3162-3p	2563 hsa-miR-6872-3p	70 hsa-miR-6805-3p
312	hsa-miR-3688-3p	hsa-miR-23a-3p	hsa-miR-6792-5p	hsa-miR-4669	1742 hsa-miR-4419a	1884 hsa-miR-4480	2279 hsa-miR-4432
313	hsa-miR-31-3p	hsa-miR-1228-3p	hsa-miR-191-3p	hsa-miR-6726-5p	771 hsa-miR-4741	382 hsa-miR-4524b-5p	670 hsa-miR-1178-3p
314	hsa-miR-4643	hsa-miR-7111-5p	hsa-miR-6880-3p	hsa-miR-654-5p	1568 hsa-miR-4673	2196 hsa-miR-3917	1324 hsa-miR-4466
315	hsa-miR-3158-5p	hsa-miR-6891-3p	hsa-miR-211-3p	hsa-miR-6088	1587 hsa-miR-6732-5p	1472 hsa-miR-1253	803 hsa-miR-6869-3p
316	hsa-miR-155-3p	hsa-miR-6789-5p	hsa-miR-4730	hsa-miR-7977	975 hsa-miR-933	806 hsa-miR-384	593 hsa-miR-3619-5p
317	hsa-miR-517a-3p_hsa-miR-517b-3p	hsa-miR-642a-3p	hsa-miR-195-3p	hsa-miR-598-5p	2146 hsa-miR-4749-3p	325 hsa-miR-494-3p	1795 hsa-miR-3117-5p
318	hsa-miR-30c-2-3p	hsa-miR-525-5p	hsa-miR-7108-5p	hsa-miR-4706	586 hsa-miR-1275	1622 hsa-miR-100-3p	349 hsa-miR-1246
319	hsa-miR-5006-3p	hsa-miR-4750-3p	hsa-miR-371b-5p	hsa-miR-4433b-3p	1201 hsa-miR-7113-3p	1654 hsa-miR-4420	1429 hsa-miR-6726-5p
320	hsa-miR-6736-5p	hsa-miR-4749-5p	hsa-miR-4508	hsa-miR-6842-5p	1163 hsa-miR-3150a-3p	1563 hsa-miR-4286	258 hsa-miR-539-5p
321	hsa-miR-3145-3p	hsa-miR-4740-5p	hsa-miR-4664-5p	hsa-miR-106a-3p	740 hsa-miR-614	2524 hsa-miR-4297	271 hsa-miR-3648
322	hsa-miR-323b-3p	hsa-miR-4688	hsa-miR-3679-3p	hsa-miR-193b-5p	113 hsa-miR-3616-3p	22 hsa-miR-4271	2221 hsa-miR-1273g-3p
323	hsa-miR-3916	hsa-miR-4485-3p	hsa-miR-4783-5p	hsa-miR-505-5p	2237 hsa-miR-4750-3p	91 hsa-miR-34b-3p	1691 hsa-miR-29a-3p
324	hsa-miR-4706	hsa-miR-4433a-5p	hsa-miR-3714	hsa-miR-3162-3p	2540 hsa-miR-3184-3p	1878 hsa-miR-3191-3p	1598 hsa-miR-6853-5p
325	hsa-miR-4751	hsa-miR-4419b	hsa-miR-6808-5p	hsa-miR-4746-3p	2558 hsa-miR-6889-5p	2085 hsa-miR-6870-3p	2324 hsa-miR-7109-5p
326	hsa-miR-4325	hsa-miR-3688-5p	hsa-miR-4435	hsa-miR-92b-3p	522 hsa-miR-4722-5p	30 hsa-miR-1254	2407 hsa-miR-633
327	hsa-miR-6797-5p	hsa-miR-29b-3p	hsa-miR-4467	hsa-miR-466	2398 hsa-miR-6891-5p	2391 hsa-miR-6754-3p	1957 hsa-miR-4739
328	hsa-miR-196b-3p	hsa-miR-1247-3p	hsa-miR-557	hsa-miR-4649-5p	1972 hsa-miR-4454	1958 hsa-miR-4506	2122 hsa-miR-3934-5p
329	hsa-miR-4757-3p	hsa-miR-1224-5p	hsa-miR-4738-3p	hsa-miR-29b-2-5p	240 hsa-miR-8052	2242 hsa-miR-6877-5p	589 hsa-miR-151a-5p
330	hsa-miR-3610	hsa-miR-6819-5p	hsa-miR-1915-5p	hsa-miR-6797-5p	832 hsa-miR-1228-3p	287 hsa-miR-4529-3p	785 hsa-miR-3689f
331	hsa-miR-4304	hsa-miR-6816-5p	hsa-miR-135a-3p	hsa-miR-122-5p	1760 hsa-miR-6842-5p	2398 hsa-miR-6891-5p	305 hsa-miR-1343-5p
332	hsa-miR-8058	hsa-miR-6795-3p	hsa-miR-1273g-3p	hsa-miR-526b-5p	441 hsa-miR-4707-3p	2424 hsa-miR-650	63 hsa-miR-6830-5p
333	hsa-miR-6810-3p	hsa-miR-6084	hsa-miR-1471	hsa-miR-4430	1508 hsa-miR-6821-5p	240 hsa-miR-8052	2316 hsa-miR-6507-3p
334	hsa-miR-3940-3p	hsa-miR-5572	hsa-miR-6869-3p	hsa-miR-1227-3p	1882 hsa-miR-320e	2383 hsa-miR-1271-3p	526 hsa-miR-5007-5p
335	hsa-miR-7159-5p	hsa-miR-5090	hsa-miR-6798-3p	hsa-miR-4697-5p	1805 hsa-miR-4783-5p	2153 hsa-miR-6780a-3p	1896 hsa-miR-5692a
336	hsa-miR-33a-5p	hsa-miR-365a-3p_hsa-miR-365b-3p	hsa-miR-7107-5p	hsa-miR-6830-5p	2564 hsa-miR-6865-5p	990 hsa-miR-320c	1919 hsa-miR-6856-3p
337	hsa-miR-3682-3p	hsa-miR-3621	hsa-miR-6776-5p	hsa-miR-5586-3p	22 hsa-miR-4271	891 hsa-miR-130a-3p	1143 hsa-miR-647
338	hsa-miR-5000-3p	hsa-miR-3158-5p	hsa-miR-6805-5p	hsa-miR-150-3p	1328 hsa-miR-5090	2285 hsa-miR-2115-3p	840 hsa-miR-3928-3p
339	hsa-miR-6720-5p	hsa-miR-30c-1-3p	hsa-miR-6840-3p	hsa-miR-6796-5p	1826 hsa-miR-6825-5p	599 hsa-miR-4267	2516 hsa-miR-3909
340	hsa-miR-1282	hsa-miR-204-5p	hsa-miR-4747-3p	hsa-miR-4274	2496 hsa-miR-574-5p	237 hsa-miR-8069	812 hsa-miR-30e-5p
341	hsa-miR-548as-5p	hsa-miR-1288-3p	hsa-miR-4783-3p	hsa-miR-4747-5p	1384 hsa-miR-1915-5p	1405 hsa-miR-4633-3p	2402 hsa-miR-6875-5p
342	hsa-miR-4316	hsa-miR-8073	hsa-miR-4740-5p	hsa-miR-4723-5p	568 hsa-miR-24-3p	2240 hsa-miR-6885-5p	801 hsa-miR-6877-3p
343	hsa-miR-4686	hsa-miR-6849-5p	hsa-miR-4792	hsa-miR-6081	2387 hsa-miR-4732-5p	1840 hsa-miR-8063	1285 hsa-miR-29a-5p
344	hsa-miR-8078	hsa-miR-6763-3p	hsa-miR-1234-3p	hsa-miR-885-3p	718 hsa-miR-7641	107 hsa-miR-486-3p	951 hsa-miR-6747-3p
345	hsa-miR-3167	hsa-miR-6742-5p	hsa-miR-1247-5p	hsa-miR-128-2-5p	583 hsa-miR-1471	255 hsa-miR-564	2498 hsa-miR-497-3p
346	hsa-miR-3173-5p	hsa-miR-6511a-5p	hsa-miR-6738-5p	hsa-miR-6728-5p	2457 hsa-miR-4665-5p	2050 hsa-miR-4791	2485 hsa-miR-7106-3p
347	hsa-miR-4452	hsa-miR-4792	hsa-miR-4771	hsa-miR-602	109 hsa-miR-342-5p	1335 hsa-miR-3977	1916 hsa-miR-181b-2-3p
348	hsa-miR-8052	hsa-miR-4690-5p	hsa-miR-23b-3p	hsa-miR-320d	1894 hsa-miR-4430	2128 hsa-miR-3187-3p	350 hsa-miR-1245a
349	hsa-miR-5004-3p	hsa-miR-4634	hsa-miR-495-5p	hsa-miR-6792-5p	574 hsa-miR-135a-3p	817 hsa-miR-543	833 hsa-miR-1228-5p
350	hsa-miR-101-5p	hsa-miR-4434	hsa-miR-423-5p	hsa-miR-4727-5p	947 hsa-miR-6763-3p	626 hsa-miR-1908-3p	2147 hsa-miR-4632-3p
351	hsa-miR-601	hsa-miR-4423-5p	hsa-miR-4270	hsa-miR-6846-5p	727 hsa-miR-320a	1424 hsa-miR-4524a-3p	207 hsa-miR-3976
352	hsa-miR-3689a-5p_hsa-miR-3689b-5p_hsa-miR-3689e	hsa-miR-4270	hsa-miR-5090	hsa-miR-4749-3p	361 hsa-miR-3135b	202 hsa-miR-4516	1458 hsa-miR-30b-3p
353	hsa-miR-6840-3p	hsa-miR-3922-3p	hsa-miR-638	hsa-miR-8078	204 hsa-miR-5189-5p	840 hsa-miR-3928-3p	910 hsa-miR-876-5p
354	hsa-miR-1261	hsa-miR-3152-5p	hsa-miR-3147	hsa-miR-1909-5p	1712 hsa-miR-371a-5p	2210 hsa-miR-4533	868 hsa-miR-6788-5p
355	hsa-miR-3660	hsa-miR-23b-3p	hsa-miR-6510-5p	hsa-miR-6778-5p	1042 hsa-miR-7108-5p	1981 hsa-miR-6132	381 hsa-miR-4524b-3p
356	hsa-miR-3927-3p	hsa-miR-1915-5p	hsa-miR-3928-3p	hsa-miR-3688-5p	845 hsa-miR-4444	249 hsa-miR-17-3p	536 hsa-miR-6719-3p
357	hsa-miR-548a-5p	hsa-miR-15a-5p	hsa-miR-6511a-5p	hsa-miR-107	376 hsa-miR-6722-5p	1874 hsa-miR-3621	2312 hsa-miR-6779-5p
358	hsa-miR-6076	hsa-miR-134-5p	hsa-miR-4640-3p	hsa-miR-4476	2454 hsa-miR-4538	843 hsa-miR-2116-3p	99 hsa-miR-506-3p
359	hsa-miR-6818-3p	hsa-miR-8052	hsa-miR-6839-5p	hsa-miR-4290	602 hsa-miR-4771	1831 hsa-miR-6808-3p	1934 hsa-miR-302b-5p
360	hsa-miR-4636	hsa-miR-7110-5p	hsa-miR-22-3p	hsa-miR-4779	865 hsa-miR-365a-5p	1508 hsa-miR-6821-5p	2525 hsa-miR-4259
361	hsa-miR-3925-3p	hsa-miR-6848-5p	hsa-miR-6786-5p	hsa-miR-6759-5p	2319 hsa-miR-4433b-3p	41 hsa-miR-4483	1036 hsa-miR-4433b-5p
362	hsa-miR-7856-5p	hsa-miR-6795-5p	hsa-miR-4292	hsa-miR-6076	577 hsa-miR-92b-3p	2212 hsa-miR-1268b	1920 hsa-miR-6849-5p
363	hsa-miR-517-5p	hsa-miR-6771-5p	hsa-miR-874-3p	hsa-miR-4420	1057 hsa-miR-516a-5p	1500 hsa-miR-6716-5p	859 hsa-miR-6127
364	hsa-miR-494-5p	hsa-miR-675-5p	hsa-miR-4472	hsa-miR-4673	634 hsa-miR-8485	484 hsa-miR-519e-5p	2251 hsa-miR-330-3p
365	hsa-miR-653-3p	hsa-miR-6727-5p	hsa-miR-6806-5p	hsa-miR-4757-5p	1668 hsa-miR-6819-5p	1271 hsa-miR-6743-5p	148 hsa-miR-1266-3p
366	hsa-miR-6865-3p	hsa-miR-5705	hsa-miR-4419a	hsa-miR-4316	1007 hsa-miR-4443	1107 hsa-miR-6761-3p	325 hsa-miR-494-3p
367	hsa-miR-338-5p	hsa-miR-5088-5p	hsa-miR-6089	hsa-miR-4651	263 hsa-miR-320d	2437 hsa-miR-4482-5p	284 hsa-miR-4766-5p
368	hsa-miR-7973	hsa-miR-4707-3p	hsa-miR-6735-5p	hsa-miR-6861-5p	2428 hsa-miR-1260a	2486 hsa-miR-574-3p	370 hsa-miR-4652-3p
369	hsa-miR-193b-5p	hsa-miR-4694-5p	hsa-miR-4417	hsa-miR-1249-3p	2048 hsa-miR-4725-3p	122 hsa-miR-4515	1532 hsa-miR-19b-3p
370	hsa-miR-4537	hsa-miR-3153	hsa-miR-6124	hsa-miR-7107-5p	2392 hsa-miR-6747-5p	425 hsa-miR-1277-3p	973 hsa-miR-34b-5p
371	hsa-miR-3190-5p	hsa-miR-211-3p	hsa-miR-1227-3p	hsa-miR-1202	2032 hsa-miR-744-5p	1223 hsa-miR-586	2472 hsa-miR-6777-5p
372	hsa-miR-4661-5p	hsa-miR-140-5p	hsa-miR-4667-5p	hsa-miR-1287-5p	1500 hsa-miR-6716-5p	2072 hsa-miR-6751-5p	1650 hsa-miR-4688
373	hsa-miR-133a-3p	hsa-miR-130a-3p	hsa-miR-885-3p	hsa-miR-4443	503 hsa-miR-3197	2491 hsa-miR-144-3p	1720 hsa-miR-3192-5p
374	hsa-miR-1247-3p	hsa-let-7a-5p	hsa-miR-4327	hsa-miR-4455	65 hsa-miR-6822-5p	596 hsa-miR-3119	2482 hsa-miR-7150
375	hsa-miR-6883-5p	hsa-miR-887-3p	hsa-miR-4448	hsa-miR-5571-5p	1506 hsa-miR-6829-5p	2283 hsa-miR-3927-3p	133 hsa-miR-5701
376	hsa-miR-30e-3p	hsa-miR-6860	hsa-miR-4673	hsa-miR-4322	882 hsa-miR-7110-5p	2492 hsa-miR-30b-5p	1255 hsa-miR-4687-5p
377	hsa-miR-7110-3p	hsa-miR-6824-5p	hsa-miR-3918	hsa-miR-548f-3p	1254 hsa-miR-4476	2390 hsa-miR-6755-5p	2473 hsa-miR-6776-3p
378	hsa-miR-877-3p	hsa-miR-6820-5p	hsa-miR-4466	hsa-miR-4505	2216 hsa-miR-4800-3p	242 hsa-miR-520d-5p	1303 hsa-miR-192-3p
379	hsa-miR-8082	hsa-miR-6804-3p	hsa-miR-6771-5p	hsa-miR-6772-5p	52 hsa-miR-4658	2458 hsa-miR-6499-3p	1106 hsa-miR-6762-5p
380	hsa-miR-466	hsa-miR-6801-3p	hsa-miR-4530	hsa-miR-7855-5p	75 hsa-miR-8089	289 hsa-miR-4460	124 hsa-miR-4682
381	hsa-miR-2681-3p	hsa-miR-6722-5p	hsa-miR-5196-5p	hsa-miR-518e-3p	362 hsa-miR-4448	65 hsa-miR-6822-5p	586 hsa-miR-1275
382	hsa-miR-3150b-5p	hsa-miR-635	hsa-miR-4731-5p	hsa-miR-3918	664 hsa-miR-4298	2001 hsa-miR-7702	1608 hsa-miR-496
383	hsa-miR-616-5p	hsa-miR-583	hsa-miR-8069	hsa-miR-4655-3p	384 hsa-miR-6825-3p	1676 hsa-miR-7977	1639 hsa-miR-4738-5p
384	hsa-miR-4312	hsa-miR-564	hsa-miR-4485-5p	hsa-miR-4766-5p	1617 hsa-miR-1203	2220 hsa-miR-365b-5p	241 hsa-miR-520d-3p
385	hsa-miR-4477b	hsa-miR-5195-3p	hsa-miR-4276	hsa-miR-4736	786 hsa-miR-6766-5p	1446 hsa-miR-518f-3p	1847 hsa-miR-7-5p
386	hsa-miR-5002-5p	hsa-miR-4776-5p	hsa-miR-4736	hsa-miR-6871-5p	1019 hsa-miR-6090	937 hsa-miR-758-5p	2054 hsa-miR-3158-5p
387	hsa-miR-922	hsa-miR-4726-3p	hsa-miR-4741	hsa-miR-4753-5p	102 hsa-miR-1913	1516 hsa-miR-9500	1412 hsa-miR-4737
388	hsa-miR-6808-3p	hsa-miR-4707-5p	hsa-miR-6732-5p	hsa-miR-1249-5p	1255 hsa-miR-4687-5p	1895 hsa-miR-4757-5p	1600 hsa-miR-6845-5p
389	hsa-miR-365a-3p_hsa-miR-365b-3p	hsa-miR-4488	hsa-miR-6716-5p	hsa-miR-6839-5p	2370 hsa-miR-4749-5p	329 hsa-miR-191-3p	776 hsa-miR-1229-5p
390	hsa-miR-671-3p	hsa-miR-4486	hsa-miR-2392	hsa-miR-4284	1373 hsa-miR-22-3p	469 hsa-miR-653-3p	2364 hsa-miR-3126-3p
391	hsa-miR-378a-3p	hsa-miR-4429	hsa-miR-3158-5p	hsa-miR-4701-3p	1817 hsa-miR-128-1-5p	795 hsa-miR-5739	2419 hsa-miR-885-3p
392	hsa-miR-30a-5p	hsa-miR-371a-5p	hsa-miR-92b-3p	hsa-miR-4747-3p	250 hsa-miR-17-5p	1663 hsa-miR-5581-5p	2277 hsa-miR-4798-3p
393	hsa-miR-520f-3p	hsa-miR-3162-5p	hsa-miR-6825-5p	hsa-miR-6511a-5p	1370 hsa-miR-96-5p	1073 hsa-miR-548d-5p	342 hsa-miR-1273c
394	hsa-miR-4474-3p	hsa-miR-19b-3p	hsa-miR-7110-5p	hsa-miR-572	924 hsa-miR-4640-3p	743 hsa-miR-597-5p	2412 hsa-miR-302d-3p
395	hsa-miR-6844	hsa-miR-1181	hsa-miR-1228-3p	hsa-miR-204-3p	777 hsa-miR-1227-5p	729 hsa-miR-127-3p	1993 hsa-miR-6782-3p
396	hsa-miR-6776-5p	hsa-miR-8485	hsa-miR-4532	hsa-miR-486-5p	1018 hsa-miR-6124	805 hsa-miR-639	958 hsa-miR-6884-5p
397	hsa-miR-1266-5p	hsa-miR-8085	hsa-miR-572	hsa-miR-640	1293 hsa-miR-452-3p	1506 hsa-miR-6829-5p	2164 hsa-miR-7111-5p
398	hsa-miR-4473	hsa-miR-7106-3p	hsa-miR-4430	hsa-miR-4721	1624 hsa-miR-4294	245 hsa-miR-192-5p	1376 hsa-miR-149-3p
399	hsa-miR-4493	hsa-miR-6887-3p	hsa-miR-6721-5p	hsa-miR-371a-5p	2054 hsa-miR-3158-5p	95 hsa-miR-551b-3p	1439 hsa-miR-6854-3p
400	hsa-miR-4669	hsa-miR-6870-5p	hsa-miR-4721	hsa-miR-7150	2372 hsa-miR-4763-5p	567 hsa-miR-98-5p	172 hsa-miR-1294
401	hsa-miR-374b-5p	hsa-miR-6846-5p	hsa-miR-16-5p	hsa-miR-6858-5p	2077 hsa-miR-6068	2141 hsa-miR-378j	2416 hsa-miR-509-3-5p
402	hsa-miR-3918	hsa-miR-6832-3p	hsa-miR-515-5p	hsa-miR-3190-3p	784 hsa-miR-3944-5p	1841 hsa-miR-8062	42 hsa-miR-4525
403	hsa-miR-4787-3p	hsa-miR-6808-5p	hsa-miR-8089	hsa-miR-365a-3p_hsa-miR-365b-3p	728 hsa-miR-134-5p	971 hsa-miR-367-3p	397 hsa-miR-8065
404	hsa-miR-4650-5p	hsa-miR-6793-5p	hsa-miR-1193	hsa-miR-6812-3p	715 hsa-miR-6510-5p	1489 hsa-miR-5010-3p	330 hsa-miR-450a-5p
405	hsa-miR-4504	hsa-miR-659-3p	hsa-miR-1260a	hsa-miR-6804-5p	2300 hsa-miR-6126	883 hsa-miR-7109-3p	505 hsa-miR-718
406	hsa-miR-5708	hsa-miR-6511a-3p	hsa-miR-665	hsa-miR-4787-5p	1200 hsa-miR-7114-5p	1512 hsa-miR-6805-5p	1914 hsa-miR-5706
407	hsa-miR-153-3p	hsa-miR-486-3p	hsa-miR-7854-3p	hsa-miR-4297	1982 hsa-miR-6085	910 hsa-miR-876-5p	97 hsa-miR-552-3p
408	hsa-miR-6835-5p	hsa-miR-4731-5p	hsa-miR-6895-5p	hsa-miR-7845-5p	1084 hsa-miR-4731-3p	2004 hsa-miR-7113-5p	15 hsa-miR-124-5p
409	hsa-miR-4324	hsa-miR-4695-3p	hsa-miR-1224-5p	hsa-miR-527_hsa-miR-518a-5p	311 hsa-miR-211-3p	2216 hsa-miR-4800-3p	2496 hsa-miR-574-5p
410	hsa-miR-4668-5p	hsa-miR-4656	hsa-miR-4649-5p	hsa-miR-8077	1086 hsa-miR-4467	2428 hsa-miR-1260a	2260 hsa-miR-802
411	hsa-miR-150-3p	hsa-miR-4655-5p	hsa-miR-4685-5p	hsa-miR-615-5p	1818 hsa-miR-6721-5p	946 hsa-miR-6764-5p	1692 hsa-miR-16-5p
412	hsa-miR-5003-3p	hsa-miR-4652-3p	hsa-miR-6781-5p	hsa-miR-4488	2246 hsa-miR-638	704 hsa-miR-4433a-5p	548 hsa-miR-6808-5p
413	hsa-miR-203b-5p	hsa-miR-450a-5p	hsa-miR-6846-5p	hsa-miR-5192	516 hsa-miR-4433a-3p	1130 hsa-miR-302c-5p	1607 hsa-miR-519b-3p
414	hsa-miR-6165	hsa-miR-4489	hsa-miR-642b-3p	hsa-miR-1181	2542 hsa-miR-652-5p	2248 hsa-miR-345-5p	1401 hsa-miR-3135a
415	hsa-miR-4742-5p	hsa-miR-4448	hsa-miR-629-5p	hsa-miR-4756-5p	2527 hsa-miR-4428	434 hsa-miR-3610	1469 hsa-miR-4269
416	hsa-miR-518b	hsa-miR-4435	hsa-miR-3187-5p	hsa-miR-133a-3p	1165 hsa-miR-4711-3p	819 hsa-miR-297	1619 hsa-let-7g-3p
417	hsa-miR-300	hsa-miR-4431	hsa-miR-6848-5p	hsa-miR-2392	1935 hsa-miR-365a-3p_hsa-miR-365b-3p	845 hsa-miR-4444	1471 hsa-miR-1267
418	hsa-miR-7843-5p	hsa-miR-3132	hsa-miR-4800-3p	hsa-miR-6083	1204 hsa-miR-572	432 hsa-miR-3622a-5p	1278 hsa-miR-6880-5p
419	hsa-miR-1468-3p	hsa-miR-26b-3p	hsa-miR-6859-5p	hsa-miR-7109-5p	2028 hsa-miR-3181	1324 hsa-miR-4466	1746 hsa-miR-6730-3p
420	hsa-miR-19b-3p	hsa-miR-17-3p	hsa-miR-6742-5p	hsa-miR-320a	2207 hsa-miR-4655-5p	170 hsa-miR-431-5p	1966 hsa-miR-1269b
421	hsa-miR-362-3p	hsa-miR-933	hsa-miR-6872-3p	hsa-miR-4666a-5p	2148 hsa-miR-6797-5p	1564 hsa-miR-4740-5p	2455 hsa-miR-4676-5p
422	hsa-miR-6754-5p	hsa-miR-92a-3p	hsa-miR-4745-5p	hsa-miR-4640-3p	1874 hsa-miR-3621	727 hsa-miR-320a	401 hsa-miR-517a-3p_hsa-miR-517b-3p
423	hsa-miR-6776-3p	hsa-miR-885-3p	hsa-miR-4763-5p	hsa-miR-4467	1843 hsa-miR-7851-3p	1972 hsa-miR-4454	209 hsa-miR-4796-3p
424	hsa-miR-5692a	hsa-miR-7114-5p	hsa-miR-5705	hsa-miR-3646	796 hsa-miR-6894-5p	1293 hsa-miR-452-3p	1266 hsa-miR-6760-5p
425	hsa-miR-3171	hsa-miR-6885-5p	hsa-miR-4743-5p	hsa-miR-6856-5p	1130 hsa-miR-302c-5p	1231 hsa-miR-891b	1820 hsa-miR-6513-3p
426	hsa-miR-3692-5p	hsa-miR-6784-3p	hsa-miR-3616-3p	hsa-miR-6742-5p	1858 hsa-miR-557	563 hsa-miR-518c-5p	1972 hsa-miR-4454
427	hsa-miR-4673	hsa-miR-642a-5p	hsa-miR-6890-5p	hsa-miR-4440	1883 hsa-miR-3156-5p	369 hsa-miR-5096	1474 hsa-miR-4458
428	hsa-miR-424-3p	hsa-miR-518e-3p	hsa-miR-519d-5p	hsa-miR-6763-3p	1188 hsa-miR-6784-5p	2496 hsa-miR-574-5p	1635 hsa-miR-4513
429	hsa-miR-6846-3p	hsa-miR-514b-5p	hsa-miR-1249-5p	hsa-miR-191-3p	221 hsa-miR-5572	516 hsa-miR-4433a-3p	1680 hsa-miR-8067
430	hsa-miR-657	hsa-miR-5008-3p	hsa-miR-4725-3p	hsa-miR-4478	122 hsa-miR-4515	808 hsa-miR-337-3p	281 hsa-miR-4663
431	hsa-miR-191-3p	hsa-miR-5007-5p	hsa-miR-6834-5p	hsa-miR-4642	1989 hsa-miR-6798-3p	216 hsa-miR-892c-5p	1177 hsa-miR-6134
432	hsa-miR-517c-3p	hsa-miR-495-5p	hsa-miR-133a-3p	hsa-miR-4690-5p	691 hsa-miR-4486	1075 hsa-miR-3910	1242 hsa-miR-4255
433	hsa-miR-6799-3p	hsa-miR-4795-3p	hsa-miR-663b	hsa-miR-323a-3p	1202 hsa-miR-7106-5p	941 hsa-miR-766-5p	2137 hsa-miR-4426
434	hsa-miR-6876-3p	hsa-miR-4786-5p	hsa-miR-6766-3p	hsa-miR-5187-5p	1575 hsa-miR-4488	1285 hsa-miR-29a-5p	957 hsa-miR-6891-3p
435	hsa-miR-7161-5p	hsa-miR-4767	hsa-miR-6068	hsa-miR-6752-3p	801 hsa-miR-6877-3p	1283 hsa-miR-6863	2000 hsa-miR-7703
436	hsa-miR-4292	hsa-miR-4673	hsa-miR-8063	hsa-miR-6782-5p	2076 hsa-miR-6069	1096 hsa-miR-495-5p	717 hsa-miR-7845-5p
437	hsa-miR-1911-3p	hsa-miR-4655-3p	hsa-miR-122-5p	hsa-miR-4665-5p	246 hsa-miR-107	181 hsa-miR-1193	2002 hsa-miR-7156-3p
438	hsa-miR-6755-3p	hsa-miR-4460	hsa-miR-1229-5p	hsa-miR-6731-5p	463 hsa-miR-6729-3p	755 hsa-miR-3918	1205 hsa-miR-571
439	hsa-miR-6780b-3p	hsa-miR-4278	hsa-miR-6850-5p	hsa-miR-4745-3p	964 hsa-miR-636	810 hsa-miR-373-5p	206 hsa-miR-5009-3p
440	hsa-miR-4288	hsa-miR-3977	hsa-miR-4496	hsa-miR-4529-5p	2053 hsa-miR-4792	2538 hsa-miR-381-5p	285 hsa-miR-4528
441	hsa-miR-302c-5p	hsa-miR-3682-5p	hsa-miR-3937	hsa-miR-6894-5p	2563 hsa-miR-6872-3p	2432 hsa-miR-1264	561 hsa-miR-7849-3p
442	hsa-miR-27a-5p	hsa-miR-3652	hsa-miR-4638-5p	hsa-miR-6872-3p	1895 hsa-miR-4757-5p	463 hsa-miR-6729-3p	2216 hsa-miR-4800-3p
443	hsa-miR-429	hsa-miR-3650	hsa-miR-519c-5p	hsa-miR-2115-5p	480 hsa-miR-6834-5p	1050 hsa-miR-124-3p	1618 hsa-let-7i-3p
444	hsa-miR-4797-3p	hsa-miR-3178	hsa-miR-3153	hsa-miR-6816-3p	1028 hsa-miR-6786-5p	1289 hsa-miR-520e	517 hsa-miR-499b-5p
445	hsa-miR-125b-2-3p	hsa-miR-200a-5p	hsa-miR-6774-5p	hsa-miR-4638-5p	1262 hsa-miR-3177-5p	682 hsa-miR-4279	1498 hsa-miR-5088-5p
446	hsa-miR-26b-3p	hsa-miR-133b	hsa-miR-6731-3p	hsa-miR-5008-3p	2244 hsa-miR-6869-5p	526 hsa-miR-5007-5p	352 hsa-miR-3913-3p
447	hsa-miR-6841-5p	hsa-miR-1193	hsa-miR-5195-3p	hsa-miR-6780a-5p	761 hsa-miR-3665	838 hsa-miR-642b-3p	1968 hsa-miR-3591-5p
448	hsa-miR-3960	hsa-miR-936	hsa-miR-6785-3p	hsa-miR-4687-3p	1190 hsa-miR-6776-5p	2550 hsa-miR-6753-5p	2486 hsa-miR-574-3p
449	hsa-miR-219a-5p	hsa-miR-8069	hsa-miR-527	hsa-miR-6870-5p	1197 hsa-miR-7704	850 hsa-miR-4526	2426 hsa-miR-4266
450	hsa-miR-549a	hsa-miR-6869-3p	hsa-miR-6885-5p	hsa-miR-3679-5p	755 hsa-miR-3918	2232 hsa-miR-6749-5p	1494 hsa-miR-4758-5p
451	hsa-miR-605-3p	hsa-miR-6825-5p	hsa-miR-296-3p	hsa-miR-542-5p	2486 hsa-miR-574-3p	1115 hsa-miR-3617-3p	1028 hsa-miR-6786-5p
452	hsa-miR-6842-3p	hsa-miR-6806-5p	hsa-miR-6793-3p	hsa-miR-296-3p	2208 hsa-miR-4649-5p	1 hsa-miR-28-3p	914 hsa-miR-3915
453	hsa-miR-5590-3p	hsa-miR-6785-3p	hsa-miR-1275	hsa-miR-7106-5p	81 hsa-miR-518e-3p	2080 hsa-miR-6887-5p	2202 hsa-miR-3664-5p
454	hsa-miR-6774-3p	hsa-miR-6766-5p	hsa-miR-3151-5p	hsa-miR-548o-3p	1693 hsa-miR-15a-5p	1892 hsa-miR-4777-3p	90 hsa-miR-20a-5p
455	hsa-miR-4489	hsa-miR-6735-3p	hsa-miR-6894-5p	hsa-miR-4300	284 hsa-miR-4766-5p	1197 hsa-miR-7704	1564 hsa-miR-4740-5p
456	hsa-miR-1226-3p	hsa-miR-647	hsa-miR-3124-5p	hsa-miR-483-5p	1352 hsa-miR-6807-5p	1217 hsa-miR-491-3p	972 hsa-miR-299-3p
457	hsa-miR-326	hsa-miR-636	hsa-miR-4731-3p	hsa-miR-4442	647 hsa-miR-423-3p	2177 hsa-miR-593-3p	1087 hsa-miR-4743-5p
458	hsa-miR-4732-3p	hsa-miR-6131	hsa-miR-6126	hsa-miR-648	211 hsa-miR-4691-5p	2125 hsa-miR-3153	2213 hsa-miR-4634
459	hsa-miR-4658	hsa-miR-6089	hsa-miR-3940-5p	hsa-miR-4707-3p	2552 hsa-miR-6744-3p	610 hsa-miR-4423-5p	1198 hsa-miR-7157-3p
460	hsa-miR-30b-3p	hsa-miR-606	hsa-miR-3150a-3p	hsa-miR-6735-5p	1561 hsa-miR-3184-5p	601 hsa-miR-1915-3p	12 hsa-miR-548l
461	hsa-miR-4653-5p	hsa-miR-4751	hsa-miR-4478	hsa-miR-3648	391 hsa-miR-520f-5p	2422 hsa-miR-659-3p	321 hsa-miR-21-3p
462	hsa-miR-548av-3p	hsa-miR-4698	hsa-miR-6821-5p	hsa-miR-1229-5p	1270 hsa-miR-6743-3p	218 hsa-miR-6715a-3p	754 hsa-miR-3919
463	hsa-miR-6888-5p	hsa-miR-4640-5p	hsa-miR-4722-5p	hsa-miR-4790-5p	807 hsa-miR-346	1760 hsa-miR-6842-5p	495 hsa-miR-1181
464	hsa-miR-5580-5p	hsa-miR-4313	hsa-miR-1260b	hsa-miR-3156-5p	2152 hsa-miR-6781-5p	998 hsa-miR-3943	2001 hsa-miR-7702
465	hsa-miR-4648	hsa-miR-345-3p	hsa-miR-4632-3p	hsa-miR-663b	638 hsa-miR-6848-5p	480 hsa-miR-6834-5p	1721 hsa-miR-3128
466	hsa-miR-6741-3p	hsa-miR-193b-5p	hsa-miR-4755-3p	hsa-miR-4763-5p	1929 hsa-miR-425-3p	1598 hsa-miR-6853-5p	294 hsa-miR-5696
467	hsa-miR-3622a-3p	hsa-miR-17-5p	hsa-miR-8485	hsa-miR-642a-5p	1051 hsa-miR-122-5p	1555 hsa-miR-3649	1163 hsa-miR-3150a-3p
468	hsa-miR-6515-3p	hsa-miR-139-3p	hsa-miR-320d	hsa-miR-1910-3p	704 hsa-miR-4433a-5p	1278 hsa-miR-6880-5p	80 hsa-miR-8056
469	hsa-miR-371a-5p	hsa-miR-7108-5p	hsa-miR-365a-3p	hsa-miR-5739	1913 hsa-miR-619-5p	2548 hsa-miR-6761-5p	628 hsa-miR-887-5p
470	hsa-miR-4297	hsa-miR-6895-5p	hsa-miR-874-5p	hsa-miR-3194-5p	1476 hsa-miR-4667-5p	442 hsa-miR-4755-3p	436 hsa-miR-3180-3p
471	hsa-miR-3064-5p	hsa-miR-6865-3p	hsa-miR-711	hsa-miR-4487	2038 hsa-miR-3180	2512 hsa-miR-892b	721 hsa-miR-7155-5p
472	hsa-miR-1302	hsa-miR-6776-3p	hsa-miR-4675	hsa-miR-4532	151 hsa-miR-345-3p	201 hsa-miR-3689d	181 hsa-miR-1193
473	hsa-miR-3195	hsa-miR-668-5p	hsa-miR-4476	hsa-miR-503-3p	666 hsa-miR-762	2081 hsa-miR-6886-3p	733 hsa-miR-200b-3p
474	hsa-miR-146b-3p	hsa-miR-6511b-3p	hsa-miR-636	hsa-miR-1302	1475 hsa-miR-4751	776 hsa-miR-1229-5p	421 hsa-miR-1908-5p
475	hsa-miR-5196-3p	hsa-miR-6125	hsa-miR-6081	hsa-miR-7846-3p	2175 hsa-miR-223-3p	2449 hsa-miR-4520-3p	980 hsa-miR-421
476	hsa-miR-668-5p	hsa-miR-572	hsa-miR-4428	hsa-miR-6761-3p	2081 hsa-miR-6886-3p	791 hsa-miR-6749-3p	2240 hsa-miR-6885-5p
477	hsa-miR-7107-3p	hsa-miR-548ap-5p	hsa-miR-4749-5p	hsa-miR-663a	1564 hsa-miR-4740-5p	146 hsa-miR-5699-5p	2489 hsa-miR-154-5p
478	hsa-miR-23a-5p	hsa-miR-519e-5p	hsa-miR-4455	hsa-miR-4253	442 hsa-miR-4755-3p	1218 hsa-miR-617	877 hsa-miR-1273h-3p
479	hsa-miR-21-5p	hsa-miR-4787-5p	hsa-miR-6749-5p	hsa-miR-5090	2210 hsa-miR-4533	1615 hsa-miR-548k	1580 hsa-miR-5588-3p
480	hsa-miR-509-3-5p	hsa-miR-4786-3p	hsa-miR-744-5p	hsa-miR-3165	2122 hsa-miR-3934-5p	350 hsa-miR-1245a	1160 hsa-miR-3922-3p
481	hsa-miR-6825-3p	hsa-miR-4746-5p	hsa-miR-6796-3p	hsa-miR-4658	1220 hsa-miR-602	690 hsa-miR-1273f	640 hsa-miR-6839-5p
482	hsa-miR-3150a-5p	hsa-miR-4658	hsa-miR-6090	hsa-miR-3150b-5p	787 hsa-miR-6765-3p	365 hsa-miR-5008-5p	2228 hsa-miR-6765-5p
483	hsa-miR-10b-5p	hsa-miR-4533	hsa-miR-4534	hsa-miR-557	1157 hsa-miR-4484	1916 hsa-miR-181b-2-3p	655 hsa-miR-941
484	hsa-miR-3929	hsa-miR-4526	hsa-miR-6820-5p	hsa-miR-223-3p	322 hsa-miR-20a-3p	1719 hsa-miR-3132	2195 hsa-miR-300
485	hsa-miR-1245a	hsa-miR-4260	hsa-miR-4483	hsa-miR-3928-3p	1797 hsa-miR-4638-5p	1336 hsa-miR-410-5p	2051 hsa-miR-4653-3p
486	hsa-miR-665	hsa-miR-3978	hsa-miR-6830-5p	hsa-miR-4784	2049 hsa-miR-4498	258 hsa-miR-539-5p	1956 hsa-miR-4716-3p
487	hsa-miR-548ah-3p	hsa-miR-3928-3p	hsa-miR-210-5p	hsa-miR-935	1596 hsa-miR-6860	456 hsa-miR-5680	1158 hsa-miR-3939
488	hsa-miR-3681-3p	hsa-miR-320e	hsa-miR-8064	hsa-miR-6738-5p	41 hsa-miR-4483	1407 hsa-miR-4769-3p	1757 hsa-miR-6858-3p
489	hsa-miR-6078	hsa-miR-3187-5p	hsa-miR-323a-3p	hsa-miR-3616-3p	1027 hsa-miR-6793-3p	571 hsa-let-7a-5p	1213 hsa-miR-210-3p
490	hsa-miR-4800-5p	hsa-miR-3147	hsa-miR-602	hsa-miR-6746-3p	2350 hsa-miR-3188	204 hsa-miR-5189-5p	560 hsa-miR-7850-5p
491	hsa-miR-3677-5p	hsa-miR-3064-5p	hsa-miR-4663	hsa-miR-3152-5p	1326 hsa-miR-5195-3p	673 hsa-miR-1233-3p	412 hsa-miR-193a-5p
492	hsa-miR-7151-3p	hsa-miR-2110	hsa-miR-4444	hsa-miR-4638-3p	2478 hsa-miR-7843-5p	1515 hsa-miR-487b-5p	1737 hsa-miR-5694
493	hsa-miR-3678-3p	hsa-miR-20a-5p	hsa-miR-302c-5p	hsa-miR-8063	1288 hsa-miR-515-5p	1715 hsa-miR-3622b-5p	740 hsa-miR-614
494	hsa-miR-5001-3p	hsa-miR-1587	hsa-miR-6746-3p	hsa-miR-5006-3p	1237 hsa-miR-3682-3p	2138 hsa-miR-6501-3p	666 hsa-miR-762
495	hsa-miR-3908	hsa-miR-107	hsa-miR-7113-3p	hsa-miR-6798-3p	966 hsa-miR-133b	2246 hsa-miR-638	1747 hsa-miR-6730-5p
496	hsa-miR-550a-3-5p	hsa-let-7c-5p	hsa-miR-4655-5p	hsa-miR-126-3p	706 hsa-miR-6798-5p	2358 hsa-miR-3689a-5p_hsa-miR-3689b-5p_hsa-miR-3689e	2211 hsa-miR-4720-3p
497	hsa-miR-617	hsa-miR-7160-5p	hsa-miR-4260	hsa-miR-4754	1666 hsa-miR-6827-5p	483 hsa-miR-16-1-3p	1727 hsa-miR-4685-3p
498	hsa-miR-3682-5p	hsa-miR-6894-5p	hsa-miR-3663-5p	hsa-miR-3158-5p	672 hsa-miR-1234-3p	167 hsa-miR-487a-3p	1743 hsa-miR-2467-5p
499	hsa-miR-6837-3p	hsa-miR-6894-3p	hsa-miR-4700-5p	hsa-miR-3960	2124 hsa-miR-4276	1812 hsa-miR-3074-5p	392 hsa-miR-181d-3p
500	hsa-miR-4436b-3p	hsa-miR-6877-3p	hsa-miR-3622b-3p	hsa-miR-4427	653 hsa-miR-362-5p	2473 hsa-miR-6776-3p	2105 hsa-miR-449b-5p
501	hsa-miR-6778-5p	hsa-miR-6859-5p	hsa-miR-6722-5p	hsa-miR-5196-5p	2419 hsa-miR-885-3p	2552 hsa-miR-6744-3p	1673 hsa-miR-6802-3p
502	hsa-miR-892c-3p	hsa-miR-6849-3p	hsa-miR-4498	hsa-miR-5001-5p	1358 hsa-miR-128-2-5p	1408 hsa-miR-3162-3p	843 hsa-miR-2116-3p
503	hsa-miR-634	hsa-miR-6835-5p	hsa-miR-3156-5p	hsa-miR-4485-5p	2221 hsa-miR-1273g-3p	1767 hsa-miR-519e-3p	1146 hsa-miR-3196
504	hsa-miR-6828-5p	hsa-miR-6830-5p	hsa-miR-574-3p	hsa-miR-3622b-3p	930 hsa-miR-4767	2165 hsa-miR-7110-3p	1771 hsa-miR-410-3p
505	hsa-miR-6510-3p	hsa-miR-6829-5p	hsa-miR-6889-5p	hsa-miR-874-3p	405 hsa-miR-103a-3p	1262 hsa-miR-3177-5p	520 hsa-miR-3198
506	hsa-miR-127-5p	hsa-miR-6825-3p	hsa-miR-4689	hsa-miR-6749-5p	464 hsa-miR-6729-5p	213 hsa-miR-372-5p	205 hsa-miR-5010-5p
507	hsa-miR-3928-3p	hsa-miR-6503-3p	hsa-miR-3925-5p	hsa-miR-4733-3p	1534 hsa-miR-30c-1-3p	2457 hsa-miR-4665-5p	1229 hsa-miR-3185
508	hsa-miR-6865-5p	hsa-miR-6501-3p	hsa-miR-7846-3p	hsa-miR-4433a-5p	196 hsa-miR-4726-3p	1163 hsa-miR-3150a-3p	2252 hsa-miR-370-3p
509	hsa-miR-4470	hsa-miR-6165	hsa-miR-4716-5p	hsa-miR-3591-5p	329 hsa-miR-191-3p	1905 hsa-miR-4490	1518 hsa-miR-8087
510	hsa-miR-888-5p	hsa-miR-6069	hsa-miR-532-3p	hsa-miR-4299	383 hsa-miR-6826-5p	1935 hsa-miR-365a-3p_hsa-miR-365b-3p	22 hsa-miR-4271
511	hsa-miR-3943	hsa-miR-590-5p	hsa-miR-7704	hsa-miR-4731-3p	1283 hsa-miR-6863	1970 hsa-miR-3124-5p	283 hsa-miR-4427
512	hsa-miR-4647	hsa-miR-548b-3p	hsa-miR-128-2-5p	hsa-miR-4497	20 hsa-miR-106a-3p	2506 hsa-miR-4263	946 hsa-miR-6764-5p
513	hsa-miR-7849-3p	hsa-miR-548as-5p	hsa-miR-6869-5p	hsa-miR-4786-5p	929 hsa-miR-4731-5p	1716 hsa-miR-3613-5p	1372 hsa-miR-23a-3p
514	hsa-miR-8080	hsa-miR-519d-5p	hsa-miR-518e-3p	hsa-miR-4691-3p	2532 hsa-miR-3187-5p	1740 hsa-miR-548au-3p	2181 hsa-miR-626
515	hsa-miR-6510-5p	hsa-miR-485-5p	hsa-miR-4431	hsa-miR-1193	732 hsa-let-7g-5p	2532 hsa-miR-3187-5p	882 hsa-miR-7110-5p
516	hsa-miR-92a-1-5p	hsa-miR-483-5p	hsa-miR-4299	hsa-miR-4654	2214 hsa-miR-4723-3p	638 hsa-miR-6848-5p	1592 hsa-miR-1301-5p
517	hsa-miR-532-3p	hsa-miR-4756-3p	hsa-miR-6729-5p	hsa-miR-6865-5p	2240 hsa-miR-6885-5p	2441 hsa-miR-3940-3p	2112 hsa-miR-1283
518	hsa-miR-6720-3p	hsa-miR-4733-3p	hsa-miR-4261	hsa-miR-4735-5p	1801 hsa-miR-371b-3p	895 hsa-miR-550a-5p	365 hsa-miR-5008-5p
519	hsa-miR-27a-3p	hsa-miR-3925-5p	hsa-miR-4633-3p	hsa-miR-3188	1265 hsa-miR-4450	159 hsa-miR-6837-5p	2234 hsa-miR-6740-3p
520	hsa-miR-514a-5p	hsa-miR-3918	hsa-miR-6812-3p	hsa-miR-4800-3p	2142 hsa-miR-6081	553 hsa-miR-487a-5p	1032 hsa-miR-6770-5p
521	hsa-miR-8083	hsa-miR-384	hsa-miR-6825-3p	hsa-miR-20a-5p	2553 hsa-miR-6744-5p	1057 hsa-miR-516a-5p	557 hsa-miR-8076
522	hsa-miR-3689f	hsa-miR-3616-3p	hsa-miR-663a	hsa-miR-4667-5p	707 hsa-miR-6797-3p	546 hsa-miR-6816-5p	1998 hsa-miR-7848-3p
523	hsa-miR-103b	hsa-miR-3157-3p	hsa-miR-4497	hsa-miR-6793-3p	623 hsa-miR-3064-5p	1989 hsa-miR-6798-3p	2340 hsa-miR-623
524	hsa-miR-890	hsa-miR-24-2-5p	hsa-miR-6813-3p	hsa-miR-4283	581 hsa-miR-518d-3p	2298 hsa-miR-6500-3p	433 hsa-miR-3611
525	hsa-miR-499a-3p	hsa-miR-1913	hsa-miR-1910-5p	hsa-miR-638	212 hsa-miR-4436b-5p	126 hsa-miR-4712-5p	729 hsa-miR-127-3p
526	hsa-miR-3184-3p	hsa-miR-1236-5p	hsa-miR-520f-5p	hsa-miR-665	572 hsa-miR-185-3p	1967 hsa-miR-3157-3p	231 hsa-miR-510-3p
527	hsa-miR-1322	hsa-miR-1207-5p	hsa-miR-4786-5p	hsa-miR-4434	1174 hsa-miR-4674	787 hsa-miR-6765-3p	21 hsa-miR-4281
528	hsa-miR-6734-3p	hsa-miR-106a-3p	hsa-miR-2116-3p	hsa-miR-520f-5p	1152 hsa-miR-1224-5p	659 hsa-let-7e-3p	790 hsa-miR-6750-5p
529	hsa-miR-2355-5p	hsa-miR-711	hsa-miR-6850-3p	hsa-miR-6820-5p	920 hsa-miR-3663-5p	1707 hsa-miR-1322	2253 hsa-miR-369-3p
530	hsa-miR-582-5p	hsa-miR-6886-3p	hsa-miR-204-3p	hsa-miR-3074-5p	535 hsa-miR-210-5p	2430 hsa-miR-3189-3p	1157 hsa-miR-4484
531	hsa-miR-3609	hsa-miR-6879-3p	hsa-miR-518d-3p	hsa-miR-4450	121 hsa-miR-4434	84 hsa-miR-199b-5p	1975 hsa-miR-4707-5p
532	hsa-miR-767-3p	hsa-miR-6871-5p	hsa-miR-6796-5p	hsa-miR-6510-5p	612 hsa-miR-4529-5p	1475 hsa-miR-4751	1225 hsa-miR-4256
533	hsa-miR-1270	hsa-miR-6861-3p	hsa-miR-762	hsa-miR-6730-5p	2546 hsa-miR-4664-5p	747 hsa-miR-148a-3p	965 hsa-miR-635
534	hsa-miR-151a-5p	hsa-miR-6858-3p	hsa-miR-3187-3p	hsa-miR-6838-5p	2091 hsa-miR-323a-3p	389 hsa-miR-6802-5p	202 hsa-miR-4516
535	hsa-miR-4279	hsa-miR-6827-5p	hsa-miR-4487	hsa-miR-195-3p	1495 hsa-miR-4439	1751 hsa-miR-548e-5p	1293 hsa-miR-452-3p
536	hsa-miR-1293	hsa-miR-6774-5p	hsa-miR-1227-5p	hsa-miR-3151-5p	273 hsa-miR-3614-5p	119 hsa-miR-378b	2098 hsa-miR-760
537	hsa-miR-590-3p	hsa-miR-6731-5p	hsa-miR-7106-5p	hsa-miR-6744-3p	802 hsa-miR-6870-5p	1373 hsa-miR-22-3p	1250 hsa-miR-4638-3p
538	hsa-miR-3663-5p	hsa-miR-6721-5p	hsa-miR-6877-3p	hsa-miR-6850-5p	368 hsa-miR-2392	464 hsa-miR-6729-5p	2203 hsa-miR-3663-3p
539	hsa-miR-128-1-5p	hsa-miR-619-5p	hsa-miR-4756-5p	hsa-miR-4704-3p	300 hsa-miR-4510	1712 hsa-miR-371a-5p	1215 hsa-miR-92b-5p
540	hsa-miR-519d-3p	hsa-miR-6077	hsa-miR-6752-3p	hsa-miR-6754-5p	1863 hsa-miR-520h	1468 hsa-miR-548q	243 hsa-miR-182-3p
541	hsa-miR-4731-5p	hsa-miR-598-5p	hsa-miR-6865-5p	hsa-miR-642b-3p	412 hsa-miR-193a-5p	1770 hsa-miR-376b-3p	1291 hsa-miR-511-5p
542	hsa-miR-579-5p	hsa-miR-541-3p	hsa-miR-4747-5p	hsa-miR-5708	289 hsa-miR-4460	2419 hsa-miR-885-3p	2540 hsa-miR-3184-3p
543	hsa-miR-6773-3p	hsa-miR-4766-5p	hsa-miR-4529-3p	hsa-miR-452-3p	631 hsa-miR-598-5p	2338 hsa-miR-501-3p	1641 hsa-miR-4495
544	hsa-miR-6895-3p	hsa-miR-4744	hsa-miR-320e	hsa-miR-15a-5p	1036 hsa-miR-4433b-5p	2094 hsa-miR-361-5p	1647 hsa-miR-5187-3p
545	hsa-miR-4268	hsa-miR-4743-5p	hsa-miR-193a-5p	hsa-miR-450b-3p	1872 hsa-miR-361-3p	1224 hsa-miR-548s	246 hsa-miR-107
546	hsa-miR-4639-3p	hsa-miR-4731-3p	hsa-miR-4436b-5p	hsa-miR-6729-5p	933 hsa-miR-4685-5p	1763 hsa-miR-6834-3p	1117 hsa-miR-6889-3p
547	hsa-miR-6815-3p	hsa-miR-4724-3p	hsa-miR-6731-5p	hsa-miR-4498	2471 hsa-miR-6784-3p	742 hsa-miR-598-3p	1136 hsa-miR-885-5p
548	hsa-miR-382-3p	hsa-miR-4716-3p	hsa-miR-6798-5p	hsa-miR-3661	191 hsa-miR-4487	1909 hsa-miR-1910-3p	1974 hsa-miR-4740-3p
549	hsa-miR-892c-5p	hsa-miR-4708-5p	hsa-miR-6826-5p	hsa-miR-7110-5p	673 hsa-miR-1233-3p	1886 hsa-miR-4744	1655 hsa-miR-4789-5p
550	hsa-miR-4261	hsa-miR-4633-3p	hsa-miR-4253	hsa-miR-3187-3p	205 hsa-miR-5010-5p	2200 hsa-miR-3679-3p	1579 hsa-miR-548ax
551	hsa-miR-6069	hsa-miR-4457	hsa-miR-4757-5p	hsa-miR-4680-5p	1029 hsa-miR-6785-3p	1031 hsa-miR-6777-3p	609 hsa-miR-4754
552	hsa-miR-632	hsa-miR-4420	hsa-miR-4539	hsa-miR-675-5p	1123 hsa-miR-6865-3p	1063 hsa-miR-589-3p	1338 hsa-miR-208a-5p
553	hsa-miR-5586-3p	hsa-miR-3944-5p	hsa-miR-6744-5p	hsa-miR-518a-3p	1925 hsa-miR-6832-3p	326 hsa-miR-432-3p	1337 hsa-miR-412-5p
554	hsa-miR-4330	hsa-miR-3689d	hsa-miR-4733-3p	hsa-miR-9500	599 hsa-miR-4267	1990 hsa-miR-6791-5p	1515 hsa-miR-487b-5p
555	hsa-miR-6891-3p	hsa-miR-3663-5p	hsa-miR-6848-3p	hsa-miR-4438	1813 hsa-miR-3940-5p	802 hsa-miR-6870-5p	1284 hsa-miR-31-3p
556	hsa-miR-6881-3p	hsa-miR-361-3p	hsa-miR-3150b-5p	hsa-miR-6770-3p	655 hsa-miR-941	2067 hsa-miR-4648	826 hsa-miR-1976
557	hsa-miR-4510	hsa-miR-323a-5p	hsa-miR-4669	hsa-miR-128-1-5p	262 hsa-miR-1910-5p	387 hsa-miR-6810-5p	2376 hsa-miR-4512
558	hsa-miR-1273g-5p	hsa-miR-3196	hsa-miR-4433b-5p	hsa-miR-4531	1484 hsa-miR-4675	1116 hsa-miR-6890-5p	1113 hsa-miR-6737-5p
559	hsa-miR-4302	hsa-miR-3190-5p	hsa-miR-1538	hsa-miR-3928-5p	543 hsa-miR-5196-5p	940 hsa-miR-873-3p	1949 hsa-miR-670-5p
560	hsa-miR-183-3p	hsa-miR-3190-3p	hsa-miR-3940-3p	hsa-miR-137	1926 hsa-miR-646	2140 hsa-miR-6129	345 hsa-miR-3141
561	hsa-miR-3189-5p	hsa-miR-3127-5p	hsa-miR-4800-5p	hsa-miR-6873-5p	1308 hsa-miR-711	900 hsa-miR-610	1217 hsa-miR-491-3p
562	hsa-miR-134-3p	hsa-miR-3121-5p	hsa-miR-3689d	hsa-miR-6806-5p	1879 hsa-miR-4300	2090 hsa-miR-326	1121 hsa-miR-6873-3p
563	hsa-miR-6795-3p	hsa-miR-29c-3p	hsa-miR-887-3p	hsa-miR-210-5p	1922 hsa-miR-6840-5p	196 hsa-miR-4726-3p	631 hsa-miR-598-5p
564	hsa-miR-203a-5p	hsa-miR-296-3p	hsa-miR-4271	hsa-miR-6802-5p	2393 hsa-miR-6746-3p	120 hsa-miR-4264	409 hsa-let-7f-5p
565	hsa-miR-299-5p	hsa-miR-22-3p	hsa-miR-7843-5p	hsa-let-7g-5p	2462 hsa-miR-6073	1485 hsa-miR-4492	69 hsa-miR-6806-5p
566	hsa-miR-6134	hsa-miR-2113	hsa-miR-583	hsa-miR-6889-5p	1606 hsa-miR-525-5p	1201 hsa-miR-7113-3p	1446 hsa-miR-518f-3p
567	hsa-miR-625-5p	hsa-miR-184	hsa-miR-4529-5p	hsa-miR-4473	2189 hsa-miR-2355-5p	485 hsa-miR-515-3p	1380 hsa-miR-554
568	hsa-miR-3074-5p	hsa-miR-154-5p	hsa-miR-6132	hsa-miR-4298	390 hsa-miR-6801-3p	1108 hsa-miR-6754-5p	1114 hsa-miR-3620-5p
569	hsa-miR-4435	hsa-miR-142-5p	hsa-miR-3944-5p	hsa-miR-6810-5p	1997 hsa-miR-6511a-5p	1048 hsa-miR-153-3p	1050 hsa-miR-124-3p
570	hsa-miR-676-3p	hsa-miR-1296-5p	hsa-miR-6784-5p	hsa-miR-1275	2294 hsa-miR-4478	1366 hsa-miR-205-5p	2442 hsa-miR-3924
571	hsa-miR-760	hsa-let-7g-5p	hsa-miR-4486	hsa-miR-4674	2507 hsa-miR-4296	718 hsa-miR-7641	1603 hsa-miR-6780b-3p
572	hsa-miR-618	hsa-miR-9500	hsa-miR-640	hsa-miR-629-5p	399 hsa-miR-7854-3p	1730 hsa-miR-4774-3p	28 hsa-miR-1269a
573	hsa-miR-3117-5p	hsa-miR-877-3p	hsa-miR-877-5p	hsa-miR-874-5p	1414 hsa-miR-4800-5p	17 hsa-miR-199a-3p_hsa-miR-199b-3p	2397 hsa-miR-3927-5p
574	hsa-miR-564	hsa-miR-8064	hsa-miR-4516	hsa-miR-6766-3p	2139 hsa-miR-6501-5p	737 hsa-miR-509-5p	1686 hsa-miR-181c-5p
575	hsa-miR-548p	hsa-miR-6865-5p	hsa-miR-1224-3p	hsa-miR-4428	593 hsa-miR-3619-5p	2560 hsa-miR-6881-5p	2178 hsa-miR-508-5p
576	hsa-miR-3910	hsa-miR-6863	hsa-miR-4658	hsa-miR-6072	89 hsa-miR-21-5p	1440 hsa-miR-6847-5p	1859 hsa-miR-556-5p
577	hsa-miR-30a-3p	hsa-miR-6761-3p	hsa-miR-103a-3p	hsa-miR-6751-3p	2128 hsa-miR-3187-3p	1093 hsa-miR-4768-3p	382 hsa-miR-4524b-5p
578	hsa-miR-6508-5p	hsa-miR-662	hsa-miR-223-3p	hsa-miR-4745-5p	1108 hsa-miR-6754-5p	2562 hsa-miR-6873-5p	158 hsa-miR-6845-3p
579	hsa-miR-548aq-3p	hsa-miR-634	hsa-miR-4727-5p	hsa-miR-541-3p	651 hsa-miR-375	1089 hsa-miR-4758-3p	1742 hsa-miR-4419a
580	hsa-miR-4295	hsa-miR-6090	hsa-miR-6069	hsa-miR-96-5p	247 hsa-miR-31-5p	1302 hsa-miR-129-1-3p	861 hsa-miR-6078
581	hsa-miR-541-5p	hsa-miR-6085	hsa-miR-519e-5p	hsa-miR-6881-5p	2078 hsa-miR-6895-5p	2112 hsa-miR-1283	276 hsa-miR-3164
582	hsa-miR-3159	hsa-miR-5586-3p	hsa-miR-647	hsa-miR-636	1012 hsa-miR-4496	1846 hsa-miR-10b-5p	716 hsa-miR-7846-3p
583	hsa-miR-5680	hsa-miR-5196-5p	hsa-miR-6127	hsa-miR-6850-3p	1405 hsa-miR-4633-3p	1394 hsa-miR-3654	573 hsa-miR-150-3p
584	hsa-miR-4264	hsa-miR-518f-5p	hsa-miR-619-5p	hsa-miR-6124	1307 hsa-miR-4299	811 hsa-miR-371a-3p	2320 hsa-miR-7160-3p
585	hsa-miR-4791	hsa-miR-5187-3p	hsa-miR-6860	hsa-miR-7704	1573 hsa-miR-4633-5p	1488 hsa-miR-5011-5p	1874 hsa-miR-3621
586	hsa-miR-92a-2-5p	hsa-miR-516b-3p_hsa-miR-516a-3p	hsa-miR-4316	hsa-miR-4671-3p	2422 hsa-miR-659-3p	1647 hsa-miR-5187-3p	2018 hsa-miR-545-5p
587	hsa-miR-6513-3p	hsa-miR-513a-3p	hsa-miR-185-3p	hsa-miR-4792	158 hsa-miR-6845-3p	1616 hsa-miR-663b	1296 hsa-miR-548j-5p
588	hsa-miR-4692	hsa-miR-492	hsa-miR-598-5p	hsa-miR-6828-5p	2250 hsa-miR-328-3p	321 hsa-miR-21-3p	1008 hsa-miR-4291
589	hsa-miR-4766-3p	hsa-miR-491-5p	hsa-miR-6790-3p	hsa-miR-331-3p	1432 hsa-miR-874-5p	337 hsa-miR-10a-3p	1185 hsa-miR-3942-3p
590	hsa-miR-6851-5p	hsa-miR-4649-5p	hsa-miR-3064-5p	hsa-miR-4800-5p	90 hsa-miR-20a-5p	2547 hsa-miR-4723-5p	1636 hsa-miR-378h
591	hsa-miR-4478	hsa-miR-4528	hsa-miR-409-5p	hsa-miR-1260a	1224 hsa-miR-548s	778 hsa-miR-3190-3p	1987 hsa-miR-548ah-3p
592	hsa-miR-193b-3p	hsa-miR-4476	hsa-miR-6827-5p	hsa-miR-6819-5p	712 hsa-miR-6774-5p	874 hsa-miR-6508-3p	2453 hsa-miR-4431
593	hsa-miR-6816-3p	hsa-miR-4446-3p	hsa-miR-3142	hsa-miR-6125	1735 hsa-miR-4747-5p	2219 hsa-miR-939-3p	1464 hsa-miR-3178
594	hsa-miR-1306-5p	hsa-miR-4428	hsa-miR-4440	hsa-miR-3155b	237 hsa-miR-8069	753 hsa-miR-450b-5p	2336 hsa-miR-589-5p
595	hsa-miR-3193	hsa-miR-4306	hsa-miR-1913	hsa-miR-4519	1285 hsa-miR-29a-5p	361 hsa-miR-3135b	1983 hsa-miR-6084
596	hsa-miR-1291	hsa-miR-4297	hsa-miR-134-5p	hsa-miR-25-3p	840 hsa-miR-3928-3p	288 hsa-miR-3152-5p	2237 hsa-miR-4750-3p
597	hsa-miR-3617-5p	hsa-miR-4253	hsa-miR-6772-5p	hsa-miR-1297	2524 hsa-miR-4297	1160 hsa-miR-3922-3p	1616 hsa-miR-663b
598	hsa-miR-4659a-3p	hsa-miR-4251	hsa-miR-4423-5p	hsa-miR-6754-3p	1864 hsa-miR-1539	1867 hsa-miR-664a-3p	2423 hsa-miR-658
599	hsa-miR-611	hsa-miR-374c-3p	hsa-miR-6878-5p	hsa-miR-2114-3p	1446 hsa-miR-518f-3p	2294 hsa-miR-4478	1188 hsa-miR-6784-5p
600	hsa-miR-522-3p	hsa-miR-3675-3p	hsa-miR-4526	hsa-miR-4632-3p	1243 hsa-miR-4295	45 hsa-miR-5087	2538 hsa-miR-381-5p
601	hsa-miR-323a-3p	hsa-miR-365a-5p	hsa-miR-326	hsa-miR-4685-5p	255 hsa-miR-564	612 hsa-miR-4529-5p	2310 hsa-miR-6787-5p
602	hsa-miR-548az-3p	hsa-miR-3591-3p	hsa-miR-4436b-3p	hsa-miR-4436a	1235 hsa-miR-3907	486 hsa-miR-202-3p	735 hsa-miR-615-5p
603	hsa-miR-219b-3p	hsa-miR-33b-3p	hsa-miR-6879-3p	hsa-miR-7851-3p	153 hsa-miR-6861-3p	52 hsa-miR-4658	1605 hsa-miR-22-5p
604	hsa-miR-3922-3p	hsa-miR-323a-3p	hsa-miR-6815-5p	hsa-miR-4516	398 hsa-miR-8064	956 hsa-miR-6892-5p	2127 hsa-miR-4750-5p
605	hsa-miR-302d-5p	hsa-miR-3180	hsa-miR-193b-5p	hsa-miR-4459	2257 hsa-miR-935	1464 hsa-miR-3178	195 hsa-miR-4655-3p
606	hsa-miR-320e	hsa-miR-302a-5p	hsa-miR-6851-5p	hsa-miR-4539	484 hsa-miR-519e-5p	333 hsa-miR-1202	1710 hsa-miR-423-5p
607	hsa-miR-450a-2-3p	hsa-miR-210-5p	hsa-miR-514b-5p	hsa-miR-26a-1-3p	2503 hsa-miR-603	2333 hsa-miR-125b-5p	2408 hsa-miR-339-5p
608	hsa-miR-6782-5p	hsa-miR-210-3p	hsa-miR-518a-3p	hsa-miR-3619-5p	1856 hsa-miR-140-3p	925 hsa-miR-4438	419 hsa-miR-499a-5p
609	hsa-miR-4328	hsa-miR-205-5p	hsa-miR-4666a-5p	hsa-miR-3666	117 hsa-miR-4290	1484 hsa-miR-4675	2217 hsa-miR-4666a-3p
610	hsa-miR-99b-3p	hsa-miR-1538	hsa-miR-6743-3p	hsa-miR-6756-5p	2149 hsa-miR-6796-3p	844 hsa-miR-4665-3p	1568 hsa-miR-4673
611	hsa-miR-4671-5p	hsa-miR-140-3p	hsa-miR-6871-5p	hsa-miR-4439	1533 hsa-miR-18a-5p	1299 hsa-miR-125b-1-3p	1046 hsa-miR-186-5p
612	hsa-miR-5094	hsa-miR-137	hsa-miR-3621	hsa-miR-6823-5p	2450 hsa-miR-4321	872 hsa-miR-6772-5p	2138 hsa-miR-6501-3p
613	hsa-miR-553	hsa-miR-128-1-5p	hsa-miR-4439	hsa-miR-3180-5p	791 hsa-miR-6749-3p	534 hsa-miR-215-3p	867 hsa-miR-6795-3p
614	hsa-miR-1299	hsa-miR-1273g-3p	hsa-miR-3688-5p	hsa-miR-6073	319 hsa-miR-6780b-5p	1019 hsa-miR-6090	2522 hsa-miR-3658
615	hsa-miR-6732-3p	hsa-miR-127-3p	hsa-miR-23a-5p	hsa-miR-6731-3p	1914 hsa-miR-5706	828 hsa-miR-25-3p	113 hsa-miR-3616-3p
616	hsa-miR-186-5p	hsa-miR-1268a	hsa-miR-4321	hsa-miR-6799-5p	157 hsa-miR-6846-5p	786 hsa-miR-6766-5p	1077 hsa-miR-3686
617	hsa-miR-6848-3p	hsa-miR-125a-3p	hsa-miR-6891-3p	hsa-miR-4707-5p	288 hsa-miR-3152-5p	189 hsa-miR-1250-5p	935 hsa-miR-4446-3p
618	hsa-miR-6788-3p	hsa-miR-1234-3p	hsa-miR-564	hsa-miR-5681a	73 hsa-miR-4485-5p	1215 hsa-miR-92b-5p	647 hsa-miR-423-3p
619	hsa-miR-1252-5p	hsa-miR-943	hsa-miR-4450	hsa-miR-8069	1996 hsa-miR-6511a-3p	403 hsa-miR-181a-5p	2172 hsa-miR-135a-5p
620	hsa-miR-4668-3p	hsa-miR-874-5p	hsa-miR-2355-5p	hsa-miR-4691-5p	2125 hsa-miR-3153	1305 hsa-miR-4316	65 hsa-miR-6822-5p
621	hsa-miR-126-5p	hsa-miR-7977	hsa-miR-6840-5p	hsa-miR-574-3p	2131 hsa-miR-4689	765 hsa-miR-4418	932 hsa-miR-4532
622	hsa-miR-412-5p	hsa-miR-7855-5p	hsa-miR-7114-3p	hsa-miR-1234-3p	1498 hsa-miR-5088-5p	1985 hsa-miR-548ao-3p	2128 hsa-miR-3187-3p
623	hsa-miR-6857-5p	hsa-miR-758-5p	hsa-miR-3184-5p	hsa-miR-5581-5p	710 hsa-miR-6782-5p	609 hsa-miR-4754	275 hsa-miR-3152-3p
624	hsa-miR-6882-5p	hsa-miR-7110-3p	hsa-miR-526a	hsa-miR-6860	2173 hsa-miR-133a-3p	1825 hsa-miR-5197-5p	777 hsa-miR-1227-5p
625	hsa-miR-3944-5p	hsa-miR-6890-3p	hsa-miR-423-3p	hsa-miR-3142	1833 hsa-miR-6800-3p	413 hsa-miR-143-5p	1176 hsa-miR-6165
626	hsa-miR-23a-3p	hsa-miR-6882-3p	hsa-miR-4484	hsa-miR-6765-5p	1906 hsa-miR-6728-3p	35 hsa-miR-4722-3p	1477 hsa-miR-378g
627	hsa-miR-6778-3p	hsa-miR-6880-5p	hsa-miR-107	hsa-miR-23a-5p	1892 hsa-miR-4777-3p	649 hsa-miR-151a-3p	2387 hsa-miR-4732-5p
628	hsa-miR-6807-5p	hsa-miR-6867-3p	hsa-miR-1469	hsa-miR-4801	1387 hsa-miR-1469	822 hsa-miR-663a	730 hsa-miR-138-5p
629	hsa-miR-6791-5p	hsa-miR-6848-3p	hsa-miR-4655-3p	hsa-miR-7108-5p	736 hsa-miR-532-3p	250 hsa-miR-17-5p	1290 hsa-miR-146b-5p
630	hsa-miR-3973	hsa-miR-6833-5p	hsa-miR-4698	hsa-miR-4640-5p	724 hsa-miR-584-5p	2170 hsa-miR-126-3p	2014 hsa-miR-1-3p
631	hsa-miR-6514-5p	hsa-miR-6803-3p	hsa-miR-1203	hsa-miR-6882-3p	635 hsa-miR-548bb-3p	1243 hsa-miR-4295	1371 hsa-miR-95-3p
632	hsa-miR-487a-5p	hsa-miR-6794-3p	hsa-miR-6800-3p	hsa-miR-6779-5p	1603 hsa-miR-6780b-3p	1723 hsa-miR-3158-3p	1167 hsa-miR-514b-5p
633	hsa-miR-4765	hsa-miR-6750-5p	hsa-miR-4638-3p	hsa-miR-185-3p	506 hsa-miR-4260	1749 hsa-miR-500b-3p	1677 hsa-miR-7976
634	hsa-miR-541-3p	hsa-miR-6748-5p	hsa-miR-29b-2-5p	hsa-miR-6853-3p	1991 hsa-miR-6790-3p	352 hsa-miR-3913-3p	1475 hsa-miR-4751
635	hsa-miR-205-5p	hsa-miR-6738-5p	hsa-miR-574-5p	hsa-miR-4281	1 hsa-miR-28-3p	112 hsa-miR-3651	1907 hsa-miR-6728-5p
636	hsa-miR-1263	hsa-miR-6736-3p	hsa-miR-4728-3p	hsa-miR-139-3p	2069 hsa-miR-6766-3p	453 hsa-miR-5693	1505 hsa-miR-548aq-5p
637	hsa-miR-6870-3p	hsa-miR-6505-5p	hsa-miR-7851-3p	hsa-miR-548d-3p	1031 hsa-miR-6777-3p	665 hsa-miR-196b-3p	251 hsa-miR-106b-3p
638	hsa-miR-3168	hsa-miR-6502-3p	hsa-miR-6845-3p	hsa-miR-3679-3p	1331 hsa-miR-4698	2257 hsa-miR-935	1785 hsa-miR-3194-5p
639	hsa-miR-6811-5p	hsa-miR-638	hsa-miR-4642	hsa-miR-518f-3p	625 hsa-miR-6727-5p	624 hsa-miR-6727-3p	1960 hsa-miR-548an
640	hsa-miR-524-5p	hsa-miR-6086	hsa-miR-4767	hsa-miR-2355-5p	283 hsa-miR-4427	93 hsa-miR-138-1-3p	157 hsa-miR-6846-5p
641	hsa-miR-7705	hsa-miR-6073	hsa-miR-6741-3p	hsa-miR-6716-5p	872 hsa-miR-6772-5p	1954 hsa-miR-1237-3p	11 hsa-miR-1302
642	hsa-miR-542-3p	hsa-miR-585-5p	hsa-miR-1909-5p	hsa-miR-6515-3p	1907 hsa-miR-6728-5p	11 hsa-miR-1302	1736 hsa-miR-5695
643	hsa-miR-214-5p	hsa-miR-5704	hsa-miR-365b-5p	hsa-miR-8485	2114 hsa-miR-1231	2077 hsa-miR-6068	506 hsa-miR-4260
644	hsa-miR-33a-3p	hsa-miR-5690	hsa-miR-6759-5p	hsa-miR-2054	2505 hsa-miR-548b-3p	2459 hsa-miR-6499-5p	1563 hsa-miR-4286
645	hsa-miR-550b-2-5p	hsa-miR-518d-3p	hsa-miR-4726-3p	hsa-miR-4722-5p	944 hsa-miR-4440	342 hsa-miR-1273c	563 hsa-miR-518c-5p
646	hsa-miR-3912-5p	hsa-miR-518c-5p	hsa-miR-513a-5p	hsa-miR-5587-3p	628 hsa-miR-887-5p	1371 hsa-miR-95-3p	956 hsa-miR-6892-5p
647	hsa-miR-425-5p	hsa-miR-490-3p	hsa-miR-6085	hsa-miR-6774-5p	2544 hsa-miR-4684-3p	1216 hsa-miR-146b-3p	131 hsa-miR-3529-5p
648	hsa-miR-509-5p	hsa-miR-4746-3p	hsa-miR-3936	hsa-miR-28-3p	1087 hsa-miR-4743-5p	749 hsa-miR-3140-3p	163 hsa-miR-523-3p
649	hsa-miR-130a-3p	hsa-miR-4721	hsa-miR-7160-5p	hsa-miR-6736-3p	2391 hsa-miR-6754-3p	530 hsa-miR-4535	981 hsa-miR-660-5p
650	hsa-miR-4524b-5p	hsa-miR-4700-5p	hsa-let-7f-1-3p	hsa-miR-6783-3p	2010 hsa-miR-146a-5p	1241 hsa-miR-3655	1130 hsa-miR-302c-5p
651	hsa-miR-6887-3p	hsa-miR-4687-5p	hsa-miR-6073	hsa-miR-4457	1924 hsa-miR-6833-5p	1383 hsa-miR-507	2454 hsa-miR-4538
652	hsa-miR-627-5p	hsa-miR-4685-3p	hsa-miR-3928-5p	hsa-miR-4731-5p	597 hsa-miR-4306	813 hsa-miR-130b-3p	1813 hsa-miR-3940-5p
653	hsa-miR-4632-3p	hsa-miR-4667-5p	hsa-miR-6777-3p	hsa-miR-4749-5p	1364 hsa-miR-518a-3p	2087 hsa-miR-641	398 hsa-miR-8064
654	hsa-miR-1304-5p	hsa-miR-4648	hsa-miR-498	hsa-miR-3940-5p	1085 hsa-miR-4475	1098 hsa-miR-642a-3p	751 hsa-miR-708-3p
655	hsa-miR-501-3p	hsa-miR-4511	hsa-miR-7106-3p	hsa-miR-4750-5p	1654 hsa-miR-4420	748 hsa-miR-4261	924 hsa-miR-4640-3p
656	hsa-miR-2110	hsa-miR-4436b-3p	hsa-miR-6801-3p	hsa-miR-744-5p	1719 hsa-miR-3132	953 hsa-miR-6739-5p	2362 hsa-miR-3661
657	hsa-miR-592	hsa-miR-4290	hsa-miR-6790-5p	hsa-miR-6776-3p	2354 hsa-miR-671-3p	294 hsa-miR-5696	942 hsa-miR-4788
658	hsa-miR-485-5p	hsa-miR-3934-5p	hsa-miR-5571-5p	hsa-miR-196a-3p	1905 hsa-miR-4490	1984 hsa-miR-5006-5p	376 hsa-miR-6722-5p
659	hsa-miR-6885-3p	hsa-miR-3914	hsa-miR-3665	hsa-miR-6848-3p	976 hsa-miR-887-3p	1678 hsa-miR-8083	2446 hsa-miR-4477a
660	hsa-miR-599	hsa-miR-377-3p	hsa-miR-4251	hsa-miR-6796-3p	1272 hsa-miR-6735-3p	62 hsa-miR-548ar-5p	850 hsa-miR-4526
661	hsa-miR-6080	hsa-miR-365b-5p	hsa-miR-3180-5p	hsa-miR-6825-5p	1436 hsa-miR-6862-3p	2565 hsa-miR-6864-3p	614 hsa-miR-5690
662	hsa-miR-662	hsa-miR-3654	hsa-miR-3177-3p	hsa-miR-2355-3p	1756 hsa-miR-6859-5p	1952 hsa-miR-1180-3p	830 hsa-miR-1301-3p
663	hsa-miR-635	hsa-miR-3646	hsa-miR-3194-5p	hsa-miR-4781-5p	2490 hsa-miR-145-5p	686 hsa-miR-4503	362 hsa-miR-4448
664	hsa-miR-3126-3p	hsa-miR-3197	hsa-miR-4674	hsa-miR-6832-3p	804 hsa-miR-640	1298 hsa-miR-130a-5p	1473 hsa-miR-1251-5p
665	hsa-miR-570-3p	hsa-miR-3188	hsa-miR-548d-3p	hsa-miR-431-5p	476 hsa-miR-6850-5p	1169 hsa-miR-4713-5p	2096 hsa-miR-940
666	hsa-miR-4267	hsa-miR-3184-3p	hsa-miR-181d-3p	hsa-miR-6827-5p	277 hsa-miR-3126-5p	338 hsa-miR-7-2-3p	2060 hsa-miR-139-3p
667	hsa-miR-498	hsa-miR-3173-3p	hsa-miR-1302	hsa-miR-6824-3p	328 hsa-miR-483-3p	569 hsa-miR-24-1-5p	658 hsa-let-7f-1-3p
668	hsa-miR-152-5p	hsa-miR-302c-5p	hsa-miR-4296	hsa-miR-3940-3p	2551 hsa-miR-6752-3p	2102 hsa-miR-758-3p	774 hsa-miR-4728-3p
669	hsa-miR-6891-5p	hsa-miR-195-3p	hsa-miR-4519	hsa-miR-142-5p	351 hsa-miR-4725-5p	565 hsa-miR-30d-5p	108 hsa-miR-483-5p
670	hsa-miR-6735-3p	hsa-miR-191-3p	hsa-miR-5585-3p	hsa-miR-3176	2220 hsa-miR-365b-5p	1002 hsa-miR-2115-5p	1840 hsa-miR-8063
671	hsa-miR-628-3p	hsa-miR-1285-3p	hsa-miR-4434	hsa-miR-147b	708 hsa-miR-6790-5p	1845 hsa-miR-524-5p	1071 hsa-miR-541-5p
672	hsa-miR-4753-3p	hsa-miR-95-3p	hsa-miR-4754	hsa-miR-6851-5p	100 hsa-miR-513a-5p	1061 hsa-miR-605-5p	68 hsa-miR-6813-3p
673	hsa-miR-676-5p	hsa-miR-8060	hsa-miR-4769-5p	hsa-miR-4641	1572 hsa-miR-4795-3p	306 hsa-miR-3928-5p	632 hsa-miR-5704
674	hsa-miR-4754	hsa-miR-8058	hsa-miR-3180	hsa-miR-6815-5p	774 hsa-miR-4728-3p	302 hsa-miR-4635	2124 hsa-miR-4276
675	hsa-miR-766-5p	hsa-miR-7853-5p	hsa-miR-585-5p	hsa-miR-500b-3p	895 hsa-miR-550a-5p	384 hsa-miR-6825-3p	1558 hsa-miR-2277-5p
676	hsa-miR-3136-3p	hsa-miR-7704	hsa-miR-4420	hsa-miR-6880-3p	1089 hsa-miR-4758-3p	2302 hsa-miR-6077	824 hsa-miR-4309
677	hsa-miR-586	hsa-miR-6891-5p	hsa-miR-1273e	hsa-miR-6805-5p	906 hsa-miR-1260b	324 hsa-miR-520a-3p	1700 hsa-miR-493-3p
678	hsa-miR-6850-3p	hsa-miR-6871-3p	hsa-miR-7109-3p	hsa-miR-5589-5p	2560 hsa-miR-6881-5p	2214 hsa-miR-4723-3p	1037 hsa-miR-7843-3p
679	hsa-miR-3183	hsa-miR-6851-5p	hsa-miR-4691-5p	hsa-miR-4770	1767 hsa-miR-519e-3p	272 hsa-miR-3646	1086 hsa-miR-4467
680	hsa-miR-5681b	hsa-miR-6834-3p	hsa-miR-3675-3p	hsa-miR-2116-3p	2109 hsa-miR-2054	1368 hsa-miR-30c-5p	827 hsa-miR-449b-3p
681	hsa-miR-4670-5p	hsa-miR-6797-5p	hsa-miR-518b	hsa-miR-6826-5p	87 hsa-miR-93-5p	1735 hsa-miR-4747-5p	30 hsa-miR-1254
682	hsa-miR-6731-5p	hsa-miR-6797-3p	hsa-miR-4656	hsa-miR-146a-3p	1008 hsa-miR-4291	1277 hsa-miR-6887-3p	1001 hsa-miR-3925-5p
683	hsa-miR-4256	hsa-miR-6787-3p	hsa-miR-6754-5p	hsa-miR-1538	249 hsa-miR-17-3p	1657 hsa-miR-134-3p	481 hsa-miR-6833-3p
684	hsa-miR-548at-3p	hsa-miR-6786-3p	hsa-miR-9500	hsa-miR-525-5p	776 hsa-miR-1229-5p	154 hsa-miR-6861-5p	430 hsa-miR-362-3p
685	hsa-miR-7978	hsa-miR-6769b-5p	hsa-miR-575	hsa-miR-2682-3p	68 hsa-miR-6813-3p	2489 hsa-miR-154-5p	2048 hsa-miR-4725-3p
686	hsa-miR-6843-3p	hsa-miR-6765-3p	hsa-miR-490-3p	hsa-miR-6869-5p	2565 hsa-miR-6864-3p	211 hsa-miR-4691-5p	2544 hsa-miR-4684-3p
687	hsa-miR-516b-3p_hsa-miR-516a-3p	hsa-miR-6764-5p	hsa-miR-4523	hsa-miR-1292-5p	1785 hsa-miR-3194-5p	1605 hsa-miR-22-5p	1334 hsa-miR-3978
688	hsa-let-7c-3p	hsa-miR-6738-3p	hsa-miR-1231	hsa-miR-6718-5p	2418 hsa-miR-877-5p	2522 hsa-miR-3658	1574 hsa-miR-4455
689	hsa-miR-3653-3p	hsa-miR-6730-5p	hsa-miR-346	hsa-miR-644a	5 hsa-miR-498	103 hsa-miR-675-3p	2192 hsa-miR-708-5p
690	hsa-miR-548ak	hsa-miR-660-5p	hsa-miR-4711-3p	hsa-miR-4739	202 hsa-miR-4516	1281 hsa-miR-6871-3p	1064 hsa-miR-548t-5p
691	hsa-miR-302a-5p	hsa-miR-6504-5p	hsa-miR-4745-3p	hsa-miR-2681-5p	303 hsa-miR-6731-3p	1123 hsa-miR-6865-3p	1843 hsa-miR-7851-3p
692	hsa-miR-3160-3p	hsa-miR-624-3p	hsa-miR-1539	hsa-miR-514b-5p	851 hsa-miR-4539	1456 hsa-miR-1207-5p	1352 hsa-miR-6807-5p
693	hsa-miR-1286	hsa-miR-6075	hsa-miR-4481	hsa-miR-151b	977 hsa-miR-877-3p	101 hsa-miR-1914-5p	1492 hsa-miR-4485-3p
694	hsa-miR-6760-5p	hsa-miR-604	hsa-miR-139-3p	hsa-miR-4523	748 hsa-miR-4261	642 hsa-miR-6832-5p	2140 hsa-miR-6129
695	hsa-miR-6738-5p	hsa-miR-596	hsa-miR-6744-3p	hsa-miR-26b-3p	808 hsa-miR-337-3p	1094 hsa-miR-4756-5p	1040 hsa-miR-7151-3p
696	hsa-miR-4802-5p	hsa-miR-584-5p	hsa-miR-6835-5p	hsa-miR-5706	107 hsa-miR-486-3p	1938 hsa-miR-920	742 hsa-miR-598-3p
697	hsa-miR-6867-3p	hsa-miR-5699-5p	hsa-miR-3176	hsa-miR-1228-3p	591 hsa-miR-296-3p	732 hsa-let-7g-5p	837 hsa-miR-548aa_hsa-miR-548t-3p
698	hsa-miR-4698	hsa-miR-566	hsa-miR-6749-3p	hsa-miR-513a-5p	2321 hsa-miR-7160-5p	1334 hsa-miR-3978	260 hsa-miR-502-5p
699	hsa-miR-6857-3p	hsa-miR-5196-3p	hsa-miR-19b-3p	hsa-miR-3173-5p	1258 hsa-miR-1307-5p	2012 hsa-miR-142-5p	1081 hsa-miR-1273e
700	hsa-miR-4253	hsa-miR-498	hsa-miR-4300	hsa-miR-3064-5p	1531 hsa-miR-32-5p	935 hsa-miR-4446-3p	1659 hsa-miR-6723-5p
701	hsa-miR-6504-3p	hsa-miR-497-5p	hsa-miR-518f-3p	hsa-miR-3150a-5p	238 hsa-miR-8068	774 hsa-miR-4728-3p	1196 hsa-miR-7705
702	hsa-miR-3680-3p	hsa-miR-484	hsa-miR-4713-3p	hsa-miR-4474-5p	2012 hsa-miR-142-5p	1069 hsa-miR-4251	571 hsa-let-7a-5p
703	hsa-miR-766-3p	hsa-miR-4800-5p	hsa-miR-4795-3p	hsa-miR-4526	866 hsa-miR-6796-5p	1906 hsa-miR-6728-3p	1485 hsa-miR-4492
704	hsa-miR-622	hsa-miR-4785	hsa-miR-1292-5p	hsa-miR-3196	1604 hsa-miR-23a-5p	2273 hsa-miR-1296-5p	338 hsa-miR-7-2-3p
705	hsa-miR-510-5p	hsa-miR-4781-5p	hsa-miR-639	hsa-miR-6743-3p	624 hsa-miR-6727-3p	1785 hsa-miR-3194-5p	1567 hsa-miR-4680-3p
706	hsa-miR-4999-5p	hsa-miR-4777-3p	hsa-miR-5581-5p	hsa-miR-216b-3p	961 hsa-miR-6875-3p	510 hsa-miR-1243	2238 hsa-miR-6893-5p
707	hsa-miR-573	hsa-miR-4674	hsa-miR-5787	hsa-miR-566	2309 hsa-miR-6794-3p	2230 hsa-miR-6757-5p	2309 hsa-miR-6794-3p
708	hsa-miR-218-5p	hsa-miR-4538	hsa-miR-4788	hsa-miR-548az-5p	1675 hsa-miR-519d-5p	496 hsa-miR-219a-1-3p	2148 hsa-miR-6797-5p
709	hsa-miR-3192-5p	hsa-miR-4535	hsa-miR-331-3p	hsa-miR-4724-3p	2488 hsa-miR-184	1879 hsa-miR-4300	254 hsa-miR-125a-3p
710	hsa-miR-4722-5p	hsa-miR-4519	hsa-miR-6770-3p	hsa-miR-5088-5p	2075 hsa-miR-6742-5p	2413 hsa-miR-302c-3p	2329 hsa-miR-188-5p
711	hsa-miR-6873-5p	hsa-miR-4503	hsa-miR-6859-3p	hsa-miR-4655-5p	1335 hsa-miR-3977	1601 hsa-miR-6844	1665 hsa-miR-5571-5p
712	hsa-miR-1254	hsa-miR-4467	hsa-miR-431-5p	hsa-miR-4756-3p	1365 hsa-miR-527_hsa-miR-518a-5p	926 hsa-miR-4713-3p	2146 hsa-miR-4749-3p
713	hsa-miR-615-3p	hsa-miR-4446-5p	hsa-miR-6858-3p	hsa-miR-138-5p	1936 hsa-miR-944	1649 hsa-miR-5008-3p	1187 hsa-miR-6791-3p
714	hsa-miR-3180-5p	hsa-miR-4444	hsa-miR-6726-3p	hsa-miR-423-5p	1934 hsa-miR-302b-5p	89 hsa-miR-21-5p	997 hsa-miR-3591-3p
715	hsa-miR-4762-5p	hsa-miR-4419a	hsa-miR-4290	hsa-miR-6878-5p	2441 hsa-miR-3940-3p	1969 hsa-miR-4760-5p	1997 hsa-miR-6511a-5p
716	hsa-miR-6760-3p	hsa-miR-431-5p	hsa-miR-1238-3p	hsa-miR-5091	82 hsa-miR-516b-3p_hsa-miR-516a-3p	1586 hsa-miR-6732-3p	353 hsa-miR-378d
717	hsa-miR-4690-5p	hsa-miR-4292	hsa-miR-642a-5p	hsa-miR-3177-3p	1875 hsa-miR-3620-3p	1439 hsa-miR-6854-3p	1520 hsa-miR-8071
718	hsa-miR-4727-5p	hsa-miR-4259	hsa-miR-6780b-5p	hsa-miR-639	8 hsa-miR-490-3p	2251 hsa-miR-330-3p	2267 hsa-miR-296-5p
719	hsa-miR-4465	hsa-miR-423-3p	hsa-miR-137	hsa-miR-5195-3p	1549 hsa-miR-1281	2250 hsa-miR-328-3p	909 hsa-miR-3145-3p
720	hsa-miR-373-3p	hsa-miR-3972	hsa-miR-6865-3p	hsa-miR-6873-3p	731 hsa-miR-137	2500 hsa-miR-619-3p	1062 hsa-miR-550a-3p
721	hsa-miR-2278	hsa-miR-381-5p	hsa-miR-1306-5p	hsa-miR-1973	611 hsa-miR-3688-5p	1049 hsa-miR-152-3p	1553 hsa-miR-379-3p
722	hsa-let-7e-3p	hsa-miR-380-3p	hsa-miR-6784-3p	hsa-miR-4788	721 hsa-miR-7155-5p	2297 hsa-miR-4776-3p	1090 hsa-miR-3120-5p
723	hsa-miR-4317	hsa-miR-375	hsa-miR-3682-3p	hsa-miR-4528	2165 hsa-miR-7110-3p	570 hsa-let-7b-5p	117 hsa-miR-4290
724	hsa-miR-6764-5p	hsa-miR-3690	hsa-miR-361-3p	hsa-miR-6087	565 hsa-miR-30d-5p	2418 hsa-miR-877-5p	2183 hsa-miR-611
725	hsa-miR-8055	hsa-miR-3657	hsa-miR-520d-5p	hsa-miR-6791-5p	2115 hsa-miR-1229-3p	479 hsa-miR-6840-3p	1112 hsa-miR-6737-3p
726	hsa-miR-548d-3p	hsa-miR-363-3p	hsa-miR-939-3p	hsa-miR-361-3p	1305 hsa-miR-4316	1132 hsa-miR-200a-3p	245 hsa-miR-192-5p
727	hsa-miR-6849-3p	hsa-miR-3622b-3p	hsa-miR-6780a-5p	hsa-miR-6800-5p	1513 hsa-miR-6804-3p	535 hsa-miR-210-5p	1283 hsa-miR-6863
728	hsa-miR-1914-5p	hsa-miR-339-5p	hsa-miR-1976	hsa-miR-6722-5p	2512 hsa-miR-892b	2490 hsa-miR-145-5p	74 hsa-miR-1-5p
729	hsa-miR-3124-5p	hsa-miR-3184-5p	hsa-miR-127-3p	hsa-miR-17-5p	1758 hsa-miR-6851-5p	1437 hsa-miR-6862-5p	492 hsa-miR-1286
730	hsa-miR-3972	hsa-miR-31-5p	hsa-miR-367-5p	hsa-miR-6721-5p	2554 hsa-miR-6736-3p	851 hsa-miR-4539	1089 hsa-miR-4758-3p
731	hsa-miR-3121-3p	hsa-miR-3065-3p	hsa-miR-21-5p	hsa-miR-384	1886 hsa-miR-4744	2208 hsa-miR-4649-5p	218 hsa-miR-6715a-3p
732	hsa-miR-4761-3p	hsa-miR-29a-3p	hsa-miR-4684-3p	hsa-miR-184	1945 hsa-miR-655-3p	362 hsa-miR-4448	845 hsa-miR-4444
733	hsa-miR-210-3p	hsa-miR-215-5p	hsa-miR-328-3p	hsa-miR-1224-3p	2079 hsa-miR-6894-3p	1393 hsa-miR-337-5p	1624 hsa-miR-4294
734	hsa-miR-6873-3p	hsa-miR-212-5p	hsa-miR-4753-5p	hsa-miR-943	1094 hsa-miR-4756-5p	827 hsa-miR-449b-3p	1863 hsa-miR-520h
735	hsa-miR-6772-5p	hsa-miR-20b-5p	hsa-miR-452-3p	hsa-miR-6771-5p	1893 hsa-miR-4666a-5p	2329 hsa-miR-188-5p	1595 hsa-miR-212-5p
736	hsa-miR-647	hsa-miR-1910-3p	hsa-miR-425-3p	hsa-miR-3140-3p	1286 hsa-miR-520c-3p	1086 hsa-miR-4467	2160 hsa-miR-7162-3p
737	hsa-miR-651-5p	hsa-miR-188-5p	hsa-miR-30c-1-3p	hsa-miR-30b-3p	1532 hsa-miR-19b-3p	2450 hsa-miR-4321	1606 hsa-miR-525-5p
738	hsa-miR-489-5p	hsa-miR-183-3p	hsa-miR-2682-3p	hsa-miR-4741	2311 hsa-miR-6786-3p	965 hsa-miR-635	2185 hsa-miR-595
739	hsa-miR-8079	hsa-let-7e-5p	hsa-miR-3619-5p	hsa-miR-205-5p	633 hsa-miR-5692b	1155 hsa-miR-4760-3p	1882 hsa-miR-320e
740	hsa-miR-380-3p	hsa-miR-96-5p	hsa-miR-25-5p	hsa-miR-486-3p	1277 hsa-miR-6887-3p	585 hsa-miR-1255b-5p	1470 hsa-miR-1268a
741	hsa-miR-99a-3p	hsa-miR-885-5p	hsa-miR-128-3p	hsa-miR-136-3p	859 hsa-miR-6127	1294 hsa-miR-1304-5p	2189 hsa-miR-2355-5p
742	hsa-miR-4666a-3p	hsa-miR-766-3p	hsa-miR-17-5p	hsa-miR-6879-3p	1289 hsa-miR-520e	2516 hsa-miR-3909	2049 hsa-miR-4498
743	hsa-miR-6755-5p	hsa-miR-744-5p	hsa-miR-6884-3p	hsa-miR-608	7 hsa-miR-491-5p	2291 hsa-miR-3157-5p	1935 hsa-miR-365a-3p_hsa-miR-365b-3p
744	hsa-miR-1295b-3p	hsa-miR-6892-5p	hsa-miR-4633-5p	hsa-miR-4436b-5p	1148 hsa-miR-4292	9 hsa-miR-452-5p	2004 hsa-miR-7113-5p
745	hsa-miR-938	hsa-miR-6876-3p	hsa-miR-4470	hsa-miR-379-5p	850 hsa-miR-4526	489 hsa-miR-409-3p	129 hsa-miR-4799-5p
746	hsa-miR-6858-3p	hsa-miR-6872-3p	hsa-miR-99b-5p	hsa-miR-136-5p	1427 hsa-miR-6734-5p	2373 hsa-miR-2682-3p	968 hsa-miR-340-3p
747	hsa-miR-4456	hsa-miR-6838-5p	hsa-miR-505-5p	hsa-miR-6786-5p	2247 hsa-miR-637	462 hsa-miR-4742-3p	1892 hsa-miR-4777-3p
748	hsa-miR-487b-3p	hsa-miR-6837-5p	hsa-miR-4297	hsa-miR-3189-3p	644 hsa-miR-644a	1382 hsa-miR-508-3p	672 hsa-miR-1234-3p
749	hsa-miR-4743-5p	hsa-miR-6826-3p	hsa-miR-6727-3p	hsa-miR-518f-5p	9 hsa-miR-452-5p	1219 hsa-miR-548c-3p	1905 hsa-miR-4490
750	hsa-miR-208a-3p	hsa-miR-6812-3p	hsa-miR-2115-5p	hsa-miR-762	125 hsa-miR-4716-5p	185 hsa-miR-4310	985 hsa-miR-34c-5p
751	hsa-miR-4666a-5p	hsa-miR-6804-5p	hsa-miR-6837-5p	hsa-miR-30c-2-3p	2453 hsa-miR-4431	236 hsa-miR-8084	465 hsa-miR-3192-3p
752	hsa-miR-2054	hsa-miR-6777-3p	hsa-miR-486-3p	hsa-miR-4446-5p	203 hsa-miR-5190	1727 hsa-miR-4685-3p	2201 hsa-miR-3679-5p
753	hsa-miR-1294	hsa-miR-6774-3p	hsa-miR-6801-5p	hsa-miR-1908-5p	1633 hsa-miR-1247-5p	540 hsa-miR-5579-3p	420 hsa-miR-519a-3p
754	hsa-miR-552-5p	hsa-miR-6754-5p	hsa-miR-6836-5p	hsa-miR-526a_hsa-miR-520c-5p_hsa-miR-518d-5p	2493 hsa-miR-27b-3p	1327 hsa-miR-5195-5p	763 hsa-miR-3155a
755	hsa-miR-181b-5p	hsa-miR-6749-3p	hsa-miR-4284	hsa-miR-6848-5p	1588 hsa-miR-5189-3p	363 hsa-miR-5187-5p	626 hsa-miR-1908-3p
756	hsa-miR-3156-3p	hsa-miR-6746-3p	hsa-miR-6786-3p	hsa-miR-127-3p	1004 hsa-miR-3156-3p	2143 hsa-miR-6080	2008 hsa-miR-106b-5p
757	hsa-miR-3064-3p	hsa-miR-6744-3p	hsa-miR-548o-3p	hsa-miR-3665	1126 hsa-miR-324-3p	247 hsa-miR-31-5p	2457 hsa-miR-4665-5p
758	hsa-miR-3135b	hsa-miR-6731-3p	hsa-miR-6727-5p	hsa-miR-1307-5p	636 hsa-miR-6856-5p	1470 hsa-miR-1268a	2330 hsa-miR-9-5p
759	hsa-miR-409-3p	hsa-miR-6729-5p	hsa-miR-1273f	hsa-miR-5692c	201 hsa-miR-3689d	2071 hsa-miR-6758-3p	1096 hsa-miR-495-5p
760	hsa-miR-875-5p	hsa-miR-6726-3p	hsa-miR-3152-5p	hsa-miR-4732-3p	103 hsa-miR-675-3p	488 hsa-miR-412-3p	2428 hsa-miR-1260a
761	hsa-miR-1285-3p	hsa-miR-663b	hsa-miR-1307-5p	hsa-miR-4769-5p	242 hsa-miR-520d-5p	1991 hsa-miR-6790-3p	1818 hsa-miR-6721-5p
762	hsa-miR-4437	hsa-miR-6510-5p	hsa-miR-4446-3p	hsa-miR-498	372 hsa-miR-1273g-5p	2097 hsa-miR-939-5p	1796 hsa-miR-378i
763	hsa-miR-138-1-3p	hsa-miR-643	hsa-miR-6804-3p	hsa-miR-3907	716 hsa-miR-7846-3p	2514 hsa-miR-33b-3p	323 hsa-miR-526b-3p
764	hsa-miR-3662	hsa-miR-640	hsa-miR-6501-5p	hsa-miR-3937	1928 hsa-miR-18b-5p	633 hsa-miR-5692b	1572 hsa-miR-4795-3p
765	hsa-miR-216a-3p	hsa-miR-6081	hsa-miR-5088-5p	hsa-miR-4460	794 hsa-miR-5787	1323 hsa-miR-3065-3p	1708 hsa-miR-548i
766	hsa-miR-4431	hsa-miR-574-3p	hsa-miR-6736-3p	hsa-miR-6877-3p	369 hsa-miR-5096	1955 hsa-miR-1236-3p	1481 hsa-miR-4778-5p
767	hsa-miR-556-5p	hsa-miR-5701	hsa-miR-4485-3p	hsa-miR-6762-3p	1585 hsa-miR-4786-3p	1807 hsa-miR-5093	227 hsa-miR-6812-5p
768	hsa-miR-4644	hsa-miR-5692b	hsa-miR-6831-3p	hsa-miR-6503-3p	575 hsa-miR-132-5p	1085 hsa-miR-4475	159 hsa-miR-6837-5p
769	hsa-miR-4291	hsa-miR-548p	hsa-miR-6756-3p	hsa-miR-4698	2528 hsa-miR-4745-3p	82 hsa-miR-516b-3p_hsa-miR-516a-3p	998 hsa-miR-3943
770	hsa-miR-4662b	hsa-miR-526b-3p	hsa-miR-5008-3p	hsa-miR-3125	2377 hsa-miR-4436b-3p	1340 hsa-miR-6511b-3p	2121 hsa-miR-550b-3p
771	hsa-miR-6866-5p	hsa-miR-518a-3p	hsa-miR-93-5p	hsa-miR-425-3p	2087 hsa-miR-641	2319 hsa-miR-4433b-3p	1990 hsa-miR-6791-5p
772	hsa-miR-421	hsa-miR-5093	hsa-miR-675-3p	hsa-miR-4772-5p	1808 hsa-miR-548ap-5p	1561 hsa-miR-3184-5p	954 hsa-miR-4743-3p
773	hsa-miR-181c-3p	hsa-miR-485-3p	hsa-miR-126-3p	hsa-miR-33b-3p	943 hsa-miR-5095	1287 hsa-miR-526a_hsa-miR-520c-5p_hsa-miR-518d-5p	975 hsa-miR-933
774	hsa-miR-3201	hsa-miR-4773	hsa-miR-4676-5p	hsa-miR-2278	2492 hsa-miR-30b-5p	431 hsa-miR-3622a-3p	807 hsa-miR-346
775	hsa-miR-668-3p	hsa-miR-4758-3p	hsa-miR-4461	hsa-miR-1226-3p	1528 hsa-miR-197-3p	991 hsa-miR-320b	1886 hsa-miR-4744
776	hsa-miR-4768-5p	hsa-miR-4754	hsa-miR-6780b-3p	hsa-miR-3655	974 hsa-miR-934	892 hsa-miR-222-3p	4 hsa-miR-520b
777	hsa-miR-502-5p	hsa-miR-4685-5p	hsa-miR-4713-5p	hsa-miR-7114-3p	805 hsa-miR-639	592 hsa-miR-23c	2425 hsa-miR-649
778	hsa-miR-125b-1-3p	hsa-miR-4650-3p	hsa-miR-30c-5p	hsa-miR-3689d	314 hsa-miR-6859-3p	1610 hsa-miR-485-3p	1326 hsa-miR-5195-3p
779	hsa-miR-6507-5p	hsa-miR-4539	hsa-miR-935	hsa-miR-6840-5p	1116 hsa-miR-6890-5p	320 hsa-miR-6835-3p	2067 hsa-miR-4648
780	hsa-miR-544b	hsa-miR-4524b-5p	hsa-miR-6832-3p	hsa-let-7i-5p	1005 hsa-miR-4465	986 hsa-miR-1973	752 hsa-miR-450b-3p
781	hsa-miR-6790-3p	hsa-miR-4499	hsa-miR-151a-5p	hsa-miR-4486	206 hsa-miR-5009-3p	931 hsa-miR-4479	309 hsa-miR-1296-3p
782	hsa-miR-6757-3p	hsa-miR-4496	hsa-miR-130a-3p	hsa-miR-519e-5p	2489 hsa-miR-154-5p	1157 hsa-miR-4484	1588 hsa-miR-5189-3p
783	hsa-miR-483-5p	hsa-miR-4427	hsa-miR-1236-5p	hsa-miR-6785-3p	1133 hsa-miR-29c-3p	958 hsa-miR-6884-5p	2395 hsa-miR-6738-5p
784	hsa-miR-561-5p	hsa-miR-4328	hsa-miR-362-5p	hsa-miR-148a-3p	705 hsa-miR-550a-3-5p	2353 hsa-miR-889-3p	1245 hsa-miR-3150a-5p
785	hsa-miR-5687	hsa-miR-383-3p	hsa-miR-584-5p	hsa-miR-326	11 hsa-miR-1302	76 hsa-miR-8088	152 hsa-miR-382-3p
786	hsa-miR-550a-3p	hsa-miR-378a-3p	hsa-miR-8078	hsa-miR-4433b-5p	2058 hsa-miR-1236-5p	1982 hsa-miR-6085	1202 hsa-miR-7106-5p
787	hsa-miR-378f	hsa-miR-3671	hsa-miR-145-5p	hsa-miR-1469	766 hsa-miR-4656	1235 hsa-miR-3907	2079 hsa-miR-6894-3p
788	hsa-miR-4307	hsa-miR-367-5p	hsa-miR-3614-5p	hsa-miR-6836-5p	317 hsa-miR-6843-3p	1902 hsa-miR-4537	1403 hsa-miR-378c
789	hsa-miR-6715b-3p	hsa-miR-3666	hsa-miR-4697-3p	hsa-miR-4774-5p	744 hsa-miR-4323	2399 hsa-miR-6890-3p	810 hsa-miR-373-5p
790	hsa-miR-212-3p	hsa-miR-3614-5p	hsa-miR-6754-3p	hsa-miR-1203	1773 hsa-miR-429	1330 hsa-miR-3922-5p	783 hsa-miR-4474-5p
791	hsa-miR-187-3p	hsa-miR-3611	hsa-miR-6881-5p	hsa-miR-6727-5p	826 hsa-miR-1976	801 hsa-miR-6877-3p	698 hsa-miR-6131
792	hsa-miR-30d-3p	hsa-miR-3191-3p	hsa-miR-3977	hsa-miR-4423-5p	2241 hsa-miR-6884-3p	614 hsa-miR-5690	1084 hsa-miR-4731-3p
793	hsa-miR-548ay-3p	hsa-miR-3156-3p	hsa-miR-4708-5p	hsa-miR-5696	986 hsa-miR-1973	781 hsa-miR-1247-3p	2561 hsa-miR-6880-3p
794	hsa-miR-3651	hsa-miR-3151-5p	hsa-miR-4460	hsa-miR-6743-5p	2234 hsa-miR-6740-3p	1345 hsa-miR-548as-5p	87 hsa-miR-93-5p
795	hsa-miR-5690	hsa-miR-30a-5p	hsa-miR-6511a-3p	hsa-miR-6816-5p	1246 hsa-miR-4470	1907 hsa-miR-6728-5p	1963 hsa-miR-3937
796	hsa-miR-708-5p	hsa-miR-29b-2-5p	hsa-miR-433-3p	hsa-miR-5587-5p	725 hsa-miR-583	994 hsa-miR-4661-5p	171 hsa-miR-1295a
797	hsa-miR-6858-5p	hsa-miR-25-5p	hsa-miR-4777-3p	hsa-miR-6720-3p	1227 hsa-miR-4253	1326 hsa-miR-5195-3p	1657 hsa-miR-134-3p
798	hsa-miR-520b	hsa-miR-2276-3p	hsa-miR-6797-3p	hsa-miR-6728-3p	972 hsa-miR-299-3p	978 hsa-miR-765	760 hsa-miR-3666
799	hsa-miR-512-3p	hsa-miR-224-5p	hsa-miR-4306	hsa-miR-4251	1151 hsa-miR-1238-3p	2047 hsa-miR-4773	1513 hsa-miR-6804-3p
800	hsa-miR-491-5p	hsa-miR-19b-2-5p	hsa-miR-6875-3p	hsa-miR-4266	1759 hsa-miR-6850-3p	1399 hsa-miR-3605-5p	800 hsa-miR-6878-5p
801	hsa-miR-490-3p	hsa-miR-182-3p	hsa-miR-1296-3p	hsa-miR-596	31 hsa-miR-4424	2039 hsa-miR-3714	1482 hsa-miR-3163
802	hsa-miR-451a	hsa-miR-152-5p	hsa-miR-199b-5p	hsa-miR-3130-3p	658 hsa-let-7f-1-3p	632 hsa-miR-5704	255 hsa-miR-564
803	hsa-miR-1208	hsa-miR-151b	hsa-miR-6838-5p	hsa-miR-548ay-5p	2434 hsa-miR-1225-5p	371 hsa-miR-4724-3p	2212 hsa-miR-1268b
804	hsa-miR-124-5p	hsa-miR-151a-5p	hsa-miR-548q	hsa-miR-4633-5p	431 hsa-miR-3622a-3p	1838 hsa-miR-8079	883 hsa-miR-7109-3p
805	hsa-miR-16-2-3p	hsa-miR-1471	hsa-miR-6894-3p	hsa-miR-518c-5p	1397 hsa-miR-3617-5p	1264 hsa-miR-4489	387 hsa-miR-6810-5p
806	hsa-miR-106a-3p	hsa-miR-145-3p	hsa-miR-1972	hsa-miR-367-5p	608 hsa-miR-4531	866 hsa-miR-6796-5p	1930 hsa-miR-331-3p
807	hsa-miR-4271	hsa-miR-1301-3p	hsa-miR-28-3p	hsa-miR-4652-3p	1423 hsa-miR-4695-3p	1659 hsa-miR-6723-5p	105 hsa-miR-1288-3p
808	hsa-miR-3130-3p	hsa-miR-1296-3p	hsa-miR-1285-3p	hsa-miR-711	2147 hsa-miR-4632-3p	1102 hsa-miR-4764-3p	2338 hsa-miR-501-3p
809	hsa-miR-4285	hsa-miR-1283	hsa-miR-6813-5p	hsa-miR-18a-5p	1970 hsa-miR-3124-5p	1850 hsa-miR-26b-5p	442 hsa-miR-4755-3p
810	hsa-miR-2276-3p	hsa-miR-1236-3p	hsa-miR-4716-3p	hsa-miR-3184-5p	790 hsa-miR-6750-5p	1313 hsa-miR-1256	683 hsa-miR-380-3p
811	hsa-miR-4424	hsa-miR-1233-3p	hsa-miR-3184-3p	hsa-miR-24-2-5p	765 hsa-miR-4418	1773 hsa-miR-429	1841 hsa-miR-8062
812	hsa-miR-4785	hsa-miR-1225-5p	hsa-miR-5096	hsa-miR-3141	685 hsa-miR-3972	1914 hsa-miR-5706	832 hsa-miR-1228-3p
813	hsa-miR-3124-3p	hsa-miR-93-5p	hsa-miR-1288-3p	hsa-miR-6132	485 hsa-miR-515-3p	875 hsa-miR-6508-5p	1450 hsa-miR-489-3p
814	hsa-miR-4722-3p	hsa-miR-9-3p	hsa-miR-548a-3p	hsa-miR-3911	236 hsa-miR-8084	2488 hsa-miR-184	62 hsa-miR-548ar-5p
815	hsa-miR-3186-3p	hsa-miR-8075	hsa-miR-371b-3p	hsa-miR-628-3p	1115 hsa-miR-3617-3p	863 hsa-miR-5002-3p	2300 hsa-miR-6126
816	hsa-miR-5011-3p	hsa-miR-7851-3p	hsa-miR-3190-3p	hsa-miR-7113-3p	1218 hsa-miR-617	390 hsa-miR-6801-3p	1575 hsa-miR-4488
817	hsa-miR-4501	hsa-miR-7846-3p	hsa-miR-142-5p	hsa-miR-4267	992 hsa-miR-1226-5p	2276 hsa-miR-3145-5p	73 hsa-miR-4485-5p
818	hsa-miR-4801	hsa-miR-7845-5p	hsa-miR-4758-3p	hsa-miR-3621	1368 hsa-miR-30c-5p	1473 hsa-miR-1251-5p	14 hsa-miR-1207-3p
819	hsa-miR-450a-1-3p	hsa-miR-770-5p	hsa-miR-6819-3p	hsa-miR-564	2367 hsa-miR-4789-3p	176 hsa-miR-15b-3p	781 hsa-miR-1247-3p
820	hsa-miR-6716-3p	hsa-miR-7113-5p	hsa-miR-4267	hsa-miR-6742-3p	1001 hsa-miR-3925-5p	1458 hsa-miR-30b-3p	2384 hsa-miR-4672
821	hsa-miR-548ar-3p	hsa-miR-6862-3p	hsa-miR-7155-5p	hsa-miR-584-3p	2361 hsa-miR-3675-3p	1018 hsa-miR-6124	1265 hsa-miR-4450
822	hsa-miR-6829-3p	hsa-miR-6859-3p	hsa-miR-4786-3p	hsa-miR-671-3p	960 hsa-miR-6876-5p	1534 hsa-miR-30c-1-3p	623 hsa-miR-3064-5p
823	hsa-miR-6821-3p	hsa-miR-6856-5p	hsa-miR-4723-3p	hsa-miR-520d-3p	99 hsa-miR-506-3p	327 hsa-miR-484	196 hsa-miR-4726-3p
824	hsa-miR-6814-5p	hsa-miR-6850-3p	hsa-miR-7153-5p	hsa-miR-345-5p	892 hsa-miR-222-3p	430 hsa-miR-362-3p	187 hsa-miR-1266-5p
825	hsa-miR-580-5p	hsa-miR-6833-3p	hsa-miR-20a-5p	hsa-miR-548n	2219 hsa-miR-939-3p	118 hsa-miR-3177-3p	84 hsa-miR-199b-5p
826	hsa-miR-4485-5p	hsa-miR-6810-5p	hsa-miR-491-5p	hsa-miR-1909-3p	752 hsa-miR-450b-3p	2313 hsa-miR-6778-3p	343 hsa-miR-3136-5p
827	hsa-miR-1-5p	hsa-miR-6807-5p	hsa-miR-4475	hsa-miR-583	2084 hsa-miR-6871-5p	930 hsa-miR-4767	1107 hsa-miR-6761-3p
828	hsa-miR-8089	hsa-miR-6798-5p	hsa-miR-6761-3p	hsa-miR-6500-3p	567 hsa-miR-98-5p	461 hsa-miR-4677-3p	1269 hsa-miR-6751-3p
829	hsa-miR-8088	hsa-miR-6783-3p	hsa-miR-4465	hsa-miR-6738-3p	1279 hsa-miR-6879-3p	1478 hsa-miR-4671-5p	2414 hsa-miR-302a-3p
830	hsa-miR-8072	hsa-miR-6781-3p	hsa-miR-31-5p	hsa-miR-548ad-5p_hsa-miR-548ae-5p	1458 hsa-miR-30b-3p	761 hsa-miR-3665	1675 hsa-miR-519d-5p
831	hsa-miR-8057	hsa-miR-6752-3p	hsa-miR-5587-3p	hsa-miR-423-3p	610 hsa-miR-4423-5p	476 hsa-miR-6850-5p	1651 hsa-miR-1245b-5p
832	hsa-miR-203a-3p	hsa-miR-6751-5p	hsa-miR-216b-3p	hsa-miR-1273h-5p	170 hsa-miR-431-5p	1865 hsa-miR-1538	546 hsa-miR-6816-5p
833	hsa-miR-199b-5p	hsa-miR-6750-3p	hsa-miR-643	hsa-miR-7106-3p	870 hsa-miR-6780a-5p	388 hsa-miR-6809-3p	2071 hsa-miR-6758-3p
834	hsa-miR-198	hsa-miR-6727-3p	hsa-miR-4757-3p	hsa-miR-99a-3p	2254 hsa-miR-99b-5p	1143 hsa-miR-647	364 hsa-miR-5186
835	hsa-miR-92a-3p	hsa-miR-668-3p	hsa-miR-151b	hsa-miR-4271	1714 hsa-miR-3622b-3p	1230 hsa-miR-888-5p	143 hsa-miR-6733-3p
836	hsa-miR-219a-2-3p	hsa-miR-6508-5p	hsa-miR-4531	hsa-miR-6809-3p	1447 hsa-miR-518f-5p	2114 hsa-miR-1231	604 hsa-miR-3121-5p
837	hsa-miR-136-3p	hsa-miR-641	hsa-miR-3907	hsa-miR-6090	822 hsa-miR-663a	2026 hsa-miR-3186-5p	1419 hsa-miR-5688
838	hsa-miR-551b-3p	hsa-miR-6134	hsa-miR-877-3p	hsa-miR-6808-5p	1937 hsa-miR-943	145 hsa-miR-6720-5p	476 hsa-miR-6850-5p
839	hsa-miR-552-3p	hsa-miR-611	hsa-miR-6886-3p	hsa-miR-3689a-3p	729 hsa-miR-127-3p	2213 hsa-miR-4634	1768 hsa-miR-432-5p
840	hsa-miR-551a	hsa-miR-6068	hsa-miR-6735-3p	hsa-miR-6741-3p	858 hsa-miR-6128	246 hsa-miR-107	884 hsa-miR-580-3p
841	hsa-miR-1284	hsa-miR-605-3p	hsa-miR-4479	hsa-miR-616-5p	188 hsa-miR-548o-3p	888 hsa-miR-125a-5p	95 hsa-miR-551b-3p
842	hsa-miR-486-3p	hsa-miR-5707	hsa-miR-550a-3-5p	hsa-miR-6835-5p	1649 hsa-miR-5008-3p	2453 hsa-miR-4431	1237 hsa-miR-3682-3p
843	hsa-miR-342-5p	hsa-miR-5706	hsa-miR-655-3p	hsa-miR-20a-3p	741 hsa-miR-613	487 hsa-miR-202-5p	13 hsa-miR-1208
844	hsa-miR-2355-3p	hsa-miR-5684	hsa-miR-6803-3p	hsa-miR-3922-5p	609 hsa-miR-4754	1976 hsa-miR-4523	2353 hsa-miR-889-3p
845	hsa-miR-4793-3p	hsa-miR-5581-5p	hsa-miR-6856-5p	hsa-miR-1910-5p	799 hsa-miR-6885-3p	1528 hsa-miR-197-3p	2083 hsa-miR-6878-3p
846	hsa-miR-548ac	hsa-miR-548w	hsa-miR-96-5p	hsa-miR-6784-3p	465 hsa-miR-3192-3p	412 hsa-miR-193a-5p	1625 hsa-miR-4327
847	hsa-miR-4799-5p	hsa-miR-548ax	hsa-miR-3132	hsa-miR-8089	1221 hsa-miR-601	2025 hsa-miR-599	273 hsa-miR-3614-5p
848	hsa-miR-4790-5p	hsa-miR-520d-3p	hsa-miR-198	hsa-miR-548az-3p	1955 hsa-miR-1236-3p	977 hsa-miR-877-3p	1925 hsa-miR-6832-3p
849	hsa-miR-5692c	hsa-miR-518f-3p	hsa-miR-637	hsa-miR-518b	353 hsa-miR-378d	1000 hsa-miR-3926	2204 hsa-miR-4257
850	hsa-miR-5589-5p	hsa-miR-518b	hsa-miR-4725-5p	hsa-miR-6872-5p	1727 hsa-miR-4685-3p	385 hsa-miR-6818-5p	2514 hsa-miR-33b-3p
851	hsa-miR-4790-3p	hsa-miR-5189-5p	hsa-miR-1237-3p	hsa-miR-1231	1597 hsa-miR-6769b-3p	32 hsa-miR-4785	542 hsa-miR-5196-3p
852	hsa-miR-6733-3p	hsa-miR-512-3p	hsa-let-7a-5p	hsa-miR-548p	63 hsa-miR-6830-5p	1119 hsa-miR-6881-3p	2543 hsa-miR-584-3p
853	hsa-miR-6733-5p	hsa-miR-494-3p	hsa-miR-6892-3p	hsa-miR-642b-5p	742 hsa-miR-598-3p	896 hsa-miR-505-5p	602 hsa-miR-4771
854	hsa-miR-1298-3p	hsa-miR-4763-5p	hsa-miR-33b-3p	hsa-miR-30c-5p	25 hsa-miR-2277-3p	203 hsa-miR-5190	629 hsa-miR-889-5p
855	hsa-miR-670-3p	hsa-miR-4756-5p	hsa-miR-3620-3p	hsa-miR-4729	2231 hsa-miR-6756-3p	551 hsa-miR-6799-3p	44 hsa-miR-5193
856	hsa-miR-345-3p	hsa-miR-4748	hsa-miR-7855-5p	hsa-miR-4485-3p	2044 hsa-miR-323b-3p	2258 hsa-miR-873-5p	691 hsa-miR-4486
857	hsa-miR-6854-5p	hsa-miR-4742-3p	hsa-miR-15a-5p	hsa-miR-4709-3p	43 hsa-miR-5194	492 hsa-miR-1286	1776 hsa-miR-1184
858	hsa-miR-6853-3p	hsa-miR-4728-3p	hsa-miR-944	hsa-miR-4650-3p	1363 hsa-miR-8058	635 hsa-miR-548bb-3p	1672 hsa-miR-6803-5p
859	hsa-miR-6837-5p	hsa-miR-4716-5p	hsa-miR-1233-3p	hsa-miR-1273e	165 hsa-miR-497-5p	887 hsa-miR-193a-3p	79 hsa-miR-8057
860	hsa-miR-6836-3p	hsa-miR-4697-3p	hsa-miR-146a-5p	hsa-miR-1199-3p	598 hsa-miR-4301	1683 hsa-miR-7855-5p	2367 hsa-miR-4789-3p
861	hsa-miR-523-3p	hsa-miR-4684-3p	hsa-miR-138-5p	hsa-miR-6790-5p	888 hsa-miR-125a-5p	1650 hsa-miR-4688	2363 hsa-miR-3660
862	hsa-miR-525-3p	hsa-miR-4681	hsa-miR-6864-3p	hsa-miR-8083	2166 hsa-miR-582-5p	544 hsa-miR-6824-5p	1549 hsa-miR-1281
863	hsa-miR-497-5p	hsa-miR-4679	hsa-miR-6834-3p	hsa-miR-2053	355 hsa-miR-3691-3p	1852 hsa-let-7d-5p	1758 hsa-miR-6851-5p
864	hsa-miR-433-3p	hsa-miR-4664-5p	hsa-let-7g-5p	hsa-miR-1207-5p	1764 hsa-miR-19b-2-5p	600 hsa-miR-548w	2142 hsa-miR-6081
865	hsa-miR-431-5p	hsa-miR-4643	hsa-miR-4514	hsa-miR-659-3p	1516 hsa-miR-9500	1877 hsa-miR-3607-3p	1418 hsa-miR-5681b
866	hsa-miR-1295a	hsa-miR-4638-3p	hsa-miR-4700-3p	hsa-miR-4656	460 hsa-miR-4784	131 hsa-miR-3529-5p	2418 hsa-miR-877-5p
867	hsa-miR-1205	hsa-miR-4529-5p	hsa-miR-6867-3p	hsa-miR-1248	241 hsa-miR-520d-3p	1444 hsa-miR-26b-3p	2207 hsa-miR-4655-5p
868	hsa-miR-1204	hsa-miR-4521	hsa-miR-1226-5p	hsa-miR-4446-3p	563 hsa-miR-518c-5p	712 hsa-miR-6774-5p	51 hsa-miR-4715-3p
869	hsa-miR-23b-5p	hsa-miR-450b-5p	hsa-miR-6751-3p	hsa-miR-6089	935 hsa-miR-4446-3p	641 hsa-miR-6838-3p	310 hsa-miR-668-5p
870	hsa-miR-181a-2-3p	hsa-miR-4481	hsa-miR-3127-3p	hsa-miR-134-5p	32 hsa-miR-4785	1926 hsa-miR-646	1649 hsa-miR-5008-3p
871	hsa-miR-4277	hsa-miR-4438	hsa-miR-5093	hsa-miR-613	1360 hsa-miR-8075	2082 hsa-miR-6879-5p	1512 hsa-miR-6805-5p
872	hsa-miR-3074-3p	hsa-miR-4430	hsa-miR-566	hsa-miR-1539	2248 hsa-miR-345-5p	1209 hsa-miR-142-3p	1562 hsa-miR-544b
873	hsa-miR-548o-3p	hsa-miR-4418	hsa-miR-597-5p	hsa-miR-6723-5p	1449 hsa-miR-181d-5p	1891 hsa-miR-4642	1246 hsa-miR-4470
874	hsa-miR-1250-5p	hsa-miR-4323	hsa-miR-3190-5p	hsa-miR-4329	2530 hsa-miR-4641	1524 hsa-miR-516b-5p	1152 hsa-miR-1224-5p
875	hsa-miR-1249-3p	hsa-miR-4314	hsa-miR-323a-5p	hsa-miR-551a	2297 hsa-miR-4776-3p	230 hsa-miR-6803-3p	746 hsa-miR-3193
876	hsa-miR-4468	hsa-miR-4300	hsa-miR-4715-3p	hsa-miR-6761-5p	2549 hsa-miR-6760-3p	1095 hsa-miR-2682-5p	2551 hsa-miR-6752-3p
877	hsa-miR-4799-3p	hsa-miR-429	hsa-miR-6776-3p	hsa-miR-6775-5p	945 hsa-miR-4697-3p	2139 hsa-miR-6501-5p	2346 hsa-miR-3120-3p
878	hsa-miR-4655-3p	hsa-miR-4279	hsa-miR-149-5p	hsa-miR-6825-3p	1402 hsa-miR-3176	2389 hsa-miR-6762-3p	1405 hsa-miR-4633-3p
879	hsa-miR-4726-3p	hsa-miR-3942-3p	hsa-miR-4295	hsa-miR-508-3p	963 hsa-miR-6867-3p	1070 hsa-miR-541-3p	1611 hsa-miR-485-5p
880	hsa-miR-4781-3p	hsa-miR-377-5p	hsa-miR-518c-5p	hsa-miR-5585-3p	2101 hsa-let-7b-3p	1504 hsa-miR-548aq-3p	2430 hsa-miR-3189-3p
881	hsa-miR-4491	hsa-miR-371b-3p	hsa-miR-339-5p	hsa-miR-4789-3p	792 hsa-miR-6741-3p	1595 hsa-miR-212-5p	2511 hsa-miR-3160-3p
882	hsa-miR-3139	hsa-miR-3689b-3p_hsa-miR-3689c	hsa-miR-6730-3p	hsa-miR-6724-5p	2019 hsa-miR-455-3p	846 hsa-miR-4677-5p	838 hsa-miR-642b-3p
883	hsa-miR-3689d	hsa-miR-3651	hsa-miR-2277-3p	hsa-miR-3121-5p	1807 hsa-miR-5093	1871 hsa-miR-148b-5p	1640 hsa-miR-4657
884	hsa-miR-4516	hsa-miR-3622a-5p	hsa-miR-520d-3p	hsa-miR-631	1623 hsa-miR-99a-3p	2237 hsa-miR-4750-3p	842 hsa-miR-2117
885	hsa-miR-5190	hsa-miR-345-5p	hsa-miR-644a	hsa-miR-4716-5p	869 hsa-miR-6787-3p	1282 hsa-miR-6864-5p	390 hsa-miR-6801-3p
886	hsa-miR-5189-5p	hsa-miR-328-3p	hsa-miR-4266	hsa-miR-4713-5p	2086 hsa-miR-642a-5p	803 hsa-miR-6869-3p	2468 hsa-miR-6793-5p
887	hsa-miR-5010-5p	hsa-miR-326	hsa-miR-18a-5p	hsa-miR-129-5p	2485 hsa-miR-7106-3p	1415 hsa-miR-4694-5p	880 hsa-miR-7153-3p
888	hsa-miR-3976	hsa-miR-3175	hsa-miR-302b-5p	hsa-miR-4697-3p	2106 hsa-miR-1972	373 hsa-miR-153-5p	1453 hsa-miR-329-3p
889	hsa-miR-4796-3p	hsa-miR-302b-5p	hsa-miR-6732-3p	hsa-miR-6080	1873 hsa-miR-26a-2-3p	1011 hsa-miR-4787-5p	2032 hsa-miR-744-5p
890	hsa-miR-4691-5p	hsa-miR-28-3p	hsa-miR-4695-3p	hsa-miR-128-3p	797 hsa-miR-6893-3p	190 hsa-miR-1249-3p	1400 hsa-miR-3116
891	hsa-miR-370-5p	hsa-miR-26b-5p	hsa-miR-3972	hsa-miR-1271-3p	2170 hsa-miR-126-3p	1929 hsa-miR-425-3p	544 hsa-miR-6824-5p
892	hsa-miR-6715b-5p	hsa-miR-26a-1-3p	hsa-miR-4646-3p	hsa-miR-887-3p	2065 hsa-miR-4798-5p	1490 hsa-miR-4686	1872 hsa-miR-361-3p
893	hsa-miR-6715a-3p	hsa-miR-2392	hsa-miR-6862-3p	hsa-miR-6837-3p	1891 hsa-miR-4642	775 hsa-miR-4757-3p	1772 hsa-miR-449a
894	hsa-miR-6819-3p	hsa-miR-21-5p	hsa-miR-671-3p	hsa-miR-664b-3p	1310 hsa-miR-1273a	1127 hsa-miR-324-5p	1102 hsa-miR-4764-3p
895	hsa-miR-6804-5p	hsa-miR-198	hsa-miR-511-5p	hsa-miR-204-5p	618 hsa-miR-5585-3p	2446 hsa-miR-4477a	1836 hsa-miR-7973
896	hsa-miR-548bb-5p	hsa-miR-192-3p	hsa-miR-4724-3p	hsa-miR-19b-3p	1930 hsa-miR-331-3p	1427 hsa-miR-6734-5p	2345 hsa-miR-590-5p
897	hsa-miR-8069	hsa-miR-181d-3p	hsa-miR-29a-5p	hsa-miR-4689	817 hsa-miR-543	1964 hsa-miR-4265	1540 hsa-miR-487b-3p
898	hsa-miR-8068	hsa-miR-1307-5p	hsa-miR-132-3p	hsa-miR-1276	1407 hsa-miR-4769-3p	1139 hsa-miR-454-5p	679 hsa-miR-372-3p
899	hsa-miR-8053	hsa-miR-1291	hsa-miR-4709-3p	hsa-miR-4632-5p	2227 hsa-miR-4796-5p	304 hsa-miR-6731-5p	1041 hsa-miR-7151-5p
900	hsa-miR-520d-5p	hsa-miR-1260b	hsa-miR-6810-5p	hsa-miR-548l	1213 hsa-miR-210-3p	969 hsa-miR-383-5p	2388 hsa-miR-6763-5p
901	hsa-miR-182-5p	hsa-miR-125b-2-3p	hsa-miR-483-3p	hsa-miR-7160-5p	2090 hsa-miR-326	2247 hsa-miR-637	315 hsa-miR-6852-5p
902	hsa-miR-107	hsa-miR-1231	hsa-miR-99a-3p	hsa-miR-4466	1848 hsa-miR-101-3p	1463 hsa-miR-29b-2-5p	100 hsa-miR-513a-5p
903	hsa-miR-17-3p	hsa-miR-1224-3p	hsa-miR-222-3p	hsa-miR-3135a	2265 hsa-miR-548d-3p	188 hsa-miR-548o-3p	91 hsa-miR-34b-3p
904	hsa-miR-17-5p	hsa-miR-1203	hsa-miR-214-3p	hsa-miR-7153-5p	2095 hsa-miR-30e-3p	26 hsa-miR-2276-3p	707 hsa-miR-6797-3p
905	hsa-miR-194-3p	hsa-miR-92b-3p	hsa-miR-4694-5p	hsa-miR-593-5p	1367 hsa-miR-204-5p	598 hsa-miR-4301	101 hsa-miR-1914-5p
906	hsa-miR-125a-3p	hsa-miR-92a-1-5p	hsa-miR-6890-3p	hsa-miR-6800-3p	1442 hsa-miR-6838-5p	1013 hsa-miR-4453	663 hsa-miR-411-5p
907	hsa-miR-544a	hsa-miR-888-3p	hsa-miR-30d-5p	hsa-miR-4303	2007 hsa-miR-585-3p	2354 hsa-miR-671-3p	1392 hsa-miR-323a-5p
908	hsa-miR-539-5p	hsa-miR-7854-3p	hsa-miR-6507-5p	hsa-miR-8065	1900 hsa-miR-5586-3p	1103 hsa-miR-4425	601 hsa-miR-1915-3p
909	hsa-miR-503-5p	hsa-miR-7706	hsa-miR-520e	hsa-miR-4270	942 hsa-miR-4788	974 hsa-miR-934	204 hsa-miR-5189-5p
910	hsa-miR-320d	hsa-miR-7702	hsa-miR-1248	hsa-miR-518d-3p	1956 hsa-miR-4716-3p	152 hsa-miR-382-3p	496 hsa-miR-219a-1-3p
911	hsa-miR-1279	hsa-miR-765	hsa-miR-5692b	hsa-miR-550a-3-5p	1665 hsa-miR-5571-5p	920 hsa-miR-3663-5p	1970 hsa-miR-3124-5p
912	hsa-miR-1278	hsa-miR-7156-5p	hsa-miR-6861-3p	hsa-miR-1304-5p	905 hsa-miR-3200-3p	1535 hsa-miR-29c-5p	1526 hsa-miR-187-3p
913	hsa-miR-3648	hsa-miR-7152-5p	hsa-miR-5189-3p	hsa-miR-3689b-3p_hsa-miR-3689c	1762 hsa-miR-6835-5p	2275 hsa-miR-1226-3p	1310 hsa-miR-1273a
914	hsa-miR-3614-5p	hsa-miR-6892-3p	hsa-miR-188-5p	hsa-miR-532-3p	803 hsa-miR-6869-3p	1423 hsa-miR-4695-3p	1115 hsa-miR-3617-3p
915	hsa-miR-3613-3p	hsa-miR-6845-3p	hsa-miR-24-1-5p	hsa-miR-192-3p	754 hsa-miR-3919	1962 hsa-miR-3938	1002 hsa-miR-2115-5p
916	hsa-miR-3152-3p	hsa-miR-6818-5p	hsa-miR-29c-3p	hsa-miR-1279	1154 hsa-miR-499b-3p	1091 hsa-miR-4456	2052 hsa-miR-4449
917	hsa-miR-4663	hsa-miR-6743-3p	hsa-miR-504-5p	hsa-miR-4648	210 hsa-miR-548aj-3p	197 hsa-miR-4781-3p	1597 hsa-miR-6769b-3p
918	hsa-miR-4766-5p	hsa-miR-6737-3p	hsa-miR-197-3p	hsa-miR-1268b	533 hsa-miR-4769-5p	1331 hsa-miR-4698	435 hsa-miR-4283
919	hsa-miR-4704-3p	hsa-miR-6734-5p	hsa-miR-484	hsa-miR-598-3p	472 hsa-miR-5707	444 hsa-miR-3664-3p	367 hsa-miR-4717-5p
920	hsa-miR-4529-3p	hsa-miR-663a	hsa-miR-1225-5p	hsa-miR-3620-3p	891 hsa-miR-130a-3p	1145 hsa-miR-764	2027 hsa-miR-4293
921	hsa-miR-3152-5p	hsa-miR-644a	hsa-miR-4664-3p	hsa-miR-6734-5p	1389 hsa-miR-1292-5p	1875 hsa-miR-3620-3p	2244 hsa-miR-6869-5p
922	hsa-miR-4727-3p	hsa-miR-631	hsa-miR-6734-5p	hsa-miR-1913	1099 hsa-miR-3191-5p	2322 hsa-miR-7152-3p	652 hsa-miR-363-3p
923	hsa-miR-5697	hsa-miR-613	hsa-miR-4685-3p	hsa-miR-548a-3p	35 hsa-miR-4722-3p	1403 hsa-miR-378c	2099 hsa-miR-374b-3p
924	hsa-miR-5683	hsa-miR-5787	hsa-miR-205-5p	hsa-miR-524-5p	2051 hsa-miR-4653-3p	2311 hsa-miR-6786-3p	413 hsa-miR-143-5p
925	hsa-miR-4738-3p	hsa-miR-5590-5p	hsa-miR-520a-5p	hsa-miR-3129-5p	285 hsa-miR-4528	2426 hsa-miR-4266	1038 hsa-miR-7159-3p
926	hsa-miR-6731-3p	hsa-miR-548t-5p	hsa-miR-516b-5p	hsa-miR-4508	324 hsa-miR-520a-3p	18 hsa-miR-196a-3p	507 hsa-miR-3180-5p
927	hsa-miR-1287-3p	hsa-miR-548a-3p	hsa-miR-3175	hsa-miR-4304	2251 hsa-miR-330-3p	383 hsa-miR-6826-5p	405 hsa-miR-103a-3p
928	hsa-miR-1296-3p	hsa-miR-542-5p	hsa-miR-192-3p	hsa-miR-892b	814 hsa-miR-938	2185 hsa-miR-595	2535 hsa-miR-4756-3p
929	hsa-miR-6859-3p	hsa-miR-520d-5p	hsa-miR-6728-3p	hsa-miR-5092	1252 hsa-miR-4494	1151 hsa-miR-1238-3p	1826 hsa-miR-6825-5p
930	hsa-miR-6852-5p	hsa-miR-5190	hsa-miR-1251-5p	hsa-miR-4726-3p	1392 hsa-miR-323a-5p	547 hsa-miR-6815-3p	1212 hsa-miR-211-5p
931	hsa-miR-21-3p	hsa-miR-5189-3p	hsa-miR-4785	hsa-miR-6777-3p	1416 hsa-miR-5703	2221 hsa-miR-1273g-3p	995 hsa-miR-4681
932	hsa-miR-526b-3p	hsa-miR-510-3p	hsa-miR-136-5p	hsa-miR-6740-3p	887 hsa-miR-193a-3p	2462 hsa-miR-6073	993 hsa-miR-1225-3p
933	hsa-miR-520a-3p	hsa-miR-5092	hsa-miR-6889-3p	hsa-miR-155-5p	965 hsa-miR-635	1747 hsa-miR-6730-5p	2399 hsa-miR-6890-3p
934	hsa-miR-494-3p	hsa-miR-506-3p	hsa-miR-6792-3p	hsa-miR-6883-5p	2021 hsa-miR-630	2314 hsa-miR-6771-5p	164 hsa-miR-525-3p
935	hsa-miR-432-3p	hsa-miR-5006-3p	hsa-miR-378a-5p	hsa-miR-21-5p	957 hsa-miR-6891-3p	53 hsa-miR-329-5p	1390 hsa-miR-490-5p
936	hsa-miR-484	hsa-miR-4801	hsa-miR-4278	hsa-miR-1296-5p	1705 hsa-miR-1909-5p	1525 hsa-miR-520g-3p	734 hsa-miR-616-3p
937	hsa-miR-483-3p	hsa-miR-4757-5p	hsa-miR-26a-1-3p	hsa-miR-6128	2366 hsa-miR-4700-3p	1250 hsa-miR-4638-3p	1455 hsa-miR-1297
938	hsa-miR-1200	hsa-miR-4753-5p	hsa-miR-548b-3p	hsa-miR-6758-5p	1852 hsa-let-7d-5p	752 hsa-miR-450b-3p	1671 hsa-miR-6810-3p
939	hsa-miR-223-5p	hsa-miR-4749-3p	hsa-miR-4323	hsa-miR-548ay-3p	457 hsa-miR-5587-3p	1983 hsa-miR-6084	697 hsa-miR-6502-5p
940	hsa-miR-548n	hsa-miR-4727-5p	hsa-miR-526b-3p	hsa-miR-3682-3p	967 hsa-miR-335-5p	37 hsa-miR-4709-5p	885 hsa-miR-579-3p
941	hsa-miR-1246	hsa-miR-4693-5p	hsa-miR-5586-3p	hsa-miR-3614-5p	1844 hsa-miR-524-3p	339 hsa-miR-96-3p	1786 hsa-miR-4314
942	hsa-miR-4725-5p	hsa-miR-4691-3p	hsa-miR-548az-3p	hsa-miR-3180	371 hsa-miR-4724-3p	1827 hsa-miR-6824-3p	879 hsa-miR-7161-5p
943	hsa-miR-3913-3p	hsa-miR-4666a-5p	hsa-miR-6802-3p	hsa-miR-3136-5p	592 hsa-miR-23c	313 hsa-miR-6769b-5p	2013 hsa-miR-140-5p
944	hsa-miR-3691-3p	hsa-miR-4650-5p	hsa-miR-668-3p	hsa-miR-3944-3p	326 hsa-miR-432-3p	2150 hsa-miR-6789-5p	978 hsa-miR-765
945	hsa-miR-3122	hsa-miR-4498	hsa-miR-4701-5p	hsa-miR-93-5p	994 hsa-miR-4661-5p	1808 hsa-miR-548ap-5p	2409 hsa-miR-338-3p
946	hsa-miR-5187-5p	hsa-miR-4470	hsa-miR-140-5p	hsa-miR-516b-5p	526 hsa-miR-5007-5p	1596 hsa-miR-6860	1201 hsa-miR-7113-3p
947	hsa-miR-5008-5p	hsa-miR-4464	hsa-miR-4652-3p	hsa-miR-7155-5p	1453 hsa-miR-329-3p	2069 hsa-miR-6766-3p	190 hsa-miR-1249-3p
948	hsa-miR-5096	hsa-miR-4423-3p	hsa-miR-129-5p	hsa-miR-8087	760 hsa-miR-3666	111 hsa-miR-3652	1573 hsa-miR-4633-5p
949	hsa-miR-4652-3p	hsa-miR-4316	hsa-miR-4279	hsa-miR-3160-3p	2151 hsa-miR-6788-3p	2007 hsa-miR-585-3p	1979 hsa-miR-6503-5p
950	hsa-miR-4724-3p	hsa-miR-4299	hsa-miR-580-3p	hsa-miR-5007-5p	764 hsa-miR-4676-3p	2086 hsa-miR-642a-5p	579 hsa-miR-509-3p
951	hsa-miR-153-5p	hsa-miR-4296	hsa-miR-324-3p	hsa-miR-7109-3p	903 hsa-miR-592	311 hsa-miR-211-3p	1155 hsa-miR-4760-3p
952	hsa-miR-6722-3p	hsa-miR-4295	hsa-miR-129-1-3p	hsa-miR-512-5p	327 hsa-miR-484	1931 hsa-miR-148b-3p	474 hsa-miR-6858-5p
953	hsa-miR-4524b-3p	hsa-miR-411-5p	hsa-miR-30a-3p	hsa-miR-1273g-5p	1659 hsa-miR-6723-5p	511 hsa-miR-1305	434 hsa-miR-3610
954	hsa-miR-6826-5p	hsa-miR-3943	hsa-miR-585-3p	hsa-miR-3127-3p	2067 hsa-miR-4648	109 hsa-miR-342-5p	1017 hsa-miR-548ay-5p
955	hsa-miR-6818-5p	hsa-miR-3913-3p	hsa-miR-598-3p	hsa-miR-130a-3p	1766 hsa-miR-520a-5p	628 hsa-miR-887-5p	2072 hsa-miR-6751-5p
956	hsa-miR-6817-3p	hsa-miR-3678-5p	hsa-miR-126-5p	hsa-miR-6732-5p	1973 hsa-miR-4481	707 hsa-miR-6797-3p	34 hsa-miR-3124-3p
957	hsa-miR-6802-5p	hsa-miR-367-3p	hsa-miR-140-3p	hsa-miR-3945	1618 hsa-let-7i-3p	15 hsa-miR-124-5p	118 hsa-miR-3177-3p
958	hsa-miR-181d-3p	hsa-miR-3664-3p	hsa-miR-4676-3p	hsa-miR-6771-3p	1345 hsa-miR-548as-5p	1354 hsa-miR-597-3p	1456 hsa-miR-1207-5p
959	hsa-miR-8081	hsa-miR-3655	hsa-miR-4490	hsa-miR-1205	251 hsa-miR-106b-3p	110 hsa-miR-330-5p	393 hsa-miR-7975
960	hsa-miR-7854-3p	hsa-miR-3622a-3p	hsa-miR-155-5p	hsa-miR-99b-5p	1562 hsa-miR-544b	214 hsa-miR-370-5p	503 hsa-miR-3197
961	hsa-miR-7853-5p	hsa-miR-362-5p	hsa-miR-6826-3p	hsa-miR-7151-3p	1746 hsa-miR-6730-3p	1558 hsa-miR-2277-5p	661 hsa-miR-671-5p
962	hsa-miR-181a-5p	hsa-miR-3202	hsa-miR-106b-5p	hsa-miR-4725-3p	254 hsa-miR-125a-3p	1733 hsa-miR-4524a-5p	2497 hsa-miR-551b-5p
963	hsa-miR-103a-3p	hsa-miR-3186-3p	hsa-miR-184	hsa-miR-944	1667 hsa-miR-6826-3p	644 hsa-miR-644a	933 hsa-miR-4685-5p
964	hsa-miR-28-5p	hsa-miR-3135a	hsa-miR-596	hsa-miR-6730-3p	749 hsa-miR-3140-3p	1168 hsa-miR-4753-3p	1495 hsa-miR-4439
965	hsa-miR-195-3p	hsa-miR-3119	hsa-miR-5095	hsa-miR-520d-5p	843 hsa-miR-2116-3p	1936 hsa-miR-944	2557 hsa-miR-1292-3p
966	hsa-miR-143-5p	hsa-miR-23a-5p	hsa-miR-6723-5p	hsa-miR-5009-3p	316 hsa-miR-6851-3p	2037 hsa-miR-3150b-3p	765 hsa-miR-4418
967	hsa-miR-141-5p	hsa-miR-2355-3p	hsa-miR-518f-5p	hsa-miR-6826-3p	180 hsa-miR-101-5p	335 hsa-miR-200b-5p	1696 hsa-miR-145-3p
968	hsa-miR-559	hsa-miR-222-3p	hsa-miR-4790-5p	hsa-miR-6727-3p	1503 hsa-miR-5582-5p	2254 hsa-miR-99b-5p	1561 hsa-miR-3184-5p
969	hsa-miR-18a-3p	hsa-miR-22-5p	hsa-miR-18b-3p	hsa-miR-4760-5p	2074 hsa-miR-6742-3p	491 hsa-miR-20b-5p	111 hsa-miR-3652
970	hsa-miR-499a-5p	hsa-miR-2116-3p	hsa-miR-181b-2-3p	hsa-miR-4785	499 hsa-miR-148a-5p	723 hsa-miR-7111-3p	191 hsa-miR-4487
971	hsa-miR-519a-3p	hsa-miR-203a-3p	hsa-miR-1301-5p	hsa-miR-491-5p	161 hsa-miR-25-5p	560 hsa-miR-7850-5p	2323 hsa-miR-7152-5p
972	hsa-miR-1321	hsa-miR-192-5p	hsa-miR-452-5p	hsa-miR-4484	1366 hsa-miR-205-5p	69 hsa-miR-6806-5p	1443 hsa-miR-6837-3p
973	hsa-miR-1277-3p	hsa-miR-181c-5p	hsa-miR-1273g-5p	hsa-miR-4786-3p	2473 hsa-miR-6776-3p	1818 hsa-miR-6721-5p	1994 hsa-miR-6775-5p
974	hsa-miR-302f	hsa-miR-1539	hsa-miR-4667-3p	hsa-miR-3685	562 hsa-miR-518c-3p	698 hsa-miR-6131	174 hsa-miR-1204
975	hsa-miR-4283	hsa-miR-150-3p	hsa-miR-4801	hsa-miR-6787-3p	309 hsa-miR-1296-3p	1578 hsa-miR-5685	2509 hsa-miR-3165
976	hsa-miR-3173-3p	hsa-miR-146a-3p	hsa-miR-30e-5p	hsa-miR-302b-5p	481 hsa-miR-6833-3p	164 hsa-miR-525-3p	48 hsa-miR-4802-5p
977	hsa-miR-4755-3p	hsa-miR-144-3p	hsa-miR-6837-3p	hsa-miR-6859-3p	1267 hsa-miR-6759-3p	153 hsa-miR-6861-3p	2 hsa-miR-27a-5p
978	hsa-miR-4701-3p	hsa-miR-133a-5p	hsa-miR-5190	hsa-miR-1237-5p	683 hsa-miR-380-3p	323 hsa-miR-526b-3p	2021 hsa-miR-630
979	hsa-miR-4505	hsa-miR-1301-5p	hsa-miR-512-3p	hsa-miR-5197-5p	1887 hsa-miR-151b	25 hsa-miR-2277-3p	1271 hsa-miR-6743-5p
980	hsa-miR-5587-3p	hsa-miR-1281	hsa-miR-6715b-5p	hsa-miR-346	501 hsa-miR-32-3p	2104 hsa-miR-653-5p	1056 hsa-miR-499a-3p
981	hsa-miR-5587-5p	hsa-miR-128-2-5p	hsa-miR-6511b-3p	hsa-miR-5787	1865 hsa-miR-1538	2339 hsa-miR-500a-5p	1797 hsa-miR-4638-5p
982	hsa-miR-3975	hsa-miR-1273h-5p	hsa-miR-6760-3p	hsa-miR-3191-5p	1917 hsa-miR-3653-5p	1584 hsa-miR-4670-3p	597 hsa-miR-4306
983	hsa-miR-4784	hsa-miR-1256	hsa-miR-3911	hsa-miR-5684	998 hsa-miR-3943	680 hsa-miR-3936	216 hsa-miR-892c-5p
984	hsa-miR-4677-3p	hsa-miR-1247-5p	hsa-miR-6769b-3p	hsa-miR-371b-3p	392 hsa-miR-181d-3p	1267 hsa-miR-6759-3p	834 hsa-miR-4714-5p
985	hsa-miR-6729-3p	hsa-miR-1229-3p	hsa-miR-330-3p	hsa-miR-3656	301 hsa-miR-4738-3p	1572 hsa-miR-4795-3p	634 hsa-miR-8485
986	hsa-miR-1180-5p	hsa-miR-1227-3p	hsa-miR-4769-3p	hsa-miR-3190-5p	652 hsa-miR-363-3p	2317 hsa-miR-6507-5p	2209 hsa-miR-4640-5p
987	hsa-miR-942-3p	hsa-miR-1182	hsa-miR-3186-3p	hsa-let-7f-1-3p	1611 hsa-miR-485-5p	1062 hsa-miR-550a-3p	1312 hsa-miR-1257
988	hsa-miR-651-3p	hsa-let-7i-3p	hsa-miR-1226-3p	hsa-miR-519c-3p	816 hsa-miR-374b-5p	1420 hsa-miR-5590-3p	2400 hsa-miR-6883-5p
989	hsa-miR-301b-5p	hsa-miR-99b-5p	hsa-miR-525-5p	hsa-miR-3184-3p	489 hsa-miR-409-3p	1104 hsa-miR-4527	1108 hsa-miR-6754-5p
990	hsa-miR-19a-5p	hsa-miR-98-5p	hsa-miR-6835-3p	hsa-miR-1306-5p	448 hsa-miR-4701-3p	685 hsa-miR-3972	1554 hsa-miR-3650
991	hsa-miR-448	hsa-miR-937-3p	hsa-miR-645	hsa-miR-887-5p	811 hsa-miR-371a-3p	340 hsa-miR-93-3p	429 hsa-miR-302d-5p
992	hsa-miR-1181	hsa-miR-873-5p	hsa-miR-3121-5p	hsa-miR-4757-3p	1492 hsa-miR-4485-3p	1757 hsa-miR-6858-3p	1873 hsa-miR-26a-2-3p
993	hsa-miR-219a-1-3p	hsa-miR-8079	hsa-miR-125a-3p	hsa-miR-6781-5p	2063 hsa-miR-1277-5p	889 hsa-miR-9-3p	2242 hsa-miR-6877-5p
994	hsa-miR-218-2-3p	hsa-miR-802	hsa-miR-4312	hsa-miR-5047	2509 hsa-miR-3165	691 hsa-miR-4486	446 hsa-miR-1245b-3p
995	hsa-miR-148a-5p	hsa-miR-7843-3p	hsa-miR-151a-3p	hsa-miR-3972	146 hsa-miR-5699-5p	2204 hsa-miR-4257	550 hsa-miR-6800-5p
996	hsa-miR-32-3p	hsa-miR-764	hsa-miR-411-5p	hsa-miR-4451	1896 hsa-miR-5692a	368 hsa-miR-2392	907 hsa-miR-3127-5p
997	hsa-miR-4252	hsa-miR-7152-3p	hsa-miR-523-3p	hsa-miR-6751-5p	1690 hsa-miR-30a-5p	705 hsa-miR-550a-3-5p	1055 hsa-miR-576-3p
998	hsa-miR-449c-3p	hsa-miR-6895-3p	hsa-miR-4268	hsa-miR-3158-3p	912 hsa-miR-891a-5p	1081 hsa-miR-1273e	773 hsa-miR-4746-5p
999	hsa-miR-371b-5p	hsa-miR-6884-3p	hsa-miR-6885-3p	hsa-miR-652-3p	1904 hsa-miR-4774-5p	5 hsa-miR-498	1373 hsa-miR-22-3p
1000	hsa-miR-4433a-3p	hsa-miR-6877-5p	hsa-miR-26a-2-3p	hsa-miR-4530	260 hsa-miR-502-5p	2060 hsa-miR-139-3p	1270 hsa-miR-6743-3p
1001	hsa-miR-4678	hsa-miR-6873-5p	hsa-miR-6499-5p	hsa-miR-6726-3p	2397 hsa-miR-3927-5p	2438 hsa-miR-548ah-5p	2512 hsa-miR-892b
1002	hsa-miR-5091	hsa-miR-6851-3p	hsa-miR-34b-3p	hsa-miR-1255a	2491 hsa-miR-144-3p	890 hsa-miR-132-3p	2150 hsa-miR-6789-5p
1003	hsa-miR-4703-5p	hsa-miR-6836-5p	hsa-miR-1236-3p	hsa-miR-1238-3p	352 hsa-miR-3913-3p	859 hsa-miR-6127	77 hsa-miR-8073
1004	hsa-miR-4535	hsa-miR-6832-5p	hsa-miR-662	hsa-miR-6788-3p	1217 hsa-miR-491-3p	1589 hsa-miR-5088-3p	1322 hsa-miR-4270
1005	hsa-miR-4417	hsa-miR-6829-3p	hsa-miR-6886-5p	hsa-miR-339-5p	542 hsa-miR-5196-3p	33 hsa-miR-4680-5p	311 hsa-miR-211-3p
1006	hsa-miR-210-5p	hsa-miR-6828-5p	hsa-miR-548ah-3p	hsa-miR-4773	2171 hsa-miR-126-5p	263 hsa-miR-320d	928 hsa-miR-4804-3p
1007	hsa-miR-6718-5p	hsa-miR-6821-3p	hsa-miR-32-5p	hsa-miR-1294	1683 hsa-miR-7855-5p	2307 hsa-miR-154-3p	1497 hsa-miR-383-3p
1008	hsa-miR-5579-5p	hsa-miR-6813-5p	hsa-miR-6833-5p	hsa-miR-4700-3p	2184 hsa-miR-596	127 hsa-miR-548ae-3p	1537 hsa-miR-127-5p
1009	hsa-miR-5196-5p	hsa-miR-6813-3p	hsa-miR-129-2-3p	hsa-miR-1972	650 hsa-miR-376a-3p	1824 hsa-miR-5197-3p	1812 hsa-miR-3074-5p
1010	hsa-miR-6824-5p	hsa-miR-6796-5p	hsa-miR-6503-3p	hsa-miR-553	1303 hsa-miR-192-3p	606 hsa-miR-4719	1734 hsa-miR-4726-5p
1011	hsa-miR-1199-5p	hsa-miR-6792-3p	hsa-miR-4740-3p	hsa-miR-23c	1153 hsa-miR-519c-5p_hsa-miR-523-5p_hsa-miR-518e-5p_hsa-miR-522-5p_hsa-miR-519a-5p_hsa-miR-519b-5p	297 hsa-miR-1295b-3p	825 hsa-miR-205-3p
1012	hsa-miR-8076	hsa-miR-6790-3p	hsa-miR-6871-3p	hsa-miR-134-3p	1216 hsa-miR-146b-3p	715 hsa-miR-6510-5p	287 hsa-miR-4529-3p
1013	hsa-miR-7850-5p	hsa-miR-6780b-3p	hsa-miR-20a-3p	hsa-miR-6780b-5p	919 hsa-miR-3678-5p	221 hsa-miR-5572	9 hsa-miR-452-5p
1014	hsa-miR-518c-3p	hsa-miR-6762-3p	hsa-miR-450a-5p	hsa-miR-490-3p	2222 hsa-miR-1304-3p	2386 hsa-miR-4703-3p	990 hsa-miR-320c
1015	hsa-miR-518c-5p	hsa-miR-6756-3p	hsa-miR-525-3p	hsa-miR-1251-5p	331 hsa-miR-1291	1996 hsa-miR-6511a-3p	33 hsa-miR-4680-5p
1016	hsa-miR-99a-5p	hsa-miR-675-3p	hsa-miR-4701-3p	hsa-miR-6883-3p	44 hsa-miR-5193	2420 hsa-miR-769-3p	400 hsa-miR-7853-5p
1017	hsa-let-7b-5p	hsa-miR-6749-5p	hsa-miR-210-3p	hsa-miR-323a-5p	1463 hsa-miR-29b-2-5p	917 hsa-miR-3689a-3p	463 hsa-miR-6729-3p
1018	hsa-miR-135a-3p	hsa-miR-6748-3p	hsa-miR-130b-3p	hsa-miR-6801-3p	2062 hsa-miR-1255b-2-3p	636 hsa-miR-6856-5p	1807 hsa-miR-5093
1019	hsa-miR-132-5p	hsa-miR-6735-5p	hsa-miR-26b-3p	hsa-miR-6821-5p	261 hsa-miR-1911-5p	2189 hsa-miR-2355-5p	1885 hsa-miR-2467-3p
1020	hsa-miR-555	hsa-miR-6734-3p	hsa-miR-766-3p	hsa-miR-219a-2-3p	1954 hsa-miR-1237-3p	2235 hsa-miR-6740-5p	2187 hsa-miR-3154
1021	hsa-miR-92b-3p	hsa-miR-6730-3p	hsa-let-7i-3p	hsa-miR-6813-3p	547 hsa-miR-6815-3p	1137 hsa-miR-744-3p	2065 hsa-miR-4798-5p
1022	hsa-miR-518d-3p	hsa-miR-6720-5p	hsa-miR-4796-3p	hsa-miR-3198	871 hsa-miR-6779-3p	1486 hsa-miR-5192	134 hsa-miR-5700
1023	hsa-miR-1255b-5p	hsa-miR-6716-5p	hsa-miR-7110-3p	hsa-miR-5195-5p	873 hsa-miR-6771-3p	19 hsa-miR-16-2-3p	2313 hsa-miR-6778-3p
1024	hsa-miR-1275	hsa-miR-671-5p	hsa-miR-3156-3p	hsa-miR-1206	2401 hsa-miR-6882-3p	1934 hsa-miR-302b-5p	642 hsa-miR-6832-5p
1025	hsa-miR-296-3p	hsa-miR-671-3p	hsa-miR-3922-5p	hsa-miR-151a-5p	1006 hsa-miR-4701-5p	1052 hsa-miR-216a-5p	1164 hsa-miR-3682-5p
1026	hsa-miR-3619-5p	hsa-miR-632	hsa-miR-6851-3p	hsa-miR-4767	1444 hsa-miR-26b-3p	1295 hsa-miR-1303	528 hsa-miR-4781-5p
1027	hsa-miR-4301	hsa-miR-628-5p	hsa-miR-18b-5p	hsa-miR-4748	1428 hsa-miR-6726-3p	1917 hsa-miR-3653-5p	1173 hsa-miR-4463
1028	hsa-miR-4771	hsa-miR-615-3p	hsa-miR-6761-5p	hsa-miR-5571-3p	1911 hsa-miR-216b-3p	316 hsa-miR-6851-3p	239 hsa-miR-8053
1029	hsa-miR-4667-3p	hsa-miR-602	hsa-miR-4446-5p	hsa-miR-4417	2011 hsa-miR-136-5p	1913 hsa-miR-619-5p	1327 hsa-miR-5195-5p
1030	hsa-miR-4719	hsa-miR-576-5p	hsa-miR-6873-5p	hsa-miR-6748-3p	2233 hsa-miR-6748-3p	102 hsa-miR-1913	1701 hsa-miR-455-5p
1031	hsa-miR-4705	hsa-miR-575	hsa-miR-5587-5p	hsa-miR-539-5p	646 hsa-miR-424-5p	66 hsa-miR-6821-3p	2180 hsa-miR-627-5p
1032	hsa-miR-4529-5p	hsa-miR-5589-5p	hsa-miR-4427	hsa-miR-6798-5p	1207 hsa-miR-149-5p	2014 hsa-miR-1-3p	300 hsa-miR-4510
1033	hsa-miR-4736	hsa-miR-550a-3p	hsa-miR-363-3p	hsa-miR-6890-3p	2534 hsa-miR-4691-3p	2392 hsa-miR-6747-5p	2295 hsa-miR-4419b
1034	hsa-miR-5689	hsa-miR-550a-3-5p	hsa-miR-1256	hsa-miR-25-5p	1609 hsa-miR-495-3p	710 hsa-miR-6782-5p	964 hsa-miR-636
1035	hsa-miR-5591-5p	hsa-miR-548o-3p	hsa-miR-4438	hsa-miR-1180-5p	2229 hsa-miR-6764-3p	943 hsa-miR-5095	1845 hsa-miR-524-5p
1036	hsa-miR-5585-3p	hsa-miR-526a_hsa-miR-520c-5p_hsa-miR-518d-5p	hsa-miR-27a-5p	hsa-miR-1268a	2057 hsa-miR-4762-5p	1606 hsa-miR-525-5p	1035 hsa-miR-6506-5p
1037	hsa-miR-4693-3p	hsa-miR-521	hsa-miR-329-3p	hsa-miR-1273h-3p	1966 hsa-miR-1269b	2347 hsa-miR-548u	511 hsa-miR-1305
1038	hsa-miR-4700-5p	hsa-miR-520h	hsa-miR-3655	hsa-miR-4291	841 hsa-miR-676-3p	162 hsa-miR-24-2-5p	2315 hsa-miR-6770-3p
1039	hsa-miR-6727-3p	hsa-miR-520e	hsa-miR-27b-3p	hsa-miR-4740-3p	1269 hsa-miR-6751-3p	906 hsa-miR-1260b	2289 hsa-miR-1587
1040	hsa-miR-1908-3p	hsa-miR-520a-5p	hsa-miR-4648	hsa-miR-647	1445 hsa-miR-26a-1-3p	2372 hsa-miR-4763-5p	2245 hsa-miR-6868-3p
1041	hsa-miR-1537-5p	hsa-miR-519c-5p_hsa-miR-523-5p_hsa-miR-518e-5p_hsa-miR-522-5p_hsa-miR-519a-5p_hsa-miR-519b-5p	hsa-miR-6809-3p	hsa-miR-6499-3p	1570 hsa-miR-4446-5p	999 hsa-miR-3942-5p	1034 hsa-miR-6506-3p
1042	hsa-miR-887-5p	hsa-miR-519b-3p	hsa-miR-586	hsa-miR-1285-3p	1369 hsa-miR-129-5p	248 hsa-miR-30a-3p	2314 hsa-miR-6771-5p
1043	hsa-miR-5704	hsa-miR-5096	hsa-miR-4722-3p	hsa-miR-580-3p	2459 hsa-miR-6499-5p	1322 hsa-miR-4270	210 hsa-miR-548aj-3p
1044	hsa-miR-6855-3p	hsa-miR-5006-5p	hsa-miR-345-5p	hsa-miR-1185-5p	2464 hsa-miR-5000-5p	1358 hsa-miR-128-2-5p	1180 hsa-miR-6071
1045	hsa-miR-6848-5p	hsa-miR-496	hsa-miR-204-5p	hsa-miR-1182	1017 hsa-miR-548ay-5p	472 hsa-miR-5707	1801 hsa-miR-371b-3p
1046	hsa-miR-6847-3p	hsa-miR-488-3p	hsa-miR-146b-5p	hsa-miR-6084	1688 hsa-miR-106a-5p	504 hsa-miR-449c-3p	2333 hsa-miR-125b-5p
1047	hsa-miR-423-3p	hsa-miR-4797-5p	hsa-miR-377-3p	hsa-miR-6865-3p	1998 hsa-miR-7848-3p	1756 hsa-miR-6859-5p	710 hsa-miR-6782-5p
1048	hsa-miR-151a-3p	hsa-miR-4790-5p	hsa-miR-211-5p	hsa-miR-146a-5p	1340 hsa-miR-6511b-3p	231 hsa-miR-510-3p	1200 hsa-miR-7114-5p
1049	hsa-miR-376a-3p	hsa-miR-4740-3p	hsa-miR-5699-5p	hsa-miR-6845-3p	1309 hsa-miR-2278	2106 hsa-miR-1972	1996 hsa-miR-6511a-3p
1050	hsa-miR-375	hsa-miR-4738-3p	hsa-miR-148b-3p	hsa-miR-4269	979 hsa-miR-766-3p	1803 hsa-miR-4273	316 hsa-miR-6851-3p
1051	hsa-miR-362-5p	hsa-miR-4729	hsa-miR-648	hsa-miR-378b	560 hsa-miR-7850-5p	169 hsa-miR-433-3p	219 hsa-miR-548at-3p
1052	hsa-miR-941	hsa-miR-4723-3p	hsa-miR-7112-5p	hsa-miR-513c-3p	1553 hsa-miR-379-3p	1442 hsa-miR-6838-5p	1705 hsa-miR-1909-5p
1053	hsa-miR-301b-3p	hsa-miR-4706	hsa-miR-183-3p	hsa-miR-6894-3p	606 hsa-miR-4719	1428 hsa-miR-6726-3p	659 hsa-let-7e-3p
1054	hsa-miR-671-5p	hsa-miR-4669	hsa-miR-6887-3p	hsa-miR-6077	2094 hsa-miR-361-5p	879 hsa-miR-7161-5p	2035 hsa-miR-874-3p
1055	hsa-miR-4298	hsa-miR-4664-3p	hsa-miR-4304	hsa-miR-575	2414 hsa-miR-302a-3p	2481 hsa-miR-7158-5p	819 hsa-miR-297
1056	hsa-miR-449c-5p	hsa-miR-466	hsa-miR-6747-3p	hsa-miR-597-5p	64 hsa-miR-6829-3p	1851 hsa-miR-26a-5p	2011 hsa-miR-136-5p
1057	hsa-miR-181a-3p	hsa-miR-4640-3p	hsa-miR-4737	hsa-miR-145-5p	50 hsa-miR-4801	2146 hsa-miR-4749-3p	811 hsa-miR-371a-3p
1058	hsa-miR-1178-3p	hsa-miR-4479	hsa-miR-202-5p	hsa-miR-4716-3p	1290 hsa-miR-146b-5p	2179 hsa-miR-513a-3p	1070 hsa-miR-541-3p
1059	hsa-miR-1298-5p	hsa-miR-4475	hsa-miR-25-3p	hsa-miR-5002-3p	1986 hsa-miR-4482-3p	824 hsa-miR-4309	1129 hsa-miR-379-5p
1060	hsa-miR-4747-3p	hsa-miR-4461	hsa-miR-612	hsa-miR-5691	1571 hsa-miR-4646-3p	2043 hsa-miR-3667-5p	375 hsa-miR-6722-3p
1061	hsa-miR-4735-3p	hsa-miR-4424	hsa-miR-1273a	hsa-miR-1288-3p	1684 hsa-miR-521	1161 hsa-miR-3921	2373 hsa-miR-2682-3p
1062	hsa-miR-3974	hsa-miR-432-5p	hsa-miR-7111-3p	hsa-miR-22-5p	407 hsa-miR-28-5p	1531 hsa-miR-32-5p	2422 hsa-miR-659-3p
1063	hsa-miR-372-3p	hsa-miR-432-3p	hsa-miR-6740-3p	hsa-miR-138-1-3p	1211 hsa-miR-15b-5p	2024 hsa-miR-600	229 hsa-miR-6804-5p
1064	hsa-miR-3936	hsa-miR-4302	hsa-miR-6742-3p	hsa-miR-4777-5p	722 hsa-miR-7112-5p	2191 hsa-miR-4313	598 hsa-miR-4301
1065	hsa-miR-3935	hsa-miR-4291	hsa-miR-3155a	hsa-miR-3591-3p	2070 hsa-miR-6759-5p	1315 hsa-miR-219b-5p	918 hsa-miR-3678-3p
1066	hsa-miR-4659a-5p	hsa-miR-4283	hsa-miR-375	hsa-miR-657	2541 hsa-miR-513c-3p	1788 hsa-miR-1273d	263 hsa-miR-320d
1067	hsa-miR-4659b-5p	hsa-miR-4277	hsa-miR-4639-3p	hsa-miR-27a-5p	1280 hsa-miR-6872-5p	568 hsa-miR-24-3p	1898 hsa-miR-548av-3p
1068	hsa-miR-6502-5p	hsa-miR-4266	hsa-miR-887-5p	hsa-miR-30c-1-3p	385 hsa-miR-6818-5p	2544 hsa-miR-4684-3p	1585 hsa-miR-4786-3p
1069	hsa-miR-6131	hsa-miR-3928-5p	hsa-miR-27a-3p	hsa-miR-4302	39 hsa-miR-3186-3p	1789 hsa-miR-4311	524 hsa-miR-5092
1070	hsa-miR-6130	hsa-miR-3907	hsa-miR-3151-3p	hsa-miR-6126	907 hsa-miR-3127-5p	2066 hsa-miR-4654	232 hsa-miR-504-3p
1071	hsa-miR-6798-5p	hsa-miR-379-5p	hsa-miR-5009-5p	hsa-miR-330-3p	1443 hsa-miR-6837-3p	1752 hsa-miR-656-5p	493 hsa-miR-1285-3p
1072	hsa-miR-6789-3p	hsa-miR-374a-3p	hsa-miR-367-3p	hsa-miR-4733-5p	885 hsa-miR-579-3p	689 hsa-miR-3064-3p	1249 hsa-miR-4696
1073	hsa-miR-6781-3p	hsa-miR-3653-5p	hsa-miR-3074-5p	hsa-miR-3155a	2119 hsa-miR-548ai_hsa-miR-570-5p	490 hsa-miR-448	2077 hsa-miR-6068
1074	hsa-miR-7846-3p	hsa-miR-3619-5p	hsa-miR-5187-5p	hsa-miR-362-5p	1943 hsa-miR-767-5p	443 hsa-miR-4797-3p	1126 hsa-miR-324-3p
1075	hsa-miR-7845-5p	hsa-miR-346	hsa-miR-424-5p	hsa-miR-3659	105 hsa-miR-1288-3p	1211 hsa-miR-15b-5p	2104 hsa-miR-653-5p
1076	hsa-miR-7515	hsa-miR-329-3p	hsa-miR-1281	hsa-miR-3620-5p	1003 hsa-miR-2114-3p	1995 hsa-miR-6774-3p	869 hsa-miR-6787-3p
1077	hsa-miR-7155-3p	hsa-miR-3194-5p	hsa-miR-9-3p	hsa-miR-3180-3p	883 hsa-miR-7109-3p	1592 hsa-miR-1301-5p	2319 hsa-miR-4433b-3p
1078	hsa-miR-7111-3p	hsa-miR-3192-3p	hsa-miR-2277-5p	hsa-miR-873-3p	1167 hsa-miR-514b-5p	98 hsa-miR-551a	982 hsa-miR-652-3p
1079	hsa-miR-584-5p	hsa-miR-3180-5p	hsa-miR-450b-5p	hsa-miR-6839-3p	467 hsa-miR-1180-5p	981 hsa-miR-660-5p	514 hsa-miR-3925-3p
1080	hsa-miR-583	hsa-miR-3173-5p	hsa-miR-26a-5p	hsa-miR-4708-5p	1074 hsa-miR-3911	7 hsa-miR-491-5p	1069 hsa-miR-4251
1081	hsa-miR-200c-3p	hsa-miR-3150b-5p	hsa-miR-1973	hsa-miR-6831-3p	579 hsa-miR-509-3p	820 hsa-miR-542-3p	122 hsa-miR-4515
1082	hsa-miR-127-3p	hsa-miR-3142	hsa-miR-8058	hsa-miR-329-3p	1673 hsa-miR-6802-3p	520 hsa-miR-3198	633 hsa-miR-5692b
1083	hsa-miR-138-5p	hsa-miR-3115	hsa-miR-181a-5p	hsa-miR-6085	341 hsa-miR-4268	1064 hsa-miR-548t-5p	366 hsa-miR-548ap-3p
1084	hsa-miR-137	hsa-miR-30d-5p	hsa-miR-5092	hsa-miR-504-5p	1107 hsa-miR-6761-3p	23 hsa-miR-3130-3p	1307 hsa-miR-4299
1085	hsa-let-7g-5p	hsa-miR-30c-5p	hsa-miR-582-5p	hsa-miR-1284	2383 hsa-miR-1271-3p	1998 hsa-miR-7848-3p	662 hsa-miR-654-5p
1086	hsa-miR-616-3p	hsa-miR-30a-3p	hsa-miR-23c	hsa-miR-2277-3p	1634 hsa-miR-4708-5p	1780 hsa-miR-7-1-3p	1656 hsa-miR-190a-3p
1087	hsa-miR-597-5p	hsa-miR-302a-3p	hsa-miR-1229-3p	hsa-miR-5693	2066 hsa-miR-4654	370 hsa-miR-4652-3p	1015 hsa-miR-4664-3p
1088	hsa-miR-148a-3p	hsa-miR-27a-3p	hsa-miR-659-3p	hsa-miR-210-3p	855 hsa-miR-4668-3p	235 hsa-miR-8085	1353 hsa-miR-6806-3p
1089	hsa-miR-3140-3p	hsa-miR-26a-5p	hsa-miR-6767-5p	hsa-miR-5009-5p	1784 hsa-miR-4312	1466 hsa-miR-4254	1234 hsa-miR-3689b-3p_hsa-miR-3689c
1090	hsa-miR-450b-3p	hsa-miR-24-1-5p	hsa-miR-518c-3p	hsa-miR-1236-5p	828 hsa-miR-25-3p	408 hsa-miR-27a-3p	2559 hsa-miR-6888-3p
1091	hsa-miR-450b-5p	hsa-miR-216a-5p	hsa-miR-199a-5p	hsa-miR-6753-3p	388 hsa-miR-6809-3p	1412 hsa-miR-4737	114 hsa-miR-3616-5p
1092	hsa-miR-3713	hsa-miR-216a-3p	hsa-miR-6882-3p	hsa-miR-3927-5p	230 hsa-miR-6803-3p	2525 hsa-miR-4259	2554 hsa-miR-6736-3p
1093	hsa-miR-3680-5p	hsa-miR-206	hsa-miR-487b-5p	hsa-miR-452-5p	1951 hsa-miR-219a-5p	542 hsa-miR-5196-3p	2193 hsa-miR-876-3p
1094	hsa-miR-3665	hsa-miR-199a-5p	hsa-miR-203a-3p	hsa-miR-4777-3p	2415 hsa-miR-302a-5p	274 hsa-miR-3613-3p	1442 hsa-miR-6838-5p
1095	hsa-miR-3155a	hsa-miR-197-3p	hsa-miR-6769a-3p	hsa-miR-5588-3p	2008 hsa-miR-106b-5p	1997 hsa-miR-6511a-5p	875 hsa-miR-6508-5p
1096	hsa-miR-4418	hsa-miR-185-3p	hsa-miR-6779-3p	hsa-miR-525-3p	224 hsa-miR-6827-3p	105 hsa-miR-1288-3p	1909 hsa-miR-1910-3p
1097	hsa-miR-4746-5p	hsa-miR-181b-2-3p	hsa-miR-6893-3p	hsa-miR-7110-3p	759 hsa-miR-3680-5p	1039 hsa-miR-7159-5p	55 hsa-let-7c-3p
1098	hsa-miR-548g-5p_hsa-miR-548x-5p_hsa-miR-548aj-5p	hsa-miR-16-2-3p	hsa-miR-185-5p	hsa-miR-298	648 hsa-miR-135b-5p	2364 hsa-miR-3126-3p	471 hsa-miR-5708
1099	hsa-miR-6758-5p	hsa-miR-142-3p	hsa-miR-192-5p	hsa-miR-7850-5p	1902 hsa-miR-4537	873 hsa-miR-6771-3p	36 hsa-miR-3140-5p
1100	hsa-miR-6750-5p	hsa-miR-138-1-3p	hsa-miR-200c-3p	hsa-miR-1283	2129 hsa-miR-4325	1397 hsa-miR-3617-5p	298 hsa-miR-1295b-5p
1101	hsa-miR-6749-3p	hsa-miR-1306-5p	hsa-miR-3617-3p	hsa-miR-4758-3p	604 hsa-miR-3121-5p	1680 hsa-miR-8067	1333 hsa-miR-4637
1102	hsa-miR-6741-5p	hsa-miR-1302	hsa-miR-361-5p	hsa-miR-4776-3p	1589 hsa-miR-5088-3p	74 hsa-miR-1-5p	701 hsa-miR-6082
1103	hsa-miR-5739	hsa-miR-1292-5p	hsa-miR-6730-5p	hsa-miR-3675-3p	1511 hsa-miR-6812-3p	1136 hsa-miR-885-5p	153 hsa-miR-6861-3p
1104	hsa-miR-6894-5p	hsa-miR-1273g-5p	hsa-miR-99a-5p	hsa-miR-4664-3p	1663 hsa-miR-5581-5p	957 hsa-miR-6891-3p	1193 hsa-miR-6767-3p
1105	hsa-miR-6886-5p	hsa-miR-1273c	hsa-miR-3135a	hsa-miR-5087	443 hsa-miR-4797-3p	2293 hsa-miR-4518	2061 hsa-miR-139-5p
1106	hsa-miR-6870-5p	hsa-miR-1273a	hsa-miR-520c-3p	hsa-miR-1295b-3p	502 hsa-miR-4252	2093 hsa-miR-373-3p	1587 hsa-miR-6732-5p
1107	hsa-miR-6869-3p	hsa-miR-1250-5p	hsa-miR-200a-5p	hsa-miR-6891-3p	1383 hsa-miR-507	372 hsa-miR-1273g-5p	1490 hsa-miR-4686
1108	hsa-miR-640	hsa-miR-1245a	hsa-miR-6820-3p	hsa-miR-4312	2160 hsa-miR-7162-3p	1765 hsa-miR-19b-1-5p	1851 hsa-miR-26a-5p
1109	hsa-miR-346	hsa-miR-122-3p	hsa-miR-6782-3p	hsa-miR-1229-3p	1537 hsa-miR-127-5p	2440 hsa-miR-3941	1366 hsa-miR-205-5p
1110	hsa-miR-337-3p	hsa-miR-1204	hsa-miR-6828-5p	hsa-miR-214-3p	2275 hsa-miR-1226-3p	983 hsa-miR-651-5p	347 hsa-miR-548n
1111	hsa-miR-371a-3p	hsa-miR-106b-5p	hsa-miR-6824-3p	hsa-miR-1204	1933 hsa-miR-377-3p	260 hsa-miR-502-5p	212 hsa-miR-4436b-5p
1112	hsa-miR-130b-3p	hsa-miR-1-3p	hsa-miR-664b-3p	hsa-miR-3977	2306 hsa-miR-526b-5p	2103 hsa-miR-425-5p	1733 hsa-miR-4524a-5p
1113	hsa-miR-937-3p	hsa-let-7b-5p	hsa-miR-6883-3p	hsa-miR-6784-5p	1234 hsa-miR-3689b-3p_hsa-miR-3689c	580 hsa-miR-517c-3p	727 hsa-miR-320a
1114	hsa-let-7a-3p	hsa-let-7b-3p	hsa-miR-6863	hsa-miR-569	1853 hsa-let-7c-5p	1817 hsa-miR-128-1-5p	2276 hsa-miR-3145-5p
1115	hsa-miR-376a-5p	hsa-miR-99a-3p	hsa-miR-6810-3p	hsa-miR-26a-5p	462 hsa-miR-4742-3p	1522 hsa-miR-8055	2095 hsa-miR-30e-3p
1116	hsa-miR-4309	hsa-miR-944	hsa-miR-6728-5p	hsa-miR-3126-5p	874 hsa-miR-6508-3p	351 hsa-miR-4725-5p	357 hsa-miR-4712-3p
1117	hsa-miR-205-3p	hsa-miR-938	hsa-miR-4748	hsa-miR-6722-3p	959 hsa-miR-6883-3p	1617 hsa-miR-1203	1955 hsa-miR-1236-3p
1118	hsa-miR-19a-3p	hsa-miR-922	hsa-miR-5589-5p	hsa-miR-4456	38 hsa-miR-3973	2274 hsa-miR-1227-3p	1969 hsa-miR-4760-5p
1119	hsa-miR-1301-3p	hsa-miR-891a-3p	hsa-miR-384	hsa-miR-146b-5p	307 hsa-miR-548f-5p	868 hsa-miR-6788-5p	690 hsa-miR-1273f
1120	hsa-miR-1271-5p	hsa-miR-8062	hsa-miR-3944-3p	hsa-miR-6780b-3p	2168 hsa-miR-206	232 hsa-miR-504-3p	1454 hsa-miR-1299
1121	hsa-miR-1228-3p	hsa-miR-8056	hsa-miR-95-3p	hsa-miR-4661-3p	1728 hsa-miR-4650-5p	85 hsa-miR-199a-5p	2058 hsa-miR-1236-5p
1122	hsa-miR-374c-5p	hsa-miR-7976	hsa-miR-24-2-5p	hsa-miR-374b-3p	1783 hsa-miR-92a-1-5p	2511 hsa-miR-3160-3p	1848 hsa-miR-101-3p
1123	hsa-miR-4709-3p	hsa-miR-7850-5p	hsa-miR-520h	hsa-miR-487b-5p	763 hsa-miR-3155a	94 hsa-miR-136-3p	344 hsa-miR-520f-3p
1124	hsa-miR-4539	hsa-miR-7843-5p	hsa-miR-20b-5p	hsa-miR-6799-3p	1047 hsa-miR-185-5p	2023 hsa-miR-615-3p	592 hsa-miR-23c
1125	hsa-miR-4511	hsa-miR-7705	hsa-miR-6895-3p	hsa-miR-4278	2514 hsa-miR-33b-3p	1714 hsa-miR-3622b-3p	787 hsa-miR-6765-3p
1126	hsa-miR-6079	hsa-miR-7155-3p	hsa-miR-4650-3p	hsa-miR-1301-5p	813 hsa-miR-130b-3p	1530 hsa-miR-33a-5p	2389 hsa-miR-6762-3p
1127	hsa-miR-5003-5p	hsa-miR-7111-3p	hsa-miR-4424	hsa-miR-1976	304 hsa-miR-6731-5p	960 hsa-miR-6876-5p	2462 hsa-miR-6073
1128	hsa-miR-6516-5p	hsa-miR-7106-5p	hsa-miR-19a-5p	hsa-miR-509-5p	1867 hsa-miR-664a-3p	2429 hsa-miR-675-5p	1982 hsa-miR-6085
1129	hsa-miR-7161-3p	hsa-miR-6893-3p	hsa-miR-6794-3p	hsa-miR-6833-5p	387 hsa-miR-6810-5p	273 hsa-miR-3614-5p	1694 hsa-miR-155-3p
1130	hsa-miR-7153-5p	hsa-miR-6886-5p	hsa-miR-212-3p	hsa-miR-576-5p	1206 hsa-miR-150-5p	566 hsa-miR-99a-5p	86 hsa-miR-198
1131	hsa-miR-580-3p	hsa-miR-6882-5p	hsa-miR-194-5p	hsa-miR-7978	733 hsa-miR-200b-3p	967 hsa-miR-335-5p	1524 hsa-miR-516b-5p
1132	hsa-miR-579-3p	hsa-miR-6864-5p	hsa-miR-3976	hsa-miR-5580-3p	2502 hsa-miR-604	124 hsa-miR-4682	169 hsa-miR-433-3p
1133	hsa-miR-194-5p	hsa-miR-6846-3p	hsa-miR-6872-5p	hsa-miR-6794-3p	338 hsa-miR-7-2-3p	1245 hsa-miR-3150a-5p	1139 hsa-miR-454-5p
1134	hsa-miR-222-3p	hsa-miR-6831-3p	hsa-miR-1269b	hsa-miR-30d-5p	2435 hsa-miR-1224-3p	1112 hsa-miR-6737-3p	1716 hsa-miR-3613-5p
1135	hsa-miR-610	hsa-miR-6800-3p	hsa-miR-22-5p	hsa-miR-6864-3p	226 hsa-miR-6819-3p	1986 hsa-miR-4482-3p	947 hsa-miR-6763-3p
1136	hsa-miR-609	hsa-miR-6796-3p	hsa-miR-181d-5p	hsa-miR-106b-5p	605 hsa-miR-4667-3p	1074 hsa-miR-3911	1313 hsa-miR-1256
1137	hsa-miR-593-5p	hsa-miR-6793-3p	hsa-miR-2681-5p	hsa-miR-6834-3p	1621 hsa-miR-10b-3p	1152 hsa-miR-1224-5p	1566 hsa-miR-4649-3p
1138	hsa-miR-876-5p	hsa-miR-6789-3p	hsa-miR-6748-3p	hsa-miR-199b-5p	2143 hsa-miR-6080	706 hsa-miR-6798-5p	1604 hsa-miR-23a-5p
1139	hsa-miR-875-3p	hsa-miR-6779-3p	hsa-miR-1910-3p	hsa-miR-3115	645 hsa-miR-643	857 hsa-miR-548az-5p	3 hsa-miR-518b
1140	hsa-miR-3915	hsa-miR-6740-5p	hsa-miR-154-5p	hsa-miR-1324	2185 hsa-miR-595	1971 hsa-miR-4639-5p	361 hsa-miR-3135b
1141	hsa-miR-3690	hsa-miR-6739-3p	hsa-miR-1295b-5p	hsa-miR-200b-3p	806 hsa-miR-384	1355 hsa-miR-585-5p	1375 hsa-miR-34c-3p
1142	hsa-miR-4640-3p	hsa-miR-6732-3p	hsa-miR-6759-3p	hsa-miR-3687	1932 hsa-miR-378a-5p	270 hsa-miR-374a-3p	2092 hsa-miR-374a-5p
1143	hsa-miR-4713-3p	hsa-miR-6728-3p	hsa-miR-376a-3p	hsa-miR-6813-5p	1713 hsa-miR-367-5p	2472 hsa-miR-6777-5p	371 hsa-miR-4724-3p
1144	hsa-miR-4767	hsa-miR-6509-5p	hsa-miR-15b-5p	hsa-miR-6858-3p	340 hsa-miR-93-3p	2535 hsa-miR-4756-3p	1536 hsa-miR-129-2-3p
1145	hsa-miR-4479	hsa-miR-637	hsa-miR-1199-3p	hsa-miR-6868-3p	1918 hsa-miR-6857-5p	2330 hsa-miR-9-5p	693 hsa-miR-4690-3p
1146	hsa-miR-4788	hsa-miR-6127	hsa-miR-3943	hsa-miR-4268	2013 hsa-miR-140-5p	44 hsa-miR-5193	2335 hsa-miR-217
1147	hsa-miR-4697-3p	hsa-miR-6080	hsa-miR-224-5p	hsa-miR-3909	409 hsa-let-7f-5p	1648 hsa-miR-5009-5p	1687 hsa-miR-181b-5p
1148	hsa-miR-6763-3p	hsa-miR-6078	hsa-miR-6870-3p	hsa-miR-1228-5p	1923 hsa-miR-6839-3p	1174 hsa-miR-4674	804 hsa-miR-640
1149	hsa-miR-6756-5p	hsa-miR-607	hsa-miR-21-3p	hsa-miR-6862-3p	86 hsa-miR-198	854 hsa-miR-4511	308 hsa-miR-1287-3p
1150	hsa-miR-6748-5p	hsa-miR-603	hsa-miR-133b	hsa-miR-6855-3p	726 hsa-miR-200c-3p	279 hsa-miR-4317	1256 hsa-miR-216a-3p
1151	hsa-miR-6747-3p	hsa-miR-600	hsa-miR-634	hsa-miR-4692	641 hsa-miR-6838-3p	677 hsa-miR-3974	822 hsa-miR-663a
1152	hsa-miR-6739-5p	hsa-miR-599	hsa-miR-6734-3p	hsa-miR-192-5p	1082 hsa-miR-3202	1280 hsa-miR-6872-5p	2042 hsa-miR-3667-3p
1153	hsa-miR-4743-3p	hsa-miR-598-3p	hsa-miR-4732-3p	hsa-miR-4761-3p	2379 hsa-miR-503-3p	1401 hsa-miR-3135a	1295 hsa-miR-1303
1154	hsa-miR-6875-3p	hsa-miR-579-5p	hsa-miR-873-3p	hsa-miR-377-3p	1083 hsa-miR-3166	1921 hsa-miR-6848-3p	296 hsa-miR-5683
1155	hsa-miR-6868-5p	hsa-miR-571	hsa-miR-6750-3p	hsa-miR-5088-3p	2353 hsa-miR-889-3p	533 hsa-miR-4769-5p	2398 hsa-miR-6891-5p
1156	hsa-miR-133b	hsa-miR-5693	hsa-let-7d-5p	hsa-miR-9-3p	386 hsa-miR-6817-3p	1510 hsa-miR-6813-5p	912 hsa-miR-891a-5p
1157	hsa-miR-335-5p	hsa-miR-5589-3p	hsa-let-7c-5p	hsa-miR-3132	2538 hsa-miR-381-5p	1633 hsa-miR-1247-5p	1175 hsa-miR-4730
1158	hsa-miR-340-3p	hsa-miR-5585-5p	hsa-miR-6838-3p	hsa-miR-4793-5p	325 hsa-miR-494-3p	2393 hsa-miR-6746-3p	340 hsa-miR-93-3p
1159	hsa-miR-383-5p	hsa-miR-5585-3p	hsa-miR-138-1-3p	hsa-miR-200a-5p	162 hsa-miR-24-2-5p	1203 hsa-miR-6895-3p	121 hsa-miR-4434
1160	hsa-miR-376c-3p	hsa-miR-548h-5p	hsa-miR-4766-5p	hsa-miR-433-3p	902 hsa-miR-593-5p	907 hsa-miR-3127-5p	1101 hsa-miR-659-5p
1161	hsa-miR-299-3p	hsa-miR-548e-3p	hsa-miR-615-3p	hsa-miR-4798-5p	155 hsa-miR-6854-5p	1257 hsa-miR-98-3p	52 hsa-miR-4658
1162	hsa-miR-34b-5p	hsa-miR-539-5p	hsa-miR-299-3p	hsa-miR-4458	1415 hsa-miR-4694-5p	1681 hsa-miR-8066	778 hsa-miR-3190-3p
1163	hsa-miR-934	hsa-miR-524-5p	hsa-miR-3591-5p	hsa-miR-6791-3p	123 hsa-miR-4793-3p	1392 hsa-miR-323a-5p	1535 hsa-miR-29c-5p
1164	hsa-miR-933	hsa-miR-520f-3p	hsa-miR-765	hsa-miR-1237-3p	248 hsa-miR-30a-3p	2346 hsa-miR-3120-3p	394 hsa-miR-7974
1165	hsa-miR-765	hsa-miR-520c-3p	hsa-miR-4283	hsa-miR-328-5p	159 hsa-miR-6837-5p	1099 hsa-miR-3191-5p	2297 hsa-miR-4776-3p
1166	hsa-miR-4315	hsa-miR-518c-3p	hsa-miR-146a-3p	hsa-miR-6841-3p	1072 hsa-miR-411-3p	2062 hsa-miR-1255b-2-3p	1875 hsa-miR-3620-3p
1167	hsa-miR-1226-5p	hsa-miR-514a-3p	hsa-miR-4317	hsa-miR-6837-5p	2355 hsa-miR-654-3p	756 hsa-miR-3713	2157 hsa-miR-6509-5p
1168	hsa-miR-4681	hsa-miR-512-5p	hsa-miR-5196-3p	hsa-miR-6775-3p	524 hsa-miR-5092	1796 hsa-miR-378i	1286 hsa-miR-520c-3p
1169	hsa-miR-3942-5p	hsa-miR-510-5p	hsa-miR-4418	hsa-miR-4418	2047 hsa-miR-4773	1087 hsa-miR-4743-5p	2311 hsa-miR-6786-3p
1170	hsa-miR-3926	hsa-miR-5095	hsa-miR-196a-5p	hsa-miR-6069	26 hsa-miR-2276-3p	2362 hsa-miR-3661	963 hsa-miR-6867-3p
1171	hsa-miR-2115-5p	hsa-miR-501-3p	hsa-miR-125a-5p	hsa-miR-4636	1412 hsa-miR-4737	574 hsa-miR-135a-3p	1063 hsa-miR-589-3p
1172	hsa-miR-2114-3p	hsa-miR-500a-3p	hsa-miR-3160-3p	hsa-miR-5096	2526 hsa-miR-4753-5p	158 hsa-miR-6845-3p	692 hsa-miR-4436a
1173	hsa-miR-4443	hsa-miR-499b-5p	hsa-miR-6758-5p	hsa-miR-8075	639 hsa-miR-6847-3p	1436 hsa-miR-6862-3p	1637 hsa-miR-378e
1174	hsa-miR-3162-5p	hsa-miR-499b-3p	hsa-miR-30b-3p	hsa-miR-6815-3p	1827 hsa-miR-6824-3p	2184 hsa-miR-596	168 hsa-miR-486-5p
1175	hsa-miR-4496	hsa-miR-488-5p	hsa-miR-33a-5p	hsa-miR-4723-3p	614 hsa-miR-5690	1993 hsa-miR-6782-3p	1016 hsa-miR-548ay-3p
1176	hsa-miR-4453	hsa-miR-487a-5p	hsa-miR-99b-3p	hsa-miR-4694-5p	1765 hsa-miR-19b-1-5p	435 hsa-miR-4283	2524 hsa-miR-4297
1177	hsa-miR-6124	hsa-miR-483-3p	hsa-miR-2114-3p	hsa-miR-3657	29 hsa-miR-1255a	814 hsa-miR-938	718 hsa-miR-7641
1178	hsa-miR-6075	hsa-miR-4803	hsa-miR-3116	hsa-miR-1343-5p	1763 hsa-miR-6834-3p	2464 hsa-miR-5000-5p	380 hsa-miR-5580-5p
1179	hsa-miR-6074	hsa-miR-4780	hsa-miR-489-3p	hsa-miR-328-3p	1033 hsa-miR-6769a-3p	254 hsa-miR-125a-3p	2500 hsa-miR-619-3p
1180	hsa-miR-5001-5p	hsa-miR-4766-3p	hsa-miR-542-5p	hsa-miR-6862-5p	13 hsa-miR-1208	171 hsa-miR-1295a	1805 hsa-miR-4783-5p
1181	hsa-miR-3149	hsa-miR-4747-5p	hsa-miR-516b-3p	hsa-miR-6513-5p	18 hsa-miR-196a-3p	187 hsa-miR-1266-5p	1277 hsa-miR-6887-3p
1182	hsa-miR-4520-2-3p	hsa-miR-4733-5p	hsa-miR-323b-5p	hsa-miR-1273f	1859 hsa-miR-556-5p	744 hsa-miR-4323	732 hsa-let-7g-5p
1183	hsa-miR-6786-5p	hsa-miR-4719	hsa-miR-593-5p	hsa-miR-2861	1536 hsa-miR-129-2-3p	1400 hsa-miR-3116	1531 hsa-miR-32-5p
1184	hsa-miR-6785-3p	hsa-miR-4718	hsa-miR-182-5p	hsa-miR-1468-5p	1968 hsa-miR-3591-5p	1142 hsa-miR-648	574 hsa-miR-135a-3p
1185	hsa-miR-6777-3p	hsa-miR-4717-3p	hsa-miR-520b	hsa-miR-5703	566 hsa-miR-99a-5p	1387 hsa-miR-1469	1780 hsa-miR-7-1-3p
1186	hsa-miR-576-5p	hsa-miR-4713-3p	hsa-miR-298	hsa-miR-24-1-5p	1069 hsa-miR-4251	1471 hsa-miR-1267	383 hsa-miR-6826-5p
1187	hsa-miR-124-3p	hsa-miR-4709-3p	hsa-miR-203b-5p	hsa-miR-6871-3p	2073 hsa-miR-6750-3p	812 hsa-miR-30e-5p	673 hsa-miR-1233-3p
1188	hsa-miR-216a-5p	hsa-miR-4701-5p	hsa-miR-337-3p	hsa-miR-6750-3p	1291 hsa-miR-511-5p	1032 hsa-miR-6770-5p	1244 hsa-miR-3150b-5p
1189	hsa-miR-582-3p	hsa-miR-4701-3p	hsa-miR-6873-3p	hsa-miR-1250-5p	61 hsa-miR-548ar-3p	733 hsa-miR-200b-3p	235 hsa-miR-8085
1190	hsa-miR-576-3p	hsa-miR-4700-3p	hsa-miR-193a-3p	hsa-miR-4782-3p	915 hsa-miR-3914	815 hsa-miR-937-3p	818 hsa-let-7a-3p
1191	hsa-miR-621	hsa-miR-4683	hsa-miR-524-5p	hsa-miR-4653-5p	1547 hsa-miR-1825	1667 hsa-miR-6826-3p	259 hsa-miR-503-5p
1192	hsa-miR-620	hsa-miR-4677-3p	hsa-miR-449b-3p	hsa-miR-523-3p	1391 hsa-miR-488-3p	1273 hsa-miR-6735-5p	1330 hsa-miR-3922-5p
1193	hsa-miR-605-5p	hsa-miR-4662b	hsa-miR-30b-5p	hsa-let-7a-5p	1437 hsa-miR-6862-5p	1899 hsa-miR-548av-5p	1978 hsa-miR-6503-3p
1194	hsa-miR-514b-3p	hsa-miR-4645-3p	hsa-miR-3677-5p	hsa-miR-6752-5p	321 hsa-miR-21-3p	2115 hsa-miR-1229-3p	1120 hsa-miR-6874-5p
1195	hsa-miR-3117-3p	hsa-miR-4537	hsa-miR-1299	hsa-miR-5704	834 hsa-miR-4714-5p	2289 hsa-miR-1587	1252 hsa-miR-4494
1196	hsa-miR-3130-5p	hsa-miR-4520-2-3p	hsa-miR-6804-5p	hsa-miR-299-3p	2024 hsa-miR-600	1367 hsa-miR-204-5p	1973 hsa-miR-4481
1197	hsa-miR-4251	hsa-miR-4514	hsa-miR-503-3p	hsa-miR-543	2099 hsa-miR-374b-3p	307 hsa-miR-548f-5p	2510 hsa-miR-3133
1198	hsa-miR-3687	hsa-miR-4500	hsa-miR-6823-3p	hsa-miR-6857-3p	1909 hsa-miR-1910-3p	584 hsa-miR-664a-5p	1887 hsa-miR-151b
1199	hsa-miR-3686	hsa-miR-449b-5p	hsa-miR-6080	hsa-miR-183-3p	169 hsa-miR-433-3p	377 hsa-miR-6514-3p	329 hsa-miR-191-3p
1200	hsa-miR-3675-5p	hsa-miR-4482-3p	hsa-miR-512-5p	hsa-miR-4479	486 hsa-miR-202-3p	746 hsa-miR-3193	1415 hsa-miR-4694-5p
1201	hsa-miR-3659	hsa-miR-448	hsa-miR-4793-3p	hsa-miR-548ap-5p	996 hsa-miR-3129-3p	2256 hsa-miR-936	23 hsa-miR-3130-3p
1202	hsa-miR-3202	hsa-miR-4465	hsa-miR-106b-3p	hsa-miR-6792-3p	981 hsa-miR-660-5p	1670 hsa-miR-6811-5p	2445 hsa-miR-4322
1203	hsa-miR-3166	hsa-miR-4441	hsa-miR-494-3p	hsa-miR-511-5p	1632 hsa-miR-1248	207 hsa-miR-3976	1005 hsa-miR-4465
1204	hsa-miR-4758-3p	hsa-miR-4308	hsa-miR-4649-3p	hsa-miR-5707	2389 hsa-miR-6762-3p	2152 hsa-miR-6781-5p	1487 hsa-miR-5191
1205	hsa-miR-3120-5p	hsa-miR-4305	hsa-miR-4756-3p	hsa-miR-1227-5p	1045 hsa-miR-575	2444 hsa-miR-2114-5p	564 hsa-miR-147a
1206	hsa-miR-4768-3p	hsa-miR-4285	hsa-miR-1911-5p	hsa-miR-548ag	570 hsa-let-7b-5p	848 hsa-miR-4452	2152 hsa-miR-6781-5p
1207	hsa-miR-4756-5p	hsa-miR-4284	hsa-miR-5704	hsa-miR-6790-3p	1515 hsa-miR-487b-5p	509 hsa-miR-1258	2047 hsa-miR-4773
1208	hsa-miR-2682-5p	hsa-miR-4269	hsa-miR-4308	hsa-miR-3617-3p	2483 hsa-miR-7114-3p	985 hsa-miR-34c-5p	1523 hsa-miR-8054
1209	hsa-miR-376b-5p	hsa-miR-4262	hsa-miR-3978	hsa-miR-484	1584 hsa-miR-4670-3p	2224 hsa-miR-4540	1858 hsa-miR-557
1210	hsa-miR-3191-5p	hsa-miR-4261	hsa-miR-6876-5p	hsa-miR-526b-3p	1912 hsa-miR-627-3p	1227 hsa-miR-4253	2526 hsa-miR-4753-5p
1211	hsa-miR-6753-3p	hsa-miR-412-3p	hsa-miR-193b-3p	hsa-miR-4719	487 hsa-miR-202-5p	856 hsa-miR-548az-3p	448 hsa-miR-4701-3p
1212	hsa-miR-6746-5p	hsa-miR-3976	hsa-miR-342-3p	hsa-miR-664a-3p	1068 hsa-miR-3130-5p	1573 hsa-miR-4633-5p	2156 hsa-miR-6509-3p
1213	hsa-miR-6737-3p	hsa-miR-3938	hsa-miR-144-3p	hsa-miR-4317	846 hsa-miR-4677-5p	467 hsa-miR-1180-5p	20 hsa-miR-106a-3p
1214	hsa-miR-6737-5p	hsa-miR-376c-3p	hsa-miR-3126-5p	hsa-miR-1299	2198 hsa-miR-3692-5p	2116 hsa-miR-4499	1007 hsa-miR-4443
1215	hsa-miR-3617-3p	hsa-miR-376b-3p	hsa-miR-188-3p	hsa-miR-4306	600 hsa-miR-548w	1612 hsa-miR-369-5p	1699 hsa-miR-561-3p
1216	hsa-miR-6890-5p	hsa-miR-372-5p	hsa-miR-3605-3p	hsa-miR-6876-5p	1849 hsa-miR-100-5p	1911 hsa-miR-216b-3p	680 hsa-miR-3936
1217	hsa-miR-6889-3p	hsa-miR-3687	hsa-miR-3622a-3p	hsa-miR-506-3p	420 hsa-miR-519a-3p	1210 hsa-miR-23b-3p	1165 hsa-miR-4711-3p
1218	hsa-miR-6874-5p	hsa-miR-3686	hsa-miR-6502-3p	hsa-miR-4728-3p	2521 hsa-miR-3671	2151 hsa-miR-6788-3p	1652 hsa-miR-548x-3p
1219	hsa-miR-324-5p	hsa-miR-3681-5p	hsa-miR-631	hsa-miR-561-5p	382 hsa-miR-4524b-5p	693 hsa-miR-4690-3p	2139 hsa-miR-6501-5p
1220	hsa-miR-380-5p	hsa-miR-3680-5p	hsa-miR-524-3p	hsa-let-7b-3p	164 hsa-miR-525-3p	1068 hsa-miR-3130-5p	64 hsa-miR-6829-3p
1221	hsa-miR-200a-3p	hsa-miR-3668	hsa-miR-4269	hsa-miR-3667-5p	681 hsa-miR-3935	627 hsa-miR-1537-5p	1688 hsa-miR-106a-5p
1222	hsa-miR-29c-3p	hsa-miR-3664-5p	hsa-miR-588	hsa-miR-4649-3p	1607 hsa-miR-519b-3p	1165 hsa-miR-4711-3p	2024 hsa-miR-600
1223	hsa-miR-921	hsa-miR-3649	hsa-miR-6855-3p	hsa-miR-6827-3p	323 hsa-miR-526b-3p	2182 hsa-miR-612	2565 hsa-miR-6864-3p
1224	hsa-miR-885-5p	hsa-miR-3622b-5p	hsa-miR-3689b-3p	hsa-miR-921	156 hsa-miR-6853-3p	766 hsa-miR-4656	2546 hsa-miR-4664-5p
1225	hsa-miR-744-3p	hsa-miR-3615	hsa-miR-6084	hsa-miR-6760-3p	274 hsa-miR-3613-3p	549 hsa-miR-6807-3p	1197 hsa-miR-7704
1226	hsa-miR-454-3p	hsa-miR-3605-3p	hsa-miR-6816-3p	hsa-miR-30e-5p	1636 hsa-miR-378h	794 hsa-miR-5787	388 hsa-miR-6809-3p
1227	hsa-miR-454-5p	hsa-miR-34c-3p	hsa-miR-3158-3p	hsa-miR-6820-3p	2015 hsa-let-7i-5p	1447 hsa-miR-518f-5p	1423 hsa-miR-4695-3p
1228	hsa-miR-3196	hsa-miR-339-3p	hsa-let-7i-5p	hsa-miR-520e	475 hsa-miR-6857-3p	355 hsa-miR-3691-3p	1493 hsa-miR-4803
1229	hsa-miR-1238-3p	hsa-miR-331-5p	hsa-miR-4789-3p	hsa-miR-637	589 hsa-miR-151a-5p	459 hsa-miR-3975	1910 hsa-miR-208b-5p
1230	hsa-miR-3939	hsa-miR-331-3p	hsa-miR-487a-5p	hsa-miR-2276-5p	690 hsa-miR-1273f	1432 hsa-miR-874-5p	2175 hsa-miR-223-3p
1231	hsa-miR-548y	hsa-miR-329-5p	hsa-miR-616-3p	hsa-miR-548i	2513 hsa-miR-888-3p	1599 hsa-miR-6852-3p	41 hsa-miR-4483
1232	hsa-miR-3921	hsa-miR-323b-5p	hsa-miR-4704-3p	hsa-miR-3615	2516 hsa-miR-3909	538 hsa-miR-6512-3p	1891 hsa-miR-4642
1233	hsa-miR-4711-3p	hsa-miR-3200-3p	hsa-miR-4263	hsa-miR-6892-3p	1409 hsa-miR-3127-3p	1551 hsa-miR-20b-3p	892 hsa-miR-222-3p
1234	hsa-miR-4303	hsa-miR-32-5p	hsa-miR-488-5p	hsa-miR-371a-3p	649 hsa-miR-151a-3p	8 hsa-miR-490-3p	477 hsa-miR-6849-3p
1235	hsa-miR-4713-5p	hsa-miR-3186-5p	hsa-miR-3150a-5p	hsa-miR-3175	1245 hsa-miR-3150a-5p	792 hsa-miR-6741-3p	1083 hsa-miR-3166
1236	hsa-miR-4674	hsa-miR-3177-3p	hsa-miR-4285	hsa-miR-30e-3p	812 hsa-miR-30e-5p	38 hsa-miR-3973	24 hsa-miR-4285
1237	hsa-miR-6086	hsa-miR-3165	hsa-miR-3166	hsa-miR-3677-3p	1263 hsa-miR-4536-5p	2129 hsa-miR-4325	221 hsa-miR-5572
1238	hsa-miR-6070	hsa-miR-3155a	hsa-miR-150-5p	hsa-miR-645	2260 hsa-miR-802	728 hsa-miR-134-5p	1667 hsa-miR-6826-3p
1239	hsa-miR-4536-3p	hsa-miR-3145-3p	hsa-miR-1296-5p	hsa-miR-181a-5p	1259 hsa-miR-1306-5p	1537 hsa-miR-127-5p	1884 hsa-miR-4480
1240	hsa-miR-3942-3p	hsa-miR-3143	hsa-miR-548aj-3p	hsa-miR-149-3p	411 hsa-miR-195-3p	60 hsa-miR-5583-5p	1586 hsa-miR-6732-3p
1241	hsa-miR-6792-5p	hsa-miR-30e-5p	hsa-miR-429	hsa-miR-4685-3p	244 hsa-miR-182-5p	16 hsa-miR-122-3p	1617 hsa-miR-1203
1242	hsa-miR-6783-3p	hsa-miR-3064-3p	hsa-miR-1301-3p	hsa-miR-4463	1806 hsa-miR-5094	630 hsa-miR-605-3p	1123 hsa-miR-6865-3p
1243	hsa-miR-6775-3p	hsa-miR-29a-5p	hsa-miR-520a-3p	hsa-miR-6737-3p	890 hsa-miR-132-3p	1365 hsa-miR-527_hsa-miR-518a-5p	1800 hsa-miR-4715-5p
1244	hsa-miR-6768-5p	hsa-miR-298	hsa-miR-371a-3p	hsa-miR-6867-3p	2281 hsa-miR-3944-3p	1118 hsa-miR-6882-5p	1054 hsa-miR-582-3p
1245	hsa-miR-7704	hsa-miR-24-3p	hsa-miR-1304-5p	hsa-miR-1273c	1987 hsa-miR-548ah-3p	2030 hsa-miR-3199	2377 hsa-miR-4436b-3p
1246	hsa-miR-7157-3p	hsa-miR-2355-5p	hsa-miR-410-5p	hsa-miR-548k	512 hsa-miR-219b-3p	1853 hsa-let-7c-5p	1906 hsa-miR-6728-3p
1247	hsa-miR-7114-5p	hsa-miR-2114-5p	hsa-miR-3689f	hsa-miR-6511a-3p	923 hsa-miR-3146	662 hsa-miR-654-5p	220 hsa-miR-548at-5p
1248	hsa-miR-150-5p	hsa-miR-211-5p	hsa-miR-380-3p	hsa-miR-324-3p	306 hsa-miR-3928-5p	2105 hsa-miR-449b-5p	2542 hsa-miR-652-5p
1249	hsa-miR-23b-3p	hsa-miR-199b-5p	hsa-miR-548ay-3p	hsa-miR-4520-5p	139 hsa-miR-4772-5p	277 hsa-miR-3126-5p	1810 hsa-miR-4779
1250	hsa-miR-15b-5p	hsa-miR-1973	hsa-miR-4445-5p	hsa-miR-5190	1203 hsa-miR-6895-3p	2131 hsa-miR-4689	1638 hsa-miR-4645-5p
1251	hsa-miR-92b-5p	hsa-miR-196a-5p	hsa-miR-1295a	hsa-miR-1225-5p	534 hsa-miR-215-3p	1591 hsa-miR-1250-3p	704 hsa-miR-4433a-5p
1252	hsa-miR-602	hsa-miR-193a-3p	hsa-miR-182-3p	hsa-miR-1250-3p	2009 hsa-miR-155-5p	1552 hsa-miR-340-5p	796 hsa-miR-6894-5p
1253	hsa-miR-587	hsa-miR-18b-5p	hsa-let-7e-5p	hsa-miR-222-3p	925 hsa-miR-4438	963 hsa-miR-6867-3p	407 hsa-miR-28-5p
1254	hsa-miR-3179	hsa-miR-187-3p	hsa-miR-330-5p	hsa-miR-888-3p	1347 hsa-miR-6830-3p	2406 hsa-miR-634	1980 hsa-miR-6133
1255	hsa-miR-3185	hsa-miR-186-3p	hsa-miR-369-5p	hsa-miR-6756-3p	493 hsa-miR-1285-3p	912 hsa-miR-891a-5p	1730 hsa-miR-4774-3p
1256	hsa-miR-628-5p	hsa-miR-15b-5p	hsa-miR-6876-3p	hsa-miR-31-5p	839 hsa-miR-374c-5p	668 hsa-miR-4326	269 hsa-miR-377-5p
1257	hsa-miR-3670	hsa-miR-153-3p	hsa-miR-6839-3p	hsa-miR-374a-5p	1048 hsa-miR-153-3p	913 hsa-miR-298	1510 hsa-miR-6813-5p
1258	hsa-miR-3656	hsa-miR-152-3p	hsa-let-7f-5p	hsa-miR-5094	1602 hsa-miR-6836-5p	1728 hsa-miR-4650-5p	527 hsa-miR-5006-3p
1259	hsa-miR-3655	hsa-miR-148a-3p	hsa-miR-6853-3p	hsa-miR-520a-3p	233 hsa-miR-548bb-5p	2521 hsa-miR-3671	2179 hsa-miR-513a-3p
1260	hsa-miR-4660	hsa-miR-146b-5p	hsa-miR-6868-3p	hsa-miR-1298-3p	1723 hsa-miR-3158-3p	2408 hsa-miR-339-5p	794 hsa-miR-5787
1261	hsa-miR-4696	hsa-miR-145-5p	hsa-miR-2276-3p	hsa-miR-378a-5p	426 hsa-miR-302f	2469 hsa-miR-6792-3p	1053 hsa-miR-215-5p
1262	hsa-miR-4494	hsa-miR-1306-3p	hsa-miR-3666	hsa-miR-34c-5p	14 hsa-miR-1207-3p	1583 hsa-miR-4500	1027 hsa-miR-6793-3p
1263	hsa-miR-4733-3p	hsa-miR-1287-5p	hsa-miR-8075	hsa-miR-6803-5p	2004 hsa-miR-7113-5p	411 hsa-miR-195-3p	1769 hsa-miR-492
1264	hsa-miR-4476	hsa-miR-1273f	hsa-miR-4654	hsa-miR-5699-5p	922 hsa-miR-4272	1256 hsa-miR-216a-3p	705 hsa-miR-550a-3-5p
1265	hsa-miR-4687-5p	hsa-miR-1251-5p	hsa-miR-379-5p	hsa-miR-182-5p	894 hsa-miR-590-3p	607 hsa-miR-4705	1368 hsa-miR-30c-5p
1266	hsa-miR-98-3p	hsa-miR-1229-5p	hsa-miR-5701	hsa-miR-6732-3p	1450 hsa-miR-489-3p	878 hsa-miR-7161-3p	1726 hsa-miR-4653-5p
1267	hsa-miR-539-3p	hsa-miR-1199-3p	hsa-miR-5192	hsa-miR-548ai_hsa-miR-570-5p	684 hsa-miR-4659a-5p	392 hsa-miR-181d-3p	1715 hsa-miR-3622b-5p
1268	hsa-miR-4536-5p	hsa-miR-10a-3p	hsa-miR-4717-3p	hsa-miR-7152-3p	2494 hsa-miR-214-3p	1390 hsa-miR-490-5p	201 hsa-miR-3689d
1269	hsa-miR-6759-3p	hsa-miR-103a-2-5p	hsa-miR-503-5p	hsa-miR-6857-5p	171 hsa-miR-1295a	1380 hsa-miR-554	1391 hsa-miR-488-3p
1270	hsa-miR-6752-5p	hsa-miR-101-5p	hsa-miR-601	hsa-miR-6847-3p	1125 hsa-miR-33b-5p	853 hsa-miR-4761-3p	2361 hsa-miR-3675-3p
1271	hsa-miR-6743-3p	hsa-miR-939-3p	hsa-miR-611	hsa-miR-1296-3p	1136 hsa-miR-885-5p	2471 hsa-miR-6784-3p	72 hsa-miR-579-5p
1272	hsa-miR-6743-5p	hsa-miR-935	hsa-miR-3130-5p	hsa-miR-132-3p	578 hsa-miR-510-5p	2351 hsa-miR-4329	1756 hsa-miR-6859-5p
1273	hsa-miR-6735-5p	hsa-miR-934	hsa-miR-579-3p	hsa-miR-2277-5p	245 hsa-miR-192-5p	849 hsa-miR-4709-3p	1209 hsa-miR-142-3p
1274	hsa-miR-1237-5p	hsa-miR-876-3p	hsa-miR-200b-3p	hsa-miR-4536-5p	118 hsa-miR-3177-3p	1646 hsa-miR-5188	895 hsa-miR-550a-5p
1275	hsa-miR-6880-5p	hsa-miR-8053	hsa-let-7e-3p	hsa-miR-3173-3p	971 hsa-miR-367-3p	451 hsa-miR-4668-5p	1712 hsa-miR-371a-5p
1276	hsa-miR-6872-5p	hsa-miR-769-3p	hsa-miR-6862-5p	hsa-miR-4695-3p	439 hsa-miR-3142	506 hsa-miR-4260	1767 hsa-miR-519e-3p
1277	hsa-miR-6864-5p	hsa-miR-7161-3p	hsa-miR-4659a-5p	hsa-miR-5007-3p	995 hsa-miR-4681	309 hsa-miR-1296-3p	802 hsa-miR-6870-5p
1278	hsa-miR-29a-5p	hsa-miR-7155-5p	hsa-miR-8057	hsa-miR-129-1-3p	2036 hsa-miR-3920	1864 hsa-miR-1539	543 hsa-miR-5196-5p
1279	hsa-miR-520c-3p	hsa-miR-7112-3p	hsa-miR-4719	hsa-miR-6786-3p	17 hsa-miR-199a-3p_hsa-miR-199b-3p	951 hsa-miR-6747-3p	1132 hsa-miR-200a-3p
1280	hsa-miR-146b-5p	hsa-miR-7-5p	hsa-miR-1825	hsa-miR-1295b-5p	970 hsa-miR-376c-3p	799 hsa-miR-6885-3p	1489 hsa-miR-5010-3p
1281	hsa-miR-511-5p	hsa-miR-6885-3p	hsa-miR-3165	hsa-miR-579-3p	1375 hsa-miR-34c-3p	2211 hsa-miR-4720-3p	1335 hsa-miR-3977
1282	hsa-miR-452-3p	hsa-miR-6884-5p	hsa-miR-412-3p	hsa-miR-7706	1702 hsa-miR-501-5p	1363 hsa-miR-8058	888 hsa-miR-125a-5p
1283	hsa-miR-548j-5p	hsa-miR-6881-3p	hsa-miR-6789-3p	hsa-miR-329-5p	571 hsa-let-7a-5p	184 hsa-miR-4277	984 hsa-miR-4278
1284	hsa-miR-548e-3p	hsa-miR-6876-5p	hsa-miR-4641	hsa-miR-4639-3p	1610 hsa-miR-485-3p	380 hsa-miR-5580-5p	2484 hsa-miR-7107-5p
1285	hsa-miR-130a-5p	hsa-miR-6867-5p	hsa-miR-551a	hsa-miR-3201	466 hsa-miR-3151-3p	652 hsa-miR-363-3p	624 hsa-miR-6727-3p
1286	hsa-miR-218-1-3p	hsa-miR-6862-5p	hsa-miR-329-5p	hsa-let-7e-5p	723 hsa-miR-7111-3p	1685 hsa-miR-519d-3p	1161 hsa-miR-3921
1287	hsa-miR-192-3p	hsa-miR-6857-5p	hsa-miR-3173-3p	hsa-miR-548q	1509 hsa-miR-6820-3p	1406 hsa-miR-4794	2153 hsa-miR-6780a-3p
1288	hsa-miR-3182	hsa-miR-6852-3p	hsa-miR-595	hsa-miR-4490	350 hsa-miR-1245a	643 hsa-miR-6831-3p	2143 hsa-miR-6080
1289	hsa-miR-4299	hsa-miR-6841-3p	hsa-miR-7112-3p	hsa-miR-3616-5p	1507 hsa-miR-6828-3p	646 hsa-miR-424-5p	2318 hsa-miR-1273h-5p
1290	hsa-miR-711	hsa-miR-6839-3p	hsa-miR-2278	hsa-miR-6779-3p	1132 hsa-miR-200a-3p	2527 hsa-miR-4428	289 hsa-miR-4460
1291	hsa-miR-1272	hsa-miR-6835-3p	hsa-miR-1273h-5p	hsa-miR-4285	2501 hsa-miR-618	1590 hsa-miR-1251-3p	831 hsa-miR-1271-5p
1292	hsa-miR-219b-5p	hsa-miR-6830-3p	hsa-miR-508-5p	hsa-miR-765	556 hsa-miR-8077	1307 hsa-miR-4299	1723 hsa-miR-3158-3p
1293	hsa-miR-4699-5p	hsa-miR-6824-3p	hsa-miR-589-3p	hsa-miR-937-3p	1612 hsa-miR-369-5p	1177 hsa-miR-6134	440 hsa-miR-3173-3p
1294	hsa-miR-4509	hsa-miR-6791-3p	hsa-miR-142-3p	hsa-miR-6819-3p	1517 hsa-miR-548ad-5p_hsa-miR-548ae-5p	1736 hsa-miR-5695	782 hsa-miR-4671-3p
1295	hsa-miR-4466	hsa-miR-6790-5p	hsa-miR-5197-5p	hsa-miR-6867-5p	1422 hsa-miR-4782-3p	2121 hsa-miR-550b-3p	6 hsa-miR-512-3p
1296	hsa-miR-5195-5p	hsa-miR-6780a-5p	hsa-miR-548ae-3p	hsa-miR-6895-3p	2416 hsa-miR-509-3-5p	616 hsa-miR-5591-3p	1068 hsa-miR-3130-5p
1297	hsa-miR-5090	hsa-miR-6771-3p	hsa-miR-942-5p	hsa-miR-1257	207 hsa-miR-3976	2493 hsa-miR-27b-3p	906 hsa-miR-1260b
1298	hsa-miR-3922-5p	hsa-miR-6769b-3p	hsa-miR-433-5p	hsa-miR-1269b	988 hsa-miR-4304	341 hsa-miR-4268	1709 hsa-miR-548p
1299	hsa-miR-451b	hsa-miR-6768-3p	hsa-miR-6783-3p	hsa-miR-125a-5p	1191 hsa-miR-6775-3p	515 hsa-miR-371b-5p	1461 hsa-miR-183-3p
1300	hsa-miR-3977	hsa-miR-6767-3p	hsa-miR-183-5p	hsa-miR-548ah-5p	1063 hsa-miR-589-3p	1604 hsa-miR-23a-5p	109 hsa-miR-342-5p
1301	hsa-miR-208a-5p	hsa-miR-6761-5p	hsa-miR-624-3p	hsa-miR-140-5p	886 hsa-miR-194-5p	426 hsa-miR-302f	312 hsa-miR-204-3p
1302	hsa-miR-5584-5p	hsa-miR-6760-3p	hsa-miR-3065-3p	hsa-miR-6749-3p	96 hsa-miR-568	708 hsa-miR-6790-5p	1846 hsa-miR-10b-5p
1303	hsa-miR-548as-3p	hsa-miR-6754-3p	hsa-miR-652-3p	hsa-miR-3130-5p	124 hsa-miR-4682	241 hsa-miR-520d-3p	336 hsa-miR-223-5p
1304	hsa-miR-6815-5p	hsa-miR-6723-5p	hsa-miR-1200	hsa-miR-32-5p	1586 hsa-miR-6732-3p	1800 hsa-miR-4715-5p	1837 hsa-miR-548ba
1305	hsa-miR-6814-3p	hsa-miR-670-3p	hsa-miR-26b-5p	hsa-miR-374c-3p	51 hsa-miR-4715-3p	1908 hsa-miR-2276-5p	335 hsa-miR-200b-5p
1306	hsa-miR-585-5p	hsa-miR-664b-3p	hsa-miR-3909	hsa-miR-4424	2045 hsa-miR-4328	2323 hsa-miR-7152-5p	1166 hsa-miR-4303
1307	hsa-miR-128-2-5p	hsa-miR-655-3p	hsa-miR-136-3p	hsa-miR-188-5p	1595 hsa-miR-212-5p	763 hsa-miR-3155a	1714 hsa-miR-3622b-3p
1308	hsa-miR-8074	hsa-miR-652-5p	hsa-miR-3919	hsa-miR-939-3p	130 hsa-miR-4790-5p	2181 hsa-miR-626	1869 hsa-miR-1276
1309	hsa-miR-518a-3p	hsa-miR-652-3p	hsa-miR-6072	hsa-let-7i-3p	2467 hsa-miR-4659a-3p	1476 hsa-miR-4667-5p	1828 hsa-miR-6817-5p
1310	hsa-miR-527_hsa-miR-518a-5p	hsa-miR-6509-3p	hsa-miR-5193	hsa-miR-485-3p	1846 hsa-miR-10b-5p	1580 hsa-miR-5588-3p	1236 hsa-miR-3683
1311	hsa-miR-204-5p	hsa-miR-6508-3p	hsa-miR-539-5p	hsa-miR-4537	2381 hsa-miR-374c-3p	1045 hsa-miR-575	2375 hsa-miR-3155b
1312	hsa-miR-129-5p	hsa-miR-6506-3p	hsa-miR-376c-3p	hsa-miR-20b-5p	1747 hsa-miR-6730-5p	172 hsa-miR-1294	1483 hsa-miR-3174
1313	hsa-miR-96-5p	hsa-miR-6501-5p	hsa-miR-135b-5p	hsa-miR-1200	1287 hsa-miR-526a_hsa-miR-520c-5p_hsa-miR-518d-5p	904 hsa-miR-4318	682 hsa-miR-4279
1314	hsa-miR-95-3p	hsa-miR-619-3p	hsa-miR-323b-3p	hsa-miR-6886-3p	2305 hsa-miR-5001-3p	458 hsa-miR-5587-5p	1018 hsa-miR-6124
1315	hsa-miR-22-3p	hsa-miR-597-3p	hsa-miR-466	hsa-miR-1277-3p	1465 hsa-miR-4320	1677 hsa-miR-7976	771 hsa-miR-4741
1316	hsa-miR-149-3p	hsa-miR-585-3p	hsa-miR-4773	hsa-miR-1304-3p	1374 hsa-miR-99b-3p	1213 hsa-miR-210-3p	1387 hsa-miR-1469
1317	hsa-miR-146a-3p	hsa-miR-582-5p	hsa-miR-892b	hsa-miR-3144-5p	1214 hsa-miR-556-3p	1924 hsa-miR-6833-5p	1516 hsa-miR-9500
1318	hsa-miR-569	hsa-miR-580-3p	hsa-miR-4661-3p	hsa-miR-6852-5p	1025 hsa-miR-4520-2-3p	1310 hsa-miR-1273a	2383 hsa-miR-1271-3p
1319	hsa-miR-1915-5p	hsa-miR-570-3p	hsa-miR-608	hsa-miR-98-3p	946 hsa-miR-6764-5p	2509 hsa-miR-3165	2429 hsa-miR-675-5p
1320	hsa-miR-1470	hsa-miR-5699-3p	hsa-miR-6833-3p	hsa-miR-5095	370 hsa-miR-4652-3p	1652 hsa-miR-548x-3p	864 hsa-miR-3190-5p
1321	hsa-miR-1469	hsa-miR-5692a	hsa-miR-3942-3p	hsa-miR-892c-5p	112 hsa-miR-3651	1207 hsa-miR-149-5p	531 hsa-miR-4776-5p
1322	hsa-miR-1292-5p	hsa-miR-5588-3p	hsa-miR-6866-3p	hsa-miR-6804-3p	1081 hsa-miR-1273e	1195 hsa-miR-6504-5p	1042 hsa-miR-7108-5p
1323	hsa-miR-490-5p	hsa-miR-5580-3p	hsa-miR-526b-5p	hsa-miR-337-3p	823 hsa-miR-662	2172 hsa-miR-135a-5p	2478 hsa-miR-7843-5p
1324	hsa-miR-488-3p	hsa-miR-5579-3p	hsa-miR-4501	hsa-miR-615-3p	1137 hsa-miR-744-3p	2476 hsa-miR-6505-3p	130 hsa-miR-4790-5p
1325	hsa-miR-3618	hsa-miR-5571-5p	hsa-miR-613	hsa-miR-7702	194 hsa-miR-4799-3p	605 hsa-miR-4667-3p	2130 hsa-miR-5047
1326	hsa-miR-3116	hsa-miR-550b-2-5p	hsa-miR-485-3p	hsa-miR-4795-3p	696 hsa-miR-6502-3p	597 hsa-miR-4306	1191 hsa-miR-6775-3p
1327	hsa-miR-3135a	hsa-miR-549a	hsa-miR-6762-3p	hsa-miR-605-5p	2224 hsa-miR-4540	1040 hsa-miR-7151-3p	786 hsa-miR-6766-5p
1328	hsa-miR-3176	hsa-miR-548q	hsa-miR-628-3p	hsa-miR-655-3p	217 hsa-miR-6715b-5p	125 hsa-miR-4716-5p	1903 hsa-miR-4770
1329	hsa-miR-378c	hsa-miR-548bb-3p	hsa-miR-3617-5p	hsa-miR-6759-3p	1323 hsa-miR-3065-3p	1194 hsa-miR-6504-3p	1 hsa-miR-28-3p
1330	hsa-miR-4763-3p	hsa-miR-548az-3p	hsa-miR-8056	hsa-miR-4705	55 hsa-let-7c-3p	1565 hsa-miR-4718	1569 hsa-miR-4729
1331	hsa-miR-4794	hsa-miR-548at-3p	hsa-miR-6775-3p	hsa-miR-450a-5p	1124 hsa-miR-632	117 hsa-miR-4290	1583 hsa-miR-4500
1332	hsa-miR-4769-3p	hsa-miR-548ar-3p	hsa-miR-4661-5p	hsa-miR-449b-5p	898 hsa-miR-625-5p	1839 hsa-miR-8078	1356 hsa-miR-203a-5p
1333	hsa-miR-3127-3p	hsa-miR-548ao-3p	hsa-miR-497-5p	hsa-miR-149-5p	2302 hsa-miR-6077	508 hsa-miR-548g-3p	694 hsa-miR-4704-5p
1334	hsa-miR-4694-3p	hsa-miR-532-3p	hsa-miR-4636	hsa-miR-490-5p	507 hsa-miR-3180-5p	299 hsa-miR-4721	1331 hsa-miR-4698
1335	hsa-miR-548am-3p	hsa-miR-519e-3p	hsa-miR-584-3p	hsa-miR-487a-5p	280 hsa-miR-4307	1425 hsa-miR-4522	1359 hsa-miR-450a-2-3p
1336	hsa-miR-4694-5p	hsa-miR-517c-3p	hsa-miR-500a-3p	hsa-miR-4667-3p	189 hsa-miR-1250-5p	557 hsa-miR-8076	301 hsa-miR-4738-3p
1337	hsa-miR-5590-5p	hsa-miR-517-5p	hsa-miR-938	hsa-miR-16-2-3p	1775 hsa-miR-1287-5p	1015 hsa-miR-4664-3p	1350 hsa-miR-6815-5p
1338	hsa-miR-4695-3p	hsa-miR-515-3p	hsa-miR-5194	hsa-miR-4999-5p	2406 hsa-miR-634	2435 hsa-miR-1224-3p	1299 hsa-miR-125b-1-3p
1339	hsa-miR-4524a-3p	hsa-miR-513a-5p	hsa-miR-5195-5p	hsa-miR-130b-3p	2245 hsa-miR-6868-3p	1377 hsa-miR-146a-3p	384 hsa-miR-6825-3p
1340	hsa-miR-4522	hsa-miR-511-5p	hsa-miR-6787-3p	hsa-miR-6782-3p	1348 hsa-miR-6823-5p	2110 hsa-miR-3138	1448 hsa-miR-512-5p
1341	hsa-miR-6734-5p	hsa-miR-5094	hsa-miR-1305	hsa-miR-27a-3p	418 hsa-miR-299-5p	905 hsa-miR-3200-3p	372 hsa-miR-1273g-5p
1342	hsa-miR-6726-5p	hsa-miR-5088-3p	hsa-miR-3605-5p	hsa-miR-4263	2218 hsa-miR-1178-5p	1547 hsa-miR-1825	2256 hsa-miR-936
1343	hsa-miR-891a-3p	hsa-miR-505-5p	hsa-miR-1537-3p	hsa-miR-1233-3p	3 hsa-miR-518b	128 hsa-miR-548ac	974 hsa-miR-934
1344	hsa-miR-506-5p	hsa-miR-504-5p	hsa-miR-3065-5p	hsa-miR-612	80 hsa-miR-8056	1047 hsa-miR-185-5p	676 hsa-miR-4735-3p
1345	hsa-miR-6862-3p	hsa-miR-494-5p	hsa-miR-6720-5p	hsa-miR-4510	1379 hsa-miR-569	178 hsa-miR-181a-2-3p	759 hsa-miR-3680-5p
1346	hsa-miR-6862-5p	hsa-miR-491-3p	hsa-miR-3140-5p	hsa-miR-126-5p	1467 hsa-miR-3183	1126 hsa-miR-324-3p	2351 hsa-miR-4329
1347	hsa-miR-6855-5p	hsa-miR-4790-3p	hsa-miR-5088-3p	hsa-miR-3684	95 hsa-miR-551b-3p	651 hsa-miR-375	2039 hsa-miR-3714
1348	hsa-miR-518f-5p	hsa-miR-4788	hsa-miR-1273h-3p	hsa-miR-3200-3p	1380 hsa-miR-554	275 hsa-miR-3152-3p	2214 hsa-miR-4723-3p
1349	hsa-miR-1297	hsa-miR-4762-5p	hsa-miR-3137	hsa-miR-6855-5p	632 hsa-miR-5704	1795 hsa-miR-3117-5p	2109 hsa-miR-2054
1350	hsa-miR-1207-5p	hsa-miR-4755-5p	hsa-miR-654-3p	hsa-miR-181a-2-3p	1371 hsa-miR-95-3p	64 hsa-miR-6829-3p	278 hsa-miR-3137
1351	hsa-miR-27b-5p	hsa-miR-4732-3p	hsa-miR-6083	hsa-miR-1236-3p	654 hsa-miR-942-5p	1893 hsa-miR-4666a-5p	267 hsa-miR-18b-3p
1352	hsa-miR-29b-2-5p	hsa-miR-4725-5p	hsa-miR-4503	hsa-miR-1208	110 hsa-miR-330-5p	1669 hsa-miR-6818-3p	700 hsa-miR-6083
1353	hsa-miR-548q	hsa-miR-4722-3p	hsa-miR-506-5p	hsa-miR-106a-5p	1071 hsa-miR-541-5p	1042 hsa-miR-7108-5p	1308 hsa-miR-711
1354	hsa-miR-4269	hsa-miR-4711-5p	hsa-miR-548ar-5p	hsa-miR-3611	347 hsa-miR-548n	439 hsa-miR-3142	1693 hsa-miR-15a-5p
1355	hsa-miR-1251-5p	hsa-miR-4705	hsa-miR-7849-3p	hsa-miR-4279	320 hsa-miR-6835-3p	2396 hsa-miR-3934-3p	2317 hsa-miR-6507-5p
1356	hsa-miR-4780	hsa-miR-4662a-5p	hsa-let-7b-5p	hsa-miR-3192-3p	229 hsa-miR-6804-5p	2018 hsa-miR-545-5p	668 hsa-miR-4326
1357	hsa-miR-4699-3p	hsa-miR-4661-3p	hsa-miR-579-5p	hsa-miR-5685	978 hsa-miR-765	1775 hsa-miR-1287-5p	2206 hsa-miR-4445-3p
1358	hsa-miR-3163	hsa-miR-4637	hsa-miR-383-5p	hsa-miR-1256	1850 hsa-miR-26b-5p	2370 hsa-miR-4749-5p	1676 hsa-miR-7977
1359	hsa-miR-4675	hsa-miR-450b-3p	hsa-let-7b-3p	hsa-miR-3189-5p	984 hsa-miR-4278	1768 hsa-miR-432-5p	522 hsa-miR-4722-5p
1360	hsa-miR-5191	hsa-miR-4494	hsa-miR-495-3p	hsa-miR-7515	33 hsa-miR-4680-5p	2205 hsa-miR-4275	2247 hsa-miR-637
1361	hsa-miR-5010-3p	hsa-miR-4490	hsa-miR-576-5p	hsa-miR-7111-3p	1097 hsa-miR-376b-5p	2029 hsa-miR-10a-5p	480 hsa-miR-6834-5p
1362	hsa-miR-328-5p	hsa-miR-4458	hsa-miR-568	hsa-miR-6888-3p	2014 hsa-miR-1-3p	1238 hsa-miR-3670	167 hsa-miR-487a-3p
1363	hsa-miR-5582-5p	hsa-miR-4445-5p	hsa-miR-4528	hsa-let-7c-5p	827 hsa-miR-449b-3p	1065 hsa-miR-514b-3p	809 hsa-miR-342-3p
1364	hsa-miR-6829-5p	hsa-miR-4440	hsa-miR-4482-3p	hsa-miR-662	1812 hsa-miR-3074-5p	2109 hsa-miR-2054	1043 hsa-miR-7107-3p
1365	hsa-miR-6828-3p	hsa-miR-4330	hsa-miR-409-3p	hsa-miR-6881-3p	607 hsa-miR-4705	647 hsa-miR-423-3p	939 hsa-miR-550b-2-5p
1366	hsa-miR-6820-3p	hsa-miR-4309	hsa-miR-3173-5p	hsa-miR-548ae-3p	554 hsa-miR-1199-3p	395 hsa-miR-8081	949 hsa-miR-6755-3p
1367	hsa-miR-6812-3p	hsa-miR-4255	hsa-miR-378a-3p	hsa-miR-7112-3p	1327 hsa-miR-5195-5p	1291 hsa-miR-511-5p	1499 hsa-miR-378a-3p
1368	hsa-miR-487b-5p	hsa-miR-424-3p	hsa-miR-15b-3p	hsa-miR-1827	730 hsa-miR-138-5p	473 hsa-miR-301b-5p	1363 hsa-miR-8058
1369	hsa-miR-548ad-5p_hsa-miR-548ae-5p	hsa-miR-410-5p	hsa-miR-548l	hsa-miR-99a-5p	2469 hsa-miR-6792-3p	2049 hsa-miR-4498	2392 hsa-miR-6747-5p
1370	hsa-miR-183-5p	hsa-miR-409-3p	hsa-miR-936	hsa-miR-5188	145 hsa-miR-6720-5p	1888 hsa-miR-4639-3p	1654 hsa-miR-4420
1371	hsa-miR-29c-5p	hsa-miR-383-5p	hsa-miR-664a-3p	hsa-miR-595	2112 hsa-miR-1283	716 hsa-miR-7846-3p	1908 hsa-miR-2276-5p
1372	hsa-miR-129-2-3p	hsa-miR-378g	hsa-miR-215-5p	hsa-miR-6803-3p	2285 hsa-miR-2115-3p	2301 hsa-miR-6125	720 hsa-miR-7155-3p
1373	hsa-miR-505-3p	hsa-miR-378c	hsa-miR-1286	hsa-miR-6814-5p	2217 hsa-miR-4666a-3p	108 hsa-miR-483-5p	2564 hsa-miR-6865-5p
1374	hsa-miR-504-5p	hsa-miR-378b	hsa-miR-6799-3p	hsa-miR-2115-3p	1140 hsa-miR-657	2400 hsa-miR-6883-5p	916 hsa-miR-3690
1375	hsa-miR-1912	hsa-miR-376c-5p	hsa-miR-5006-3p	hsa-miR-3943	1101 hsa-miR-659-5p	2479 hsa-miR-7706	2371 hsa-miR-3173-5p
1376	hsa-miR-1825	hsa-miR-3713	hsa-miR-3927-5p	hsa-miR-585-5p	1256 hsa-miR-216a-3p	1900 hsa-miR-5586-3p	1940 hsa-miR-15a-3p
1377	hsa-miR-1281	hsa-miR-3682-3p	hsa-miR-3680-3p	hsa-miR-361-5p	1127 hsa-miR-324-5p	2154 hsa-miR-6773-5p	2332 hsa-miR-128-3p
1378	hsa-miR-3650	hsa-miR-3620-3p	hsa-miR-548g-3p	hsa-miR-766-3p	1647 hsa-miR-5187-3p	2009 hsa-miR-155-5p	706 hsa-miR-6798-5p
1379	hsa-miR-3649	hsa-miR-362-3p	hsa-miR-1-3p	hsa-miR-6838-3p	1931 hsa-miR-148b-3p	2342 hsa-miR-608	441 hsa-miR-4707-3p
1380	hsa-miR-3615	hsa-miR-361-5p	hsa-miR-4680-3p	hsa-miR-6735-3p	1889 hsa-miR-4457	1738 hsa-miR-548aw	728 hsa-miR-134-5p
1381	hsa-miR-3614-3p	hsa-miR-3591-5p	hsa-miR-551b-3p	hsa-miR-363-3p	483 hsa-miR-16-1-3p	653 hsa-miR-362-5p	744 hsa-miR-4323
1382	hsa-miR-2277-5p	hsa-miR-34c-5p	hsa-miR-506-3p	hsa-miR-7154-3p	116 hsa-miR-3200-5p	1072 hsa-miR-411-3p	2019 hsa-miR-455-3p
1383	hsa-miR-3134	hsa-miR-34b-3p	hsa-miR-324-5p	hsa-miR-212-3p	545 hsa-miR-6823-3p	666 hsa-miR-762	1280 hsa-miR-6872-5p
1384	hsa-miR-3184-5p	hsa-miR-342-3p	hsa-miR-604	hsa-miR-497-5p	831 hsa-miR-1271-5p	796 hsa-miR-6894-5p	625 hsa-miR-6727-5p
1385	hsa-miR-4286	hsa-miR-340-3p	hsa-miR-4329	hsa-miR-5186	778 hsa-miR-3190-3p	731 hsa-miR-137	1074 hsa-miR-3911
1386	hsa-miR-4740-5p	hsa-miR-330-3p	hsa-miR-363-5p	hsa-miR-6821-3p	356 hsa-miR-4793-5p	1263 hsa-miR-4536-5p	2084 hsa-miR-6871-5p
1387	hsa-miR-4649-3p	hsa-miR-324-5p	hsa-miR-1303	hsa-miR-770-5p	1803 hsa-miR-4273	157 hsa-miR-6846-5p	1407 hsa-miR-4769-3p
1388	hsa-miR-4680-3p	hsa-miR-3183	hsa-miR-487a-3p	hsa-miR-4661-5p	1406 hsa-miR-4794	529 hsa-miR-4703-5p	1279 hsa-miR-6879-3p
1389	hsa-miR-4729	hsa-miR-3150a-5p	hsa-miR-3129-3p	hsa-miR-6866-3p	1939 hsa-miR-208b-3p	719 hsa-miR-7515	484 hsa-miR-519e-5p
1390	hsa-miR-4446-5p	hsa-miR-3136-3p	hsa-miR-101-3p	hsa-miR-5590-5p	67 hsa-miR-6814-5p	2239 hsa-miR-6892-3p	725 hsa-miR-583
1391	hsa-miR-4795-3p	hsa-miR-3124-5p	hsa-miR-6737-3p	hsa-miR-3202	2060 hsa-miR-139-3p	266 hsa-miR-1278	2281 hsa-miR-3944-3p
1392	hsa-miR-4633-5p	hsa-miR-3116	hsa-miR-1291	hsa-miR-202-3p	477 hsa-miR-6849-3p	938 hsa-miR-3529-3p	1347 hsa-miR-6830-3p
1393	hsa-miR-4455	hsa-miR-301a-5p	hsa-miR-5690	hsa-miR-6745	177 hsa-miR-181c-3p	1988 hsa-miR-6799-5p	334 hsa-miR-1200
1394	hsa-miR-5698	hsa-miR-27a-5p	hsa-miR-6817-3p	hsa-miR-516b-3p_hsa-miR-516a-3p	1664 hsa-miR-5571-3p	1979 hsa-miR-6503-5p	1321 hsa-miR-4761-5p
1395	hsa-miR-548ax	hsa-miR-2277-3p	hsa-miR-545-3p	hsa-miR-3605-3p	1377 hsa-miR-146a-3p	493 hsa-miR-1285-3p	943 hsa-miR-5095
1396	hsa-miR-5588-3p	hsa-miR-224-3p	hsa-miR-573	hsa-miR-4309	106 hsa-miR-1284	2201 hsa-miR-3679-5p	1172 hsa-miR-4690-5p
1397	hsa-miR-5588-5p	hsa-miR-222-5p	hsa-miR-548w	hsa-miR-5581-3p	2404 hsa-miR-6867-5p	2271 hsa-miR-4305	1678 hsa-miR-8083
1398	hsa-miR-4500	hsa-miR-219a-1-3p	hsa-miR-509-3p	hsa-miR-3942-5p	889 hsa-miR-9-3p	1251 hsa-miR-4520-5p	986 hsa-miR-1973
1399	hsa-miR-5088-3p	hsa-miR-2116-5p	hsa-miR-5010-3p	hsa-miR-3137	1919 hsa-miR-6856-3p	1722 hsa-miR-500b-5p	417 hsa-miR-18a-3p
1400	hsa-miR-1250-3p	hsa-miR-20b-3p	hsa-miR-592	hsa-miR-148b-3p	2134 hsa-miR-4461	2434 hsa-miR-1225-5p	123 hsa-miR-4793-3p
1401	hsa-miR-301a-5p	hsa-miR-2054	hsa-miR-4691-3p	hsa-miR-122-3p	1543 hsa-miR-504-5p	1639 hsa-miR-4738-5p	50 hsa-miR-4801
1402	hsa-miR-212-5p	hsa-miR-196b-5p	hsa-miR-124-5p	hsa-miR-6876-3p	53 hsa-miR-329-5p	1109 hsa-miR-6753-3p	1674 hsa-miR-520g-5p
1403	hsa-miR-6860	hsa-miR-193b-3p	hsa-miR-3651	hsa-miR-5193	298 hsa-miR-1295b-5p	1084 hsa-miR-4731-3p	923 hsa-miR-3146
1404	hsa-miR-6836-5p	hsa-miR-1825	hsa-miR-943	hsa-miR-4744	2253 hsa-miR-369-3p	2126 hsa-miR-4684-5p	1140 hsa-miR-657
1405	hsa-miR-496	hsa-miR-15b-3p	hsa-miR-4774-5p	hsa-miR-5189-3p	137 hsa-miR-5589-3p	1737 hsa-miR-5694	1789 hsa-miR-4311
1406	hsa-miR-495-3p	hsa-miR-155-3p	hsa-miR-605-5p	hsa-miR-323b-3p	1628 hsa-miR-3168	2174 hsa-miR-224-5p	2037 hsa-miR-3150b-3p
1407	hsa-miR-548k	hsa-miR-146b-3p	hsa-miR-5571-3p	hsa-miR-764	1282 hsa-miR-6864-5p	457 hsa-miR-5587-3p	2550 hsa-miR-6753-5p
1408	hsa-miR-1203	hsa-miR-1469	hsa-miR-590-3p	hsa-miR-21-3p	85 hsa-miR-199a-5p	945 hsa-miR-4697-3p	303 hsa-miR-6731-3p
1409	hsa-let-7i-3p	hsa-miR-138-2-3p	hsa-miR-4742-3p	hsa-miR-3613-5p	2029 hsa-miR-10a-5p	1922 hsa-miR-6840-5p	1853 hsa-let-7c-5p
1410	hsa-miR-34a-3p	hsa-miR-135b-5p	hsa-miR-32-3p	hsa-miR-1267	148 hsa-miR-1266-3p	150 hsa-miR-670-3p	248 hsa-miR-30a-3p
1411	hsa-miR-100-3p	hsa-miR-1303	hsa-miR-98-5p	hsa-miR-584-5p	2498 hsa-miR-497-3p	637 hsa-miR-6855-3p	1679 hsa-miR-8082
1412	hsa-miR-4280	hsa-miR-1298-3p	hsa-miR-448	hsa-miR-509-3p	2315 hsa-miR-6770-3p	2202 hsa-miR-3664-5p	722 hsa-miR-7112-5p
1413	hsa-miR-1265	hsa-miR-129-5p	hsa-miR-6771-3p	hsa-miR-6734-3p	951 hsa-miR-6747-3p	1162 hsa-miR-3170	1340 hsa-miR-6511b-3p
1414	hsa-miR-1248	hsa-miR-1286	hsa-miR-3200-5p	hsa-miR-125b-5p	1640 hsa-miR-4657	418 hsa-miR-299-5p	236 hsa-miR-8084
1415	hsa-miR-1247-5p	hsa-miR-1269b	hsa-miR-3144-5p	hsa-miR-4310	1109 hsa-miR-6753-3p	1731 hsa-miR-4768-5p	1379 hsa-miR-569
1416	hsa-miR-4513	hsa-miR-1267	hsa-miR-657	hsa-miR-125a-3p	1671 hsa-miR-6810-3p	1597 hsa-miR-6769b-3p	989 hsa-miR-4315
1417	hsa-miR-378h	hsa-miR-1261	hsa-miR-215-3p	hsa-miR-4701-5p	1525 hsa-miR-520g-3p	949 hsa-miR-6755-3p	40 hsa-miR-3065-5p
1418	hsa-miR-378e	hsa-miR-126-3p	hsa-miR-6854-3p	hsa-miR-488-5p	973 hsa-miR-34b-5p	2053 hsa-miR-4792	2275 hsa-miR-1226-3p
1419	hsa-miR-4645-5p	hsa-miR-1253	hsa-miR-301a-3p	hsa-miR-548aw	2205 hsa-miR-4275	475 hsa-miR-6857-3p	489 hsa-miR-409-3p
1420	hsa-miR-4738-5p	hsa-miR-1252-5p	hsa-miR-299-5p	hsa-miR-449c-5p	564 hsa-miR-147a	1579 hsa-miR-548ax	1967 hsa-miR-3157-3p
1421	hsa-miR-4657	hsa-miR-1245b-3p	hsa-miR-219a-2-3p	hsa-miR-6778-3p	713 hsa-miR-6773-3p	51 hsa-miR-4715-3p	1921 hsa-miR-6848-3p
1422	hsa-miR-3169	hsa-miR-106a-5p	hsa-miR-372-5p	hsa-miR-6512-3p	1860 hsa-miR-532-5p	2194 hsa-miR-892a	1111 hsa-miR-6745
1423	hsa-miR-3160-5p	hsa-miR-100-3p	hsa-miR-641	hsa-miR-93-3p	2194 hsa-miR-892a	1430 hsa-miR-513b-3p	1360 hsa-miR-8075
1424	hsa-miR-5188	hsa-let-7e-3p	hsa-miR-5707	hsa-miR-95-3p	1425 hsa-miR-4522	386 hsa-miR-6817-3p	865 hsa-miR-365a-5p
1425	hsa-miR-5008-3p	hsa-miR-921	hsa-miR-6857-5p	hsa-miR-6884-3p	2005 hsa-miR-7112-3p	2394 hsa-miR-6738-3p	1749 hsa-miR-500b-3p
1426	hsa-miR-548x-3p	hsa-miR-9-5p	hsa-miR-152-3p	hsa-miR-193a-3p	334 hsa-miR-1200	764 hsa-miR-4676-3p	1545 hsa-miR-1911-3p
1427	hsa-miR-2681-5p	hsa-miR-892a	hsa-miR-541-3p	hsa-miR-4711-5p	1474 hsa-miR-4458	417 hsa-miR-18a-3p	1316 hsa-miR-4493
1428	hsa-miR-4789-5p	hsa-miR-891a-5p	hsa-miR-508-3p	hsa-miR-3651	1067 hsa-miR-466	577 hsa-miR-92b-3p	515 hsa-miR-371b-5p
1429	hsa-miR-190a-3p	hsa-miR-890	hsa-miR-4643	hsa-miR-500a-3p	1657 hsa-miR-134-3p	2231 hsa-miR-6756-3p	399 hsa-miR-7854-3p
1430	hsa-miR-5581-3p	hsa-miR-876-5p	hsa-miR-3159	hsa-miR-6511b-3p	330 hsa-miR-450a-5p	2540 hsa-miR-3184-3p	2263 hsa-miR-542-5p
1431	hsa-miR-5571-3p	hsa-miR-8077	hsa-miR-4799-5p	hsa-miR-3976	1861 hsa-miR-514a-3p	961 hsa-miR-6875-3p	326 hsa-miR-432-3p
1432	hsa-miR-5571-5p	hsa-miR-7849-3p	hsa-miR-635	hsa-miR-6833-3p	1250 hsa-miR-4638-3p	1314 hsa-miR-4445-5p	1591 hsa-miR-1250-3p
1433	hsa-miR-6819-5p	hsa-miR-762	hsa-miR-10a-3p	hsa-miR-382-3p	1044 hsa-miR-576-5p	1398 hsa-miR-3605-3p	1320 hsa-miR-4717-3p
1434	hsa-miR-6803-5p	hsa-miR-7161-5p	hsa-miR-1468-5p	hsa-miR-4323	1061 hsa-miR-605-5p	1010 hsa-miR-4521	2149 hsa-miR-6796-3p
1435	hsa-miR-8066	hsa-miR-7153-5p	hsa-miR-335-5p	hsa-miR-664b-5p	931 hsa-miR-4479	591 hsa-miR-296-3p	16 hsa-miR-122-3p
1436	hsa-miR-106a-5p	hsa-miR-7151-5p	hsa-miR-450b-3p	hsa-miR-1207-3p	1002 hsa-miR-2115-5p	1090 hsa-miR-3120-5p	1045 hsa-miR-575
1437	hsa-miR-29a-3p	hsa-miR-7114-3p	hsa-miR-147b	hsa-miR-299-5p	1871 hsa-miR-148b-5p	1708 hsa-miR-548i	887 hsa-miR-193a-3p
1438	hsa-miR-145-3p	hsa-miR-6883-5p	hsa-miR-4784	hsa-miR-4684-5p	1426 hsa-miR-6734-3p	364 hsa-miR-5186	1239 hsa-miR-3668
1439	hsa-miR-144-5p	hsa-miR-6878-3p	hsa-miR-609	hsa-miR-6887-3p	1542 hsa-miR-505-3p	980 hsa-miR-421	1544 hsa-miR-1912
1440	hsa-miR-493-3p	hsa-miR-6870-3p	hsa-miR-3920	hsa-miR-378j	1043 hsa-miR-7107-3p	871 hsa-miR-6779-3p	1153 hsa-miR-519c-5p_hsa-miR-523-5p_hsa-miR-518e-5p_hsa-miR-522-5p_hsa-miR-519a-5p_hsa-miR-519b-5p
1441	hsa-miR-455-5p	hsa-miR-6868-3p	hsa-miR-499b-3p	hsa-miR-483-3p	66 hsa-miR-6821-3p	559 hsa-miR-8060	2081 hsa-miR-6886-3p
1442	hsa-miR-500a-3p	hsa-miR-6855-3p	hsa-miR-2682-5p	hsa-miR-675-3p	1559 hsa-miR-3148	433 hsa-miR-3611	1329 hsa-miR-5089-5p
1443	hsa-miR-1197	hsa-miR-6854-5p	hsa-miR-223-5p	hsa-miR-660-5p	1382 hsa-miR-508-3p	195 hsa-miR-4655-3p	791 hsa-miR-6749-3p
1444	hsa-miR-367-5p	hsa-miR-6837-3p	hsa-miR-6849-3p	hsa-miR-6767-5p	54 hsa-miR-433-5p	1872 hsa-miR-361-3p	1646 hsa-miR-5188
1445	hsa-miR-3622b-5p	hsa-miR-6828-3p	hsa-miR-300	hsa-miR-7112-5p	1908 hsa-miR-2276-5p	1568 hsa-miR-4673	1235 hsa-miR-3907
1446	hsa-miR-3613-5p	hsa-miR-6820-3p	hsa-miR-3615	hsa-miR-591	79 hsa-miR-8057	1244 hsa-miR-3150b-5p	1009 hsa-miR-3162-5p
1447	hsa-miR-3612	hsa-miR-6819-3p	hsa-miR-517-5p	hsa-miR-198	147 hsa-miR-1288-5p	1854 hsa-miR-188-3p	1020 hsa-miR-6075
1448	hsa-miR-3132	hsa-miR-6817-3p	hsa-miR-3200-3p	hsa-miR-548j-5p	1448 hsa-miR-512-5p	928 hsa-miR-4804-3p	616 hsa-miR-5591-3p
1449	hsa-miR-3128	hsa-miR-6814-3p	hsa-miR-4458	hsa-miR-1-3p	1726 hsa-miR-4653-5p	396 hsa-miR-8080	611 hsa-miR-3688-5p
[truncated: 1,116 more rows]
