# Supplementary material for: Machine Learning-Based Identification of Candidate Serum miRNA Features for Pan-Cancer and Cancer Type Classification
Source: Life (Basel). 2026 May 20;16(5):850. doi: 10.3390/life16050850 (PMC13208496; doi:10.3390/life16050850)
Supplement: Supplementary file 1 [file life-16-00850-s001.zip › life-4232501-supplementary/Table S3.xlsx]

## Sheet: LASSO
Classification algorithm	Number of features	SN	SP	ACC	MCC	Precision	F1-measure
DT	5	0.951001	0.951013	0.951008	0.897468	0.924358	0.93749
DT	10	0.955645	0.958371	0.957318	0.910485	0.935277	0.945351
DT	15	0.956605	0.956758	0.956699	0.909294	0.933	0.944655
DT	20	0.956765	0.953634	0.954843	0.905572	0.928516	0.942429
DT	25	0.960929	0.961294	0.961153	0.918561	0.939859	0.950277
DT	30	0.960288	0.959178	0.959607	0.915393	0.936739	0.948367
DT	35	0.96237	0.963109	0.962823	0.922029	0.942597	0.952381
DT	40	0.963491	0.963512	0.963504	0.923472	0.943251	0.953264
DT	45	0.959327	0.962705	0.9614	0.918975	0.941833	0.9505
DT	50	0.959007	0.962302	0.961029	0.918204	0.941223	0.950032
DT	55	0.958527	0.962705	0.961091	0.918304	0.941787	0.950083
DT	60	0.961409	0.960286	0.96072	0.917712	0.938418	0.949775
DT	65	0.960288	0.964419	0.962823	0.921922	0.944409	0.952283
DT	70	0.959488	0.958875	0.959112	0.914344	0.93625	0.947726
DT	75	0.96269	0.958573	0.960163	0.916668	0.936011	0.949163
DT	80	0.961089	0.960488	0.96072	0.917693	0.938693	0.949759
DT	85	0.960769	0.957766	0.958926	0.914051	0.934725	0.947568
DT	90	0.96237	0.961798	0.962019	0.920398	0.940679	0.951401
DT	95	0.961249	0.960085	0.960534	0.917327	0.938115	0.949541
DT	100	0.96205	0.961193	0.961524	0.919377	0.939778	0.950783
DT	105	0.959327	0.958774	0.958988	0.914085	0.936094	0.947568
DT	110	0.961249	0.959379	0.960101	0.916452	0.93709	0.949016
DT	115	0.960128	0.959379	0.959668	0.915509	0.937021	0.948434
DT	120	0.958847	0.961899	0.96072	0.917566	0.940622	0.949647
DT	125	0.959648	0.959278	0.959421	0.914979	0.936845	0.948109
DT	130	0.96221	0.961697	0.961895	0.920138	0.940523	0.951243
DT	135	0.960608	0.966233	0.96406	0.924463	0.947111	0.953812
DT	140	0.960448	0.961597	0.961153	0.918533	0.940273	0.950253
DT	145	0.961089	0.962	0.961648	0.919573	0.9409	0.950887
DT	150	0.960128	0.960185	0.960163	0.91651	0.938194	0.949035
DT	155	0.963171	0.960387	0.961462	0.919319	0.93867	0.950763
DT	160	0.96285	0.96079	0.961586	0.91955	0.939238	0.950897
DT	165	0.96189	0.95696	0.958864	0.914001	0.933634	0.947551
DT	170	0.96301	0.960891	0.96171	0.919809	0.939394	0.951056
DT	175	0.960448	0.962907	0.961957	0.920167	0.942193	0.951233
DT	180	0.960288	0.962403	0.961586	0.919404	0.941444	0.950773
DT	185	0.96301	0.961294	0.961957	0.92031	0.939981	0.951356
DT	190	0.966373	0.964318	0.965112	0.926895	0.944592	0.955359
DT	195	0.965733	0.964621	0.96505	0.926734	0.945002	0.955255
DT	200	0.965733	0.962101	0.963504	0.9236	0.941314	0.953367
DT	205	0.963971	0.963915	0.963937	0.924378	0.94387	0.953814
DT	210	0.964612	0.963814	0.964122	0.924789	0.943757	0.95407
DT	215	0.966693	0.961899	0.963751	0.924158	0.941076	0.953712
DT	220	0.966533	0.964822	0.965483	0.927657	0.945341	0.955819
DT	225	0.963651	0.962705	0.963071	0.922602	0.942079	0.952743
DT	230	0.963811	0.965427	0.964803	0.926131	0.946086	0.954866
DT	235	0.96221	0.963209	0.962823	0.922021	0.942736	0.952373
DT	240	0.963331	0.962907	0.963071	0.922584	0.942356	0.952728
DT	245	0.963491	0.961899	0.962514	0.921465	0.940891	0.952057
DT	250	0.96301	0.96331	0.963194	0.922818	0.942929	0.952864
DT	255	0.967494	0.966233	0.96672	0.930222	0.947467	0.957376
DT	260	0.963811	0.965427	0.964803	0.926131	0.946086	0.954866
DT	265	0.963811	0.962201	0.962823	0.92211	0.941351	0.952449
DT	270	0.96301	0.963915	0.963566	0.923572	0.943817	0.953317
DT	275	0.961409	0.961395	0.9614	0.919089	0.940034	0.950602
DT	280	0.96253	0.960488	0.961277	0.918905	0.938779	0.950506
DT	285	0.963651	0.965628	0.964865	0.926249	0.946375	0.954935
DT	290	0.963331	0.965225	0.964493	0.925477	0.945763	0.954466
DT	295	0.965092	0.963814	0.964308	0.925192	0.943783	0.954319
DT	300	0.963971	0.962806	0.963256	0.922997	0.942244	0.952984
DT	305	0.96285	0.96583	0.964679	0.925831	0.946631	0.954672
DT	310	0.963811	0.964117	0.963999	0.924495	0.944157	0.953883
DT	315	0.963491	0.965124	0.964493	0.925485	0.945623	0.954473
DT	320	0.961409	0.961798	0.961648	0.919591	0.940624	0.950903
DT	325	0.967174	0.960689	0.963194	0.923065	0.939347	0.953057
DT	330	0.964612	0.960488	0.962081	0.920657	0.938903	0.951584
DT	335	0.963171	0.963713	0.963504	0.923455	0.943529	0.953249
DT	340	0.964131	0.962605	0.963194	0.92288	0.941959	0.952916
DT	345	0.96269	0.963008	0.962885	0.922172	0.942467	0.952471
DT	350	0.963491	0.96331	0.96338	0.923221	0.942956	0.953113
DT	355	0.96301	0.962403	0.962638	0.921688	0.9416	0.952185
DT	360	0.96221	0.962302	0.962266	0.920891	0.941407	0.951695
DT	365	0.961409	0.964419	0.963256	0.92286	0.944471	0.952865
DT	370	0.960769	0.963713	0.962576	0.921442	0.943396	0.952003
DT	375	0.96253	0.963209	0.962947	0.922289	0.942754	0.952539
DT	380	0.96237	0.963915	0.963318	0.923035	0.943781	0.952985
DT	385	0.960608	0.963008	0.962081	0.920427	0.94235	0.951392
DT	390	0.964932	0.965628	0.965359	0.927321	0.946443	0.955598
DT	395	0.965092	0.964419	0.964679	0.925946	0.944671	0.954772
DT	400	0.964452	0.960689	0.962143	0.920772	0.939186	0.951651
DT	405	0.96189	0.961798	0.961833	0.919994	0.940651	0.951152
DT	410	0.963171	0.963915	0.963627	0.923706	0.943826	0.9534
DT	415	0.966053	0.964419	0.96505	0.926751	0.944723	0.955269
DT	420	0.964452	0.961193	0.962452	0.921397	0.939919	0.952027
DT	425	0.959488	0.962302	0.961215	0.918606	0.94125	0.950282
DT	430	0.960769	0.962907	0.962081	0.920435	0.942211	0.951399
DT	435	0.964131	0.965729	0.965112	0.926777	0.946549	0.955259
DT	440	0.965893	0.962504	0.963813	0.924235	0.941911	0.953751
DT	445	0.963331	0.964217	0.963875	0.924218	0.944279	0.95371
DT	450	0.960608	0.961193	0.960967	0.918166	0.939693	0.950036
DT	455	0.960288	0.964016	0.962576	0.921417	0.943815	0.95198
DT	460	0.963811	0.960992	0.962081	0.920608	0.939588	0.951545
DT	465	0.965412	0.962705	0.963751	0.924082	0.942178	0.953654
DT	470	0.96253	0.96079	0.961462	0.91928	0.939219	0.950732
DT	475	0.965893	0.962201	0.963627	0.92386	0.94147	0.953525
DT	480	0.963811	0.961395	0.962328	0.921108	0.940175	0.951846
DT	485	0.960929	0.963411	0.962452	0.921198	0.94296	0.95186
DT	490	0.964612	0.963713	0.96406	0.924664	0.943609	0.953995
DT	495	0.965092	0.965528	0.965359	0.927329	0.946302	0.955605
DT	500	0.965092	0.961093	0.962638	0.921811	0.93981	0.952283
DT	505	0.964772	0.964822	0.964803	0.92618	0.945246	0.954909
DT	510	0.966053	0.963109	0.964246	0.925121	0.942804	0.954287
DT	515	0.96221	0.967241	0.965298	0.927066	0.94869	0.955402
DT	520	0.96205	0.964923	0.963813	0.924026	0.945249	0.953575
DT	525	0.966053	0.964318	0.964988	0.926626	0.944575	0.955193
DT	530	0.964612	0.964217	0.96437	0.925292	0.944349	0.954373
DT	535	0.96221	0.962	0.962081	0.920514	0.940965	0.951469
DT	540	0.965092	0.963209	0.963937	0.924439	0.942897	0.953866
DT	545	0.965092	0.963713	0.964246	0.925067	0.943636	0.954243
DT	550	0.965092	0.961395	0.962823	0.922186	0.94025	0.952509
DT	555	0.964932	0.963915	0.964308	0.925183	0.943922	0.954312
DT	560	0.961569	0.964016	0.963071	0.92249	0.943886	0.952645
DT	565	0.963651	0.963814	0.963751	0.923983	0.943704	0.953573
DT	570	0.963491	0.964117	0.963875	0.924226	0.944139	0.953717
DT	575	0.963171	0.965024	0.964308	0.925091	0.945457	0.954232
DT	580	0.960288	0.966132	0.963875	0.924069	0.946945	0.95357
DT	585	0.964772	0.962	0.963071	0.922667	0.941112	0.952795
DT	590	0.966533	0.965528	0.965916	0.928537	0.946378	0.95635
DT	595	0.960608	0.958774	0.959483	0.915163	0.936174	0.948234
DT	600	0.963971	0.962302	0.962947	0.92237	0.941508	0.952607
DT	605	0.96237	0.966838	0.965112	0.926693	0.948099	0.955181
DT	610	0.96301	0.962605	0.962761	0.921939	0.941895	0.952336
DT	615	0.96269	0.964721	0.963937	0.924311	0.944986	0.953756
DT	620	0.961729	0.962201	0.962019	0.920362	0.941232	0.95137
DT	625	0.964131	0.961496	0.962514	0.921503	0.94034	0.952087
DT	630	0.965893	0.959984	0.962266	0.921113	0.938249	0.95187
DT	635	0.961409	0.962705	0.962205	0.920721	0.941952	0.951581
DT	640	0.965733	0.963512	0.96437	0.925353	0.943376	0.954423
DT	645	0.964291	0.963411	0.963751	0.924018	0.943148	0.953603
DT	650	0.966693	0.964923	0.965607	0.927917	0.945497	0.955978
DT	655	0.964291	0.965729	0.965174	0.926911	0.946558	0.955342
DT	660	0.965572	0.964217	0.964741	0.926097	0.944401	0.954869
DT	665	0.96285	0.962201	0.962452	0.921303	0.941296	0.951951
DT	670	0.966693	0.964621	0.965421	0.92754	0.945053	0.955751
DT	675	0.966213	0.965225	0.965607	0.927891	0.945916	0.955957
DT	680	0.963971	0.961294	0.962328	0.921118	0.940037	0.951854
DT	685	0.963651	0.964822	0.96437	0.925241	0.945186	0.954329
DT	690	0.965572	0.963411	0.964246	0.925093	0.943219	0.954265
DT	695	0.96269	0.962101	0.962328	0.921043	0.94114	0.951793
DT	700	0.96253	0.963109	0.962885	0.922164	0.942606	0.952464
DT	705	0.963171	0.964621	0.96406	0.924587	0.944863	0.953929
DT	710	0.963491	0.961093	0.962019	0.920464	0.939716	0.951455
DT	715	0.965252	0.965931	0.965669	0.927967	0.946905	0.955991
DT	720	0.963811	0.96331	0.963504	0.92349	0.942974	0.953278
DT	725	0.963331	0.963411	0.96338	0.923212	0.943095	0.953105
DT	730	0.966693	0.963613	0.964803	0.926285	0.943576	0.954995
DT	735	0.963491	0.964621	0.964184	0.924855	0.944881	0.954095
DT	740	0.965092	0.962806	0.963689	0.923938	0.942308	0.953564
DT	745	0.963491	0.964016	0.963813	0.9241	0.943991	0.953641
DT	750	0.961089	0.963613	0.962638	0.921584	0.943266	0.952094
DT	755	0.963651	0.965326	0.964679	0.925871	0.945929	0.954708
DT	760	0.967174	0.966435	0.96672	0.930206	0.947748	0.957362
DT	765	0.96189	0.962504	0.962266	0.920873	0.941684	0.951679
DT	770	0.966693	0.965729	0.966102	0.928922	0.946683	0.956584
DT	775	0.966053	0.967241	0.966782	0.930276	0.948883	0.957391
DT	780	0.966373	0.964117	0.964988	0.926644	0.944297	0.955207
DT	785	0.968935	0.965326	0.96672	0.930299	0.946208	0.957437
DT	790	0.965733	0.964822	0.965174	0.926985	0.945298	0.955406
DT	795	0.964612	0.963814	0.964122	0.924789	0.943757	0.95407
DT	800	0.964772	0.963814	0.964184	0.924923	0.943766	0.954153
DT	805	0.968455	0.96452	0.96604	0.928892	0.945	0.956584
DT	810	0.965252	0.968552	0.967277	0.931251	0.950789	0.957966
DT	815	0.963491	0.964318	0.963999	0.924478	0.944436	0.953868
DT	820	0.966213	0.963915	0.964803	0.926258	0.943992	0.954973
DT	825	0.968295	0.965124	0.966349	0.929511	0.945878	0.956955
DT	830	0.964612	0.964117	0.964308	0.925166	0.944201	0.954297
DT	835	0.967814	0.962101	0.964308	0.925351	0.941433	0.954441
DT	840	0.967494	0.962	0.964122	0.924956	0.941268	0.954201
DT	845	0.96269	0.965225	0.964246	0.924941	0.945729	0.954134
DT	850	0.965733	0.965528	0.965607	0.927866	0.946336	0.955936
DT	855	0.969416	0.962806	0.965359	0.927572	0.94255	0.955794
DT	860	0.965092	0.965326	0.965236	0.927078	0.946005	0.955453
DT	865	0.965572	0.963209	0.964122	0.924843	0.942924	0.954114
DT	870	0.96301	0.962101	0.962452	0.921312	0.941158	0.951959
DT	875	0.965893	0.967241	0.96672	0.930142	0.948875	0.957308
DT	880	0.963651	0.963814	0.963751	0.923983	0.943704	0.953573
DT	885	0.969736	0.963814	0.966102	0.929092	0.944037	0.956714
DT	890	0.965893	0.962201	0.963627	0.92386	0.94147	0.953525
DT	895	0.96285	0.962504	0.962638	0.921679	0.941738	0.952177
DT	900	0.965252	0.964721	0.964926	0.926457	0.945124	0.955082
DT	905	0.961569	0.965225	0.963813	0.924003	0.945669	0.953553
DT	910	0.965572	0.961093	0.962823	0.922215	0.939838	0.952531
DT	915	0.964612	0.962605	0.96338	0.923284	0.941986	0.953165
DT	920	0.968135	0.96331	0.965174	0.92712	0.943214	0.955512
DT	925	0.966853	0.961798	0.963751	0.924168	0.940938	0.95372
DT	930	0.961569	0.963512	0.962761	0.921861	0.943144	0.952268
DT	935	0.963171	0.964923	0.964246	0.924965	0.945309	0.954156
DT	940	0.965252	0.964419	0.964741	0.92608	0.94468	0.954855
DT	945	0.96269	0.961395	0.961895	0.920166	0.940109	0.951266
DT	950	0.964452	0.963713	0.963999	0.924529	0.9436	0.953912
DT	955	0.964452	0.960891	0.962266	0.921022	0.939479	0.951802
DT	960	0.965572	0.964016	0.964617	0.925846	0.944105	0.954718
DT	965	0.966853	0.961294	0.963442	0.923543	0.940206	0.953343
DT	970	0.964772	0.964016	0.964308	0.925175	0.944061	0.954304
DT	975	0.963651	0.965628	0.964865	0.926249	0.946375	0.954935
DT	980	0.964452	0.964016	0.964184	0.924906	0.944044	0.954139
DT	985	0.966213	0.966233	0.966225	0.929149	0.947401	0.956715
DT	990	0.96189	0.963613	0.962947	0.922255	0.94331	0.952509
DT	995	0.965252	0.96704	0.966349	0.929354	0.948544	0.956825
DT	1000	0.96253	0.965729	0.964493	0.925437	0.946465	0.95443
KNN	5	0.966373	0.955952	0.959978	0.916552	0.932478	0.949123
KNN	10	0.977902	0.959581	0.966658	0.930765	0.938384	0.957735
KNN	15	0.977102	0.962403	0.968081	0.933552	0.942394	0.959434
KNN	20	0.977262	0.960589	0.96703	0.931458	0.939791	0.95816
KNN	25	0.978863	0.96452	0.970061	0.937647	0.945553	0.96192
KNN	30	0.971978	0.965225	0.967834	0.932727	0.94622	0.958926
KNN	35	0.968775	0.964721	0.966287	0.929412	0.945312	0.9569
KNN	40	0.966213	0.95948	0.962081	0.92076	0.937539	0.95166
KNN	45	0.967014	0.95827	0.961648	0.919944	0.935844	0.951173
KNN	50	0.963171	0.953533	0.957256	0.910872	0.928814	0.94568
KNN	55	0.965733	0.948695	0.955277	0.907155	0.922171	0.943449
KNN	60	0.96221	0.942143	0.949895	0.896229	0.912806	0.936857
KNN	65	0.961409	0.938212	0.947173	0.890828	0.90736	0.933603
KNN	70	0.964772	0.92914	0.942905	0.88299	0.895511	0.928852
KNN	75	0.964772	0.923193	0.939255	0.876037	0.887727	0.924647
KNN	80	0.96285	0.915533	0.933812	0.865485	0.877682	0.918296
KNN	85	0.961249	0.91392	0.932203	0.862218	0.875456	0.916349
KNN	90	0.964291	0.912106	0.932265	0.862825	0.873513	0.91666
KNN	95	0.959968	0.903941	0.925585	0.849696	0.862838	0.908815
KNN	100	0.96269	0.888318	0.917048	0.834659	0.844382	0.899663
KNN	105	0.96301	0.881564	0.913027	0.827527	0.836556	0.89534
KNN	110	0.967334	0.876726	0.911728	0.826201	0.831635	0.894367
KNN	115	0.966693	0.845681	0.892429	0.792704	0.797701	0.874104
KNN	120	0.964131	0.832981	0.883645	0.777207	0.784189	0.8649
KNN	125	0.968135	0.820482	0.877521	0.768343	0.772454	0.859295
KNN	130	0.967174	0.820381	0.877088	0.767324	0.772181	0.858747
KNN	135	0.969416	0.812116	0.872881	0.761217	0.764587	0.854904
KNN	140	0.973899	0.794275	0.863664	0.74806	0.748738	0.846604
KNN	145	0.969736	0.787824	0.858097	0.737749	0.742066	0.840761
KNN	150	0.973739	0.762726	0.844241	0.717853	0.720925	0.828474
KNN	155	0.973098	0.745489	0.833416	0.70121	0.706464	0.818617
KNN	160	0.971817	0.73793	0.828282	0.692978	0.700081	0.813866
KNN	165	0.973419	0.713739	0.814054	0.672764	0.681579	0.801767
KNN	170	0.977742	0.711319	0.81424	0.675088	0.680713	0.802629
KNN	175	0.978223	0.663542	0.785105	0.634045	0.64666	0.778613
KNN	180	0.981585	0.645399	0.775269	0.622335	0.635365	0.771409
KNN	185	0.977102	0.662232	0.783867	0.631725	0.645509	0.777424
KNN	190	0.980785	0.661425	0.784795	0.634997	0.645825	0.778816
KNN	195	0.979984	0.640762	0.771805	0.616703	0.63197	0.76841
KNN	200	0.979824	0.602661	0.748361	0.585013	0.60819	0.750521
KNN	205	0.978703	0.612237	0.753804	0.591614	0.613716	0.754382
KNN	210	0.977102	0.630481	0.764382	0.604957	0.624693	0.762131
KNN	215	0.980785	0.607096	0.751454	0.589718	0.611094	0.753012
KNN	220	0.982226	0.575446	0.732587	0.565685	0.592886	0.739437
KNN	225	0.980304	0.579679	0.734443	0.566895	0.594831	0.7404
KNN	230	0.983347	0.532507	0.706668	0.532853	0.569719	0.721452
KNN	235	0.981906	0.55065	0.717246	0.545506	0.579037	0.728482
KNN	240	0.985268	0.49995	0.68743	0.509699	0.553626	0.708912
KNN	245	0.983347	0.510936	0.693431	0.515929	0.558628	0.712496
KNN	250	0.984307	0.536639	0.709576	0.537248	0.572133	0.723645
KNN	255	0.985268	0.481101	0.675863	0.495078	0.544465	0.701356
KNN	260	0.98751	0.47213	0.671224	0.490951	0.540775	0.69885
KNN	265	0.985268	0.466082	0.666646	0.483468	0.53738	0.695451
KNN	270	0.984628	0.444512	0.653161	0.466012	0.527358	0.686847
KNN	275	0.983987	0.477573	0.673203	0.490753	0.542461	0.699368
KNN	280	0.98799	0.482613	0.677842	0.499631	0.545873	0.703214
KNN	285	0.988791	0.463159	0.666213	0.485669	0.53691	0.695931
KNN	290	0.98735	0.479085	0.67543	0.496112	0.544027	0.701519
KNN	295	0.98783	0.478379	0.675182	0.496168	0.543812	0.701461
KNN	300	0.992154	0.432718	0.648831	0.46674	0.524019	0.685815
KNN	305	0.991033	0.444008	0.655326	0.473884	0.528748	0.689582
KNN	310	0.989752	0.455801	0.662069	0.481251	0.533765	0.69352
KNN	315	0.990713	0.434734	0.649511	0.466391	0.524544	0.68592
KNN	320	0.989592	0.435339	0.649449	0.46539	0.524529	0.685638
KNN	325	0.991193	0.427981	0.645552	0.46187	0.521702	0.6836
KNN	330	0.991193	0.431207	0.647532	0.464329	0.523113	0.68481
KNN	335	0.992314	0.39744	0.627242	0.440107	0.508994	0.672856
KNN	340	0.992314	0.425965	0.644748	0.461812	0.521107	0.683354
KNN	345	0.992154	0.421429	0.641903	0.458149	0.519102	0.681591
KNN	350	0.992474	0.386755	0.620747	0.432187	0.504641	0.669078
KNN	355	0.992154	0.400464	0.629036	0.442193	0.510211	0.673881
KNN	360	0.992314	0.413466	0.637078	0.452304	0.515729	0.678714
KNN	365	0.992474	0.424453	0.643882	0.460874	0.52049	0.682862
KNN	370	0.991673	0.418607	0.639985	0.455363	0.517766	0.680325
KNN	375	0.991994	0.396533	0.626562	0.438981	0.508537	0.672383
KNN	380	0.992634	0.404999	0.632005	0.446295	0.512229	0.675751
KNN	385	0.992794	0.380304	0.616912	0.427712	0.502106	0.666918
KNN	390	0.991994	0.417901	0.639676	0.455252	0.517544	0.680209
KNN	395	0.993435	0.375769	0.614376	0.425146	0.500444	0.665594
KNN	400	0.993915	0.37093	0.611592	0.422132	0.498634	0.664099
KNN	405	0.993114	0.361959	0.605778	0.414152	0.494893	0.660595
KNN	410	0.994396	0.35188	0.600087	0.408273	0.491297	0.657665
KNN	415	0.994075	0.373853	0.613448	0.424583	0.499839	0.665202
KNN	420	0.994075	0.355307	0.602066	0.410434	0.492542	0.658709
KNN	425	0.993755	0.341699	0.593591	0.39954	0.487242	0.653883
KNN	430	0.992794	0.329402	0.585674	0.388644	0.482378	0.649283
KNN	435	0.994075	0.30632	0.572003	0.372627	0.474255	0.642152
KNN	440	0.993595	0.323657	0.582457	0.385383	0.480449	0.647704
KNN	445	0.994716	0.320633	0.581034	0.384719	0.479617	0.647184
KNN	450	0.994235	0.30884	0.573611	0.374837	0.475203	0.643053
KNN	455	0.992794	0.30884	0.573055	0.372642	0.474841	0.64242
KNN	460	0.993275	0.330209	0.586354	0.389978	0.482799	0.649767
KNN	465	0.992794	0.318214	0.578807	0.379958	0.478247	0.645531
KNN	470	0.994396	0.293821	0.564456	0.363331	0.469885	0.638199
KNN	475	0.994556	0.306018	0.572003	0.373126	0.474267	0.642263
KNN	480	0.994556	0.287773	0.560807	0.358819	0.467801	0.636308
KNN	485	0.993275	0.291805	0.562786	0.359994	0.468894	0.637055
KNN	490	0.995196	0.300373	0.568786	0.369707	0.472408	0.640689
KNN	495	0.994235	0.287773	0.560683	0.358315	0.467721	0.636168
KNN	500	0.993755	0.32023	0.580416	0.382966	0.479228	0.646627
KNN	505	0.993435	0.275476	0.552827	0.347277	0.463262	0.631868
KNN	510	0.994075	0.310453	0.574539	0.375849	0.475745	0.643516
KNN	515	0.994716	0.282633	0.557714	0.355011	0.466051	0.63472
KNN	520	0.995356	0.27094	0.550786	0.346753	0.46219	0.631258
KNN	525	0.994396	0.284951	0.559013	0.356337	0.466777	0.635327
KNN	530	0.996797	0.260659	0.545033	0.340903	0.459071	0.628629
KNN	535	0.994235	0.276484	0.553755	0.349364	0.463808	0.632539
KNN	540	0.993114	0.266808	0.547383	0.339806	0.460226	0.628974
KNN	545	0.994235	0.2911	0.562724	0.360939	0.468887	0.637245
KNN	550	0.995997	0.264691	0.547198	0.342809	0.460229	0.629555
KNN	555	0.993114	0.288983	0.560992	0.357512	0.467864	0.63607
KNN	560	0.993915	0.269025	0.549054	0.342887	0.461178	0.630024
KNN	565	0.995516	0.241911	0.533032	0.323585	0.45254	0.622229
KNN	570	0.994876	0.261566	0.544847	0.338462	0.458897	0.628083
KNN	575	0.994075	0.252596	0.539033	0.329877	0.4557	0.624925
KNN	580	0.994235	0.253402	0.539589	0.3308	0.456008	0.625245
KNN	585	0.994876	0.257635	0.542435	0.335293	0.457578	0.626848
KNN	590	0.993275	0.269126	0.548868	0.341931	0.461052	0.629778
KNN	595	0.994876	0.258039	0.542682	0.335619	0.457713	0.626974
KNN	600	0.993435	0.255115	0.540332	0.330864	0.456378	0.625435
KNN	605	0.994556	0.243927	0.533898	0.323603	0.452961	0.622438
KNN	610	0.996317	0.270235	0.550724	0.34775	0.46219	0.631451
KNN	615	0.992474	0.232537	0.526104	0.310611	0.44874	0.618039
KNN	620	0.995196	0.270033	0.550167	0.34577	0.461841	0.6309
KNN	625	0.995196	0.280415	0.556538	0.35402	0.465404	0.634216
KNN	630	0.995516	0.246548	0.535878	0.327372	0.454061	0.623665
KNN	635	0.994556	0.252394	0.539094	0.330514	0.455753	0.625069
KNN	640	0.995997	0.226388	0.523692	0.311611	0.447643	0.617676
KNN	645	0.994716	0.267917	0.548682	0.343298	0.461002	0.63002
KNN	650	0.992954	0.256224	0.540826	0.330971	0.456627	0.625574
KNN	655	0.995356	0.238887	0.531115	0.320831	0.451514	0.621227
KNN	660	0.993755	0.239089	0.53062	0.318258	0.451181	0.6206
KNN	665	0.992154	0.245137	0.533713	0.320544	0.452758	0.621776
KNN	670	0.995837	0.258744	0.543486	0.337777	0.458189	0.627611
KNN	675	0.996317	0.253503	0.540455	0.334356	0.45656	0.626176
KNN	680	0.995997	0.242516	0.533589	0.324899	0.452858	0.622623
KNN	685	0.995196	0.230824	0.526104	0.313895	0.448866	0.618685
KNN	690	0.995837	0.213083	0.515465	0.300158	0.443391	0.613586
KNN	695	0.995516	0.216914	0.517691	0.30282	0.444516	0.614601
KNN	700	0.995356	0.238182	0.530682	0.320251	0.451285	0.62101
KNN	705	0.995516	0.230824	0.526228	0.314452	0.448946	0.618822
KNN	710	0.994396	0.23919	0.530929	0.319436	0.451374	0.620907
KNN	715	0.994396	0.248664	0.536744	0.327209	0.454479	0.623838
KNN	720	0.995356	0.223465	0.52165	0.308042	0.446552	0.616514
KNN	725	0.995356	0.227195	0.523939	0.311157	0.447742	0.617647
KNN	730	0.994716	0.217115	0.517506	0.301558	0.444381	0.61432
KNN	735	0.995036	0.213285	0.515279	0.298884	0.443256	0.613304
KNN	740	0.996797	0.22407	0.522578	0.311096	0.447102	0.617315
KNN	745	0.994716	0.207237	0.511444	0.293136	0.441287	0.611357
KNN	750	0.995837	0.226086	0.523444	0.311077	0.447507	0.617516
KNN	755	0.995196	0.224675	0.522331	0.308772	0.446897	0.616812
KNN	760	0.994396	0.222357	0.520599	0.305414	0.445961	0.615766
KNN	765	0.995036	0.210563	0.513609	0.296566	0.442404	0.612488
KNN	770	0.994876	0.203004	0.508908	0.289784	0.440014	0.610164
KNN	775	0.994235	0.230118	0.5253	0.311636	0.4484	0.618057
KNN	780	0.995997	0.203407	0.509588	0.2922	0.440416	0.610762
KNN	785	0.996958	0.20502	0.510949	0.295354	0.441154	0.611651
KNN	790	0.995997	0.203709	0.509774	0.292459	0.44051	0.610852
KNN	795	0.996157	0.202903	0.509341	0.292063	0.4403	0.61068
KNN	800	0.995356	0.191614	0.502103	0.280765	0.43664	0.607002
KNN	805	0.995516	0.198468	0.506371	0.287046	0.438775	0.609092
KNN	810	0.996477	0.182038	0.49666	0.274465	0.434021	0.604674
KNN	815	0.995837	0.195142	0.504454	0.284756	0.437834	0.608245
KNN	820	0.994876	0.19363	0.503155	0.281627	0.437135	0.607391
KNN	825	0.995516	0.187179	0.499443	0.277163	0.435334	0.605768
KNN	830	0.995837	0.19625	0.505134	0.28572	0.438174	0.608572
KNN	835	0.994716	0.200181	0.507114	0.287044	0.439104	0.609259
KNN	840	0.995356	0.19363	0.50334	0.282532	0.437254	0.607595
KNN	845	0.995356	0.194638	0.503959	0.283413	0.437562	0.607892
KNN	850	0.995837	0.173874	0.491402	0.26589	0.431426	0.602033
KNN	855	0.995997	0.186675	0.49932	0.27764	0.4353	0.605824
KNN	860	0.995036	0.161476	0.483484	0.252883	0.427579	0.598133
KNN	865	0.996157	0.163088	0.484907	0.256673	0.428326	0.599066
KNN	870	0.995837	0.170144	0.489113	0.262502	0.430321	0.600957
KNN	875	0.995997	0.181837	0.49635	0.273351	0.433843	0.604412
KNN	880	0.995196	0.173067	0.490659	0.263888	0.431029	0.601529
KNN	885	0.995196	0.164197	0.485216	0.255742	0.428414	0.598978
KNN	890	0.995837	0.177704	0.493752	0.269343	0.432566	0.603142
KNN	895	0.995997	0.160669	0.48336	0.254102	0.42758	0.598307
KNN	900	0.995837	0.161576	0.483855	0.254617	0.427805	0.598499
KNN	905	0.995516	0.159359	0.48237	0.251891	0.42708	0.597731
KNN	910	0.995997	0.181837	0.49635	0.273351	0.433843	0.604412
KNN	915	0.995997	0.162685	0.484597	0.255973	0.428168	0.598883
KNN	920	0.994876	0.163794	0.484845	0.254717	0.428217	0.598728
KNN	925	0.996637	0.151396	0.477917	0.246739	0.42505	0.59594
KNN	930	0.996317	0.147667	0.475504	0.242506	0.4239	0.594752
KNN	935	0.995997	0.160266	0.483113	0.253727	0.427462	0.598192
KNN	940	0.996157	0.149985	0.476865	0.244379	0.424526	0.595339
KNN	945	0.996317	0.176091	0.492948	0.26884	0.432203	0.602878
KNN	950	0.995516	0.171354	0.489732	0.262964	0.4306	0.60117
KNN	955	0.994556	0.166314	0.486267	0.256408	0.428877	0.599315
KNN	960	0.995196	0.159157	0.482123	0.251042	0.426942	0.597539
KNN	965	0.997438	0.152303	0.478783	0.249293	0.425507	0.596533
KNN	970	0.996317	0.156839	0.481133	0.251191	0.426544	0.59735
KNN	975	0.996157	0.175285	0.492391	0.267798	0.431924	0.602577
KNN	980	0.996317	0.154823	0.479896	0.249299	0.42596	0.596777
KNN	985	0.995196	0.151295	0.477298	0.243597	0.424667	0.595307
KNN	990	0.996477	0.135974	0.46839	0.231486	0.420615	0.59154
KNN	995	0.995036	0.164298	0.485216	0.25551	0.428404	0.59894
KNN	1000	0.996317	0.16198	0.484288	0.255976	0.428041	0.598816
RF	5	0.947158	0.932769	0.938327	0.872043	0.898663	0.922273
RF	10	0.946197	0.927326	0.934616	0.864726	0.891252	0.917903
RF	15	0.941393	0.930955	0.934987	0.864905	0.895643	0.917948
RF	20	0.940592	0.931156	0.934801	0.864457	0.895837	0.917669
RF	25	0.947798	0.938313	0.941977	0.879258	0.906293	0.926581
RF	30	0.942834	0.94174	0.942163	0.879173	0.910609	0.926442
RF	35	0.940753	0.955448	0.949771	0.89433	0.93003	0.935361
RF	40	0.942834	0.950005	0.947235	0.889318	0.922306	0.932457
RF	45	0.93755	0.95565	0.948658	0.891896	0.930103	0.933812
RF	50	0.940272	0.952626	0.947854	0.890407	0.925891	0.933026
RF	55	0.93739	0.956053	0.948843	0.892267	0.930684	0.934025
RF	60	0.93691	0.960185	0.951194	0.897068	0.93676	0.936835
RF	65	0.936269	0.959278	0.95039	0.895388	0.93537	0.935819
RF	70	0.934988	0.962705	0.951998	0.898663	0.940409	0.937691
RF	75	0.936589	0.963109	0.952864	0.900506	0.94111	0.938844
RF	80	0.932106	0.968854	0.954658	0.904146	0.949592	0.940768
RF	85	0.933867	0.961193	0.950637	0.895811	0.938073	0.935965
RF	90	0.933547	0.963613	0.951998	0.898621	0.94169	0.937601
RF	95	0.931625	0.971777	0.956266	0.907528	0.954083	0.942721
RF	100	0.932906	0.966737	0.953668	0.902086	0.946394	0.939602
RF	105	0.931305	0.972684	0.956699	0.908441	0.955479	0.943237
RF	110	0.931305	0.970265	0.955215	0.905308	0.951726	0.941405
RF	115	0.929384	0.97339	0.95639	0.907783	0.956493	0.942743
RF	120	0.926661	0.972886	0.955029	0.904897	0.955581	0.940899
RF	125	0.930504	0.969963	0.95472	0.904258	0.95122	0.940748
RF	130	0.929063	0.975204	0.95738	0.909887	0.959325	0.943952
RF	135	0.923939	0.974902	0.955215	0.905307	0.958631	0.940965
RF	140	0.927622	0.973894	0.956019	0.906998	0.957204	0.942181
RF	145	0.928263	0.973894	0.956266	0.907522	0.957232	0.942525
RF	150	0.926341	0.975406	0.956452	0.907928	0.959529	0.942643
RF	155	0.927942	0.973591	0.955957	0.906866	0.956744	0.942123
RF	160	0.927142	0.975708	0.956947	0.908977	0.96004	0.943304
RF	165	0.925701	0.981957	0.960225	0.916042	0.969966	0.947317
RF	170	0.926501	0.980446	0.959607	0.914689	0.967559	0.946585
RF	175	0.926341	0.980546	0.959607	0.914692	0.967715	0.946576
RF	180	0.926501	0.976111	0.956947	0.908983	0.960651	0.943267
RF	185	0.923299	0.982159	0.959421	0.914366	0.970217	0.946177
RF	190	0.92506	0.985485	0.962143	0.920221	0.97568	0.949696
RF	195	0.926181	0.980143	0.959297	0.914029	0.967062	0.94618
RF	200	0.92506	0.982058	0.96004	0.915657	0.970109	0.947049
RF	205	0.92474	0.98095	0.959235	0.913927	0.96831	0.946023
RF	210	0.927462	0.985788	0.963256	0.92256	0.976235	0.951224
RF	215	0.925701	0.980244	0.959174	0.913773	0.967208	0.945999
RF	220	0.92474	0.985183	0.961833	0.919559	0.975177	0.949289
RF	225	0.930344	0.982764	0.962514	0.920871	0.971409	0.950434
RF	230	0.924259	0.984175	0.961029	0.917826	0.97352	0.94825
RF	235	0.925861	0.985284	0.962328	0.920597	0.975371	0.949971
RF	240	0.92522	0.986191	0.962638	0.921293	0.976839	0.950329
RF	245	0.9249	0.989013	0.964246	0.924822	0.981478	0.95235
RF	250	0.92458	0.989114	0.964184	0.9247	0.981639	0.952255
RF	255	0.923939	0.990626	0.964865	0.926226	0.984138	0.953089
RF	260	0.928903	0.987602	0.964926	0.926145	0.979237	0.953406
RF	265	0.926181	0.98982	0.965236	0.926934	0.982838	0.953669
RF	270	0.92474	0.990525	0.965112	0.92673	0.983984	0.953442
RF	275	0.927302	0.989517	0.965483	0.927426	0.982358	0.954036
RF	280	0.925701	0.987098	0.96338	0.922894	0.978338	0.951292
RF	285	0.927462	0.990424	0.966102	0.928775	0.983863	0.95483
RF	290	0.928263	0.98982	0.96604	0.928603	0.982876	0.954789
RF	295	0.923939	0.990122	0.964555	0.925545	0.983299	0.952695
RF	300	0.926821	0.988711	0.964803	0.925957	0.981017	0.953149
RF	305	0.925701	0.98982	0.96505	0.926549	0.982829	0.95341
RF	310	0.92538	0.986695	0.963009	0.922096	0.977669	0.950806
RF	315	0.928102	0.99113	0.966782	0.930238	0.985044	0.955726
RF	320	0.926501	0.991836	0.966597	0.929909	0.986194	0.955416
RF	325	0.925861	0.991936	0.966411	0.929533	0.986353	0.95515
RF	330	0.92458	0.994154	0.967277	0.931516	0.990055	0.956198
RF	335	0.926021	0.990928	0.965854	0.9283	0.984676	0.954448
RF	340	0.926341	0.991029	0.96604	0.928692	0.984848	0.954699
RF	345	0.926661	0.991231	0.966287	0.92922	0.985189	0.955029
RF	350	0.926341	0.991029	0.96604	0.928692	0.984848	0.954699
RF	355	0.933387	0.983772	0.964308	0.924669	0.973122	0.95284
RF	360	0.929704	0.978732	0.959792	0.915033	0.964933	0.946991
RF	365	0.927942	0.980244	0.96004	0.915592	0.967284	0.947205
RF	370	0.932426	0.979034	0.961029	0.917646	0.965512	0.94868
RF	375	0.930504	0.97974	0.96072	0.91701	0.966567	0.948193
RF	380	0.930825	0.981554	0.961957	0.919661	0.96948	0.949759
RF	385	0.929864	0.982361	0.962081	0.919948	0.970746	0.949865
RF	390	0.929223	0.981857	0.961524	0.918762	0.969915	0.949133
RF	395	0.930985	0.98226	0.962452	0.920723	0.970618	0.950388
RF	400	0.930344	0.984377	0.963504	0.923009	0.974015	0.951679
RF	405	0.932746	0.985183	0.964926	0.926021	0.975385	0.953589
RF	410	0.928903	0.981857	0.9614	0.918503	0.969905	0.948961
RF	415	0.929864	0.981151	0.961339	0.918349	0.968802	0.948934
RF	420	0.931465	0.983772	0.963566	0.923113	0.973068	0.951812
RF	425	0.929544	0.985183	0.963689	0.923434	0.975302	0.951873
RF	430	0.929384	0.982461	0.961957	0.919692	0.970893	0.949685
RF	435	0.927462	0.986594	0.963751	0.923637	0.977553	0.951849
RF	440	0.929544	0.986796	0.964679	0.925583	0.977931	0.953124
RF	445	0.930504	0.981957	0.962081	0.919934	0.970117	0.949898
RF	450	0.929384	0.985687	0.963937	0.923976	0.976118	0.952178
RF	455	0.927302	0.987904	0.964493	0.925262	0.979699	0.952781
RF	460	0.928743	0.984377	0.962885	0.921715	0.973971	0.95082
RF	465	0.928423	0.988106	0.96505	0.926433	0.980054	0.95354
RF	470	0.930024	0.984578	0.963504	0.923018	0.974333	0.951663
RF	475	0.930184	0.98478	0.963689	0.923415	0.974664	0.951905
RF	480	0.930665	0.983469	0.963071	0.922065	0.972557	0.95115
RF	485	0.932106	0.984175	0.96406	0.924166	0.973737	0.952467
RF	490	0.931625	0.987904	0.966164	0.92874	0.979791	0.955101
RF	495	0.928263	0.985989	0.963689	0.923475	0.976584	0.95181
RF	500	0.933547	0.986594	0.966102	0.928543	0.977696	0.955111
RF	505	0.931785	0.987904	0.966225	0.928869	0.979795	0.955187
RF	510	0.929384	0.985889	0.96406	0.924244	0.976447	0.952334
RF	515	0.929864	0.987098	0.964988	0.926245	0.978433	0.95353
RF	520	0.928263	0.985788	0.963566	0.923206	0.976255	0.951654
RF	525	0.927302	0.988207	0.964679	0.925667	0.980196	0.953016
RF	530	0.932266	0.983873	0.963937	0.923895	0.973253	0.952319
RF	535	0.931785	0.984578	0.964184	0.924442	0.97438	0.952607
RF	540	0.929384	0.985889	0.96406	0.924244	0.976447	0.952334
RF	545	0.930184	0.98609	0.964493	0.925159	0.976795	0.95292
RF	550	0.931305	0.988408	0.966349	0.929156	0.98061	0.955322
RF	555	0.930504	0.989618	0.966782	0.930132	0.982584	0.955835
RF	560	0.932426	0.987602	0.966287	0.928982	0.979314	0.955295
RF	565	0.930024	0.985989	0.96437	0.924895	0.976627	0.952756
RF	570	0.931946	0.98609	0.965174	0.92658	0.976838	0.953864
RF	575	0.930504	0.987703	0.965607	0.927569	0.979437	0.954344
RF	580	0.926982	0.98478	0.962452	0.920829	0.974579	0.950185
RF	585	0.927942	0.986695	0.963999	0.924159	0.977729	0.952185
RF	590	0.930184	0.985485	0.964122	0.924353	0.975811	0.952451
RF	595	0.929544	0.987199	0.964926	0.926122	0.978591	0.953437
RF	600	0.930184	0.986493	0.964741	0.925696	0.977452	0.953233
RF	605	0.929704	0.98478	0.963504	0.923027	0.974652	0.951647
RF	610	0.928263	0.988912	0.965483	0.927385	0.981378	0.954082
RF	615	0.928263	0.986191	0.963813	0.923744	0.976913	0.951966
RF	620	0.926821	0.988912	0.964926	0.926228	0.98135	0.953306
RF	625	0.927942	0.987501	0.964493	0.925237	0.979051	0.952812
RF	630	0.926821	0.988106	0.964432	0.925146	0.98002	0.952679
RF	635	0.929223	0.987602	0.96505	0.926403	0.979244	0.953578
RF	640	0.927462	0.988812	0.965112	0.926607	0.981196	0.953573
RF	645	0.926341	0.984679	0.962143	0.920178	0.974398	0.949762
RF	650	0.925861	0.985284	0.962328	0.920597	0.975371	0.949971
RF	655	0.930504	0.986292	0.964741	0.925686	0.977131	0.953248
RF	660	0.925701	0.985485	0.96239	0.920737	0.975696	0.950041
RF	665	0.927462	0.989013	0.965236	0.926878	0.981529	0.95373
RF	670	0.925701	0.988912	0.964493	0.925328	0.981327	0.952703
RF	675	0.926181	0.9874	0.963751	0.923685	0.978846	0.951785
RF	680	0.928743	0.986695	0.964308	0.924804	0.977748	0.952616
RF	685	0.92442	0.987602	0.963194	0.92254	0.979138	0.950993
RF	690	0.929223	0.987904	0.965236	0.926807	0.97974	0.953813
RF	695	0.930344	0.985284	0.96406	0.924215	0.975487	0.952381
RF	700	0.927302	0.989013	0.965174	0.926749	0.981525	0.953643
RF	705	0.926341	0.988509	0.964493	0.925301	0.980675	0.952734
RF	710	0.927142	0.993247	0.96771	0.932329	0.988561	0.956867
RF	715	0.926341	0.989215	0.964926	0.926249	0.98184	0.953283
RF	720	0.926661	0.989416	0.965174	0.926777	0.982179	0.953613
RF	725	0.926181	0.989719	0.965174	0.926798	0.982671	0.95359
RF	730	0.92554	0.985586	0.96239	0.920743	0.975857	0.950033
RF	735	0.927942	0.989517	0.965731	0.92794	0.98237	0.954381
RF	740	0.927942	0.989416	0.965669	0.927805	0.982203	0.954302
RF	745	0.92538	0.989618	0.964803	0.926021	0.982489	0.95308
RF	750	0.926821	0.989316	0.965174	0.92677	0.982016	0.953621
RF	755	0.929384	0.984377	0.963133	0.922232	0.973989	0.951164
RF	760	0.926021	0.990324	0.965483	0.927484	0.983671	0.953976
RF	765	0.926982	0.986393	0.963442	0.922981	0.977211	0.951434
RF	770	0.92458	0.991332	0.965545	0.927691	0.985324	0.953986
RF	775	0.92458	0.986896	0.962823	0.921722	0.977981	0.950531
RF	780	0.926661	0.990727	0.965978	0.928541	0.984351	0.954635
RF	785	0.926501	0.982764	0.961029	0.91776	0.971294	0.948369
RF	790	0.926661	0.991432	0.966411	0.929492	0.985525	0.955187
RF	795	0.927622	0.990727	0.966349	0.92931	0.984367	0.955153
RF	800	0.926982	0.991533	0.966597	0.929885	0.985697	0.955438
RF	805	0.927142	0.988912	0.96505	0.926485	0.981356	0.953479
RF	810	0.926661	0.984881	0.96239	0.920705	0.974735	0.95009
RF	815	0.926661	0.990324	0.965731	0.927997	0.983682	0.954321
RF	820	0.926501	0.990424	0.965731	0.928005	0.983846	0.954313
RF	825	0.928102	0.9873	0.964432	0.925096	0.978723	0.952741
RF	830	0.926821	0.988005	0.96437	0.925011	0.979854	0.9526
RF	835	0.92474	0.990928	0.965359	0.927275	0.984655	0.953757
RF	840	0.92554	0.9873	0.963442	0.923035	0.978666	0.951362
RF	845	0.927622	0.991231	0.966658	0.929989	0.985204	0.955546
RF	850	0.927302	0.98982	0.965669	0.927833	0.982858	0.954272
RF	855	0.92538	0.991936	0.966225	0.929149	0.986346	0.954891
RF	860	0.927302	0.989416	0.965421	0.927291	0.982191	0.953958
RF	865	0.923459	0.986493	0.962143	0.92028	0.977292	0.949613
RF	870	0.92458	0.990021	0.964741	0.925922	0.983143	0.952963
RF	875	0.925861	0.991231	0.965978	0.92858	0.985176	0.954598
RF	880	0.926341	0.989215	0.964926	0.926249	0.98184	0.953283
RF	885	0.926181	0.991735	0.966411	0.929516	0.986021	0.955165
RF	890	0.926181	0.991634	0.966349	0.92938	0.985853	0.955086
RF	895	0.92554	0.991029	0.965731	0.928051	0.984836	0.954268
RF	900	0.926181	0.991634	0.966349	0.92938	0.985853	0.955086
RF	905	0.92474	0.990828	0.965298	0.927138	0.984487	0.953678
RF	910	0.926501	0.991533	0.966411	0.9295	0.98569	0.95518
RF	915	0.923619	0.991533	0.965298	0.927196	0.985646	0.953625
RF	920	0.92506	0.990828	0.965421	0.927395	0.984492	0.953851
RF	925	0.92538	0.992239	0.966411	0.929558	0.986851	0.955128
RF	930	0.925861	0.988408	0.964246	0.92478	0.980499	0.952397
RF	935	0.92554	0.990324	0.965298	0.9271	0.983662	0.953717
RF	940	0.923139	0.992037	0.965421	0.927495	0.986482	0.95376
RF	945	0.926341	0.990928	0.965978	0.928556	0.984681	0.95462
RF	950	0.92458	0.992138	0.96604	0.928782	0.986671	0.954617
RF	955	0.92554	0.991533	0.96604	0.928732	0.985675	0.954662
RF	960	0.926021	0.992743	0.966968	0.930752	0.987703	0.955868
RF	965	0.925701	0.991332	0.965978	0.928588	0.985342	0.95459
RF	970	0.928102	0.992743	0.967772	0.932415	0.98773	0.956988
RF	975	0.927142	0.991432	0.966597	0.929877	0.985532	0.955446
RF	980	0.923139	0.994154	0.96672	0.930369	0.990039	0.955419
RF	985	0.926341	0.991634	0.966411	0.929508	0.985855	0.955172
RF	990	0.92538	0.990122	0.965112	0.9267	0.983325	0.953473
RF	995	0.923459	0.991735	0.965359	0.927341	0.985981	0.953696
RF	1000	0.9249	0.990525	0.965174	0.926858	0.983986	0.953529
SVM	5	0.915612	0.926116	0.922059	0.836915	0.886374	0.900756
SVM	10	0.942514	0.920371	0.928925	0.853308	0.881666	0.911075
SVM	15	0.951641	0.920875	0.93276	0.861856	0.883323	0.916211
SVM	20	0.953243	0.922286	0.934245	0.864905	0.885336	0.918035
SVM	25	0.961249	0.922891	0.937709	0.872604	0.886968	0.922616
SVM	30	0.960448	0.926822	0.939812	0.876504	0.892029	0.924975
SVM	35	0.964612	0.924302	0.939874	0.877189	0.889151	0.925346
SVM	40	0.96285	0.926822	0.94074	0.878597	0.892269	0.926217
SVM	45	0.965092	0.930955	0.944142	0.885403	0.897944	0.930308
SVM	50	0.960929	0.932366	0.9434	0.883458	0.89943	0.929163
SVM	55	0.96301	0.925512	0.939998	0.877202	0.890567	0.925373
SVM	60	0.955805	0.926419	0.937771	0.87199	0.891029	0.922281
SVM	65	0.956926	0.925108	0.937399	0.871425	0.889418	0.921938
SVM	70	0.955965	0.927124	0.938265	0.87296	0.891977	0.922863
SVM	75	0.957086	0.926923	0.938575	0.873697	0.891823	0.923303
SVM	80	0.957086	0.928939	0.939812	0.876074	0.894493	0.924731
SVM	85	0.959167	0.929241	0.940802	0.878237	0.895099	0.926026
SVM	90	0.959327	0.928334	0.940307	0.877307	0.893912	0.925465
SVM	95	0.955164	0.930652	0.940121	0.876436	0.896588	0.92495
SVM	100	0.956445	0.932567	0.941791	0.879818	0.899277	0.926981
SVM	105	0.959007	0.932265	0.942596	0.881675	0.899114	0.928095
SVM	110	0.957726	0.934079	0.943214	0.882723	0.901432	0.928727
SVM	115	0.958367	0.937506	0.945565	0.887365	0.906132	0.931518
SVM	120	0.958527	0.936095	0.944761	0.885817	0.90423	0.930587
SVM	125	0.956926	0.934986	0.943462	0.883113	0.902583	0.92896
SVM	130	0.956926	0.936498	0.944389	0.884918	0.904632	0.930044
SVM	135	0.958847	0.938615	0.946431	0.889106	0.907685	0.932565
SVM	140	0.961249	0.938111	0.947049	0.89057	0.907209	0.933447
SVM	145	0.961249	0.938212	0.947111	0.89069	0.907346	0.93352
SVM	150	0.959648	0.93922	0.947111	0.890519	0.908581	0.933416
SVM	155	0.959167	0.939724	0.947235	0.890711	0.909229	0.933531
SVM	160	0.960128	0.94174	0.948843	0.893959	0.912078	0.935486
SVM	165	0.960288	0.943252	0.949833	0.895918	0.914177	0.936665
SVM	170	0.958847	0.945167	0.950452	0.897	0.916718	0.937309
SVM	175	0.957886	0.94557	0.950328	0.896669	0.917203	0.937103
SVM	180	0.956926	0.946578	0.950575	0.897074	0.918537	0.937338
SVM	185	0.957086	0.946276	0.950452	0.896843	0.918126	0.937201
SVM	190	0.959007	0.94809	0.952307	0.900687	0.920818	0.939525
SVM	195	0.959167	0.948493	0.952617	0.901314	0.921397	0.939903
SVM	200	0.959167	0.949703	0.953359	0.902789	0.923101	0.940788
SVM	205	0.960128	0.95061	0.954287	0.904714	0.924453	0.941953
SVM	210	0.960128	0.949602	0.953668	0.903483	0.92303	0.941213
SVM	215	0.960128	0.950408	0.954163	0.904468	0.924168	0.941805
SVM	220	0.961089	0.95192	0.955462	0.907132	0.926378	0.943414
SVM	225	0.959327	0.951719	0.954658	0.90539	0.925966	0.942352
SVM	230	0.959968	0.953835	0.956204	0.90853	0.929025	0.944243
SVM	235	0.959488	0.956355	0.957565	0.911227	0.932607	0.945856
SVM	240	0.959968	0.955045	0.956947	0.910017	0.930756	0.945136
SVM	245	0.958527	0.955246	0.956514	0.909048	0.930949	0.944536
SVM	250	0.958847	0.957968	0.958308	0.912681	0.934895	0.946719
SVM	255	0.959648	0.956254	0.957565	0.911238	0.932472	0.945865
SVM	260	0.960608	0.957565	0.958741	0.913667	0.934424	0.947335
SVM	265	0.959488	0.957766	0.958431	0.912971	0.934644	0.946903
SVM	270	0.959327	0.957565	0.958246	0.912587	0.934342	0.94667
SVM	275	0.958847	0.957968	0.958308	0.912681	0.934895	0.946719
SVM	280	0.959327	0.958976	0.959112	0.914335	0.936386	0.947718
SVM	285	0.959327	0.959077	0.959174	0.91446	0.936533	0.947793
SVM	290	0.959808	0.959379	0.959545	0.915239	0.937002	0.948268
SVM	295	0.959968	0.958774	0.959235	0.914624	0.936134	0.947901
SVM	300	0.959488	0.957363	0.958184	0.912472	0.934061	0.946603
SVM	305	0.959808	0.958069	0.958741	0.913615	0.935101	0.947294
SVM	310	0.961249	0.957968	0.959235	0.914705	0.935047	0.947967
SVM	315	0.958207	0.958472	0.958369	0.912766	0.935585	0.946761
SVM	320	0.958367	0.95948	0.95905	0.914152	0.93706	0.947593
SVM	325	0.958367	0.959681	0.959174	0.914402	0.937353	0.947743
SVM	330	0.958847	0.959278	0.959112	0.914306	0.936796	0.947693
SVM	335	0.957246	0.959681	0.958741	0.91346	0.937284	0.94716
SVM	340	0.958207	0.95948	0.958988	0.914017	0.93705	0.94751
SVM	345	0.958687	0.961899	0.960658	0.917432	0.940613	0.949564
SVM	350	0.958207	0.960387	0.959545	0.915145	0.938372	0.948186
SVM	355	0.959648	0.958674	0.95905	0.914229	0.935968	0.94766
SVM	360	0.958207	0.958875	0.958617	0.913266	0.93617	0.94706
SVM	365	0.958207	0.959178	0.958802	0.913642	0.93661	0.947285
SVM	370	0.959167	0.959178	0.959174	0.91445	0.936669	0.947785
SVM	375	0.958046	0.958674	0.958431	0.912881	0.935867	0.946827
SVM	380	0.959167	0.959379	0.959297	0.9147	0.936962	0.947935
SVM	385	0.960769	0.960286	0.960473	0.917173	0.93838	0.949442
SVM	390	0.959968	0.961395	0.960844	0.917879	0.93995	0.949853
SVM	395	0.957566	0.960286	0.959235	0.914482	0.938186	0.947777
SVM	400	0.957886	0.960488	0.959483	0.915002	0.9385	0.948094
SVM	405	0.958527	0.960488	0.95973	0.91554	0.938539	0.948427
SVM	410	0.959808	0.96079	0.960411	0.916992	0.939057	0.949319
SVM	415	0.958527	0.959379	0.95905	0.914161	0.936923	0.947602
SVM	420	0.958847	0.959077	0.958988	0.914055	0.936503	0.947543
SVM	425	0.958687	0.959278	0.95905	0.914171	0.936786	0.94761
SVM	430	0.959167	0.958976	0.95905	0.9142	0.936376	0.947635
SVM	435	0.959648	0.959178	0.959359	0.914854	0.936699	0.948034
SVM	440	0.960288	0.95948	0.959792	0.915768	0.937178	0.948592
SVM	445	0.960769	0.959077	0.95973	0.915673	0.936622	0.948542
SVM	450	0.960929	0.958371	0.959359	0.914934	0.93561	0.9481
SVM	455	0.960769	0.957968	0.95905	0.9143	0.935016	0.947718
SVM	460	0.960128	0.957968	0.958802	0.91376	0.934976	0.947385
SVM	465	0.961729	0.958875	0.959978	0.916233	0.936389	0.94889
SVM	470	0.961409	0.957968	0.959297	0.91484	0.935057	0.94805
SVM	475	0.961729	0.958069	0.959483	0.915235	0.935223	0.948291
SVM	480	0.961249	0.958573	0.959607	0.915453	0.935921	0.948416
SVM	485	0.959968	0.95696	0.958122	0.912379	0.93351	0.946554
SVM	490	0.960608	0.956456	0.95806	0.912298	0.932825	0.946513
SVM	495	0.960929	0.95696	0.958493	0.91319	0.933572	0.947053
SVM	500	0.960288	0.958069	0.958926	0.91402	0.935132	0.947543
SVM	505	0.960608	0.958875	0.959545	0.915288	0.93632	0.948309
SVM	510	0.959968	0.957766	0.958617	0.913376	0.934674	0.947152
SVM	515	0.960128	0.957666	0.958617	0.913386	0.934539	0.947161
SVM	520	0.958687	0.957061	0.957689	0.911423	0.933572	0.945963
SVM	525	0.958367	0.959782	0.959235	0.914528	0.9375	0.947819
SVM	530	0.959007	0.958875	0.958926	0.91394	0.93622	0.947477
SVM	535	0.958046	0.958774	0.958493	0.913006	0.936014	0.946902
SVM	540	0.959327	0.957867	0.958431	0.912961	0.934779	0.946894
SVM	545	0.959007	0.957968	0.958369	0.912816	0.934905	0.946803
SVM	550	0.958847	0.957666	0.958122	0.912306	0.934457	0.946495
SVM	555	0.958367	0.957867	0.95806	0.912151	0.934718	0.946395
SVM	560	0.960288	0.957464	0.958555	0.913272	0.934258	0.947094
SVM	565	0.959167	0.957262	0.957998	0.912078	0.933895	0.946362
SVM	570	0.960929	0.958976	0.95973	0.915683	0.936486	0.94855
SVM	575	0.960448	0.959077	0.959607	0.915403	0.936602	0.948375
SVM	580	0.958046	0.958875	0.958555	0.913132	0.93616	0.946977
SVM	585	0.958847	0.958674	0.958741	0.913555	0.935917	0.947244
SVM	590	0.958847	0.957968	0.958308	0.912681	0.934895	0.946719
SVM	595	0.959007	0.958472	0.958679	0.91344	0.935635	0.947177
SVM	600	0.958847	0.957968	0.958308	0.912681	0.934895	0.946719
SVM	605	0.958046	0.958976	0.958617	0.913257	0.936307	0.947052
SVM	610	0.958527	0.960085	0.959483	0.915038	0.93795	0.948127
SVM	615	0.958527	0.959681	0.959235	0.914537	0.937363	0.947827
SVM	620	0.959007	0.958573	0.958741	0.913565	0.935781	0.947252
SVM	625	0.958367	0.959077	0.958802	0.913651	0.936473	0.947293
SVM	630	0.958046	0.958472	0.958308	0.912631	0.935575	0.946677
SVM	635	0.959327	0.959581	0.959483	0.915085	0.937265	0.948168
SVM	640	0.959648	0.959681	0.959668	0.91548	0.937432	0.94841
SVM	645	0.959808	0.959984	0.959916	0.91599	0.937881	0.948718
SVM	650	0.960288	0.960387	0.960349	0.916895	0.938498	0.949268
SVM	655	0.959007	0.959077	0.95905	0.91419	0.936513	0.947627
SVM	660	0.958367	0.959883	0.959297	0.914653	0.937647	0.947894
SVM	665	0.957726	0.960185	0.959235	0.914491	0.938049	0.947785
SVM	670	0.958367	0.961395	0.960225	0.916535	0.939856	0.949021
SVM	675	0.957566	0.960589	0.959421	0.914858	0.938628	0.948003
SVM	680	0.957726	0.960589	0.959483	0.914993	0.938638	0.948086
SVM	685	0.957886	0.961496	0.960101	0.916258	0.939975	0.948846
SVM	690	0.957886	0.962302	0.960596	0.917264	0.941158	0.949448
SVM	695	0.958367	0.961798	0.960473	0.917038	0.940446	0.949322
SVM	700	0.959007	0.962907	0.9614	0.918959	0.942111	0.950484
SVM	705	0.958847	0.962302	0.960967	0.918069	0.941213	0.949948
SVM	710	0.959327	0.962403	0.961215	0.918598	0.941389	0.950274
SVM	715	0.959327	0.962504	0.961277	0.918724	0.941537	0.950349
SVM	720	0.957886	0.963209	0.961153	0.918398	0.942493	0.950127
SVM	725	0.958207	0.963008	0.961153	0.918414	0.942214	0.950143
SVM	730	0.957726	0.964117	0.961648	0.919399	0.943822	0.950723
SVM	735	0.958046	0.963209	0.961215	0.918532	0.942502	0.95021
SVM	740	0.958367	0.963512	0.961524	0.919178	0.942965	0.950604
SVM	745	0.958046	0.963512	0.9614	0.91891	0.942947	0.950437
SVM	750	0.958207	0.962605	0.960906	0.91791	0.941621	0.949841
SVM	755	0.958687	0.962201	0.960844	0.917809	0.941056	0.94979
SVM	760	0.960128	0.962	0.961277	0.918767	0.940844	0.950388
SVM	765	0.958847	0.960891	0.960101	0.91631	0.939147	0.948895
SVM	770	0.959007	0.959782	0.959483	0.915066	0.937539	0.948152
SVM	775	0.958207	0.960589	0.959668	0.915396	0.938667	0.948336
SVM	780	0.959007	0.959581	0.959359	0.914816	0.937246	0.948002
SVM	785	0.960128	0.959278	0.959607	0.915384	0.936875	0.948359
SVM	790	0.958847	0.959681	0.959359	0.914806	0.937383	0.947993
SVM	795	0.958367	0.959883	0.959297	0.914653	0.937647	0.947894
SVM	800	0.958367	0.960286	0.959545	0.915154	0.938235	0.948194
SVM	805	0.958367	0.961294	0.960163	0.916409	0.939708	0.948946
SVM	810	0.959007	0.960891	0.960163	0.916445	0.939156	0.948978
SVM	815	0.960128	0.959581	0.959792	0.915759	0.937314	0.948584
SVM	820	0.959488	0.960286	0.959978	0.916096	0.938303	0.948777
SVM	825	0.960448	0.960085	0.960225	0.916654	0.938067	0.949126
SVM	830	0.959808	0.961294	0.96072	0.917619	0.939793	0.949695
SVM	835	0.959327	0.960891	0.960287	0.916714	0.939175	0.949144
SVM	840	0.958687	0.96079	0.959978	0.91605	0.93899	0.948736
SVM	845	0.958207	0.96079	0.959792	0.915647	0.938961	0.948486
SVM	850	0.958527	0.961294	0.960225	0.916544	0.939717	0.949029
SVM	855	0.959007	0.961899	0.960782	0.917701	0.940631	0.94973
SVM	860	0.958046	0.961597	0.960225	0.916518	0.940132	0.949005
SVM	865	0.959007	0.961597	0.960596	0.917324	0.940188	0.949505
SVM	870	0.958527	0.961697	0.960473	0.917046	0.940308	0.94933
SVM	875	0.958687	0.961395	0.960349	0.916804	0.939874	0.949187
SVM	880	0.959007	0.960589	0.959978	0.916069	0.938715	0.948752
SVM	885	0.959007	0.961496	0.960534	0.917198	0.940041	0.949429
SVM	890	0.958687	0.961899	0.960658	0.917432	0.940613	0.949564
SVM	895	0.958847	0.961294	0.960349	0.916813	0.939736	0.949196
SVM	900	0.957886	0.961294	0.959978	0.916006	0.93968	0.948696
SVM	905	0.958207	0.961193	0.96004	0.916149	0.939551	0.948787
SVM	910	0.958367	0.960488	0.959668	0.915405	0.938529	0.948344
SVM	915	0.958367	0.961597	0.960349	0.916786	0.940151	0.949171
SVM	920	0.958207	0.962302	0.96072	0.917532	0.941176	0.949615
SVM	925	0.958367	0.961395	0.960225	0.916535	0.939856	0.949021
SVM	930	0.957726	0.961294	0.959916	0.915872	0.93967	0.948612
SVM	935	0.959007	0.960488	0.959916	0.915943	0.938568	0.948677
SVM	940	0.958687	0.960992	0.960101	0.916301	0.939285	0.948887
SVM	945	0.957246	0.961395	0.959792	0.915595	0.939789	0.948437
SVM	950	0.958527	0.963613	0.961648	0.919438	0.943123	0.950762
SVM	955	0.957246	0.963814	0.961277	0.918619	0.943349	0.950246
SVM	960	0.957566	0.964016	0.961524	0.919139	0.943664	0.950564
SVM	965	0.957246	0.963411	0.961029	0.918114	0.942754	0.949944
SVM	970	0.957886	0.962403	0.960658	0.91739	0.941306	0.949524
SVM	975	0.957246	0.962201	0.960287	0.916601	0.940973	0.94904
SVM	980	0.956765	0.961093	0.959421	0.914814	0.939318	0.947961
SVM	985	0.957406	0.961798	0.960101	0.916232	0.94039	0.948822
SVM	990	0.956125	0.961697	0.959545	0.915032	0.940167	0.948079
SVM	995	0.956605	0.962	0.959916	0.915813	0.940639	0.948555
SVM	1000	0.956926	0.961294	0.959607	0.9152	0.939623	0.948195

## Sheet: LightGBM
Classification algorithm	Number of features	SN	SP	ACC	MCC	Precision	F1-measure
DT	5	0.958527	0.961193	0.960163	0.916418	0.93957	0.948954
DT	10	0.968615	0.971475	0.97037	0.93773	0.955306	0.961915
DT	15	0.972938	0.97087	0.971669	0.940575	0.954595	0.96368
DT	20	0.972458	0.969862	0.970865	0.938911	0.953076	0.962669
DT	25	0.972778	0.971374	0.971916	0.941073	0.955339	0.96398
DT	30	0.973259	0.970668	0.971669	0.940589	0.95431	0.963691
DT	35	0.971177	0.974196	0.97303	0.943293	0.9595	0.965303
DT	40	0.973259	0.973692	0.973525	0.944388	0.958826	0.965989
DT	45	0.971978	0.974196	0.973339	0.943958	0.959532	0.965715
DT	50	0.972458	0.972079	0.972226	0.941692	0.956378	0.964351
DT	55	0.968455	0.974599	0.972226	0.941542	0.96	0.964209
DT	60	0.973098	0.972483	0.972721	0.942733	0.957008	0.964986
DT	65	0.972938	0.972886	0.972906	0.943106	0.957604	0.96521
DT	70	0.971978	0.972987	0.972597	0.942433	0.957715	0.964794
DT	75	0.968935	0.971878	0.970741	0.938504	0.955924	0.962386
DT	80	0.971337	0.969459	0.970184	0.937469	0.952426	0.961788
DT	85	0.972778	0.972382	0.972535	0.942339	0.956844	0.964745
DT	90	0.970376	0.973591	0.972349	0.941864	0.958557	0.964431
DT	95	0.971017	0.972483	0.971916	0.940999	0.95692	0.963917
DT	100	0.971177	0.971374	0.971298	0.939738	0.955269	0.963157
DT	105	0.972138	0.971475	0.971731	0.940665	0.955461	0.963727
DT	110	0.973098	0.974499	0.973958	0.945271	0.960032	0.966521
DT	115	0.971817	0.97218	0.97204	0.941285	0.956501	0.964098
DT	120	0.970536	0.96714	0.968452	0.933902	0.948959	0.959626
DT	125	0.970216	0.97218	0.971422	0.939951	0.956433	0.963275
DT	130	0.97454	0.97087	0.972288	0.941912	0.954667	0.964501
DT	135	0.969095	0.973188	0.971607	0.94029	0.957898	0.963464
DT	140	0.969255	0.968955	0.969071	0.935099	0.95158	0.960336
DT	145	0.973259	0.971374	0.972102	0.941474	0.95536	0.964226
DT	150	0.972618	0.969761	0.970865	0.938919	0.952934	0.962675
DT	155	0.970536	0.969056	0.969628	0.936296	0.95179	0.961072
DT	160	0.968455	0.968753	0.968638	0.934177	0.951243	0.959771
DT	165	0.971337	0.970567	0.970865	0.938859	0.954074	0.962628
DT	170	0.968935	0.970366	0.969813	0.936602	0.953664	0.961239
DT	175	0.970216	0.971071	0.970741	0.938557	0.954775	0.962433
DT	180	0.969095	0.971979	0.970865	0.938764	0.956082	0.962545
DT	185	0.971657	0.970467	0.970927	0.939	0.953938	0.962716
DT	190	0.968295	0.972987	0.971174	0.93937	0.957561	0.962898
DT	195	0.969416	0.96835	0.968762	0.934476	0.950691	0.959962
DT	200	0.972298	0.971071	0.971545	0.940293	0.954867	0.963504
DT	205	0.972298	0.969257	0.970432	0.93802	0.952172	0.96213
DT	210	0.970697	0.971273	0.97105	0.939211	0.955097	0.962834
DT	215	0.971337	0.969358	0.970122	0.937343	0.952276	0.961712
DT	220	0.971497	0.971071	0.971236	0.939625	0.954832	0.963092
DT	225	0.972778	0.970265	0.971236	0.939683	0.953689	0.963139
DT	230	0.972938	0.967947	0.969875	0.93692	0.950266	0.961468
DT	235	0.970857	0.969056	0.969751	0.936563	0.951805	0.961237
DT	240	0.970056	0.96966	0.969813	0.936652	0.952666	0.961282
DT	245	0.970376	0.969459	0.969813	0.936667	0.952381	0.961294
DT	250	0.969416	0.971273	0.970555	0.938143	0.95504	0.962174
DT	255	0.971978	0.967342	0.969133	0.935361	0.949327	0.960519
DT	260	0.973579	0.971575	0.972349	0.941994	0.955674	0.964544
DT	265	0.966533	0.967947	0.967401	0.931562	0.949953	0.958171
DT	270	0.973259	0.968854	0.970555	0.93832	0.95162	0.962318
DT	275	0.972138	0.968854	0.970122	0.937382	0.951567	0.961743
DT	280	0.967334	0.972281	0.97037	0.93768	0.95646	0.961866
DT	285	0.969896	0.968652	0.969133	0.935256	0.951162	0.960438
DT	290	0.972618	0.970164	0.971112	0.939423	0.953532	0.962981
DT	295	0.968135	0.969156	0.968762	0.934416	0.951826	0.959911
DT	300	0.970056	0.971475	0.970927	0.93893	0.95537	0.962657
DT	305	0.968295	0.971374	0.970184	0.937336	0.955141	0.961673
DT	310	0.969255	0.968148	0.968576	0.934089	0.950385	0.959727
DT	315	0.969416	0.968048	0.968576	0.934097	0.950243	0.959734
DT	320	0.967494	0.969056	0.968452	0.933754	0.951646	0.959505
DT	325	0.969416	0.971273	0.970555	0.938143	0.95504	0.962174
DT	330	0.968615	0.968854	0.968762	0.934438	0.9514	0.95993
DT	335	0.970056	0.970265	0.970184	0.937411	0.953565	0.96174
DT	340	0.972138	0.970064	0.970865	0.938896	0.953361	0.962658
DT	345	0.969255	0.969963	0.969689	0.936363	0.953078	0.961099
DT	350	0.971337	0.972281	0.971916	0.941012	0.956631	0.963928
DT	355	0.969576	0.969761	0.969689	0.936377	0.952793	0.961111
DT	360	0.968295	0.970971	0.969937	0.936828	0.954538	0.961367
DT	365	0.970056	0.969358	0.969628	0.936273	0.952216	0.961053
DT	370	0.969736	0.972684	0.971545	0.940187	0.957168	0.963411
DT	375	0.972298	0.970467	0.971174	0.939535	0.953967	0.963045
DT	380	0.967974	0.968753	0.968452	0.933776	0.95122	0.959524
DT	385	0.970056	0.967947	0.968762	0.934507	0.950125	0.959987
DT	390	0.971817	0.970467	0.970988	0.939134	0.953945	0.962798
DT	395	0.971978	0.971475	0.971669	0.940532	0.955454	0.963645
DT	400	0.969255	0.966536	0.967586	0.932075	0.948003	0.958511
DT	405	0.969255	0.971676	0.970741	0.938517	0.955636	0.962398
DT	410	0.970216	0.968652	0.969256	0.935523	0.951177	0.960602
DT	415	0.972298	0.971676	0.971916	0.941052	0.955769	0.963963
DT	420	0.970376	0.966233	0.967834	0.932637	0.947615	0.958861
DT	425	0.967494	0.968955	0.96839	0.933628	0.951496	0.959428
DT	430	0.966533	0.968148	0.967524	0.931814	0.950252	0.958323
DT	435	0.971017	0.971979	0.971607	0.940365	0.956165	0.963534
DT	440	0.969416	0.970064	0.969813	0.936623	0.953236	0.961258
DT	445	0.968775	0.971273	0.970308	0.937609	0.955012	0.961844
DT	450	0.968455	0.972079	0.970679	0.938358	0.956206	0.962291
DT	455	0.968455	0.970265	0.969566	0.936075	0.953492	0.960915
DT	460	0.969255	0.971575	0.970679	0.93839	0.955485	0.962321
DT	465	0.967014	0.970064	0.968885	0.93462	0.953125	0.960019
DT	470	0.969416	0.970567	0.970122	0.937256	0.953987	0.961639
DT	475	0.969416	0.96966	0.969566	0.936117	0.952636	0.960952
DT	480	0.970376	0.968451	0.969195	0.935405	0.950887	0.960533
DT	485	0.967974	0.96714	0.967463	0.931757	0.948831	0.958307
DT	490	0.969736	0.966939	0.968019	0.93298	0.948622	0.959062
DT	495	0.972458	0.970164	0.97105	0.939289	0.953525	0.962898
DT	500	0.967814	0.967443	0.967586	0.932002	0.94927	0.958452
DT	505	0.969736	0.967342	0.968267	0.933484	0.949216	0.959366
DT	510	0.969095	0.970164	0.969751	0.936482	0.953371	0.961169
DT	515	0.968935	0.971071	0.970246	0.937489	0.954718	0.961774
DT	520	0.969416	0.968753	0.969009	0.93498	0.951288	0.960266
DT	525	0.969416	0.968652	0.968947	0.934854	0.951139	0.96019
DT	530	0.969255	0.969761	0.969566	0.93611	0.952778	0.960946
DT	535	0.967814	0.967846	0.967834	0.932506	0.949866	0.958756
DT	540	0.969255	0.967342	0.968081	0.933081	0.949192	0.959119
DT	545	0.969095	0.968552	0.968762	0.93446	0.950974	0.959949
DT	550	0.967814	0.967745	0.967772	0.93238	0.949717	0.95868
DT	555	0.970536	0.971374	0.97105	0.939204	0.95524	0.962828
DT	560	0.969576	0.970265	0.969999	0.93701	0.953543	0.961493
DT	565	0.970697	0.970366	0.970494	0.938072	0.953744	0.962146
DT	570	0.969095	0.967644	0.968205	0.933325	0.949631	0.959265
DT	575	0.966533	0.966233	0.966349	0.929418	0.947418	0.95688
DT	580	0.969896	0.970769	0.970432	0.93791	0.954309	0.962039
DT	585	0.969255	0.967644	0.968267	0.933459	0.949639	0.959347
DT	590	0.967654	0.967846	0.967772	0.932372	0.949859	0.958674
DT	595	0.969896	0.968753	0.969195	0.935382	0.951311	0.960514
DT	600	0.967174	0.968249	0.967834	0.932476	0.950433	0.95873
DT	605	0.968775	0.969156	0.969009	0.93495	0.951857	0.960241
DT	610	0.969416	0.96966	0.969566	0.936117	0.952636	0.960952
DT	615	0.969255	0.968955	0.969071	0.935099	0.95158	0.960336
DT	620	0.970216	0.972684	0.971731	0.940586	0.957188	0.963658
DT	625	0.969576	0.972987	0.971669	0.940435	0.957615	0.963558
DT	630	0.969896	0.969459	0.969628	0.936266	0.952358	0.961047
DT	635	0.971978	0.968854	0.970061	0.937248	0.95156	0.96166
DT	640	0.968135	0.969156	0.968762	0.934416	0.951826	0.959911
DT	645	0.970857	0.967544	0.968823	0.934674	0.949569	0.960095
DT	650	0.967974	0.968652	0.96839	0.93365	0.95107	0.959448
DT	655	0.967334	0.967241	0.967277	0.931348	0.948948	0.958052
DT	660	0.970056	0.969156	0.969504	0.93602	0.951917	0.960901
DT	665	0.967654	0.967846	0.967772	0.932372	0.949859	0.958674
DT	670	0.971337	0.971777	0.971607	0.940378	0.955878	0.963545
DT	675	0.972298	0.970366	0.971112	0.939408	0.953817	0.962969
DT	680	0.970056	0.96956	0.969751	0.936526	0.952516	0.961206
DT	685	0.966853	0.969963	0.968762	0.934359	0.952967	0.95986
DT	690	0.971337	0.969963	0.970494	0.938101	0.953174	0.96217
DT	695	0.965733	0.970769	0.968823	0.934441	0.954121	0.959892
DT	700	0.968935	0.969963	0.969566	0.936096	0.953063	0.960934
DT	705	0.967654	0.970668	0.969504	0.935914	0.954057	0.960808
DT	710	0.970536	0.967745	0.968823	0.934657	0.949851	0.960082
DT	715	0.970056	0.968753	0.969256	0.935516	0.951319	0.960596
DT	720	0.970216	0.968249	0.969009	0.935019	0.95058	0.960298
DT	725	0.965572	0.969358	0.967896	0.932531	0.952005	0.958741
DT	730	0.970536	0.969056	0.969628	0.936296	0.95179	0.961072
DT	735	0.968135	0.967745	0.967896	0.932648	0.949733	0.958845
DT	740	0.966053	0.967846	0.967153	0.931034	0.94978	0.957847
DT	745	0.965893	0.967241	0.96672	0.930142	0.948875	0.957308
DT	750	0.971017	0.970467	0.970679	0.938465	0.953909	0.962387
DT	755	0.967974	0.969358	0.968823	0.934535	0.952118	0.959981
DT	760	0.968135	0.968451	0.968329	0.933531	0.950778	0.959378
DT	765	0.967334	0.968854	0.968267	0.933368	0.951339	0.95927
DT	770	0.967974	0.96714	0.967463	0.931757	0.948831	0.958307
DT	775	0.966693	0.96956	0.968452	0.933719	0.952358	0.959472
DT	780	0.968135	0.968249	0.968205	0.933279	0.950479	0.959226
DT	785	0.968775	0.971575	0.970494	0.93799	0.955464	0.962074
DT	790	0.970376	0.970164	0.970246	0.937551	0.95343	0.961828
DT	795	0.968935	0.970769	0.970061	0.937109	0.954266	0.961545
DT	800	0.968775	0.972785	0.971236	0.939515	0.957278	0.962992
DT	805	0.967014	0.970064	0.968885	0.93462	0.953125	0.960019
DT	810	0.966853	0.967947	0.967524	0.931829	0.949969	0.958337
DT	815	0.970216	0.969459	0.969751	0.936533	0.952373	0.961212
DT	820	0.969896	0.968652	0.969133	0.935256	0.951162	0.960438
DT	825	0.969576	0.968451	0.968885	0.934736	0.950848	0.960121
DT	830	0.970536	0.969761	0.970061	0.937179	0.952838	0.961606
DT	835	0.966053	0.965528	0.965731	0.928134	0.946353	0.956101
DT	840	0.967814	0.967241	0.967463	0.931749	0.948972	0.9583
DT	845	0.970536	0.969257	0.969751	0.936548	0.952089	0.961224
DT	850	0.965412	0.970467	0.968514	0.933793	0.953654	0.959497
DT	855	0.967334	0.970064	0.969009	0.934887	0.95314	0.960184
DT	860	0.969736	0.967544	0.96839	0.933735	0.949514	0.959518
DT	865	0.966693	0.967745	0.967339	0.931443	0.949662	0.958102
DT	870	0.969576	0.970467	0.970122	0.937263	0.953844	0.961645
DT	875	0.968775	0.969056	0.968947	0.934824	0.951707	0.960165
DT	880	0.966053	0.969156	0.967957	0.932678	0.951727	0.958837
DT	885	0.966693	0.969761	0.968576	0.933973	0.952659	0.959625
DT	890	0.968935	0.968552	0.9687	0.934326	0.950967	0.959867
DT	895	0.966053	0.967644	0.96703	0.930781	0.949481	0.957695
DT	900	0.967014	0.965225	0.965916	0.928562	0.945959	0.95637
DT	905	0.967974	0.968652	0.96839	0.93365	0.95107	0.959448
DT	910	0.970697	0.970265	0.970432	0.937945	0.953594	0.96207
DT	915	0.967334	0.970769	0.969442	0.935774	0.954194	0.960719
DT	920	0.968135	0.971071	0.969937	0.936822	0.954682	0.961361
DT	925	0.967974	0.96966	0.969009	0.934914	0.952569	0.96021
DT	930	0.969576	0.970064	0.969875	0.936757	0.953243	0.96134
DT	935	0.966053	0.968249	0.967401	0.931539	0.950378	0.958151
DT	940	0.969416	0.97087	0.970308	0.937636	0.954438	0.961868
DT	945	0.966533	0.970769	0.969133	0.935107	0.954157	0.960305
DT	950	0.966053	0.96835	0.967463	0.931666	0.950528	0.958227
DT	955	0.968295	0.966737	0.967339	0.931522	0.948252	0.958168
DT	960	0.971017	0.967947	0.969133	0.935311	0.950172	0.960482
DT	965	0.968615	0.96583	0.966906	0.930658	0.946932	0.957651
DT	970	0.967334	0.966334	0.96672	0.930214	0.947608	0.957369
DT	975	0.967494	0.964721	0.965792	0.928337	0.945244	0.95624
DT	980	0.967974	0.96835	0.968205	0.933271	0.950621	0.959219
DT	985	0.968775	0.967443	0.967957	0.932805	0.949317	0.958948
DT	990	0.967174	0.966536	0.966782	0.930332	0.947897	0.957438
DT	995	0.969416	0.967241	0.968081	0.93309	0.949052	0.959125
DT	1000	0.970536	0.969761	0.970061	0.937179	0.952838	0.961606
KNN	5	0.970376	0.961899	0.965174	0.927259	0.941286	0.95561
KNN	10	0.983507	0.979135	0.980824	0.959769	0.967396	0.975385
KNN	15	0.985428	0.980446	0.98237	0.963018	0.969439	0.977368
KNN	20	0.984307	0.97843	0.9807	0.959545	0.966357	0.97525
KNN	25	0.984628	0.982764	0.983484	0.96529	0.972943	0.97875
KNN	30	0.985909	0.980143	0.98237	0.963035	0.968996	0.977379
KNN	35	0.982546	0.978127	0.979834	0.9577	0.965843	0.974123
KNN	40	0.982866	0.976212	0.978783	0.955556	0.962975	0.972819
KNN	45	0.982386	0.974499	0.977545	0.953007	0.960394	0.971266
KNN	50	0.980624	0.97591	0.977731	0.95331	0.962439	0.971447
KNN	55	0.979343	0.974095	0.976123	0.949964	0.959674	0.969409
KNN	60	0.982706	0.972886	0.976679	0.951257	0.958008	0.9702
KNN	65	0.981906	0.973289	0.976618	0.951092	0.958574	0.9701
KNN	70	0.980624	0.973491	0.976246	0.950274	0.958823	0.969601
KNN	75	0.984307	0.96956	0.975257	0.948461	0.953171	0.968489
KNN	80	0.982386	0.972483	0.976308	0.950486	0.957397	0.96973
KNN	85	0.985588	0.973289	0.97804	0.954171	0.958723	0.97197
KNN	90	0.981585	0.970668	0.974886	0.947555	0.95468	0.967946
KNN	95	0.982386	0.970064	0.974824	0.947474	0.953825	0.967895
KNN	100	0.984468	0.970366	0.975813	0.949596	0.954362	0.969181
KNN	105	0.983347	0.970164	0.975257	0.948405	0.954016	0.968459
KNN	110	0.982706	0.969358	0.974514	0.946866	0.952802	0.967523
KNN	115	0.982066	0.966737	0.972659	0.943083	0.94894	0.965219
KNN	120	0.98703	0.964822	0.973401	0.944912	0.946415	0.966296
KNN	125	0.983347	0.964016	0.971483	0.94081	0.94506	0.963823
KNN	130	0.985268	0.962806	0.971483	0.940952	0.943422	0.963891
KNN	135	0.981745	0.965931	0.97204	0.941817	0.947751	0.964449
KNN	140	0.984468	0.958069	0.968267	0.934495	0.936624	0.95995
KNN	145	0.983827	0.959379	0.968823	0.935544	0.938445	0.9606
KNN	150	0.985108	0.959178	0.969195	0.936388	0.938234	0.9611
KNN	155	0.98751	0.958774	0.969875	0.937941	0.937804	0.962015
KNN	160	0.98703	0.954642	0.967153	0.932533	0.931963	0.958706
KNN	165	0.984788	0.958472	0.968638	0.935257	0.937214	0.960412
KNN	170	0.98767	0.958875	0.969999	0.938199	0.937956	0.962171
KNN	175	0.988631	0.955146	0.968081	0.934509	0.932769	0.959888
KNN	180	0.986869	0.95575	0.967772	0.933734	0.933505	0.959446
KNN	185	0.982066	0.957464	0.966968	0.931716	0.935622	0.958281
KNN	190	0.985268	0.956658	0.96771	0.933465	0.93468	0.959308
KNN	195	0.984628	0.952021	0.964617	0.927322	0.928151	0.955556
KNN	200	0.986549	0.952525	0.965669	0.929574	0.928981	0.9569
KNN	205	0.98735	0.948392	0.963442	0.925315	0.92333	0.954268
KNN	210	0.988471	0.948795	0.964122	0.926761	0.923963	0.955129
KNN	215	0.989271	0.939321	0.958617	0.91625	0.911209	0.948637
KNN	220	0.984788	0.946175	0.961091	0.920467	0.920108	0.95135
KNN	225	0.988311	0.941236	0.959421	0.917666	0.913694	0.949538
KNN	230	0.98783	0.939421	0.958122	0.915115	0.911226	0.947983
KNN	235	0.988311	0.941941	0.959854	0.918497	0.914641	0.95005
KNN	240	0.98799	0.935188	0.955586	0.910301	0.905622	0.945015
KNN	245	0.988631	0.934482	0.9554	0.910038	0.904748	0.944831
KNN	250	0.98783	0.933978	0.954782	0.908752	0.904015	0.944066
KNN	255	0.985588	0.937406	0.956019	0.910801	0.908353	0.945396
KNN	260	0.98799	0.928132	0.951256	0.90212	0.896411	0.939976
KNN	265	0.98719	0.923697	0.948225	0.896319	0.890639	0.936432
KNN	270	0.984468	0.930249	0.951194	0.901477	0.89883	0.939702
KNN	275	0.988311	0.912005	0.941482	0.88405	0.876082	0.928819
KNN	280	0.986869	0.921379	0.946678	0.893385	0.887657	0.934638
KNN	285	0.988631	0.910594	0.94074	0.882753	0.87438	0.928002
KNN	290	0.98751	0.907872	0.938637	0.878704	0.870922	0.925559
KNN	295	0.98735	0.910896	0.940431	0.881947	0.87461	0.927567
KNN	300	0.98751	0.899808	0.933688	0.869751	0.861193	0.920036
KNN	305	0.989111	0.908275	0.939503	0.880589	0.871596	0.926643
KNN	310	0.989432	0.908679	0.939874	0.881326	0.872124	0.927082
KNN	315	0.990232	0.885697	0.926079	0.856829	0.84504	0.911893
KNN	320	0.98799	0.885092	0.924842	0.854126	0.844049	0.910365
KNN	325	0.989592	0.900615	0.934987	0.872519	0.862406	0.921631
KNN	330	0.990713	0.878843	0.922059	0.849915	0.837326	0.907584
KNN	335	0.989111	0.871485	0.916924	0.840617	0.828905	0.901949
KNN	340	0.991673	0.865235	0.914079	0.836421	0.822444	0.899165
KNN	345	0.989912	0.860196	0.910306	0.829517	0.816753	0.895034
KNN	350	0.989752	0.858583	0.909254	0.82769	0.815005	0.893919
KNN	355	0.990552	0.839633	0.897934	0.809018	0.795422	0.882328
KNN	360	0.990552	0.843262	0.900161	0.812699	0.799122	0.884599
KNN	365	0.990232	0.846487	0.902017	0.815683	0.802387	0.886468
KNN	370	0.988951	0.831368	0.892243	0.799165	0.786852	0.876401
KNN	375	0.990713	0.837416	0.896635	0.806929	0.793205	0.881025
KNN	380	0.989912	0.832073	0.893047	0.800791	0.787717	0.877315
KNN	385	0.991673	0.814132	0.882717	0.784708	0.770561	0.867245
KNN	390	0.992794	0.832577	0.89447	0.804053	0.788704	0.879059
KNN	395	0.990232	0.822195	0.887109	0.791255	0.778057	0.871415
KNN	400	0.993275	0.822095	0.888222	0.79409	0.778489	0.872863
KNN	405	0.991994	0.815644	0.883768	0.786501	0.772059	0.868316
KNN	410	0.991833	0.801129	0.874799	0.772231	0.758418	0.859561
KNN	415	0.992794	0.790747	0.868799	0.763233	0.749154	0.853936
KNN	420	0.994075	0.789638	0.868613	0.763446	0.748403	0.85392
KNN	425	0.993595	0.778047	0.861314	0.752032	0.738075	0.846983
KNN	430	0.992634	0.797198	0.872696	0.769238	0.754963	0.857637
KNN	435	0.990392	0.801834	0.874675	0.771501	0.758803	0.859266
KNN	440	0.990713	0.759097	0.848571	0.731535	0.721348	0.83484
KNN	445	0.993435	0.739643	0.837684	0.716597	0.706043	0.825439
KNN	450	0.993114	0.762524	0.851602	0.737117	0.724702	0.837938
KNN	455	0.992794	0.739038	0.837065	0.715395	0.705427	0.824797
KNN	460	0.990072	0.734402	0.833168	0.70843	0.701179	0.820952
KNN	465	0.992474	0.72533	0.828529	0.702806	0.694609	0.817247
KNN	470	0.992794	0.738232	0.836571	0.71467	0.704786	0.824358
KNN	475	0.992794	0.687028	0.805147	0.66971	0.666308	0.797428
KNN	480	0.991513	0.676444	0.798157	0.659296	0.658583	0.791462
KNN	485	0.992314	0.721701	0.82624	0.699421	0.691784	0.815234
KNN	490	0.992794	0.63169	0.771186	0.62327	0.629186	0.770234
KNN	495	0.993755	0.684508	0.803971	0.668576	0.664739	0.796611
KNN	500	0.993435	0.603871	0.754361	0.601339	0.612197	0.757555
KNN	505	0.993595	0.632396	0.771929	0.624737	0.629821	0.770951
KNN	510	0.993275	0.638645	0.77564	0.62953	0.633735	0.773779
KNN	515	0.994235	0.636226	0.774527	0.628597	0.63241	0.773081
KNN	520	0.993275	0.642173	0.777805	0.632447	0.636009	0.775472
KNN	525	0.993915	0.613446	0.760423	0.609626	0.618104	0.762203
KNN	530	0.993275	0.585526	0.743041	0.586439	0.601357	0.749155
KNN	535	0.993755	0.617579	0.762897	0.612803	0.6206	0.76405
KNN	540	0.994075	0.634513	0.773413	0.62701	0.631279	0.772187
KNN	545	0.994556	0.595504	0.74966	0.595886	0.607492	0.754266
KNN	550	0.993435	0.615765	0.76166	0.610968	0.619409	0.763053
KNN	555	0.994235	0.58099	0.740628	0.583932	0.598977	0.747577
KNN	560	0.994556	0.57716	0.738402	0.58126	0.596867	0.746021
KNN	565	0.995516	0.589054	0.746072	0.591828	0.603944	0.751799
KNN	570	0.992794	0.563955	0.729618	0.568765	0.589018	0.739372
KNN	575	0.992634	0.571414	0.734133	0.574478	0.593149	0.742573
KNN	580	0.994235	0.53422	0.711926	0.54718	0.573315	0.727262
KNN	585	0.993275	0.57595	0.737164	0.578818	0.595869	0.744881
KNN	590	0.994716	0.551557	0.722751	0.561276	0.582685	0.734887
KNN	595	0.994876	0.545711	0.719226	0.556895	0.579571	0.732449
KNN	600	0.993435	0.565165	0.730607	0.570467	0.589846	0.740202
KNN	605	0.994235	0.544703	0.71836	0.555348	0.578874	0.731719
KNN	610	0.994556	0.562645	0.729494	0.569791	0.58872	0.739625
KNN	615	0.995516	0.491584	0.686255	0.515886	0.552082	0.710271
KNN	620	0.994556	0.534724	0.712359	0.547956	0.573658	0.727624
KNN	625	0.994556	0.519	0.702709	0.535773	0.56551	0.721036
KNN	630	0.995196	0.537244	0.714153	0.550681	0.575143	0.72899
KNN	635	0.994075	0.540571	0.715761	0.551933	0.57663	0.729881
KNN	640	0.995677	0.516379	0.701534	0.535113	0.564452	0.720468
KNN	645	0.993435	0.534523	0.711803	0.546457	0.573277	0.727017
KNN	650	0.995677	0.508215	0.696524	0.528831	0.560332	0.717103
KNN	655	0.993915	0.513658	0.699183	0.530869	0.562636	0.718528
KNN	660	0.995356	0.48735	0.683595	0.512451	0.549991	0.708497
KNN	665	0.995356	0.475255	0.676172	0.503225	0.544213	0.703685
KNN	670	0.996157	0.481201	0.680131	0.508764	0.547238	0.70641
KNN	675	0.994396	0.466687	0.670543	0.495483	0.539953	0.699876
KNN	680	0.995677	0.492692	0.686997	0.516933	0.552662	0.710791
KNN	685	0.994716	0.479085	0.678275	0.505338	0.54587	0.704908
KNN	690	0.994396	0.456406	0.664234	0.487662	0.535206	0.695876
KNN	695	0.995677	0.419111	0.641841	0.461079	0.518988	0.682322
KNN	700	0.995356	0.450156	0.66077	0.484156	0.532602	0.693905
KNN	705	0.996958	0.428989	0.648398	0.470242	0.523589	0.68659
KNN	710	0.996958	0.387259	0.622789	0.438763	0.505973	0.671267
KNN	715	0.996317	0.396835	0.628418	0.445113	0.509749	0.674435
KNN	720	0.996477	0.419514	0.642398	0.462453	0.519362	0.682833
KNN	725	0.996157	0.386151	0.621799	0.436815	0.50532	0.670511
KNN	730	0.995516	0.394416	0.626624	0.442187	0.508548	0.6732
KNN	735	0.995677	0.392198	0.625325	0.440728	0.507675	0.672471
KNN	740	0.995837	0.41266	0.637944	0.456418	0.516271	0.680007
KNN	745	0.995677	0.400262	0.630273	0.446828	0.511012	0.675392
KNN	750	0.996157	0.37849	0.617098	0.431017	0.50222	0.667776
KNN	755	0.995356	0.38857	0.622974	0.43754	0.506106	0.671021
KNN	760	0.995837	0.4051	0.633304	0.450704	0.513076	0.67723
KNN	765	0.995837	0.415382	0.639614	0.458474	0.517431	0.681012
KNN	770	0.995837	0.389981	0.624026	0.439271	0.506805	0.671743
KNN	775	0.997118	0.350569	0.600334	0.411205	0.491476	0.658419
KNN	780	0.997118	0.36206	0.607386	0.419928	0.495938	0.662412
KNN	785	0.996317	0.398347	0.629346	0.446255	0.510377	0.674984
KNN	790	0.996477	0.386453	0.622108	0.437488	0.505524	0.670763
KNN	795	0.996317	0.391694	0.625263	0.441228	0.507628	0.672576
KNN	800	0.996317	0.378792	0.617345	0.43147	0.502382	0.667955
KNN	805	0.996958	0.356416	0.60386	0.415416	0.493696	0.660373
KNN	810	0.997118	0.350066	0.600025	0.410822	0.491282	0.658245
KNN	815	0.996157	0.351275	0.600396	0.410352	0.491507	0.658237
KNN	820	0.995516	0.40248	0.631572	0.448288	0.511898	0.676128
KNN	825	0.995837	0.359742	0.605468	0.416337	0.49471	0.661033
KNN	830	0.996477	0.37849	0.617221	0.431465	0.5023	0.667919
KNN	835	0.997278	0.34563	0.597365	0.407681	0.489623	0.656789
KNN	840	0.996797	0.338272	0.592664	0.401368	0.486708	0.654058
KNN	845	0.996637	0.387058	0.622541	0.438167	0.505811	0.671051
KNN	850	0.997438	0.360448	0.60652	0.419163	0.495387	0.661991
KNN	855	0.996958	0.387663	0.623036	0.439067	0.506138	0.671412
KNN	860	0.996157	0.346134	0.597241	0.406433	0.489534	0.656466
KNN	865	0.995516	0.367806	0.610293	0.422012	0.497798	0.663713
KNN	870	0.996958	0.360952	0.606644	0.418858	0.495464	0.661953
KNN	875	0.996477	0.366798	0.610046	0.422608	0.497641	0.663787
KNN	880	0.996637	0.318516	0.580478	0.385979	0.479322	0.647322
KNN	885	0.996637	0.374156	0.614623	0.428409	0.500603	0.666453
KNN	890	0.995837	0.369721	0.611592	0.423919	0.498637	0.66453
KNN	895	0.996157	0.360548	0.606087	0.417408	0.495105	0.661457
KNN	900	0.997278	0.298155	0.56823	0.371211	0.47214	0.640873
KNN	905	0.996317	0.310251	0.575281	0.37911	0.476234	0.644433
KNN	910	0.996157	0.327991	0.586107	0.392546	0.482697	0.65029
KNN	915	0.997118	0.33162	0.588705	0.396756	0.48429	0.651939
KNN	920	0.997278	0.311158	0.576209	0.381279	0.476803	0.645155
KNN	925	0.997278	0.298861	0.568663	0.371759	0.472391	0.641104
KNN	930	0.995036	0.320331	0.580972	0.384966	0.479586	0.647224
KNN	935	0.997278	0.291402	0.564085	0.365952	0.469754	0.638671
KNN	940	0.995516	0.306824	0.572869	0.375226	0.474798	0.642949
KNN	945	0.997278	0.289991	0.563219	0.36485	0.469259	0.638213
KNN	950	0.996317	0.307328	0.573488	0.376845	0.475179	0.643467
KNN	955	0.996637	0.28485	0.559817	0.35981	0.467302	0.636271
KNN	960	0.997278	0.283641	0.559322	0.35988	0.467042	0.636159
KNN	965	0.998239	0.285254	0.560683	0.362673	0.467842	0.637098
KNN	970	0.996317	0.292914	0.564642	0.365624	0.470046	0.638743
KNN	975	0.997278	0.291704	0.564271	0.366188	0.46986	0.638769
KNN	980	0.996958	0.303699	0.571508	0.375018	0.474037	0.642551
KNN	985	0.996477	0.293418	0.565013	0.366269	0.470264	0.638977
KNN	990	0.996958	0.318214	0.580416	0.38623	0.479292	0.647362
KNN	995	0.996637	0.307529	0.573735	0.377493	0.475332	0.643673
KNN	1000	0.996317	0.300877	0.569529	0.371835	0.472868	0.641344
RF	5	0.957086	0.95444	0.955462	0.906836	0.929694	0.943191
RF	10	0.966373	0.96704	0.966782	0.930292	0.948601	0.957405
RF	15	0.966373	0.974095	0.971112	0.939177	0.959154	0.96275
RF	20	0.965893	0.975809	0.971978	0.940954	0.961735	0.963809
RF	25	0.969095	0.970467	0.969937	0.936862	0.953822	0.961398
RF	30	0.968135	0.974398	0.971978	0.941021	0.959683	0.96389
RF	35	0.967654	0.976414	0.97303	0.943181	0.962721	0.965181
RF	40	0.969095	0.975507	0.97303	0.943223	0.961398	0.965231
RF	45	0.967654	0.978329	0.974205	0.94562	0.965644	0.966648
RF	50	0.967014	0.97591	0.972473	0.94201	0.961931	0.964465
RF	55	0.964612	0.976111	0.971669	0.940279	0.962147	0.963378
RF	60	0.964772	0.977724	0.972721	0.942468	0.964617	0.964695
RF	65	0.965893	0.972483	0.969937	0.936737	0.956701	0.961275
RF	70	0.965412	0.979034	0.973772	0.944671	0.966651	0.966031
RF	75	0.96253	0.978127	0.972102	0.941134	0.965157	0.963842
RF	80	0.96301	0.981453	0.974329	0.9458	0.970313	0.966648
RF	85	0.965572	0.981353	0.975257	0.947776	0.970233	0.967897
RF	90	0.96205	0.979639	0.972844	0.942677	0.967472	0.964753
RF	95	0.96269	0.977018	0.971483	0.939848	0.963462	0.963076
RF	100	0.96253	0.981252	0.97402	0.945146	0.969985	0.966243
RF	105	0.963331	0.983167	0.975504	0.948273	0.97299	0.968136
RF	110	0.963651	0.978329	0.972659	0.942316	0.965506	0.964578
RF	115	0.961569	0.979236	0.972411	0.941764	0.966833	0.964194
RF	120	0.96285	0.980647	0.973772	0.944631	0.969057	0.965944
RF	125	0.96253	0.980748	0.97371	0.944498	0.969203	0.965855
RF	130	0.961409	0.978833	0.972102	0.941115	0.966205	0.963801
RF	135	0.961249	0.98095	0.973339	0.943705	0.969477	0.965345
RF	140	0.96189	0.982058	0.974267	0.94566	0.971221	0.966533
RF	145	0.961729	0.981151	0.973648	0.944359	0.969805	0.96575
RF	150	0.963491	0.978631	0.972782	0.942571	0.965966	0.964727
RF	155	0.960608	0.975809	0.969937	0.936584	0.961532	0.96107
RF	160	0.959167	0.983671	0.974205	0.945517	0.973667	0.966363
RF	165	0.958687	0.983469	0.973896	0.944862	0.973338	0.965957
RF	170	0.960288	0.984578	0.975195	0.94761	0.975122	0.967648
RF	175	0.959007	0.985687	0.97538	0.948005	0.976839	0.967841
RF	180	0.958847	0.986695	0.975937	0.949188	0.978431	0.96854
RF	185	0.958207	0.98478	0.974514	0.946172	0.975387	0.966721
RF	190	0.959007	0.982965	0.97371	0.944471	0.972556	0.965734
RF	195	0.956765	0.980849	0.971545	0.939896	0.969181	0.962933
RF	200	0.957406	0.985586	0.9747	0.946568	0.976642	0.966928
RF	205	0.957886	0.983973	0.973896	0.944862	0.974108	0.965929
RF	210	0.957566	0.982965	0.973154	0.943292	0.972516	0.964983
RF	215	0.957886	0.981857	0.972597	0.942118	0.970789	0.964294
RF	220	0.956926	0.984377	0.973772	0.944602	0.974719	0.96574
RF	225	0.957246	0.984679	0.974081	0.945256	0.975204	0.966141
RF	230	0.955484	0.983973	0.972968	0.9429	0.974045	0.964675
RF	235	0.955484	0.98226	0.971916	0.940674	0.97135	0.963352
RF	240	0.956605	0.987199	0.97538	0.948022	0.979184	0.967763
RF	245	0.956926	0.987804	0.975875	0.949074	0.980154	0.968401
RF	250	0.955164	0.989416	0.976185	0.94976	0.982702	0.968737
RF	255	0.954203	0.989013	0.975566	0.948451	0.982037	0.96792
RF	260	0.954844	0.985586	0.97371	0.944481	0.97658	0.96559
RF	265	0.955004	0.986191	0.974143	0.945401	0.977545	0.966143
RF	270	0.954203	0.988711	0.97538	0.948053	0.981552	0.967684
RF	275	0.955645	0.987199	0.975009	0.947241	0.979163	0.967261
RF	280	0.955645	0.990626	0.977112	0.951741	0.984656	0.969933
RF	285	0.956125	0.9873	0.975257	0.947763	0.979334	0.96759
RF	290	0.955004	0.985687	0.973834	0.944743	0.976744	0.965752
RF	295	0.954203	0.987904	0.974886	0.946995	0.98026	0.967056
RF	300	0.955645	0.985788	0.974143	0.945396	0.976919	0.966165
RF	305	0.953723	0.988509	0.975071	0.947399	0.981219	0.967276
RF	310	0.952442	0.988207	0.974391	0.945962	0.980709	0.966369
RF	315	0.955324	0.988812	0.975875	0.949095	0.981734	0.968349
RF	320	0.953723	0.990324	0.976185	0.949787	0.984137	0.968692
RF	325	0.954524	0.989316	0.975875	0.949108	0.982528	0.968324
RF	330	0.952602	0.987199	0.973834	0.944768	0.979098	0.965668
RF	335	0.951321	0.984981	0.971978	0.940822	0.975534	0.963275
RF	340	0.951321	0.988408	0.974081	0.945319	0.981011	0.965938
RF	345	0.954043	0.988106	0.974947	0.947129	0.980579	0.967129
RF	350	0.952922	0.987904	0.974391	0.945955	0.980234	0.966385
RF	355	0.952922	0.986493	0.973525	0.944104	0.977979	0.965288
RF	360	0.951481	0.986493	0.972968	0.942932	0.977946	0.964532
RF	365	0.952282	0.988509	0.974514	0.94623	0.981191	0.96652
RF	370	0.952762	0.988207	0.974514	0.946222	0.980715	0.966537
RF	375	0.951481	0.985485	0.972349	0.941612	0.976339	0.96375
RF	380	0.952762	0.986796	0.973648	0.94437	0.978457	0.965439
RF	385	0.950841	0.986796	0.972906	0.942809	0.978415	0.964431
RF	390	0.951641	0.987703	0.973772	0.94465	0.979885	0.965556
RF	395	0.953563	0.986997	0.974081	0.945285	0.978797	0.966015
RF	400	0.951801	0.986796	0.973277	0.943589	0.978436	0.964935
RF	405	0.951161	0.983671	0.971112	0.938979	0.973451	0.962177
RF	410	0.951321	0.990424	0.975319	0.947978	0.984261	0.967511
RF	415	0.953082	0.989517	0.975442	0.948206	0.982827	0.967726
RF	420	0.951481	0.990928	0.97569	0.948773	0.98508	0.967989
RF	425	0.951161	0.98982	0.974886	0.947049	0.983281	0.966954
RF	430	0.951161	0.988711	0.974205	0.945587	0.981494	0.966089
RF	435	0.951962	0.990223	0.975442	0.948229	0.983946	0.967689
RF	440	0.951321	0.98992	0.975009	0.947312	0.983446	0.967117
RF	445	0.952122	0.985989	0.972906	0.942792	0.977157	0.964477
RF	450	0.950681	0.988408	0.973834	0.9448	0.980998	0.965601
RF	455	0.951321	0.988308	0.97402	0.945186	0.980849	0.965859
RF	460	0.951001	0.986796	0.972968	0.942939	0.978418	0.964515
RF	465	0.9502	0.989416	0.974267	0.94574	0.982613	0.966135
RF	470	0.948919	0.990021	0.974143	0.945503	0.983568	0.965933
RF	475	0.948919	0.98861	0.973277	0.943639	0.981288	0.964832
RF	480	0.951801	0.98861	0.974391	0.945974	0.981344	0.966347
RF	485	0.95004	0.989416	0.974205	0.94561	0.98261	0.966051
RF	490	0.95052	0.989114	0.974205	0.9456	0.982131	0.966067
RF	495	0.95036	0.99113	0.97538	0.948135	0.985389	0.967558
RF	500	0.946517	0.989517	0.972906	0.942895	0.98271	0.964274
RF	505	0.951481	0.988106	0.973958	0.945051	0.980528	0.965786
RF	510	0.948759	0.987602	0.972597	0.94218	0.979663	0.963963
RF	515	0.949239	0.990727	0.9747	0.946696	0.984718	0.966653
RF	520	0.946677	0.992138	0.974576	0.946503	0.986978	0.966408
RF	525	0.948279	0.991735	0.974947	0.947257	0.986342	0.966936
RF	530	0.948599	0.988408	0.97303	0.943114	0.980957	0.964507
RF	535	0.9494	0.989618	0.974081	0.945358	0.982924	0.965871
RF	540	0.950841	0.986292	0.972597	0.942147	0.977609	0.964039
RF	545	0.94972	0.988408	0.973463	0.944021	0.980979	0.965096
RF	550	0.948599	0.992743	0.97569	0.948855	0.987992	0.967895
RF	555	0.946998	0.989618	0.973154	0.943417	0.982882	0.964606
RF	560	0.948599	0.98992	0.973958	0.945111	0.9834	0.965686
RF	565	0.947638	0.992138	0.974947	0.947277	0.986991	0.966914
RF	570	0.946037	0.988912	0.972349	0.941707	0.981722	0.963549
RF	575	0.948439	0.988408	0.972968	0.942984	0.980954	0.964422
RF	580	0.94988	0.989719	0.974329	0.94588	0.983096	0.966202
RF	585	0.948599	0.989215	0.973525	0.944178	0.982258	0.965135
RF	590	0.947638	0.986695	0.971607	0.940077	0.978182	0.962668
RF	595	0.946998	0.987199	0.971669	0.940222	0.978977	0.962722
RF	600	0.947318	0.98982	0.973401	0.943943	0.983214	0.964932
RF	605	0.945877	0.990828	0.973463	0.944116	0.984828	0.96496
RF	610	0.94972	0.989719	0.974267	0.945751	0.983093	0.966118
RF	615	0.946517	0.986493	0.97105	0.938903	0.977833	0.96192
RF	620	0.947318	0.989719	0.973339	0.943809	0.983051	0.964854
RF	625	0.948919	0.990021	0.974143	0.945503	0.983568	0.965933
RF	630	0.94988	0.990727	0.974947	0.947213	0.984728	0.96699
RF	635	0.945877	0.988207	0.971855	0.940644	0.980578	0.962915
RF	640	0.949239	0.990525	0.974576	0.946429	0.984391	0.966495
RF	645	0.945877	0.989316	0.972535	0.942111	0.982372	0.963779
RF	650	0.946037	0.991836	0.974143	0.945585	0.986475	0.965833
RF	655	0.947478	0.9874	0.971978	0.940877	0.979311	0.963132
RF	660	0.944436	0.989719	0.972226	0.941482	0.983	0.963332
RF	665	0.946037	0.98982	0.972906	0.942908	0.983192	0.964257
RF	670	0.947478	0.991533	0.974514	0.946344	0.986002	0.966356
RF	675	0.945236	0.988408	0.971731	0.940393	0.980891	0.962733
RF	680	0.944916	0.99244	0.974081	0.945488	0.98745	0.965715
RF	685	0.947158	0.990525	0.973772	0.944748	0.984357	0.965399
RF	690	0.944436	0.991432	0.973277	0.943759	0.985793	0.964671
RF	695	0.945877	0.991231	0.97371	0.944652	0.985485	0.965275
RF	700	0.945076	0.990122	0.972721	0.942534	0.983667	0.963985
RF	705	0.945396	0.989517	0.972473	0.94199	0.98269	0.963682
RF	710	0.946037	0.993448	0.975133	0.947734	0.989118	0.967098
RF	715	0.942034	0.99244	0.972968	0.943171	0.987412	0.964189
RF	720	0.943315	0.993448	0.974081	0.945548	0.989087	0.965659
RF	725	0.942994	0.991836	0.972968	0.943136	0.986432	0.964224
RF	730	0.946197	0.98982	0.972968	0.943037	0.983195	0.964341
RF	735	0.941873	0.990727	0.971855	0.940756	0.9846	0.962763
RF	740	0.944275	0.993347	0.974391	0.946184	0.988932	0.966088
RF	745	0.945396	0.990223	0.972906	0.942926	0.983836	0.964233
RF	750	0.944756	0.99365	0.974762	0.946974	0.989435	0.966579
RF	755	0.944756	0.993851	0.974886	0.947244	0.989767	0.966738
RF	760	0.945396	0.992843	0.974514	0.946412	0.988117	0.966285
RF	765	0.944115	0.990122	0.972349	0.941759	0.98365	0.963477
RF	770	0.942034	0.991936	0.972659	0.942498	0.986584	0.963794
RF	775	0.944115	0.989719	0.972102	0.941223	0.982994	0.963163
RF	780	0.943795	0.991432	0.97303	0.943243	0.985784	0.964332
RF	785	0.945877	0.991533	0.973896	0.945054	0.985979	0.965512
RF	790	0.940432	0.989618	0.970617	0.938119	0.982764	0.961132
RF	795	0.943795	0.992743	0.973834	0.944991	0.987932	0.965359
RF	800	0.941393	0.992239	0.972597	0.942387	0.987072	0.963692
RF	805	0.945236	0.992239	0.974081	0.945477	0.987124	0.965726
RF	810	0.942194	0.991432	0.972411	0.941954	0.98576	0.963485
RF	815	0.941393	0.991735	0.972288	0.941714	0.986244	0.963297
RF	820	0.940753	0.991332	0.971793	0.940661	0.985573	0.962641
RF	825	0.943955	0.992541	0.973772	0.94485	0.987603	0.965286
RF	830	0.938191	0.992138	0.971298	0.93968	0.986862	0.961911
RF	835	0.941873	0.993952	0.973834	0.945066	0.989902	0.965291
RF	840	0.944596	0.991029	0.973092	0.943352	0.985137	0.96444
RF	845	0.946197	0.991936	0.974267	0.945848	0.986642	0.965996
RF	850	0.942674	0.990424	0.971978	0.940999	0.984119	0.962951
RF	855	0.940432	0.991936	0.97204	0.941211	0.986561	0.962945
RF	860	0.942354	0.988207	0.970494	0.937796	0.980506	0.961052
RF	865	0.941553	0.991836	0.972411	0.941977	0.986412	0.963461
RF	870	0.942834	0.994759	0.9747	0.946917	0.991246	0.966434
RF	875	0.945877	0.991936	0.974143	0.94559	0.986638	0.965827
RF	880	0.946998	0.992743	0.975071	0.947566	0.987972	0.967051
RF	885	0.943475	0.992944	0.973834	0.945003	0.988259	0.965348
RF	890	0.940592	0.991432	0.971793	0.940666	0.985736	0.962635
RF	895	0.943795	0.990122	0.972226	0.9415	0.983645	0.963308
RF	900	0.944275	0.990828	0.972844	0.942825	0.984803	0.964113
RF	905	0.944436	0.992541	0.973958	0.945237	0.987609	0.96554
RF	910	0.942994	0.991936	0.97303	0.943271	0.986597	0.964303
RF	915	0.941713	0.990828	0.971855	0.940762	0.984762	0.962757
RF	920	0.944275	0.99244	0.973834	0.944973	0.987441	0.965376
RF	925	0.942834	0.988106	0.970617	0.938051	0.980353	0.961228
RF	930	0.941073	0.992037	0.972349	0.94186	0.986736	0.963364
RF	935	0.941873	0.99113	0.972102	0.941294	0.98526	0.963078
RF	940	0.941553	0.990626	0.971669	0.940364	0.98443	0.962514
RF	945	0.942194	0.991231	0.972288	0.941686	0.98543	0.963327
RF	950	0.941713	0.992843	0.973092	0.943453	0.988071	0.964335
RF	955	0.942354	0.993448	0.97371	0.944776	0.989076	0.96515
RF	960	0.940112	0.993347	0.972782	0.942843	0.988883	0.963881
RF	965	0.942354	0.993751	0.973896	0.945181	0.989575	0.965387
RF	970	0.943635	0.992944	0.973896	0.945131	0.988261	0.965433
RF	975	0.942994	0.992138	0.973154	0.94354	0.986928	0.964461
RF	980	0.940432	0.993448	0.972968	0.943235	0.989054	0.96413
RF	985	0.942674	0.992743	0.973401	0.94409	0.987917	0.964766
RF	990	0.941553	0.994658	0.974143	0.945756	0.991067	0.965676
RF	995	0.939472	0.994053	0.972968	0.943276	0.990044	0.964095
RF	1000	0.942674	0.993448	0.973834	0.945033	0.989079	0.965319
SVM	5	0.95004	0.947384	0.94841	0.892199	0.919132	0.934331
SVM	10	0.959167	0.968552	0.964926	0.926178	0.950492	0.95481
SVM	15	0.970857	0.959681	0.963999	0.924928	0.938109	0.954202
SVM	20	0.973419	0.957162	0.963442	0.924004	0.934656	0.953643
SVM	25	0.979984	0.938514	0.954534	0.907237	0.909361	0.943353
SVM	30	0.978703	0.936196	0.952617	0.903395	0.906153	0.941032
SVM	35	0.978062	0.938917	0.954039	0.906048	0.909741	0.942665
SVM	40	0.977902	0.941639	0.955648	0.909134	0.913401	0.944552
SVM	45	0.979343	0.941437	0.956081	0.91014	0.913245	0.94514
SVM	50	0.980304	0.948392	0.96072	0.919259	0.922822	0.950695
SVM	55	0.980945	0.944864	0.958802	0.915594	0.918028	0.948444
SVM	60	0.981585	0.946175	0.959854	0.917708	0.919868	0.949725
SVM	65	0.981745	0.946276	0.959978	0.917966	0.920018	0.94988
SVM	70	0.982226	0.952122	0.963751	0.925388	0.928128	0.954411
SVM	75	0.981745	0.955347	0.965545	0.928874	0.932613	0.956549
SVM	80	0.979824	0.951819	0.962638	0.922969	0.927543	0.952967
SVM	85	0.981105	0.953231	0.963999	0.925767	0.929601	0.954659
SVM	90	0.980464	0.957363	0.966287	0.930232	0.93538	0.957392
SVM	95	0.980624	0.95565	0.965298	0.928286	0.932968	0.956203
SVM	100	0.982226	0.957464	0.96703	0.931853	0.935631	0.958363
SVM	105	0.982066	0.955045	0.965483	0.928781	0.932209	0.956488
SVM	110	0.983987	0.956154	0.966906	0.931762	0.933891	0.958285
SVM	115	0.984147	0.958774	0.968576	0.93508	0.937605	0.960312
SVM	120	0.983827	0.958371	0.968205	0.934318	0.937014	0.95985
SVM	125	0.983987	0.960286	0.969442	0.936786	0.939746	0.961358
SVM	130	0.983827	0.95817	0.968081	0.934072	0.936728	0.9597
SVM	135	0.983187	0.957363	0.967339	0.932548	0.935548	0.958776
SVM	140	0.981425	0.958875	0.967586	0.93289	0.937586	0.959005
SVM	145	0.982386	0.958472	0.96771	0.933215	0.93707	0.959193
SVM	150	0.982226	0.957162	0.966844	0.931485	0.935204	0.958138
SVM	155	0.981425	0.957363	0.966658	0.931049	0.93544	0.957881
SVM	160	0.982706	0.957968	0.967524	0.932874	0.936375	0.958981
SVM	165	0.981585	0.95827	0.967277	0.932289	0.936736	0.958636
SVM	170	0.982066	0.958674	0.96771	0.933189	0.937338	0.95918
SVM	175	0.982546	0.95817	0.967586	0.932983	0.936651	0.95905
SVM	180	0.982866	0.959782	0.9687	0.93522	0.938963	0.960413
SVM	185	0.982866	0.958976	0.968205	0.934237	0.937815	0.959812
SVM	190	0.982866	0.960085	0.968885	0.935589	0.939394	0.960639
SVM	195	0.983026	0.959178	0.96839	0.934619	0.938111	0.960044
SVM	200	0.983026	0.96079	0.96938	0.936587	0.940411	0.961246
SVM	205	0.982066	0.95948	0.968205	0.934172	0.938485	0.959781
SVM	210	0.982866	0.95948	0.968514	0.934851	0.938532	0.960188
SVM	215	0.982706	0.960992	0.96938	0.936562	0.940681	0.961234
SVM	220	0.982386	0.958976	0.968019	0.933829	0.937787	0.959568
SVM	225	0.981906	0.961093	0.969133	0.936007	0.940779	0.960903
SVM	230	0.983026	0.96079	0.96938	0.936587	0.940411	0.961246
SVM	235	0.983026	0.96079	0.96938	0.936587	0.940411	0.961246
SVM	240	0.982226	0.960589	0.968947	0.935662	0.940077	0.960689
SVM	245	0.982866	0.962	0.970061	0.937931	0.942134	0.962069
SVM	250	0.983827	0.96452	0.971978	0.941835	0.945813	0.964445
SVM	255	0.984628	0.963512	0.971669	0.941274	0.944402	0.964095
SVM	260	0.983827	0.963209	0.971174	0.940226	0.943924	0.963462
SVM	265	0.983667	0.963209	0.971112	0.940091	0.943915	0.963381
SVM	270	0.983026	0.962907	0.970679	0.939178	0.943446	0.962829
SVM	275	0.982546	0.961899	0.969875	0.937536	0.941971	0.961831
SVM	280	0.982706	0.960286	0.968947	0.9357	0.939672	0.960708
SVM	285	0.982066	0.961294	0.969318	0.936389	0.941077	0.961135
SVM	290	0.980945	0.962302	0.969504	0.936676	0.942462	0.961318
SVM	295	0.980945	0.961294	0.968885	0.93544	0.941014	0.960564
SVM	300	0.981265	0.961193	0.968947	0.935588	0.940887	0.960652
SVM	305	0.981265	0.960992	0.968823	0.935341	0.940599	0.960502
SVM	310	0.980624	0.961496	0.968885	0.935416	0.941285	0.960552
SVM	315	0.982066	0.960085	0.968576	0.93491	0.939348	0.960232
SVM	320	0.980785	0.960286	0.968205	0.93407	0.939561	0.95973
SVM	325	0.979984	0.960589	0.968081	0.933762	0.939948	0.959548
SVM	330	0.979824	0.96079	0.968143	0.933874	0.940227	0.959617
SVM	335	0.979984	0.959581	0.967463	0.932529	0.938506	0.958797
SVM	340	0.979664	0.96079	0.968081	0.933738	0.940218	0.959536
SVM	345	0.979824	0.962302	0.969071	0.935728	0.9424	0.960747
SVM	350	0.978383	0.962705	0.968762	0.935006	0.942901	0.960314
SVM	355	0.979023	0.961899	0.968514	0.934556	0.941774	0.960038
SVM	360	0.979343	0.963209	0.969442	0.936438	0.943682	0.961182
SVM	365	0.979824	0.962806	0.96938	0.936347	0.943126	0.961125
SVM	370	0.979984	0.962	0.968947	0.935492	0.941973	0.960603
SVM	375	0.980304	0.961697	0.968885	0.935392	0.941556	0.96054
SVM	380	0.978223	0.96331	0.969071	0.935616	0.943766	0.960686
SVM	385	0.979824	0.962302	0.969071	0.935728	0.9424	0.960747
SVM	390	0.979824	0.961294	0.968452	0.934491	0.94095	0.959994
SVM	395	0.981425	0.962	0.969504	0.936711	0.942053	0.961336
SVM	400	0.980464	0.961395	0.968762	0.935157	0.941131	0.960395
SVM	405	0.979824	0.961294	0.968452	0.934491	0.94095	0.959994
SVM	410	0.979343	0.962605	0.969071	0.935694	0.942809	0.960729
SVM	415	0.979664	0.963008	0.969442	0.93646	0.943408	0.961194
SVM	420	0.979824	0.963915	0.970061	0.937712	0.944727	0.961956
SVM	425	0.979183	0.964318	0.970061	0.937668	0.945277	0.961932
SVM	430	0.980464	0.964721	0.970803	0.939246	0.945929	0.962887
SVM	435	0.978703	0.966334	0.971112	0.939755	0.948185	0.963202
SVM	440	0.980144	0.967745	0.972535	0.942714	0.950318	0.965001
SVM	445	0.978062	0.967947	0.971855	0.941216	0.950514	0.964091
SVM	450	0.978062	0.967544	0.971607	0.940716	0.949922	0.963787
SVM	455	0.978543	0.966838	0.97136	0.940244	0.948913	0.9635
SVM	460	0.978223	0.96704	0.97136	0.940225	0.949192	0.963489
SVM	465	0.977902	0.967342	0.971422	0.940331	0.949619	0.963553
SVM	470	0.976461	0.967644	0.97105	0.939497	0.949992	0.963045
SVM	475	0.976301	0.965931	0.969937	0.937236	0.947475	0.961672
SVM	480	0.978223	0.965528	0.970432	0.938353	0.946985	0.96235
SVM	485	0.977582	0.965225	0.969999	0.93744	0.946512	0.961796
SVM	490	0.977742	0.965528	0.970246	0.937948	0.94696	0.962105
SVM	495	0.976781	0.965528	0.969875	0.93714	0.946911	0.961614
SVM	500	0.977902	0.964621	0.969751	0.936962	0.945649	0.961505
SVM	505	0.977902	0.964117	0.969442	0.93634	0.944917	0.961127
SVM	510	0.976461	0.963713	0.968638	0.934627	0.944255	0.960088
SVM	515	0.977262	0.964721	0.969566	0.936547	0.945762	0.961254
SVM	520	0.978062	0.964217	0.969566	0.936599	0.945072	0.961284
SVM	525	0.976461	0.963209	0.968329	0.934006	0.943525	0.95971
SVM	530	0.976621	0.962806	0.968143	0.933644	0.94295	0.95949
SVM	535	0.977102	0.962907	0.96839	0.934173	0.943122	0.959811
SVM	540	0.976621	0.963008	0.968267	0.933892	0.943242	0.959641
SVM	545	0.975981	0.962605	0.967772	0.932855	0.942623	0.959012
SVM	550	0.97502	0.964318	0.968452	0.934161	0.945057	0.959805
SVM	555	0.97534	0.964318	0.968576	0.934431	0.945074	0.959968
SVM	560	0.975661	0.964217	0.968638	0.934576	0.944944	0.960057
SVM	565	0.9755	0.964923	0.969009	0.935314	0.945963	0.960505
SVM	570	0.976141	0.96452	0.969009	0.935354	0.945409	0.960529
SVM	575	0.975981	0.964822	0.969133	0.935593	0.945841	0.960675
SVM	580	0.97534	0.965225	0.969133	0.935553	0.946395	0.96065
SVM	585	0.9755	0.964117	0.968514	0.934316	0.944789	0.959899
SVM	590	0.9755	0.963915	0.96839	0.934067	0.944496	0.959748
SVM	595	0.9747	0.962705	0.967339	0.931899	0.942698	0.958432
SVM	600	0.97534	0.963411	0.968019	0.933309	0.943756	0.959288
SVM	605	0.97534	0.962705	0.967586	0.932439	0.942733	0.95876
SVM	610	0.9747	0.962605	0.967277	0.931774	0.942552	0.958356
SVM	615	0.97438	0.961899	0.96672	0.930634	0.941513	0.957664
SVM	620	0.97502	0.962403	0.967277	0.931796	0.942278	0.958369
SVM	625	0.97518	0.962302	0.967277	0.931806	0.942141	0.958376
SVM	630	0.975981	0.961496	0.967091	0.931489	0.941022	0.958183
SVM	635	0.975661	0.961193	0.966782	0.930847	0.940568	0.957793
SVM	640	0.9747	0.962806	0.967401	0.932023	0.942844	0.958507
SVM	645	0.97502	0.961496	0.96672	0.930678	0.940967	0.957691
SVM	650	0.974219	0.961697	0.966535	0.93025	0.941213	0.957432
SVM	655	0.972938	0.962605	0.966597	0.930289	0.942454	0.957454
SVM	660	0.973899	0.963411	0.967463	0.932095	0.943677	0.95855
SVM	665	0.974219	0.963209	0.967463	0.932116	0.943402	0.958563
SVM	670	0.973259	0.962504	0.966658	0.930435	0.942326	0.957542
SVM	675	0.971337	0.962101	0.965669	0.928317	0.941633	0.956254
SVM	680	0.972778	0.961496	0.965854	0.928786	0.940839	0.956542
SVM	685	0.972778	0.961899	0.966102	0.929283	0.941423	0.956844
SVM	690	0.972458	0.961193	0.965545	0.928143	0.940384	0.956152
SVM	695	0.971177	0.963109	0.966225	0.929429	0.943088	0.956926
SVM	700	0.971017	0.961899	0.965421	0.927798	0.941323	0.955939
SVM	705	0.970536	0.961395	0.964926	0.926771	0.940565	0.955316
SVM	710	0.970376	0.961899	0.965174	0.927259	0.941286	0.95561
SVM	715	0.970376	0.959984	0.963999	0.924895	0.938516	0.95418
SVM	720	0.969255	0.962101	0.964865	0.926564	0.941515	0.955184
SVM	725	0.969255	0.962201	0.964926	0.926689	0.941661	0.955259
SVM	730	0.970056	0.962605	0.965483	0.927862	0.942293	0.955973
SVM	735	0.970376	0.962302	0.965421	0.927757	0.941871	0.955911
SVM	740	0.971017	0.962201	0.965607	0.928172	0.941761	0.956165
SVM	745	0.971337	0.96079	0.964865	0.9267	0.939737	0.955276
SVM	750	0.971017	0.959883	0.964184	0.925312	0.938409	0.954435
SVM	755	0.970697	0.960689	0.964555	0.926035	0.939554	0.954871
SVM	760	0.972298	0.960185	0.964865	0.926766	0.938921	0.955318
SVM	765	0.972458	0.96079	0.965298	0.927646	0.939802	0.955851
SVM	770	0.972298	0.961294	0.965545	0.928132	0.94052	0.956145
SVM	775	0.972138	0.961193	0.965421	0.927873	0.940366	0.955988
SVM	780	0.972938	0.962201	0.966349	0.929791	0.941869	0.957152
SVM	785	0.973739	0.962806	0.96703	0.931213	0.942791	0.958015
SVM	790	0.973098	0.962806	0.966782	0.930673	0.942755	0.957687
SVM	795	0.972778	0.962201	0.966287	0.929656	0.94186	0.95707
SVM	800	0.973259	0.962806	0.966844	0.930808	0.942764	0.957769
SVM	805	0.973739	0.963411	0.967401	0.93196	0.943669	0.958468
SVM	810	0.973098	0.963209	0.96703	0.931172	0.943341	0.957988
SVM	815	0.972138	0.963915	0.967091	0.931236	0.944315	0.958024
SVM	820	0.971657	0.96331	0.966535	0.930083	0.943408	0.957324
SVM	825	0.971978	0.963512	0.966782	0.930602	0.943719	0.95764
SVM	830	0.971497	0.963411	0.966535	0.930073	0.943546	0.957318
SVM	835	0.971657	0.963713	0.966782	0.930582	0.943995	0.957626
SVM	840	0.971978	0.963915	0.96703	0.931102	0.944306	0.957942
SVM	845	0.972298	0.963109	0.966658	0.930373	0.94315	0.957502
SVM	850	0.973098	0.964016	0.967524	0.932169	0.944514	0.958593
SVM	855	0.972618	0.963613	0.967091	0.931266	0.943901	0.958044
SVM	860	0.972138	0.962201	0.96604	0.929117	0.941824	0.956741
SVM	865	0.972298	0.963008	0.966597	0.930248	0.943004	0.957427
SVM	870	0.971978	0.962101	0.965916	0.928857	0.941669	0.956583
SVM	875	0.971817	0.962806	0.966287	0.929594	0.942684	0.957029
SVM	880	0.972618	0.963411	0.966968	0.931017	0.943607	0.957893
SVM	885	0.971337	0.96452	0.967153	0.931313	0.945154	0.958067
SVM	890	0.971817	0.963915	0.966968	0.930967	0.944297	0.95786
SVM	895	0.971497	0.963814	0.966782	0.930573	0.944133	0.95762
SVM	900	0.971817	0.963814	0.966906	0.930842	0.944151	0.957784
SVM	905	0.971337	0.964419	0.967091	0.931188	0.945007	0.957991
SVM	910	0.971978	0.964117	0.967153	0.931351	0.9446	0.958093
SVM	915	0.971817	0.963814	0.966906	0.930842	0.944151	0.957784
SVM	920	0.971177	0.962504	0.965854	0.928681	0.942209	0.956474
SVM	925	0.971657	0.96331	0.966535	0.930083	0.943408	0.957324
SVM	930	0.971817	0.964117	0.967091	0.931217	0.944591	0.958011
SVM	935	0.971657	0.963814	0.966844	0.930707	0.944142	0.957702
SVM	940	0.972298	0.964822	0.96771	0.932496	0.945647	0.958787
SVM	945	0.972778	0.964721	0.967834	0.932774	0.945525	0.958958
SVM	950	0.972938	0.964217	0.967586	0.932284	0.944799	0.958662
SVM	955	0.971337	0.964217	0.966968	0.930938	0.944713	0.95784
SVM	960	0.971978	0.964419	0.967339	0.931726	0.945041	0.95832
SVM	965	0.971497	0.965124	0.967586	0.932199	0.946047	0.958603
SVM	970	0.971657	0.965326	0.967772	0.932583	0.946351	0.958837
SVM	975	0.970216	0.964822	0.966906	0.930747	0.945537	0.957718
SVM	980	0.970376	0.965225	0.967215	0.931383	0.946136	0.958103
SVM	985	0.970216	0.964318	0.966597	0.930121	0.9448	0.957339
SVM	990	0.970216	0.965326	0.967215	0.931374	0.946275	0.958096
SVM	995	0.970056	0.96452	0.966658	0.930237	0.945086	0.957408
SVM	1000	0.970697	0.965225	0.967339	0.931652	0.946153	0.958267

## Sheet: MCFS
Classification algorithm	Number of features	SN	SP	ACC	MCC	Precision	F1-measure
DT	5	0.931625	0.925108	0.927626	0.849486	0.886755	0.908637
DT	10	0.939472	0.938615	0.938946	0.872501	0.90596	0.922412
DT	15	0.943475	0.938817	0.940616	0.876167	0.906601	0.92467
DT	20	0.940112	0.94053	0.940369	0.875378	0.908683	0.92413
DT	25	0.93771	0.936498	0.936966	0.868426	0.902868	0.919959
DT	30	0.942674	0.941841	0.942163	0.87916	0.910736	0.92643
DT	35	0.941393	0.942244	0.941915	0.87856	0.91119	0.926046
DT	40	0.945556	0.945368	0.945441	0.885922	0.91593	0.930507
DT	45	0.946357	0.943756	0.944761	0.884632	0.913729	0.929757
DT	50	0.940112	0.942647	0.941668	0.877963	0.911646	0.92566
DT	55	0.944436	0.939522	0.94142	0.877844	0.907664	0.925685
DT	60	0.939952	0.939421	0.939626	0.873892	0.907124	0.923246
DT	65	0.944596	0.946175	0.945565	0.886094	0.916991	0.930588
DT	70	0.946517	0.945469	0.945874	0.886862	0.91615	0.931086
DT	75	0.949079	0.945066	0.946616	0.888549	0.915791	0.932138
DT	80	0.946517	0.943453	0.944637	0.8844	0.913319	0.929622
DT	85	0.961409	0.960085	0.960596	0.917462	0.938125	0.949624
DT	90	0.964291	0.959681	0.961462	0.919389	0.937714	0.950817
DT	95	0.960769	0.962	0.961524	0.919304	0.940881	0.950721
DT	100	0.957886	0.962806	0.960906	0.917894	0.941899	0.949825
DT	105	0.96253	0.963814	0.963318	0.923044	0.943642	0.952992
DT	110	0.959007	0.960992	0.960225	0.91657	0.939304	0.949053
DT	115	0.958207	0.958875	0.958617	0.913266	0.93617	0.94706
DT	120	0.96221	0.961093	0.961524	0.919387	0.93964	0.950791
DT	125	0.959007	0.958976	0.958988	0.914065	0.936366	0.947552
DT	130	0.959808	0.962705	0.961586	0.919378	0.94186	0.950749
DT	135	0.958527	0.960589	0.959792	0.915665	0.938686	0.948503
DT	140	0.957406	0.959984	0.958988	0.913971	0.937735	0.947469
DT	145	0.959327	0.963209	0.96171	0.919605	0.942574	0.950877
DT	150	0.965252	0.965729	0.965545	0.927715	0.946608	0.955839
DT	155	0.964291	0.968552	0.966906	0.930449	0.950742	0.957469
DT	160	0.964131	0.965225	0.964803	0.926147	0.945806	0.954881
DT	165	0.964452	0.965628	0.965174	0.926919	0.946417	0.955349
DT	170	0.963651	0.961798	0.962514	0.921474	0.940753	0.952065
DT	175	0.963491	0.965225	0.964555	0.925611	0.945772	0.954549
DT	180	0.96285	0.966132	0.964865	0.92621	0.947078	0.954899
DT	185	0.965572	0.966636	0.966225	0.929118	0.947964	0.956687
DT	190	0.968295	0.96331	0.965236	0.927255	0.943223	0.955594
DT	195	0.964612	0.965326	0.96505	0.926675	0.94598	0.955205
DT	200	0.965252	0.964016	0.964493	0.925578	0.944088	0.954553
DT	205	0.966533	0.964923	0.965545	0.927782	0.945489	0.955895
DT	210	0.965893	0.966636	0.966349	0.929386	0.947981	0.956853
DT	215	0.967974	0.967544	0.96771	0.932262	0.949427	0.958611
DT	220	0.967814	0.963814	0.965359	0.927477	0.943933	0.955724
DT	225	0.968295	0.966334	0.967091	0.931018	0.947657	0.957865
DT	230	0.966533	0.966132	0.966287	0.929292	0.947269	0.956804
DT	235	0.967334	0.965729	0.966349	0.929459	0.946717	0.956914
DT	240	0.965733	0.966838	0.966411	0.929504	0.94827	0.956922
DT	245	0.967654	0.966838	0.967153	0.931111	0.948368	0.957914
DT	250	0.966853	0.96704	0.966968	0.930694	0.948625	0.957653
DT	255	0.970536	0.968955	0.969566	0.936169	0.951641	0.960996
DT	260	0.968615	0.967745	0.968081	0.933049	0.949757	0.959093
DT	265	0.968135	0.967846	0.967957	0.932774	0.949882	0.958921
DT	270	0.965092	0.964721	0.964865	0.926323	0.945115	0.954999
DT	275	0.965733	0.965124	0.965359	0.927363	0.945743	0.955633
DT	280	0.965572	0.966334	0.96604	0.928739	0.947517	0.95646
DT	285	0.965893	0.961899	0.963442	0.923484	0.94103	0.953299
DT	290	0.966693	0.97087	0.969256	0.935368	0.954316	0.960465
DT	295	0.967494	0.969257	0.968576	0.934007	0.951946	0.959657
DT	300	0.967334	0.967443	0.967401	0.9316	0.949246	0.958204
DT	305	0.965572	0.970668	0.9687	0.93418	0.953963	0.959733
DT	310	0.968295	0.966636	0.967277	0.931396	0.948103	0.958092
DT	315	0.969095	0.968552	0.968762	0.93446	0.950974	0.959949
DT	320	0.968615	0.963915	0.965731	0.928275	0.944124	0.956212
DT	325	0.968295	0.967342	0.96771	0.932277	0.949145	0.958624
DT	330	0.967334	0.966032	0.966535	0.929836	0.947162	0.957142
DT	335	0.966213	0.967342	0.966906	0.930536	0.949041	0.95755
DT	340	0.968295	0.963613	0.965421	0.92763	0.943664	0.955821
DT	345	0.967334	0.966536	0.966844	0.930466	0.947905	0.957521
DT	350	0.965893	0.967443	0.966844	0.930395	0.949174	0.95746
DT	355	0.965733	0.968048	0.967153	0.931019	0.950063	0.957834
DT	360	0.968295	0.967443	0.967772	0.932403	0.949294	0.9587
DT	365	0.967494	0.96714	0.967277	0.931355	0.948807	0.958059
DT	370	0.967494	0.969056	0.968452	0.933754	0.951646	0.959505
DT	375	0.966373	0.966737	0.966597	0.929913	0.948154	0.957177
DT	380	0.964291	0.967241	0.966102	0.928804	0.948795	0.95648
DT	385	0.966213	0.969862	0.968452	0.933699	0.952787	0.959453
DT	390	0.965572	0.966233	0.965978	0.928613	0.947368	0.956384
DT	395	0.963811	0.964117	0.963999	0.924495	0.944157	0.953883
DT	400	0.967334	0.967644	0.967524	0.931852	0.949544	0.958356
DT	405	0.966053	0.966334	0.966225	0.929141	0.947542	0.956708
DT	410	0.966533	0.96704	0.966844	0.930426	0.948609	0.957487
DT	415	0.964131	0.965024	0.964679	0.925895	0.945509	0.954729
DT	420	0.966373	0.96704	0.966782	0.930292	0.948601	0.957405
DT	425	0.966213	0.965628	0.965854	0.928394	0.94651	0.95626
DT	430	0.964932	0.965427	0.965236	0.927069	0.946145	0.955446
DT	435	0.966053	0.96583	0.965916	0.928512	0.946798	0.956329
DT	440	0.965412	0.967241	0.966535	0.929741	0.948851	0.95706
DT	445	0.968615	0.965729	0.966844	0.930533	0.946784	0.957575
DT	450	0.965412	0.966435	0.96604	0.928731	0.947658	0.956453
DT	455	0.968455	0.966233	0.967091	0.931027	0.947517	0.957871
DT	460	0.968295	0.964721	0.966102	0.929009	0.945287	0.956652
DT	465	0.967494	0.968451	0.968081	0.932996	0.950747	0.959048
DT	470	0.963331	0.968048	0.966225	0.929014	0.949945	0.956591
DT	475	0.966373	0.966334	0.966349	0.929409	0.947558	0.956873
DT	480	0.967494	0.96966	0.968823	0.934514	0.952546	0.959962
DT	485	0.967014	0.965931	0.966349	0.929442	0.946997	0.956901
DT	490	0.965733	0.96714	0.966597	0.929882	0.948718	0.95715
DT	495	0.967814	0.966536	0.96703	0.930868	0.94793	0.957769
DT	500	0.965572	0.965729	0.965669	0.927983	0.946625	0.956005
DT	505	0.966693	0.969358	0.968329	0.933466	0.952058	0.95932
DT	510	0.963811	0.969459	0.967277	0.93119	0.952072	0.957906
DT	515	0.964291	0.967342	0.966164	0.928931	0.948944	0.956556
DT	520	0.966533	0.966536	0.966535	0.929795	0.947864	0.957108
DT	525	0.964772	0.969056	0.967401	0.931483	0.951516	0.958098
DT	530	0.969095	0.968048	0.968452	0.933829	0.950228	0.959569
DT	535	0.966693	0.971676	0.969751	0.936384	0.955524	0.961076
DT	540	0.966853	0.966636	0.96672	0.930189	0.94803	0.957349
DT	545	0.966693	0.96956	0.968452	0.933719	0.952358	0.959472
DT	550	0.969576	0.970467	0.970122	0.937263	0.953844	0.961645
DT	555	0.966853	0.966536	0.966658	0.930063	0.947881	0.957273
DT	560	0.966853	0.964621	0.965483	0.927674	0.945062	0.955833
DT	565	0.969255	0.966032	0.967277	0.931446	0.947261	0.958132
DT	570	0.968295	0.967342	0.96771	0.932277	0.949145	0.958624
DT	575	0.967014	0.967544	0.967339	0.931458	0.949379	0.958115
DT	580	0.966533	0.970064	0.9687	0.934219	0.953103	0.959771
DT	585	0.965572	0.96956	0.968019	0.932784	0.952306	0.958893
DT	590	0.969576	0.965427	0.96703	0.930962	0.946389	0.957842
DT	595	0.965572	0.967443	0.96672	0.930127	0.949158	0.957295
DT	600	0.964452	0.96704	0.96604	0.928685	0.948504	0.956411
DT	605	0.964932	0.96835	0.96703	0.93073	0.950473	0.957648
DT	610	0.965412	0.96704	0.966411	0.929488	0.948553	0.956908
DT	615	0.964772	0.970164	0.968081	0.932879	0.953172	0.958937
DT	620	0.967174	0.968753	0.968143	0.933108	0.951181	0.959111
DT	625	0.967334	0.96704	0.967153	0.931095	0.948649	0.957901
DT	630	0.967494	0.966737	0.96703	0.930851	0.948211	0.957755
DT	635	0.968135	0.96583	0.96672	0.930256	0.946907	0.957403
DT	640	0.966053	0.968955	0.967834	0.932425	0.951427	0.958684
DT	645	0.967174	0.970467	0.969195	0.93526	0.953734	0.960407
DT	650	0.965412	0.963713	0.96437	0.925335	0.943653	0.954409
DT	655	0.968135	0.968753	0.968514	0.93391	0.951227	0.959606
DT	660	0.968775	0.966032	0.967091	0.931044	0.947237	0.957885
DT	665	0.964772	0.96966	0.967772	0.932244	0.952419	0.958555
DT	670	0.964452	0.969862	0.967772	0.932231	0.952705	0.958542
DT	675	0.963971	0.968148	0.966535	0.929675	0.950126	0.956999
DT	680	0.968615	0.968854	0.968762	0.934438	0.9514	0.95993
DT	685	0.968295	0.966536	0.967215	0.93127	0.947954	0.958016
DT	690	0.965733	0.969257	0.967896	0.932538	0.951862	0.958747
DT	695	0.968135	0.968652	0.968452	0.933784	0.951078	0.95953
DT	700	0.966213	0.966636	0.966473	0.929653	0.947997	0.957018
DT	705	0.966373	0.965528	0.965854	0.928402	0.94637	0.956267
DT	710	0.967014	0.96714	0.967091	0.930954	0.948782	0.957811
DT	715	0.967334	0.968955	0.968329	0.933494	0.951488	0.959346
DT	720	0.965733	0.966132	0.965978	0.928621	0.947228	0.956391
DT	725	0.967494	0.966939	0.967153	0.931103	0.948509	0.957907
DT	730	0.969095	0.966737	0.967648	0.932192	0.948292	0.958581
DT	735	0.968135	0.964822	0.966102	0.929	0.945426	0.956646
DT	740	0.967494	0.971071	0.969689	0.936288	0.954653	0.961031
DT	745	0.966693	0.969963	0.9687	0.934226	0.95296	0.959777
DT	750	0.967174	0.969056	0.968329	0.933487	0.951631	0.959339
DT	755	0.965572	0.966233	0.965978	0.928613	0.947368	0.956384
DT	760	0.967014	0.96583	0.966287	0.929316	0.946849	0.956825
DT	765	0.968615	0.967544	0.967957	0.932797	0.949458	0.958941
DT	770	0.967494	0.965427	0.966225	0.929216	0.94628	0.95677
DT	775	0.967974	0.965528	0.966473	0.929744	0.946454	0.957093
DT	780	0.966533	0.963613	0.964741	0.926151	0.943567	0.954912
DT	785	0.967334	0.966132	0.966597	0.929962	0.947311	0.957218
DT	790	0.968135	0.964419	0.965854	0.928498	0.944835	0.956343
DT	795	0.969255	0.963915	0.965978	0.928813	0.944158	0.956542
DT	800	0.969416	0.967342	0.968143	0.933215	0.9492	0.959201
DT	805	0.967174	0.965225	0.965978	0.928696	0.945967	0.956453
DT	810	0.965893	0.968552	0.967524	0.931785	0.95082	0.958297
DT	815	0.967014	0.966233	0.966535	0.92982	0.947443	0.957128
DT	820	0.967974	0.968249	0.968143	0.933145	0.950472	0.959143
DT	825	0.965893	0.968854	0.96771	0.932165	0.95127	0.958525
DT	830	0.967014	0.968652	0.968019	0.932847	0.951024	0.958952
DT	835	0.967174	0.966334	0.966658	0.93008	0.9476	0.957287
DT	840	0.967654	0.96704	0.967277	0.931363	0.948666	0.958066
DT	845	0.969255	0.968753	0.968947	0.934846	0.951281	0.960184
DT	850	0.963971	0.965124	0.964679	0.925887	0.945649	0.954722
DT	855	0.966693	0.965729	0.966102	0.928922	0.946683	0.956584
DT	860	0.967494	0.964822	0.965854	0.928462	0.945392	0.956315
DT	865	0.967174	0.96704	0.967091	0.930961	0.948641	0.957818
DT	870	0.966853	0.96835	0.967772	0.932335	0.950567	0.958641
DT	875	0.967174	0.964721	0.965669	0.928068	0.945227	0.956074
DT	880	0.969576	0.969156	0.969318	0.935619	0.951894	0.960654
DT	885	0.965092	0.967745	0.96672	0.930105	0.949582	0.957274
DT	890	0.964612	0.966132	0.965545	0.927683	0.94717	0.955811
DT	895	0.967174	0.965931	0.966411	0.929576	0.947005	0.956983
DT	900	0.966053	0.966435	0.966287	0.929267	0.947691	0.956784
DT	905	0.967174	0.970971	0.969504	0.935895	0.954488	0.960789
DT	910	0.965252	0.966939	0.966287	0.929228	0.948395	0.956749
DT	915	0.964452	0.969862	0.967772	0.932231	0.952705	0.958542
DT	920	0.967494	0.963915	0.965298	0.927334	0.944062	0.955635
DT	925	0.968295	0.969056	0.968762	0.934423	0.951684	0.959917
DT	930	0.968295	0.966233	0.96703	0.930893	0.947509	0.957789
DT	935	0.967654	0.966737	0.967091	0.930986	0.948219	0.957838
DT	940	0.965412	0.966838	0.966287	0.929236	0.948254	0.956756
DT	945	0.965733	0.968249	0.967277	0.931272	0.950362	0.957986
DT	950	0.967334	0.970164	0.969071	0.935013	0.95329	0.960261
DT	955	0.967974	0.965528	0.966473	0.929744	0.946454	0.957093
DT	960	0.968935	0.966636	0.967524	0.931932	0.948135	0.958422
DT	965	0.967494	0.96714	0.967277	0.931355	0.948807	0.958059
DT	970	0.965893	0.967846	0.967091	0.9309	0.949772	0.957764
DT	975	0.965412	0.967544	0.96672	0.93012	0.949299	0.957288
DT	980	0.966213	0.965931	0.96604	0.928772	0.946955	0.956487
DT	985	0.967174	0.968955	0.968267	0.933361	0.951481	0.959263
DT	990	0.967654	0.966233	0.966782	0.930356	0.947476	0.957459
DT	995	0.967014	0.969056	0.968267	0.933353	0.951623	0.959257
DT	1000	0.966053	0.968552	0.967586	0.931919	0.950827	0.95838
KNN	5	0.948118	0.936902	0.941235	0.877831	0.904384	0.925735
KNN	10	0.965092	0.953735	0.958122	0.912749	0.929232	0.946823
KNN	15	0.965092	0.956758	0.959978	0.916459	0.93355	0.949059
KNN	20	0.96285	0.954944	0.957998	0.912332	0.930805	0.946556
KNN	25	0.958046	0.948997	0.952493	0.900975	0.922022	0.939689
KNN	30	0.954844	0.9494	0.951503	0.898746	0.922351	0.938316
KNN	35	0.956765	0.948292	0.951565	0.899025	0.920931	0.938506
KNN	40	0.957886	0.940228	0.947049	0.890217	0.90981	0.933229
KNN	45	0.955645	0.935692	0.9434	0.882851	0.903421	0.928799
KNN	50	0.954363	0.932265	0.940802	0.877659	0.898673	0.925681
KNN	55	0.955645	0.925713	0.937276	0.87102	0.890082	0.921699
KNN	60	0.952922	0.928132	0.937709	0.871509	0.893007	0.921992
KNN	65	0.956926	0.941538	0.947482	0.89097	0.911531	0.933677
KNN	70	0.960929	0.937506	0.946554	0.889572	0.906359	0.932846
KNN	75	0.956926	0.94305	0.94841	0.892796	0.913622	0.934772
KNN	80	0.959808	0.93418	0.94408	0.884641	0.90176	0.929879
KNN	85	0.961249	0.940732	0.948658	0.893709	0.910787	0.935338
KNN	90	0.963811	0.935188	0.946245	0.889299	0.903482	0.932672
KNN	95	0.964612	0.932366	0.944822	0.88665	0.899776	0.931066
KNN	100	0.970056	0.93539	0.948781	0.894943	0.904314	0.936032
KNN	105	0.965893	0.937406	0.94841	0.893733	0.906659	0.935339
KNN	110	0.970697	0.935692	0.949214	0.895855	0.904776	0.936578
KNN	115	0.968135	0.934886	0.94773	0.892682	0.903467	0.934683
KNN	120	0.970697	0.930753	0.946183	0.89004	0.898207	0.933046
KNN	125	0.970216	0.923899	0.941791	0.881625	0.889199	0.927942
KNN	130	0.968295	0.926419	0.942596	0.882875	0.892283	0.928736
KNN	135	0.972618	0.919565	0.940059	0.878729	0.883877	0.926126
KNN	140	0.967814	0.92148	0.939379	0.876715	0.885827	0.925008
KNN	145	0.971817	0.922992	0.941853	0.881978	0.88819	0.928124
KNN	150	0.973098	0.91271	0.936039	0.871313	0.87527	0.921595
KNN	155	0.972778	0.913214	0.936224	0.871603	0.875865	0.921781
KNN	160	0.973579	0.906562	0.932451	0.864781	0.867704	0.917597
KNN	165	0.972778	0.907771	0.932884	0.865431	0.869099	0.91802
KNN	170	0.972778	0.91009	0.934307	0.868053	0.871968	0.919619
KNN	175	0.97438	0.888922	0.921935	0.8459	0.846668	0.906045
KNN	180	0.969576	0.907167	0.931276	0.861896	0.867976	0.915967
KNN	185	0.971497	0.891745	0.922554	0.846396	0.849601	0.906469
KNN	190	0.970376	0.885999	0.918595	0.839067	0.84272	0.902054
KNN	195	0.970376	0.88993	0.921007	0.843383	0.847315	0.90468
KNN	200	0.97454	0.887108	0.920883	0.844059	0.844574	0.904914
KNN	205	0.970697	0.919665	0.939379	0.877153	0.883802	0.925214
KNN	210	0.971017	0.917246	0.938018	0.874654	0.880755	0.923686
KNN	215	0.97486	0.907973	0.933812	0.867513	0.86959	0.919221
KNN	220	0.974219	0.918053	0.93975	0.878405	0.882123	0.925886
KNN	225	0.972618	0.91261	0.935791	0.870773	0.87509	0.92128
KNN	230	0.973899	0.902631	0.930162	0.860653	0.86294	0.915068
KNN	235	0.97534	0.908175	0.934121	0.868169	0.869894	0.919604
KNN	240	0.976781	0.890838	0.924038	0.850177	0.849227	0.908549
KNN	245	0.976781	0.893862	0.925894	0.853503	0.852789	0.910584
KNN	250	0.971497	0.891543	0.92243	0.846173	0.849363	0.906334
KNN	255	0.975661	0.890434	0.923358	0.848719	0.848607	0.907709
KNN	260	0.971657	0.905251	0.930904	0.861591	0.865868	0.915717
KNN	265	0.976781	0.881262	0.918162	0.839741	0.838142	0.902167
KNN	270	0.973579	0.885092	0.919275	0.840984	0.842105	0.903082
KNN	275	0.974059	0.887108	0.920698	0.843622	0.844509	0.90467
KNN	280	0.975821	0.862111	0.906037	0.818399	0.816671	0.889181
KNN	285	0.973739	0.880758	0.916677	0.836417	0.837142	0.900289
KNN	290	0.97438	0.886604	0.920512	0.843362	0.843967	0.904496
KNN	295	0.97454	0.880657	0.916924	0.837038	0.837139	0.900629
KNN	300	0.977582	0.852333	0.900718	0.809807	0.806473	0.883822
KNN	305	0.9755	0.867654	0.909316	0.823971	0.822687	0.892601
KNN	310	0.976461	0.855458	0.902202	0.812015	0.809612	0.885244
KNN	315	0.973419	0.866647	0.907893	0.820977	0.821265	0.890892
KNN	320	0.976141	0.855559	0.90214	0.811821	0.809669	0.885146
KNN	325	0.979343	0.857071	0.904305	0.816389	0.811787	0.887728
KNN	330	0.979023	0.842355	0.89515	0.800867	0.796301	0.878259
KNN	335	0.977262	0.842455	0.894532	0.799308	0.796113	0.877435
KNN	340	0.978543	0.843161	0.89546	0.80124	0.797052	0.878522
KNN	345	0.978863	0.844169	0.896202	0.802576	0.798146	0.879315
KNN	350	0.977422	0.855357	0.902511	0.812806	0.809656	0.885665
KNN	355	0.97454	0.848604	0.897253	0.803088	0.802056	0.879925
KNN	360	0.975661	0.856264	0.902388	0.812111	0.810347	0.885353
KNN	365	0.976301	0.848604	0.897934	0.804739	0.802342	0.880815
KNN	370	0.978543	0.856063	0.903377	0.814589	0.810585	0.88668
KNN	375	0.979183	0.844975	0.89682	0.803707	0.799033	0.879983
KNN	380	0.978223	0.844371	0.896078	0.80218	0.798249	0.879119
KNN	385	0.979984	0.833081	0.889831	0.792338	0.787037	0.872976
KNN	390	0.978543	0.821792	0.882346	0.779617	0.775606	0.865336
KNN	395	0.979824	0.809999	0.875603	0.769169	0.764493	0.858867
KNN	400	0.978863	0.837416	0.892057	0.795672	0.791224	0.875098
KNN	405	0.979504	0.815845	0.879067	0.774628	0.770015	0.862217
KNN	410	0.981425	0.803044	0.871953	0.763919	0.758258	0.855528
KNN	415	0.982546	0.795182	0.867562	0.757396	0.751224	0.851454
KNN	420	0.979343	0.799214	0.868799	0.758165	0.754317	0.852226
KNN	425	0.982866	0.804455	0.873376	0.766697	0.759842	0.857083
KNN	430	0.978863	0.775627	0.854138	0.735094	0.733062	0.838316
KNN	435	0.980304	0.762826	0.846839	0.724516	0.72236	0.831793
KNN	440	0.980144	0.744985	0.835828	0.707884	0.707548	0.821831
KNN	445	0.981425	0.758996	0.844921	0.722081	0.719366	0.830207
KNN	450	0.984948	0.740046	0.834653	0.708275	0.704582	0.821503
KNN	455	0.982706	0.728354	0.826611	0.695425	0.69486	0.814088
KNN	460	0.981585	0.729362	0.826797	0.695179	0.695406	0.814077
KNN	465	0.981265	0.761919	0.846653	0.724635	0.72179	0.831761
KNN	470	0.981105	0.726136	0.824632	0.691787	0.692786	0.812115
KNN	475	0.982546	0.742869	0.835457	0.708392	0.706343	0.821859
KNN	480	0.985588	0.688842	0.803476	0.66362	0.665981	0.79486
KNN	485	0.983987	0.720492	0.822281	0.689714	0.689056	0.810526
KNN	490	0.983987	0.678661	0.79661	0.653147	0.658416	0.788933
KNN	495	0.983507	0.686221	0.801064	0.659149	0.663641	0.792516
KNN	500	0.983827	0.704969	0.812693	0.67582	0.677323	0.802298
KNN	505	0.982866	0.696502	0.807126	0.667401	0.670893	0.797454
KNN	510	0.984788	0.716258	0.819993	0.686782	0.686001	0.808679
KNN	515	0.982546	0.677754	0.795497	0.650832	0.657452	0.787778
KNN	520	0.983026	0.690656	0.8036	0.662483	0.666703	0.794538
KNN	525	0.984788	0.650237	0.779475	0.629882	0.639293	0.775292
KNN	530	0.989752	0.63421	0.771558	0.621979	0.630071	0.769978
KNN	535	0.986709	0.630481	0.768094	0.615537	0.626984	0.766752
KNN	540	0.985428	0.647818	0.778238	0.628551	0.637852	0.774429
KNN	545	0.985108	0.687229	0.802301	0.661717	0.664722	0.793806
KNN	550	0.988311	0.617982	0.761042	0.60704	0.619554	0.761646
KNN	555	0.985108	0.641972	0.774527	0.623315	0.633965	0.771459
KNN	560	0.98719	0.627255	0.7663	0.613407	0.625063	0.765458
KNN	565	0.985588	0.62917	0.766856	0.613216	0.62589	0.765595
KNN	570	0.986869	0.627759	0.766485	0.613468	0.625304	0.765543
KNN	575	0.988311	0.628969	0.767784	0.616061	0.626408	0.766803
KNN	580	0.983026	0.684911	0.800074	0.657508	0.662601	0.791618
KNN	585	0.98719	0.598226	0.748484	0.589707	0.607329	0.752013
KNN	590	0.986869	0.63169	0.768898	0.616714	0.627789	0.767401
KNN	595	0.983987	0.626651	0.764691	0.609363	0.623921	0.763639
KNN	600	0.98751	0.617579	0.760485	0.605816	0.619115	0.761076
KNN	605	0.988311	0.612035	0.757392	0.602184	0.615907	0.758884
KNN	610	0.98735	0.598226	0.748546	0.589888	0.607368	0.752089
KNN	615	0.98719	0.579175	0.736793	0.574374	0.596228	0.743443
KNN	620	0.988151	0.574438	0.734257	0.571694	0.593765	0.741796
KNN	625	0.988151	0.611229	0.756835	0.601347	0.615377	0.758434
KNN	630	0.98767	0.601351	0.750588	0.59278	0.609306	0.753666
KNN	635	0.98703	0.592581	0.744959	0.584965	0.603958	0.749377
KNN	640	0.98799	0.572825	0.733205	0.570223	0.592813	0.741008
KNN	645	0.98767	0.584215	0.740072	0.578965	0.599242	0.745918
KNN	650	0.989271	0.533817	0.709761	0.540933	0.571878	0.724777
KNN	655	0.990552	0.537849	0.71273	0.545612	0.57432	0.72708
KNN	660	0.989432	0.559621	0.725659	0.561412	0.585798	0.735902
KNN	665	0.989912	0.544502	0.716566	0.550065	0.577703	0.729612
KNN	670	0.988471	0.567886	0.73036	0.566847	0.590153	0.73906
KNN	675	0.992474	0.541377	0.715638	0.550656	0.576665	0.729477
KNN	680	0.989432	0.5823	0.739577	0.579449	0.598566	0.745896
KNN	685	0.989752	0.544401	0.716442	0.549797	0.57761	0.729494
KNN	690	0.986389	0.565165	0.727886	0.562268	0.588123	0.736886
KNN	695	0.992154	0.540772	0.715143	0.549803	0.576265	0.72907
KNN	700	0.990392	0.54299	0.715823	0.549448	0.577013	0.729191
KNN	705	0.988631	0.516077	0.698627	0.526328	0.562551	0.717073
KNN	710	0.988791	0.528072	0.70605	0.535868	0.568757	0.722138
KNN	715	0.991353	0.552263	0.721885	0.557863	0.582244	0.733618
KNN	720	0.992954	0.49239	0.68576	0.513321	0.551838	0.709415
KNN	725	0.990552	0.499244	0.689039	0.515631	0.554599	0.711075
KNN	730	0.991513	0.481504	0.678523	0.503173	0.546224	0.704397
KNN	735	0.990713	0.484528	0.680069	0.504496	0.547474	0.705232
KNN	740	0.992314	0.509828	0.696214	0.525959	0.560307	0.716209
KNN	745	0.991033	0.485939	0.681059	0.505979	0.548233	0.705943
KNN	750	0.988791	0.514363	0.697637	0.525189	0.561721	0.71644
KNN	755	0.992154	0.475053	0.674811	0.499033	0.543318	0.702136
KNN	760	0.992954	0.492087	0.685575	0.513089	0.55169	0.709294
KNN	765	0.991193	0.489971	0.683595	0.509278	0.550222	0.707631
KNN	770	0.991673	0.461345	0.666213	0.487943	0.536795	0.696547
KNN	775	0.992154	0.466183	0.669368	0.492251	0.539158	0.698653
KNN	780	0.991193	0.45691	0.663306	0.483942	0.534635	0.694608
KNN	785	0.992794	0.464167	0.668378	0.491525	0.538381	0.698159
KNN	790	0.992794	0.469308	0.671533	0.49545	0.540776	0.700169
KNN	795	0.993114	0.480496	0.678523	0.504406	0.546143	0.704733
KNN	800	0.992474	0.501966	0.691451	0.520091	0.556423	0.713069
KNN	805	0.992634	0.48866	0.683348	0.510061	0.549947	0.70777
KNN	810	0.991833	0.518395	0.701287	0.532004	0.564528	0.719521
KNN	815	0.993114	0.457414	0.664357	0.486785	0.535347	0.695681
KNN	820	0.992154	0.442798	0.655017	0.474414	0.528489	0.689632
KNN	825	0.994716	0.429594	0.647903	0.467737	0.523292	0.685803
KNN	830	0.993755	0.43665	0.651862	0.471826	0.526155	0.688027
KNN	835	0.991193	0.438565	0.652048	0.469939	0.526361	0.687587
KNN	840	0.993435	0.442496	0.655326	0.475849	0.528675	0.6901
KNN	845	0.993275	0.416289	0.639181	0.455733	0.517175	0.680191
KNN	850	0.992634	0.445822	0.657058	0.47734	0.529965	0.691004
KNN	855	0.994716	0.425461	0.645367	0.464606	0.521491	0.684254
KNN	860	0.993114	0.441387	0.654522	0.474589	0.528099	0.689532
KNN	865	0.993595	0.400564	0.629655	0.444225	0.510616	0.674567
KNN	870	0.992474	0.35944	0.603984	0.411313	0.493747	0.659432
KNN	875	0.994556	0.422336	0.643387	0.462027	0.520097	0.683015
KNN	880	0.992634	0.399254	0.62848	0.441924	0.509828	0.673658
KNN	885	0.992794	0.39744	0.627428	0.440761	0.509115	0.673072
KNN	890	0.994396	0.422538	0.643449	0.461967	0.520144	0.683018
KNN	895	0.992474	0.421228	0.641903	0.458421	0.519095	0.681661
KNN	900	0.993435	0.421832	0.642645	0.460156	0.519598	0.682321
KNN	905	0.992954	0.402883	0.63083	0.445118	0.511423	0.675122
KNN	910	0.993915	0.404193	0.632005	0.447414	0.512213	0.676033
KNN	915	0.994396	0.388872	0.622789	0.436444	0.505989	0.670699
KNN	920	0.995516	0.368914	0.610974	0.422855	0.498237	0.664103
KNN	925	0.995516	0.329906	0.587035	0.393065	0.483249	0.650654
KNN	930	0.993755	0.387965	0.621984	0.434872	0.505457	0.670086
KNN	935	0.995837	0.361859	0.606767	0.417947	0.495538	0.661772
KNN	940	0.995356	0.331116	0.587715	0.393757	0.48366	0.650992
KNN	945	0.995516	0.331015	0.587715	0.393917	0.483663	0.651029
KNN	950	0.994876	0.344219	0.595571	0.403105	0.488482	0.655242
KNN	955	0.994876	0.34301	0.594829	0.402179	0.488021	0.654827
KNN	960	0.995036	0.353291	0.6012	0.410273	0.492003	0.658437
KNN	965	0.995997	0.336055	0.590993	0.398493	0.485672	0.65295
KNN	970	0.995677	0.310453	0.575158	0.378288	0.476147	0.644219
KNN	975	0.996797	0.335349	0.59087	0.399134	0.485607	0.653063
KNN	980	0.994876	0.348251	0.598045	0.406191	0.490023	0.656627
KNN	985	0.995837	0.345227	0.596561	0.405274	0.489107	0.656013
KNN	990	0.995196	0.335652	0.590437	0.397005	0.485319	0.652459
KNN	995	0.995356	0.323758	0.583199	0.388092	0.480928	0.648513
KNN	1000	0.996477	0.331821	0.588581	0.39596	0.484205	0.651725
RF	5	0.911289	0.993448	0.96171	0.919985	0.988707	0.948421
RF	10	0.919135	0.989517	0.962328	0.920884	0.982204	0.949624
RF	15	0.918975	0.992037	0.963813	0.924173	0.986421	0.951505
RF	20	0.917374	0.993045	0.963813	0.92427	0.988099	0.951424
RF	25	0.917534	0.99365	0.964246	0.925222	0.989125	0.951985
RF	30	0.918175	0.993045	0.964122	0.924907	0.98811	0.951859
RF	35	0.916733	0.994355	0.96437	0.92555	0.990313	0.952104
RF	40	0.916253	0.994255	0.964122	0.925031	0.990137	0.951763
RF	45	0.915132	0.994355	0.963751	0.924279	0.990296	0.951232
RF	50	0.916253	0.994456	0.964246	0.925307	0.990479	0.951921
RF	55	0.916413	0.995968	0.965236	0.927506	0.993059	0.953198
RF	60	0.914492	0.995363	0.964122	0.925153	0.99201	0.951675
RF	65	0.923459	0.991836	0.965421	0.927477	0.986149	0.953775
RF	70	0.923779	0.990928	0.964988	0.926506	0.984639	0.953239
RF	75	0.921377	0.993045	0.965359	0.927458	0.98815	0.953596
RF	80	0.921057	0.992239	0.964741	0.926107	0.98679	0.952791
RF	85	0.93707	0.970467	0.957565	0.910315	0.952319	0.944633
RF	90	0.934828	0.967745	0.955029	0.904967	0.948035	0.941385
RF	95	0.934187	0.96835	0.955153	0.905215	0.948926	0.941499
RF	100	0.939632	0.959077	0.951565	0.897942	0.935288	0.937455
RF	105	0.936429	0.957968	0.949647	0.89387	0.93344	0.934932
RF	110	0.935629	0.957061	0.948781	0.892059	0.932047	0.933834
RF	115	0.933387	0.959984	0.949709	0.893877	0.936235	0.934809
RF	120	0.934988	0.958875	0.949647	0.89381	0.934689	0.934838
RF	125	0.934828	0.960488	0.950575	0.895716	0.937079	0.935952
RF	130	0.933547	0.959581	0.949524	0.8935	0.935644	0.934594
RF	135	0.932586	0.960085	0.949462	0.893338	0.936334	0.934456
RF	140	0.931785	0.962101	0.95039	0.895233	0.939306	0.935531
RF	145	0.931465	0.965124	0.952122	0.898828	0.943859	0.937621
RF	150	0.935148	0.962201	0.951751	0.898156	0.939662	0.9374
RF	155	0.938511	0.968048	0.956637	0.908399	0.948689	0.943572
RF	160	0.936589	0.964923	0.953977	0.902815	0.943844	0.940203
RF	165	0.935949	0.969358	0.956452	0.907964	0.950561	0.943198
RF	170	0.93755	0.966737	0.955462	0.905928	0.946645	0.942076
RF	175	0.93739	0.967745	0.956019	0.907085	0.94817	0.942749
RF	180	0.936109	0.969963	0.956885	0.908874	0.951497	0.94374
RF	185	0.93723	0.969963	0.957318	0.909798	0.951553	0.944337
RF	190	0.93707	0.977119	0.961648	0.918931	0.962658	0.949692
RF	195	0.935148	0.971575	0.957503	0.910162	0.953937	0.944449
RF	200	0.935949	0.971575	0.957813	0.910821	0.953974	0.944876
RF	205	0.945236	0.976111	0.964184	0.924314	0.961401	0.95325
RF	210	0.945556	0.976212	0.96437	0.924707	0.96157	0.953496
RF	215	0.943475	0.97601	0.963442	0.922737	0.961175	0.952242
RF	220	0.944756	0.977422	0.964803	0.925616	0.963423	0.953998
RF	225	0.945076	0.973793	0.962699	0.921191	0.957806	0.951398
RF	230	0.944596	0.977018	0.964493	0.924962	0.962788	0.953605
RF	235	0.943955	0.978228	0.964988	0.926006	0.964654	0.954192
RF	240	0.946037	0.980748	0.967339	0.930987	0.968683	0.957226
RF	245	0.946357	0.979236	0.966535	0.929281	0.966318	0.956233
RF	250	0.944596	0.983167	0.968267	0.932973	0.97247	0.95833
RF	255	0.944916	0.983369	0.968514	0.933498	0.972799	0.958655
RF	260	0.947638	0.97722	0.965792	0.927719	0.963216	0.955364
RF	265	0.945396	0.977018	0.964803	0.925619	0.962818	0.954028
RF	270	0.944596	0.978127	0.965174	0.9264	0.964519	0.954454
RF	275	0.944916	0.981655	0.967463	0.931256	0.970081	0.957333
RF	280	0.945076	0.976313	0.964246	0.924443	0.961708	0.953319
RF	285	0.943315	0.980143	0.965916	0.927975	0.967641	0.955323
RF	290	0.945877	0.982663	0.968452	0.933356	0.971706	0.958617
RF	295	0.943955	0.982058	0.967339	0.931	0.97069	0.957136
RF	300	0.944756	0.985586	0.969813	0.93628	0.976336	0.960286
RF	305	0.943955	0.980345	0.966287	0.928761	0.96798	0.955817
RF	310	0.943475	0.983772	0.968205	0.932854	0.973402	0.958205
RF	315	0.943315	0.982461	0.967339	0.931006	0.971311	0.957108
RF	320	0.943155	0.981453	0.966658	0.929556	0.969707	0.956246
RF	325	0.945076	0.97853	0.965607	0.927317	0.965168	0.955016
RF	330	0.943315	0.980849	0.966349	0.928896	0.968755	0.955866
RF	335	0.944275	0.983066	0.968081	0.93258	0.9723	0.958083
RF	340	0.943795	0.983066	0.967896	0.932189	0.972286	0.957829
RF	345	0.942834	0.978833	0.964926	0.925876	0.965562	0.954063
RF	350	0.941393	0.986594	0.969133	0.934884	0.977878	0.959289
RF	355	0.943315	0.984578	0.968638	0.933784	0.974686	0.958744
RF	360	0.940753	0.983671	0.967091	0.93051	0.973165	0.956685
RF	365	0.942034	0.979337	0.964926	0.925878	0.966327	0.954026
RF	370	0.940913	0.982562	0.966473	0.929183	0.9714	0.955913
RF	375	0.940913	0.983167	0.966844	0.929978	0.972365	0.95638
RF	380	0.941233	0.98357	0.967215	0.930768	0.973018	0.956861
RF	385	0.941713	0.984578	0.968019	0.932484	0.974644	0.957896
RF	390	0.940272	0.978631	0.963813	0.923519	0.965155	0.952551
RF	395	0.939632	0.985586	0.967834	0.932126	0.97621	0.957572
RF	400	0.942514	0.985788	0.969071	0.934727	0.976605	0.959257
RF	405	0.942354	0.983973	0.967896	0.932208	0.973693	0.957767
RF	410	0.943155	0.985082	0.968885	0.934317	0.975489	0.959049
RF	415	0.942834	0.98357	0.967834	0.932069	0.973062	0.95771
RF	420	0.944115	0.986292	0.969999	0.93669	0.977454	0.960495
RF	425	0.942354	0.985183	0.968638	0.9338	0.97563	0.958703
RF	430	0.942194	0.984881	0.96839	0.933272	0.975141	0.958384
RF	435	0.942034	0.984881	0.968329	0.933142	0.975137	0.958299
RF	440	0.942674	0.985687	0.969071	0.934724	0.976447	0.959263
RF	445	0.942674	0.987199	0.969999	0.936721	0.978883	0.960437
RF	450	0.943955	0.986896	0.970308	0.937358	0.978423	0.96088
RF	455	0.941873	0.985385	0.968576	0.933676	0.975942	0.958605
RF	460	0.942194	0.986997	0.969689	0.936065	0.978546	0.960026
RF	465	0.941233	0.985989	0.9687	0.933955	0.976899	0.958734
RF	470	0.941713	0.988207	0.970246	0.937278	0.980493	0.960712
RF	475	0.941073	0.9874	0.969504	0.935692	0.979174	0.959745
RF	480	0.940112	0.986393	0.968514	0.933581	0.977522	0.958452
RF	485	0.942514	0.987199	0.969937	0.936591	0.978879	0.960352
RF	490	0.941073	0.984578	0.967772	0.931964	0.974627	0.957556
RF	495	0.938351	0.985385	0.967215	0.930822	0.975853	0.956735
RF	500	0.941393	0.986393	0.969009	0.934618	0.977552	0.959132
RF	505	0.942354	0.985385	0.968762	0.934066	0.975954	0.958859
RF	510	0.940432	0.98609	0.968452	0.93344	0.977042	0.958388
RF	515	0.940913	0.985385	0.968205	0.932898	0.975918	0.958096
RF	520	0.939952	0.986896	0.968762	0.934119	0.978333	0.958759
RF	525	0.939632	0.986594	0.968452	0.933459	0.977837	0.958354
RF	530	0.940272	0.988912	0.970122	0.937052	0.981612	0.960497
RF	535	0.939952	0.987703	0.969256	0.935187	0.97964	0.959385
RF	540	0.939311	0.988408	0.969442	0.935607	0.980772	0.959594
RF	545	0.93723	0.985889	0.967091	0.930582	0.976639	0.956529
RF	550	0.941713	0.987501	0.969813	0.936344	0.979351	0.960163
RF	555	0.941553	0.988711	0.970494	0.937818	0.981308	0.96102
RF	560	0.939952	0.988106	0.969504	0.935722	0.980294	0.959699
RF	565	0.941073	0.9874	0.969504	0.935692	0.979174	0.959745
RF	570	0.940432	0.988812	0.970122	0.937047	0.981451	0.960504
RF	575	0.93755	0.989316	0.969318	0.935394	0.982218	0.959364
RF	580	0.93739	0.98861	0.968823	0.934325	0.981063	0.958729
RF	585	0.941713	0.989215	0.970865	0.938616	0.982131	0.961498
RF	590	0.941233	0.989114	0.970617	0.938095	0.981958	0.961164
RF	595	0.938831	0.987904	0.968947	0.93455	0.979943	0.958947
RF	600	0.943635	0.987501	0.970555	0.937898	0.979392	0.961181
RF	605	0.940913	0.989114	0.970494	0.937836	0.981952	0.960994
RF	610	0.939952	0.98861	0.969813	0.936392	0.981113	0.960092
RF	615	0.938671	0.989316	0.969751	0.936297	0.982239	0.959961
RF	620	0.940592	0.98861	0.970061	0.936908	0.981126	0.960432
RF	625	0.938351	0.987501	0.968514	0.933626	0.979278	0.958378
RF	630	0.938991	0.987904	0.969009	0.934679	0.979947	0.959032
RF	635	0.940592	0.989618	0.970679	0.938248	0.982767	0.961217
RF	640	0.940432	0.986393	0.968638	0.93384	0.97753	0.958622
RF	645	0.940432	0.990828	0.97136	0.939731	0.984742	0.962077
RF	650	0.940753	0.988005	0.969751	0.936235	0.980147	0.960046
RF	655	0.940272	0.98861	0.969937	0.93665	0.981119	0.960262
RF	660	0.939472	0.98982	0.97037	0.937613	0.983076	0.960779
RF	665	0.93787	0.989316	0.969442	0.935652	0.982224	0.959535
RF	670	0.938671	0.989517	0.969875	0.936566	0.982568	0.960118
RF	675	0.938671	0.988207	0.969071	0.934822	0.980432	0.959097
RF	680	0.938831	0.989517	0.969937	0.936695	0.982571	0.960203
RF	685	0.93803	0.990525	0.970246	0.937395	0.984207	0.960564
RF	690	0.940112	0.989517	0.970432	0.937727	0.982594	0.960884
RF	695	0.940432	0.988812	0.970122	0.937047	0.981451	0.960504
RF	700	0.939952	0.989013	0.970061	0.936927	0.98177	0.960406
RF	705	0.940913	0.987904	0.969751	0.936231	0.979987	0.960052
RF	710	0.93739	0.991936	0.970865	0.938768	0.986518	0.961327
RF	715	0.938831	0.989316	0.969813	0.936426	0.982242	0.960046
RF	720	0.93723	0.990223	0.969751	0.936347	0.983697	0.959902
RF	725	0.93691	0.989013	0.968885	0.934475	0.981711	0.958787
RF	730	0.938671	0.988308	0.969133	0.934956	0.980596	0.959175
RF	735	0.939792	0.98861	0.969751	0.936262	0.98111	0.960007
RF	740	0.939151	0.987804	0.969009	0.934674	0.979786	0.959039
RF	745	0.938671	0.988106	0.969009	0.934688	0.980268	0.959018
RF	750	0.939952	0.987804	0.969318	0.935321	0.979803	0.959464
RF	755	0.93739	0.989013	0.969071	0.934862	0.981721	0.959043
RF	760	0.940112	0.9874	0.969133	0.934916	0.979153	0.959235
RF	765	0.93803	0.990928	0.970494	0.937933	0.984869	0.960879
RF	770	0.938511	0.986896	0.968205	0.932953	0.978301	0.957993
RF	775	0.936109	0.988106	0.968019	0.932622	0.980215	0.957654
RF	780	0.938671	0.988408	0.969195	0.93509	0.98076	0.959254
RF	785	0.939472	0.98861	0.969628	0.936004	0.981104	0.959836
RF	790	0.939472	0.988005	0.969256	0.935201	0.98012	0.959366
RF	795	0.939632	0.988408	0.969566	0.935865	0.980779	0.959764
RF	800	0.940913	0.990324	0.971236	0.939446	0.983925	0.961938
RF	805	0.939472	0.990424	0.970741	0.93842	0.984066	0.961252
RF	810	0.938671	0.988308	0.969133	0.934956	0.980596	0.959175
RF	815	0.938831	0.989517	0.969937	0.936695	0.982571	0.960203
RF	820	0.939151	0.990324	0.970555	0.938027	0.983895	0.961003
RF	825	0.93803	0.988912	0.969256	0.935244	0.981568	0.959306
RF	830	0.938991	0.989013	0.969689	0.936153	0.981751	0.959895
RF	835	0.93787	0.991432	0.970741	0.938479	0.985695	0.961188
RF	840	0.938511	0.98982	0.969999	0.93684	0.983059	0.960269
RF	845	0.939311	0.98982	0.970308	0.937484	0.983074	0.960694
RF	850	0.93803	0.987602	0.968452	0.933502	0.979435	0.958286
RF	855	0.938191	0.98861	0.969133	0.934971	0.981078	0.959155
RF	860	0.93739	0.991936	0.970865	0.938768	0.986518	0.961327
RF	865	0.936429	0.989719	0.969133	0.93503	0.982857	0.959082
RF	870	0.938671	0.989114	0.969628	0.936029	0.98191	0.959804
RF	875	0.938511	0.989719	0.969937	0.936705	0.982895	0.96019
RF	880	0.936109	0.989416	0.968823	0.934368	0.982356	0.958675
RF	885	0.938511	0.9874	0.968514	0.933622	0.979118	0.958384
RF	890	0.938191	0.988408	0.969009	0.934703	0.98075	0.958998
RF	895	0.939632	0.989719	0.97037	0.937608	0.982915	0.960786
RF	900	0.93787	0.990021	0.969875	0.936593	0.983378	0.960085
RF	905	0.939472	0.99113	0.971174	0.939361	0.985223	0.961803
RF	910	0.939151	0.990525	0.970679	0.938296	0.984226	0.96116
RF	915	0.935148	0.990424	0.969071	0.934943	0.983993	0.958949
RF	920	0.93739	0.992239	0.97105	0.939173	0.987017	0.961564
RF	925	0.939151	0.989316	0.969937	0.936684	0.982248	0.960216
RF	930	0.938991	0.991231	0.97105	0.93911	0.985381	0.961627
RF	935	0.938511	0.98992	0.970061	0.936974	0.983224	0.960347
RF	940	0.93755	0.990525	0.970061	0.937008	0.984199	0.960308
RF	945	0.938671	0.98861	0.969318	0.935358	0.981088	0.959411
RF	950	0.93707	0.989517	0.969256	0.935276	0.982539	0.959266
RF	955	0.936109	0.990424	0.969442	0.935715	0.984009	0.959462
RF	960	0.93739	0.991634	0.970679	0.938363	0.98602	0.96109
RF	965	0.93707	0.990928	0.970122	0.937161	0.984854	0.960368
RF	970	0.93739	0.989416	0.969318	0.9354	0.98238	0.959358
RF	975	0.93739	0.992239	0.97105	0.939173	0.987017	0.961564
RF	980	0.93803	0.991836	0.97105	0.939147	0.986361	0.961589
RF	985	0.93771	0.990626	0.970184	0.937272	0.984367	0.960472
RF	990	0.93739	0.991836	0.970803	0.938633	0.986352	0.961248
RF	995	0.934988	0.991936	0.969937	0.936841	0.986484	0.960046
RF	1000	0.936589	0.993146	0.971298	0.939749	0.988508	0.961848
SVM	5	0.902482	0.997782	0.960967	0.919015	0.996112	0.946988
SVM	10	0.910168	0.971979	0.948101	0.890233	0.953371	0.931269
SVM	15	0.909367	0.968652	0.94575	0.88521	0.94808	0.92832
SVM	20	0.908567	0.968048	0.94507	0.883763	0.947087	0.927427
SVM	25	0.911769	0.963814	0.943709	0.880879	0.940691	0.926004
SVM	30	0.918014	0.955952	0.941297	0.875957	0.929173	0.92356
SVM	35	0.922498	0.949803	0.939255	0.871941	0.920435	0.921465
SVM	40	0.926181	0.950106	0.940864	0.875412	0.921166	0.923667
SVM	45	0.926181	0.948493	0.939874	0.873397	0.918824	0.922488
SVM	50	0.928263	0.945872	0.93907	0.871892	0.915219	0.921695
SVM	55	0.930184	0.943453	0.938327	0.870525	0.911931	0.920967
SVM	60	0.931785	0.940732	0.937276	0.868536	0.908225	0.919855
SVM	65	0.939472	0.945268	0.943029	0.880632	0.915289	0.927222
SVM	70	0.940592	0.946074	0.943956	0.882574	0.916524	0.928402
SVM	75	0.938511	0.947687	0.944142	0.882798	0.918652	0.928475
SVM	80	0.938991	0.948292	0.944699	0.883952	0.919555	0.929171
SVM	85	0.951001	0.945268	0.947482	0.890431	0.91623	0.933291
SVM	90	0.9494	0.946679	0.94773	0.890791	0.918086	0.93348
SVM	95	0.951801	0.944965	0.947606	0.890744	0.915871	0.93349
SVM	100	0.953883	0.941437	0.946245	0.888243	0.911135	0.932019
SVM	105	0.953082	0.940429	0.945317	0.88634	0.909674	0.930873
SVM	110	0.954684	0.942042	0.946926	0.889659	0.912039	0.932874
SVM	115	0.954203	0.945772	0.949029	0.893773	0.917193	0.935332
SVM	120	0.955324	0.943554	0.948101	0.892037	0.914189	0.934304
SVM	125	0.954203	0.943856	0.947854	0.891446	0.914518	0.933939
SVM	130	0.954684	0.947284	0.950142	0.896024	0.919352	0.936685
SVM	135	0.954524	0.945872	0.949214	0.894168	0.917359	0.935572
SVM	140	0.952922	0.947183	0.9494	0.894402	0.919073	0.935692
SVM	145	0.952602	0.945167	0.948039	0.891672	0.916217	0.934056
SVM	150	0.955004	0.949501	0.951627	0.899006	0.922506	0.938474
SVM	155	0.956445	0.949703	0.952307	0.900476	0.922899	0.939372
SVM	160	0.956285	0.9494	0.95206	0.89997	0.922459	0.939068
SVM	165	0.955484	0.945772	0.949524	0.894865	0.917294	0.936
SVM	170	0.956765	0.947384	0.951008	0.897919	0.919655	0.937843
SVM	175	0.955645	0.951416	0.95305	0.901896	0.925271	0.940213
SVM	180	0.956605	0.952827	0.954287	0.904444	0.927352	0.941751
SVM	185	0.954203	0.952021	0.952864	0.901419	0.92603	0.939905
SVM	190	0.953563	0.951819	0.952493	0.900629	0.925696	0.939423
SVM	195	0.954203	0.952525	0.953173	0.902039	0.92675	0.940276
SVM	200	0.955164	0.951215	0.95274	0.901242	0.92495	0.939814
SVM	205	0.957246	0.960387	0.959174	0.914338	0.938314	0.947685
SVM	210	0.955965	0.958976	0.957813	0.911506	0.936177	0.945967
SVM	215	0.955004	0.95827	0.957009	0.909821	0.935089	0.944942
SVM	220	0.955965	0.95817	0.957318	0.910504	0.935004	0.945368
SVM	225	0.955484	0.960286	0.958431	0.912734	0.93806	0.946692
SVM	230	0.955484	0.961496	0.959174	0.914243	0.939833	0.947594
SVM	235	0.955484	0.960488	0.958555	0.912985	0.938355	0.946842
SVM	240	0.955484	0.959782	0.958122	0.912106	0.937323	0.946317
SVM	245	0.955484	0.960387	0.958493	0.91286	0.938208	0.946767
SVM	250	0.957406	0.960286	0.959174	0.914347	0.938177	0.947694
SVM	255	0.955965	0.959077	0.957875	0.911631	0.936324	0.946042
SVM	260	0.957886	0.956053	0.956761	0.909502	0.932066	0.9448
SVM	265	0.957726	0.955549	0.95639	0.908744	0.93133	0.944344
SVM	270	0.957086	0.95565	0.956204	0.908328	0.931432	0.944085
SVM	275	0.955645	0.954138	0.95472	0.905245	0.929161	0.942217
SVM	280	0.956605	0.955246	0.955771	0.907425	0.93082	0.943536
SVM	285	0.956605	0.954944	0.955586	0.907051	0.930385	0.943313
SVM	290	0.954684	0.953735	0.954101	0.903936	0.928516	0.941418
SVM	295	0.957566	0.955448	0.956266	0.908485	0.931174	0.944186
SVM	300	0.957566	0.956758	0.95707	0.910104	0.933063	0.945156
SVM	305	0.957406	0.956355	0.956761	0.90947	0.93247	0.944774
SVM	310	0.957246	0.956658	0.956885	0.909709	0.932896	0.944914
SVM	315	0.957406	0.95565	0.956328	0.908598	0.931453	0.944251
SVM	320	0.957566	0.955448	0.956266	0.908485	0.931174	0.944186
SVM	325	0.958046	0.955347	0.95639	0.908766	0.931061	0.944361
SVM	330	0.957406	0.95444	0.955586	0.907106	0.929715	0.943358
SVM	335	0.958847	0.95565	0.956885	0.909815	0.931549	0.945001
SVM	340	0.960128	0.954742	0.956823	0.909781	0.930334	0.944996
SVM	345	0.960448	0.95696	0.958308	0.912785	0.933541	0.946803
SVM	350	0.961089	0.957666	0.958988	0.914197	0.9346	0.947659
SVM	355	0.959808	0.95575	0.957318	0.910751	0.931758	0.945575
SVM	360	0.960769	0.956859	0.958369	0.91293	0.933416	0.946895
SVM	365	0.959648	0.956658	0.957813	0.911735	0.933053	0.946164
SVM	370	0.959808	0.954339	0.956452	0.909014	0.929735	0.944532
SVM	375	0.959488	0.956254	0.957503	0.911103	0.932462	0.945782
SVM	380	0.960608	0.95827	0.959174	0.914539	0.935444	0.947859
SVM	385	0.960769	0.956758	0.958308	0.912806	0.933271	0.94682
SVM	390	0.959648	0.95696	0.957998	0.912109	0.933489	0.946388
SVM	395	0.958687	0.957968	0.958246	0.912546	0.934884	0.946636
SVM	400	0.959648	0.957061	0.95806	0.912234	0.933635	0.946462
SVM	405	0.959007	0.957968	0.958369	0.912816	0.934905	0.946803
SVM	410	0.958207	0.956355	0.95707	0.910146	0.932523	0.94519
SVM	415	0.959167	0.957162	0.957936	0.911953	0.933749	0.946288
SVM	420	0.960769	0.956859	0.958369	0.91293	0.933416	0.946895
SVM	425	0.960448	0.956658	0.958122	0.912411	0.933105	0.946579
SVM	430	0.959968	0.956658	0.957936	0.912006	0.933074	0.94633
SVM	435	0.959488	0.956658	0.957751	0.9116	0.933043	0.94608
SVM	440	0.960128	0.95696	0.958184	0.912514	0.93352	0.946637
SVM	445	0.960288	0.955045	0.95707	0.910288	0.930778	0.945303
SVM	450	0.960608	0.95575	0.957627	0.911428	0.931811	0.945991
SVM	455	0.959968	0.955851	0.957442	0.911011	0.931914	0.945733
SVM	460	0.959968	0.955146	0.957009	0.910141	0.930901	0.945211
SVM	465	0.959648	0.955146	0.956885	0.909871	0.930879	0.945045
SVM	470	0.960288	0.95444	0.956699	0.909544	0.929912	0.944856
SVM	475	0.959488	0.953231	0.955648	0.90738	0.928129	0.943548
SVM	480	0.960288	0.954843	0.956947	0.91004	0.930489	0.945154
SVM	485	0.959808	0.953432	0.955895	0.907899	0.928439	0.943863
SVM	490	0.958046	0.953231	0.955091	0.90616	0.928029	0.942799
SVM	495	0.959327	0.953735	0.955895	0.907864	0.928837	0.943836
SVM	500	0.959327	0.952626	0.955215	0.906502	0.927256	0.943019
SVM	505	0.958367	0.954843	0.956204	0.908415	0.930359	0.944155
SVM	510	0.959648	0.95575	0.957256	0.910616	0.931748	0.945492
SVM	515	0.959488	0.954944	0.956699	0.909487	0.930579	0.944812
SVM	520	0.958687	0.954037	0.955833	0.907693	0.929226	0.943726
SVM	525	0.956765	0.952727	0.954287	0.904456	0.927219	0.941761
SVM	530	0.957566	0.954037	0.9554	0.906745	0.929149	0.943143
SVM	535	0.958207	0.952323	0.954596	0.905181	0.926746	0.942214
SVM	540	0.958527	0.95192	0.954472	0.904958	0.926195	0.942084
SVM	545	0.958367	0.951819	0.954349	0.904699	0.926041	0.941926
SVM	550	0.959007	0.950912	0.954039	0.904131	0.924799	0.941593
SVM	555	0.958687	0.951517	0.954287	0.9046	0.925634	0.941871
SVM	560	0.958847	0.951315	0.954225	0.904489	0.925359	0.941806
SVM	565	0.959327	0.950711	0.954039	0.904157	0.924537	0.941611
SVM	570	0.958207	0.952928	0.954967	0.905924	0.927608	0.942659
SVM	575	0.958207	0.951819	0.954287	0.904563	0.926029	0.941843
SVM	580	0.957246	0.952122	0.954101	0.90412	0.926391	0.941566
SVM	585	0.958207	0.951819	0.954287	0.904563	0.926029	0.941843
SVM	590	0.958847	0.952626	0.955029	0.906095	0.927222	0.942769
SVM	595	0.958847	0.953331	0.955462	0.906961	0.928228	0.943289
SVM	600	0.959488	0.952525	0.955215	0.906514	0.927124	0.943028
SVM	605	0.958046	0.952928	0.954905	0.905788	0.927597	0.942576
SVM	610	0.958207	0.95061	0.953544	0.903082	0.924313	0.940954
SVM	615	0.958847	0.951215	0.954163	0.904366	0.925216	0.941732
SVM	620	0.960288	0.950711	0.95441	0.904973	0.924607	0.94211
SVM	625	0.959327	0.951013	0.954225	0.904527	0.924965	0.941833
SVM	630	0.959648	0.951315	0.954534	0.905168	0.925417	0.942222
SVM	635	0.959808	0.951517	0.95472	0.905551	0.925714	0.942453
SVM	640	0.959167	0.951719	0.954596	0.905254	0.925955	0.942268
SVM	645	0.959648	0.952525	0.955277	0.90665	0.927135	0.943111
SVM	650	0.959808	0.952626	0.9554	0.906909	0.92729	0.943269
SVM	655	0.960288	0.953231	0.955957	0.908058	0.928184	0.943963
SVM	660	0.959327	0.955549	0.957009	0.910097	0.931437	0.945176
SVM	665	0.959808	0.953634	0.956019	0.908146	0.928726	0.944011
SVM	670	0.960448	0.954944	0.95707	0.9103	0.930644	0.945311
SVM	675	0.960288	0.954642	0.956823	0.909792	0.9302	0.945005
SVM	680	0.960929	0.955045	0.957318	0.91083	0.930821	0.945635
SVM	685	0.960128	0.954541	0.956699	0.909533	0.930045	0.944847
SVM	690	0.961729	0.955851	0.958122	0.912499	0.93203	0.946647
SVM	695	0.961409	0.954339	0.95707	0.910369	0.929844	0.945363
SVM	700	0.96221	0.95575	0.958246	0.912782	0.931917	0.946821
SVM	705	0.96237	0.955347	0.95806	0.912421	0.93135	0.946606
SVM	710	0.961249	0.95444	0.95707	0.910357	0.929977	0.945354
SVM	715	0.961729	0.954742	0.957442	0.911136	0.930442	0.945827
SVM	720	0.961409	0.954541	0.957194	0.910617	0.930132	0.945512
SVM	725	0.961409	0.955045	0.957503	0.911236	0.930853	0.945884
SVM	730	0.961249	0.954339	0.957009	0.910233	0.929833	0.94528
SVM	735	0.960929	0.954339	0.956885	0.909962	0.929811	0.945114
SVM	740	0.960448	0.955045	0.957132	0.910424	0.930788	0.945386
SVM	745	0.961249	0.955448	0.957689	0.911597	0.93142	0.946099
SVM	750	0.961409	0.954843	0.95738	0.910988	0.930564	0.945735
SVM	755	0.961729	0.95313	0.956452	0.909156	0.928141	0.944637
SVM	760	0.960769	0.953936	0.956576	0.909331	0.929224	0.944733
SVM	765	0.961729	0.953231	0.956514	0.90928	0.928284	0.944711
SVM	770	0.961569	0.952122	0.955771	0.907786	0.926698	0.943811
SVM	775	0.96221	0.95313	0.956637	0.909564	0.928174	0.944886
SVM	780	0.96221	0.952122	0.956019	0.90833	0.926743	0.944143
SVM	785	0.961249	0.95313	0.956266	0.908749	0.928108	0.944388
SVM	790	0.960608	0.952827	0.955833	0.907835	0.927633	0.943833
SVM	795	0.961249	0.952928	0.956143	0.908502	0.927821	0.944239
SVM	800	0.960608	0.953634	0.956328	0.908825	0.928782	0.944427
SVM	805	0.960448	0.952424	0.955524	0.907205	0.927048	0.943453
SVM	810	0.960448	0.952122	0.955338	0.906835	0.926618	0.94323
SVM	815	0.960608	0.952122	0.9554	0.906971	0.92663	0.943313
SVM	820	0.960448	0.951719	0.955091	0.906341	0.926046	0.942934
SVM	825	0.960448	0.95192	0.955215	0.906588	0.926332	0.943082
SVM	830	0.960608	0.951114	0.954782	0.905738	0.9252	0.942572
SVM	835	0.960608	0.951114	0.954782	0.905738	0.9252	0.942572
SVM	840	0.96205	0.951013	0.955277	0.906839	0.925162	0.943245
SVM	845	0.96221	0.951416	0.955586	0.907468	0.925743	0.943624
SVM	850	0.961089	0.95192	0.955462	0.907132	0.926378	0.943414
SVM	855	0.961569	0.951416	0.955338	0.906923	0.925698	0.943292
SVM	860	0.961089	0.951114	0.954967	0.906146	0.925235	0.942821
SVM	865	0.96189	0.952122	0.955895	0.908058	0.92672	0.943977
SVM	870	0.961089	0.951517	0.955215	0.906639	0.925806	0.943118
SVM	875	0.961569	0.951013	0.955091	0.906431	0.925127	0.942996
SVM	880	0.960929	0.950408	0.954472	0.905148	0.924226	0.94222
SVM	885	0.960769	0.950207	0.954287	0.904766	0.92393	0.941989
SVM	890	0.959808	0.948997	0.953173	0.902474	0.922154	0.940604
SVM	895	0.959648	0.950509	0.954039	0.904182	0.924275	0.941629
SVM	900	0.960288	0.950408	0.954225	0.904604	0.924179	0.941888
SVM	905	0.961409	0.951114	0.955091	0.906418	0.925258	0.942987
SVM	910	0.96205	0.950711	0.955091	0.90647	0.924734	0.943023
SVM	915	0.961409	0.951517	0.955338	0.906911	0.925829	0.943284
SVM	920	0.960929	0.951719	0.955277	0.906749	0.92608	0.943183
SVM	925	0.960128	0.952928	0.95571	0.907552	0.927743	0.943658
SVM	930	0.959968	0.951719	0.954905	0.905934	0.926012	0.942684
SVM	935	0.960448	0.952525	0.955586	0.907329	0.927191	0.943527
SVM	940	0.960128	0.952525	0.955462	0.907057	0.927169	0.943361
SVM	945	0.960288	0.951819	0.955091	0.906329	0.926178	0.942925
SVM	950	0.960448	0.952122	0.955338	0.906835	0.926618	0.94323
SVM	955	0.959808	0.952424	0.955277	0.906662	0.927003	0.94312
SVM	960	0.960128	0.952122	0.955215	0.906563	0.926596	0.943064
SVM	965	0.959968	0.953331	0.955895	0.907911	0.928306	0.943872
SVM	970	0.959808	0.95313	0.95571	0.907528	0.928007	0.94364
SVM	975	0.960128	0.952223	0.955277	0.906687	0.926739	0.943138
SVM	980	0.959648	0.953029	0.955586	0.907268	0.927853	0.943482
SVM	985	0.960448	0.952928	0.955833	0.907823	0.927765	0.943824
SVM	990	0.959968	0.953634	0.956081	0.908282	0.928737	0.944094
SVM	995	0.959648	0.954843	0.956699	0.909498	0.930446	0.944821
SVM	1000	0.959488	0.953231	0.955648	0.90738	0.928129	0.943548

## Sheet: mRMR
Classification algorithm	Number of features	SN	SP	ACC	MCC	Precision	F1-measure
DT	5	0.923619	0.917246	0.919708	0.833193	0.875398	0.898862
DT	10	0.929223	0.919061	0.922987	0.840208	0.878444	0.90312
DT	15	0.928743	0.923193	0.925337	0.844708	0.883877	0.905755
DT	20	0.936109	0.930955	0.932946	0.860358	0.895116	0.915153
DT	25	0.938191	0.923697	0.929296	0.853484	0.88558	0.911127
DT	30	0.940432	0.928334	0.933008	0.860942	0.892011	0.915582
DT	35	0.93691	0.922185	0.927873	0.85058	0.883437	0.909388
DT	40	0.933867	0.922286	0.92676	0.848062	0.883235	0.907846
DT	45	0.960769	0.957666	0.958864	0.913926	0.934579	0.947493
DT	50	0.960769	0.962101	0.961586	0.91943	0.941029	0.950796
DT	55	0.961409	0.962605	0.962143	0.920595	0.941804	0.951506
DT	60	0.961249	0.961294	0.961277	0.91883	0.939878	0.950443
DT	65	0.960929	0.962	0.961586	0.919439	0.940891	0.950804
DT	70	0.96253	0.958674	0.960163	0.916658	0.936147	0.949155
DT	75	0.961249	0.961597	0.961462	0.919206	0.94032	0.950669
DT	80	0.960769	0.962302	0.96171	0.919681	0.941324	0.950947
DT	85	0.961569	0.960891	0.961153	0.918598	0.939309	0.950309
DT	90	0.959648	0.962101	0.961153	0.918489	0.940964	0.950214
DT	95	0.96237	0.95948	0.960596	0.917521	0.937305	0.949672
DT	100	0.960769	0.960387	0.960534	0.917298	0.938527	0.949517
DT	105	0.96189	0.962201	0.962081	0.920496	0.941241	0.951453
DT	110	0.960128	0.963209	0.962019	0.920276	0.942619	0.951293
DT	115	0.96189	0.962101	0.962019	0.920371	0.941094	0.951378
DT	120	0.960288	0.95817	0.958988	0.914145	0.935278	0.947618
DT	125	0.961409	0.958875	0.959854	0.915963	0.936369	0.948724
DT	130	0.959648	0.961193	0.960596	0.917359	0.939636	0.949537
DT	135	0.959167	0.958371	0.958679	0.91345	0.935499	0.947185
DT	140	0.960769	0.957666	0.958864	0.913926	0.934579	0.947493
DT	145	0.960128	0.96079	0.960534	0.917261	0.939076	0.949485
DT	150	0.96221	0.960689	0.961277	0.918886	0.939053	0.95049
DT	155	0.96221	0.964419	0.963566	0.92353	0.944514	0.95328
DT	160	0.960608	0.966032	0.963937	0.92421	0.946812	0.95366
DT	165	0.96301	0.962201	0.962514	0.921437	0.941305	0.952034
DT	170	0.959808	0.96079	0.960411	0.916992	0.939057	0.949319
DT	175	0.966373	0.965528	0.965854	0.928402	0.94637	0.956267
DT	180	0.961089	0.962	0.961648	0.919573	0.9409	0.950887
DT	185	0.963971	0.961193	0.962266	0.920993	0.939891	0.951779
DT	190	0.961569	0.962907	0.96239	0.921107	0.942256	0.951815
DT	195	0.960128	0.963411	0.962143	0.920527	0.942916	0.951444
DT	200	0.961249	0.959581	0.960225	0.916702	0.937383	0.949166
DT	205	0.963651	0.963713	0.963689	0.923858	0.943556	0.953498
DT	210	0.960769	0.964621	0.963133	0.922576	0.944733	0.952683
DT	215	0.960448	0.967342	0.964679	0.925722	0.94875	0.954564
DT	220	0.96269	0.961798	0.962143	0.920667	0.940698	0.951567
DT	225	0.96253	0.961899	0.962143	0.920658	0.940836	0.951559
DT	230	0.963651	0.962705	0.963071	0.922602	0.942079	0.952743
DT	235	0.96253	0.963008	0.962823	0.922038	0.942458	0.952388
DT	240	0.961089	0.962907	0.962205	0.920704	0.942229	0.951566
DT	245	0.96269	0.965024	0.964122	0.924689	0.945432	0.953983
DT	250	0.957886	0.96452	0.961957	0.920039	0.944427	0.951109
DT	255	0.960128	0.961697	0.961091	0.91839	0.940402	0.950162
DT	260	0.96221	0.966939	0.965112	0.926686	0.94824	0.955174
DT	265	0.96189	0.961597	0.96171	0.919744	0.940357	0.951001
DT	270	0.960608	0.960589	0.960596	0.917414	0.938811	0.949584
DT	275	0.959968	0.962101	0.961277	0.918758	0.940983	0.95038
DT	280	0.956765	0.958069	0.957565	0.911053	0.934908	0.945711
DT	285	0.958847	0.961193	0.960287	0.916687	0.939589	0.94912
DT	290	0.960128	0.962	0.961277	0.918767	0.940844	0.950388
DT	295	0.96269	0.962201	0.96239	0.921168	0.941287	0.951868
DT	300	0.961089	0.961798	0.961524	0.919322	0.940605	0.950737
DT	305	0.96269	0.960085	0.961091	0.91854	0.938202	0.950288
DT	310	0.960608	0.961798	0.961339	0.918919	0.940577	0.950487
DT	315	0.961409	0.962605	0.962143	0.920595	0.941804	0.951506
DT	320	0.960769	0.962605	0.961895	0.920058	0.941767	0.951173
DT	325	0.960448	0.961597	0.961153	0.918533	0.940273	0.950253
DT	330	0.963651	0.959178	0.960906	0.918226	0.936945	0.950111
DT	335	0.96221	0.960488	0.961153	0.918636	0.93876	0.95034
DT	340	0.959968	0.964117	0.962514	0.921275	0.943946	0.951889
DT	345	0.96237	0.961597	0.961895	0.920147	0.940385	0.95125
DT	350	0.963651	0.962806	0.963133	0.922728	0.942226	0.952818
DT	355	0.960448	0.958875	0.959483	0.915153	0.93631	0.948225
DT	360	0.960288	0.962403	0.961586	0.919404	0.941444	0.950773
DT	365	0.959007	0.961193	0.960349	0.916821	0.939598	0.949204
DT	370	0.961569	0.961395	0.961462	0.919224	0.940044	0.950685
DT	375	0.96269	0.960891	0.961586	0.91954	0.939375	0.95089
DT	380	0.96237	0.96331	0.962947	0.922281	0.942893	0.952532
DT	385	0.957886	0.960387	0.959421	0.914876	0.938353	0.948019
DT	390	0.960448	0.962504	0.96171	0.919664	0.941601	0.950931
DT	395	0.958367	0.960891	0.959916	0.915907	0.939118	0.948645
DT	400	0.961569	0.961093	0.961277	0.918848	0.939603	0.950459
DT	405	0.958367	0.962403	0.960844	0.917792	0.941334	0.949774
DT	410	0.960288	0.961597	0.961091	0.918399	0.940263	0.95017
DT	415	0.959488	0.961597	0.960782	0.917727	0.940217	0.949754
DT	420	0.958046	0.964016	0.96171	0.919541	0.943691	0.950814
DT	425	0.960288	0.961798	0.961215	0.91865	0.940558	0.950321
DT	430	0.959167	0.962201	0.961029	0.918212	0.941084	0.95004
DT	435	0.959167	0.961597	0.960658	0.917458	0.940198	0.949588
DT	440	0.959968	0.957565	0.958493	0.913127	0.934383	0.947003
DT	445	0.96269	0.960689	0.961462	0.91929	0.939082	0.950739
DT	450	0.959488	0.960387	0.96004	0.916222	0.938449	0.948852
DT	455	0.956765	0.961193	0.959483	0.91494	0.939465	0.948036
DT	460	0.96189	0.96079	0.961215	0.918742	0.939181	0.950399
DT	465	0.959007	0.963915	0.962019	0.920219	0.943595	0.951239
DT	470	0.959007	0.960589	0.959978	0.916069	0.938715	0.948752
DT	475	0.961729	0.965326	0.963937	0.924263	0.945827	0.953712
DT	480	0.959488	0.958573	0.958926	0.91397	0.935811	0.947502
DT	485	0.959808	0.961193	0.960658	0.917494	0.939646	0.94962
DT	490	0.961249	0.961697	0.961524	0.919331	0.940467	0.950744
DT	495	0.963971	0.960891	0.962081	0.920618	0.939451	0.951553
DT	500	0.959968	0.961697	0.961029	0.918256	0.940392	0.950079
DT	505	0.960929	0.962403	0.961833	0.919941	0.941481	0.951105
DT	510	0.959488	0.961395	0.960658	0.917476	0.939922	0.949604
DT	515	0.960929	0.962	0.961586	0.919439	0.940891	0.950804
DT	520	0.959167	0.957262	0.957998	0.912078	0.933895	0.946362
DT	525	0.960769	0.960589	0.960658	0.917549	0.93882	0.949668
DT	530	0.959007	0.961294	0.960411	0.916947	0.939746	0.949279
DT	535	0.96301	0.95817	0.96004	0.91644	0.935449	0.94903
DT	540	0.965252	0.962101	0.963318	0.923196	0.941287	0.953119
DT	545	0.961249	0.962403	0.961957	0.92021	0.941499	0.951272
DT	550	0.961249	0.961294	0.961277	0.91883	0.939878	0.950443
DT	555	0.960288	0.959178	0.959607	0.915393	0.936739	0.948367
DT	560	0.960769	0.960488	0.960596	0.917424	0.938673	0.949592
DT	565	0.959808	0.963814	0.962266	0.920763	0.943491	0.95158
DT	570	0.963491	0.96079	0.961833	0.920089	0.939276	0.951229
DT	575	0.960288	0.95948	0.959792	0.915768	0.937178	0.948592
DT	580	0.960288	0.961597	0.961091	0.918399	0.940263	0.95017
DT	585	0.965893	0.95948	0.961957	0.92049	0.937519	0.951495
DT	590	0.961249	0.958472	0.959545	0.915329	0.935776	0.948341
DT	595	0.959808	0.961294	0.96072	0.917619	0.939793	0.949695
DT	600	0.960288	0.96079	0.960596	0.917396	0.939085	0.949569
DT	605	0.965572	0.962302	0.963566	0.923715	0.941599	0.953435
DT	610	0.961569	0.96331	0.962638	0.921609	0.942848	0.952117
DT	615	0.959488	0.959077	0.959235	0.914594	0.936543	0.947876
DT	620	0.960448	0.960589	0.960534	0.91728	0.938801	0.949501
DT	625	0.963331	0.964217	0.963875	0.924218	0.944279	0.95371
DT	630	0.961569	0.959379	0.960225	0.916722	0.93711	0.949182
DT	635	0.960608	0.959681	0.96004	0.916288	0.93749	0.948909
DT	640	0.960128	0.961395	0.960906	0.918014	0.939959	0.949937
DT	645	0.959968	0.961193	0.96072	0.917628	0.939655	0.949703
DT	650	0.96189	0.959581	0.960473	0.917241	0.937422	0.949498
DT	655	0.960929	0.960689	0.960782	0.917809	0.938977	0.949826
DT	660	0.960288	0.962907	0.961895	0.920032	0.942184	0.95115
DT	665	0.960288	0.961798	0.961215	0.91865	0.940558	0.950321
DT	670	0.961249	0.960891	0.961029	0.918328	0.93929	0.950142
DT	675	0.959327	0.959782	0.959607	0.915335	0.937559	0.948318
DT	680	0.960929	0.961899	0.961524	0.919313	0.940743	0.950729
DT	685	0.957726	0.959681	0.958926	0.913864	0.937314	0.94741
DT	690	0.959808	0.961193	0.960658	0.917494	0.939646	0.94962
DT	695	0.96269	0.961697	0.962081	0.920542	0.940551	0.951492
DT	700	0.964291	0.964419	0.96437	0.925275	0.944627	0.954358
DT	705	0.960288	0.964117	0.962638	0.921543	0.943963	0.952056
DT	710	0.957086	0.961395	0.95973	0.91546	0.93978	0.948354
DT	715	0.957406	0.960488	0.959297	0.914598	0.938471	0.947844
DT	720	0.963331	0.962504	0.962823	0.922083	0.941766	0.952426
DT	725	0.960769	0.963008	0.962143	0.920561	0.942359	0.951475
DT	730	0.961249	0.964721	0.96338	0.923104	0.944908	0.953008
DT	735	0.96189	0.960589	0.961091	0.918491	0.938887	0.950249
DT	740	0.960288	0.962605	0.96171	0.919655	0.94174	0.950924
DT	745	0.961409	0.96331	0.962576	0.921475	0.942839	0.952034
DT	750	0.961249	0.961496	0.9614	0.91908	0.940172	0.950594
DT	755	0.959968	0.964419	0.962699	0.921654	0.944392	0.952116
DT	760	0.964291	0.961496	0.962576	0.921637	0.94035	0.95217
DT	765	0.96285	0.962504	0.962638	0.921679	0.941738	0.952177
DT	770	0.965252	0.963613	0.964246	0.925075	0.943497	0.95425
DT	775	0.964612	0.961899	0.962947	0.922407	0.940956	0.952637
DT	780	0.964932	0.963713	0.964184	0.924932	0.943627	0.95416
DT	785	0.961729	0.961899	0.961833	0.919985	0.940789	0.951144
DT	790	0.959488	0.963713	0.962081	0.920369	0.943325	0.951338
DT	795	0.959808	0.959984	0.959916	0.91599	0.937881	0.948718
DT	800	0.959648	0.960689	0.960287	0.916732	0.9389	0.949161
DT	805	0.961729	0.959984	0.960658	0.917606	0.937998	0.949715
DT	810	0.964932	0.962	0.963133	0.922802	0.941121	0.952878
DT	815	0.964772	0.964117	0.96437	0.9253	0.944209	0.95438
DT	820	0.959327	0.963008	0.961586	0.919353	0.942277	0.950726
DT	825	0.961569	0.961597	0.961586	0.919475	0.940338	0.950835
DT	830	0.96285	0.962201	0.962452	0.921303	0.941296	0.951951
DT	835	0.963171	0.963109	0.963133	0.922701	0.942642	0.952796
DT	840	0.96253	0.964822	0.963937	0.924302	0.945126	0.953749
DT	845	0.96221	0.962101	0.962143	0.92064	0.941112	0.951544
DT	850	0.958527	0.960488	0.95973	0.91554	0.938539	0.948427
DT	855	0.958527	0.961697	0.960473	0.917046	0.940308	0.94933
DT	860	0.957726	0.960589	0.959483	0.914993	0.938638	0.948086
DT	865	0.960769	0.961395	0.961153	0.918551	0.939997	0.950269
DT	870	0.96269	0.965024	0.964122	0.924689	0.945432	0.953983
DT	875	0.96301	0.964217	0.963751	0.923949	0.944261	0.953544
DT	880	0.96269	0.961395	0.961895	0.920166	0.940109	0.951266
DT	885	0.959167	0.958371	0.958679	0.91345	0.935499	0.947185
DT	890	0.961089	0.961193	0.961153	0.91857	0.939721	0.950285
DT	895	0.958527	0.962504	0.960967	0.918052	0.941491	0.949933
DT	900	0.958367	0.961496	0.960287	0.916661	0.940003	0.949096
DT	905	0.960929	0.962	0.961586	0.919439	0.940891	0.950804
DT	910	0.956445	0.963109	0.960534	0.917065	0.942262	0.949301
DT	915	0.960769	0.960689	0.96072	0.917674	0.938967	0.949743
DT	920	0.965893	0.963008	0.964122	0.924861	0.942647	0.954128
DT	925	0.959968	0.960689	0.960411	0.917001	0.938919	0.949327
DT	930	0.961409	0.964419	0.963256	0.92286	0.944471	0.952865
DT	935	0.961409	0.963008	0.96239	0.921098	0.942395	0.951807
DT	940	0.96285	0.962302	0.962514	0.921428	0.941444	0.952027
DT	945	0.96285	0.964419	0.963813	0.924067	0.944549	0.953612
DT	950	0.959648	0.963713	0.962143	0.920503	0.943334	0.951421
DT	955	0.96189	0.963411	0.962823	0.922004	0.943014	0.952358
DT	960	0.961409	0.962907	0.962328	0.920972	0.942247	0.951732
DT	965	0.958847	0.964016	0.962019	0.920211	0.943735	0.951231
DT	970	0.960608	0.959278	0.959792	0.915788	0.936905	0.948608
DT	975	0.965252	0.962302	0.963442	0.923446	0.941581	0.95327
DT	980	0.960608	0.962	0.961462	0.91917	0.940872	0.950638
DT	985	0.959488	0.965528	0.963194	0.922641	0.946006	0.952699
DT	990	0.959808	0.960689	0.960349	0.916867	0.93891	0.949244
DT	995	0.958687	0.959681	0.959297	0.914672	0.937373	0.94791
DT	1000	0.961089	0.962705	0.962081	0.920452	0.941933	0.951415
KNN	5	0.939472	0.937607	0.938327	0.871277	0.904564	0.921687
KNN	10	0.950681	0.936902	0.942224	0.880031	0.904617	0.927077
KNN	15	0.951321	0.932567	0.939812	0.875392	0.89879	0.92431
KNN	20	0.948919	0.936902	0.941544	0.878518	0.904457	0.926155
KNN	25	0.954684	0.931963	0.94074	0.877576	0.898297	0.925633
KNN	30	0.948279	0.927931	0.935791	0.867246	0.892271	0.919422
KNN	35	0.947158	0.913013	0.926203	0.848772	0.872676	0.908393
KNN	40	0.951161	0.899808	0.919646	0.837179	0.856648	0.901434
KNN	45	0.958687	0.916541	0.932822	0.862985	0.878503	0.916845
KNN	50	0.956926	0.905251	0.925213	0.848481	0.864083	0.908138
KNN	55	0.955484	0.898196	0.920327	0.83921	0.855239	0.902587
KNN	60	0.961249	0.881968	0.912594	0.826369	0.836772	0.894702
KNN	65	0.956926	0.86584	0.901027	0.80493	0.817846	0.881936
KNN	70	0.961089	0.842556	0.888346	0.784211	0.793496	0.869288
KNN	75	0.963811	0.818466	0.874613	0.762188	0.769693	0.855883
KNN	80	0.963811	0.806874	0.8675	0.750622	0.758538	0.848942
KNN	85	0.963331	0.776232	0.848509	0.720318	0.730452	0.830882
KNN	90	0.968135	0.753956	0.836694	0.704055	0.712384	0.820798
KNN	95	0.967974	0.748009	0.832983	0.698369	0.707431	0.817444
KNN	100	0.967654	0.69741	0.801806	0.652277	0.668104	0.790451
KNN	105	0.970697	0.692773	0.800136	0.651368	0.665423	0.78958
KNN	110	0.971017	0.669892	0.786218	0.631793	0.64932	0.778234
KNN	115	0.967974	0.645802	0.770259	0.607919	0.632388	0.764996
KNN	120	0.968935	0.645298	0.77032	0.608528	0.632288	0.765223
KNN	125	0.971497	0.627659	0.760485	0.596454	0.621555	0.758091
KNN	130	0.974219	0.598932	0.743907	0.575675	0.604591	0.746137
KNN	135	0.971817	0.603568	0.745825	0.576804	0.606779	0.747092
KNN	140	0.97518	0.598932	0.744278	0.576752	0.604827	0.746598
KNN	145	0.972458	0.563955	0.721762	0.545221	0.583998	0.729752
KNN	150	0.974219	0.594698	0.741309	0.572207	0.602078	0.74422
KNN	155	0.972778	0.571918	0.726772	0.552028	0.588549	0.733386
KNN	160	0.972778	0.598024	0.742794	0.573317	0.603697	0.745033
KNN	165	0.972618	0.562242	0.720772	0.544022	0.583085	0.729084
KNN	170	0.979824	0.514263	0.694111	0.514293	0.559426	0.712216
KNN	175	0.978383	0.51144	0.691822	0.510341	0.557634	0.710383
KNN	180	0.975661	0.535631	0.705617	0.526243	0.569439	0.71915
KNN	185	0.976301	0.506905	0.688235	0.504264	0.554828	0.707555
KNN	190	0.980785	0.525955	0.701658	0.524645	0.565663	0.717507
KNN	195	0.977902	0.511944	0.691946	0.51016	0.557768	0.710364
KNN	200	0.979824	0.482613	0.674688	0.489512	0.543814	0.699434
KNN	205	0.978863	0.476464	0.670543	0.483527	0.540639	0.696559
KNN	210	0.977902	0.462957	0.661883	0.471791	0.534062	0.690837
KNN	215	0.982066	0.445217	0.652604	0.463274	0.527026	0.685941
KNN	220	0.978383	0.446225	0.6518	0.459357	0.526543	0.684632
KNN	225	0.980144	0.42284	0.638129	0.443442	0.516671	0.676653
KNN	230	0.979824	0.44179	0.649635	0.457747	0.524921	0.683611
KNN	235	0.981265	0.418708	0.636026	0.4417	0.515174	0.675634
KNN	240	0.978863	0.446729	0.652295	0.460361	0.526892	0.685045
KNN	245	0.983347	0.41518	0.634665	0.441707	0.514192	0.67528
KNN	250	0.978062	0.418708	0.634789	0.437509	0.514358	0.674172
KNN	255	0.983987	0.433222	0.645985	0.456477	0.522179	0.682285
KNN	260	0.979824	0.439573	0.648274	0.456024	0.523932	0.682772
KNN	265	0.979984	0.408729	0.629407	0.432263	0.510596	0.671384
KNN	270	0.982706	0.406007	0.628789	0.433761	0.510141	0.671628
KNN	275	0.975821	0.439976	0.646975	0.451216	0.52309	0.681084
KNN	280	0.980945	0.444713	0.651862	0.46145	0.526515	0.685235
KNN	285	0.979984	0.41014	0.630273	0.43336	0.511193	0.6719
KNN	290	0.978703	0.406007	0.627242	0.428448	0.509121	0.669808
KNN	295	0.981265	0.442597	0.650687	0.460218	0.525648	0.684578
KNN	300	0.977422	0.415583	0.632624	0.434234	0.512855	0.672728
KNN	305	0.980304	0.398045	0.622974	0.424373	0.506201	0.667648
KNN	310	0.981105	0.397641	0.623036	0.425131	0.506238	0.667866
KNN	315	0.979824	0.412862	0.631882	0.435266	0.512307	0.672824
KNN	320	0.976942	0.416289	0.632871	0.434156	0.513034	0.672768
KNN	325	0.975981	0.381917	0.611407	0.405929	0.498487	0.659918
KNN	330	0.976942	0.398347	0.621861	0.420122	0.505468	0.66623
KNN	335	0.979664	0.375769	0.609056	0.406108	0.496954	0.659409
KNN	340	0.972938	0.407116	0.625696	0.421719	0.508112	0.667582
KNN	345	0.974059	0.384739	0.612396	0.405564	0.499138	0.660048
KNN	350	0.9747	0.379498	0.609427	0.402288	0.497182	0.658481
KNN	355	0.979023	0.387058	0.615737	0.414076	0.501353	0.663124
KNN	360	0.97438	0.362564	0.598911	0.38843	0.49037	0.652407
KNN	365	0.975661	0.372745	0.605654	0.398257	0.494722	0.656538
KNN	370	0.97518	0.369519	0.603489	0.395048	0.493317	0.655191
KNN	375	0.981425	0.332426	0.583137	0.37441	0.48063	0.64526
KNN	380	0.980945	0.390888	0.61883	0.41966	0.50341	0.665363
KNN	385	0.981105	0.348654	0.592973	0.386799	0.486695	0.650632
KNN	390	0.978383	0.347344	0.591117	0.381917	0.485499	0.648964
KNN	395	0.977582	0.362867	0.600334	0.393092	0.491309	0.653955
KNN	400	0.980304	0.369822	0.605654	0.402327	0.494747	0.657608
KNN	405	0.977102	0.350771	0.592725	0.382837	0.486486	0.649564
KNN	410	0.977262	0.348755	0.59155	0.381459	0.485753	0.648945
KNN	415	0.981906	0.339079	0.587406	0.380375	0.483253	0.647724
KNN	420	0.976141	0.319827	0.573364	0.356647	0.474618	0.638692
KNN	425	0.9747	0.364379	0.600148	0.390312	0.491164	0.653182
KNN	430	0.97502	0.33676	0.583323	0.368701	0.480622	0.643862
KNN	435	0.977902	0.310856	0.568539	0.35195	0.471802	0.636511
KNN	440	0.976301	0.348554	0.591055	0.379949	0.48543	0.648445
KNN	445	0.977102	0.351981	0.593468	0.383799	0.486952	0.649979
KNN	450	0.97454	0.335853	0.582581	0.367288	0.480158	0.64334
KNN	455	0.978223	0.3418	0.587653	0.377282	0.483345	0.647003
KNN	460	0.976461	0.323153	0.575529	0.359802	0.475923	0.639941
KNN	465	0.972458	0.354501	0.59322	0.379339	0.486736	0.648755
KNN	470	0.974219	0.327185	0.577137	0.359831	0.47684	0.640286
KNN	475	0.972458	0.318718	0.571261	0.350404	0.47327	0.636683
KNN	480	0.971978	0.321943	0.573055	0.352346	0.47433	0.637538
KNN	485	0.970216	0.322347	0.572622	0.350145	0.474026	0.636884
KNN	490	0.972458	0.317811	0.570704	0.349662	0.472938	0.636383
KNN	495	0.971337	0.325471	0.574972	0.354306	0.475466	0.638426
KNN	500	0.969896	0.29997	0.558765	0.331183	0.465851	0.629397
KNN	505	0.972938	0.314182	0.568663	0.347389	0.471739	0.635399
KNN	510	0.972458	0.331317	0.578993	0.360661	0.477926	0.640882
KNN	515	0.967654	0.314686	0.566931	0.340149	0.470565	0.633206
KNN	520	0.969095	0.300776	0.558951	0.330677	0.465933	0.629302
KNN	525	0.966693	0.332729	0.577632	0.353647	0.476969	0.638768
KNN	530	0.970216	0.346739	0.587591	0.369981	0.483174	0.645089
KNN	535	0.968455	0.319222	0.570024	0.34505	0.472426	0.635061
KNN	540	0.969576	0.328596	0.576209	0.354344	0.476172	0.638679
KNN	545	0.966693	0.299466	0.557219	0.326051	0.464849	0.627808
KNN	550	0.968135	0.323758	0.572683	0.348326	0.47401	0.636421
KNN	555	0.965572	0.304002	0.559569	0.328224	0.466177	0.62878
KNN	560	0.967654	0.285354	0.54893	0.315545	0.460139	0.623697
KNN	565	0.964772	0.272755	0.540084	0.300383	0.45506	0.618424
KNN	570	0.963971	0.298357	0.555487	0.321129	0.463755	0.626235
KNN	575	0.961729	0.290293	0.549672	0.310972	0.460336	0.622642
KNN	580	0.958207	0.296643	0.552208	0.311277	0.461657	0.623106
KNN	585	0.959968	0.306723	0.559075	0.322416	0.465703	0.627158
KNN	590	0.961089	0.301986	0.5566	0.320014	0.4643	0.626121
KNN	595	0.969576	0.319222	0.570457	0.34666	0.472714	0.635562
KNN	600	0.967014	0.296442	0.555487	0.323977	0.463861	0.626973
KNN	605	0.966853	0.296039	0.555178	0.323401	0.463677	0.626771
KNN	610	0.963491	0.306824	0.560497	0.327577	0.466651	0.628768
KNN	615	0.969416	0.282834	0.548064	0.31605	0.459716	0.623674
KNN	620	0.969736	0.279105	0.545899	0.313363	0.45851	0.622629
KNN	625	0.96237	0.295132	0.552889	0.316047	0.462201	0.62448
KNN	630	0.959648	0.288378	0.547693	0.306264	0.459128	0.621101
KNN	635	0.965733	0.28737	0.549425	0.314393	0.460347	0.623488
KNN	640	0.964612	0.281625	0.545466	0.307803	0.458064	0.621159
KNN	645	0.959327	0.282129	0.543734	0.300378	0.456875	0.618969
KNN	650	0.965252	0.281423	0.54559	0.308589	0.458159	0.621379
KNN	655	0.960929	0.275375	0.540208	0.296877	0.454966	0.617546
KNN	660	0.963811	0.278702	0.543363	0.304085	0.45685	0.619876
KNN	665	0.959808	0.29624	0.552579	0.313256	0.46193	0.623693
KNN	670	0.96189	0.276887	0.541507	0.299633	0.455732	0.61845
KNN	675	0.960448	0.277996	0.541631	0.298445	0.45574	0.618159
KNN	680	0.959007	0.298659	0.553755	0.314164	0.462578	0.624114
KNN	685	0.958687	0.311057	0.56124	0.324254	0.466932	0.627996
KNN	690	0.960608	0.297651	0.553755	0.315627	0.462636	0.624506
KNN	695	0.963491	0.286765	0.548188	0.310547	0.459559	0.622298
KNN	700	0.959007	0.293922	0.550847	0.310102	0.460905	0.62259
KNN	705	0.957566	0.279609	0.541507	0.295573	0.45555	0.617386
KNN	710	0.957086	0.282633	0.543177	0.297508	0.456469	0.618129
KNN	715	0.956926	0.29745	0.552208	0.310115	0.46161	0.622792
KNN	720	0.959327	0.297248	0.553012	0.313421	0.462162	0.623803
KNN	725	0.96269	0.300675	0.556415	0.321225	0.464247	0.626413
KNN	730	0.958207	0.287269	0.546456	0.30319	0.458368	0.620104
KNN	735	0.959327	0.275678	0.539775	0.294748	0.454656	0.616929
KNN	740	0.958527	0.295636	0.551713	0.310876	0.461384	0.622925
KNN	745	0.955645	0.313174	0.561363	0.321728	0.466907	0.627319
KNN	750	0.953082	0.302691	0.55394	0.309113	0.462471	0.622757
KNN	755	0.963171	0.289991	0.550043	0.312835	0.460602	0.623187
KNN	760	0.956926	0.287975	0.546394	0.301926	0.458282	0.619756
KNN	765	0.960608	0.288983	0.548435	0.308197	0.459588	0.621722
KNN	770	0.966213	0.287773	0.549858	0.315452	0.460611	0.62383
KNN	775	0.961409	0.301079	0.556167	0.319707	0.464059	0.625971
KNN	780	0.963971	0.312972	0.564456	0.333425	0.468993	0.630994
KNN	785	0.960769	0.300373	0.555487	0.318179	0.463643	0.625456
KNN	790	0.961089	0.307933	0.56025	0.32505	0.466428	0.628054
KNN	795	0.963811	0.341095	0.581653	0.356476	0.479372	0.640285
KNN	800	0.96285	0.287169	0.548188	0.309945	0.459534	0.622142
KNN	805	0.96205	0.309949	0.561858	0.32813	0.467403	0.629143
KNN	810	0.965412	0.303195	0.559013	0.327314	0.465848	0.628446
KNN	815	0.963171	0.314081	0.564827	0.333205	0.469189	0.630999
KNN	820	0.965572	0.32154	0.570333	0.342843	0.472534	0.634536
KNN	825	0.966213	0.297047	0.555549	0.323308	0.463868	0.626811
KNN	830	0.960929	0.281222	0.543796	0.301965	0.456975	0.619394
KNN	835	0.964772	0.31136	0.563776	0.333228	0.468616	0.630824
KNN	840	0.964772	0.313376	0.565013	0.334912	0.469346	0.631485
KNN	845	0.96253	0.295434	0.553136	0.316539	0.462349	0.624649
KNN	850	0.959648	0.32023	0.56724	0.333346	0.470519	0.63144
KNN	855	0.965733	0.292309	0.552456	0.318593	0.462075	0.625071
KNN	860	0.965412	0.29745	0.555487	0.322473	0.463805	0.626585
KNN	865	0.968935	0.308437	0.56359	0.336822	0.468634	0.631727
KNN	870	0.967654	0.296341	0.555672	0.324836	0.46399	0.627225
KNN	875	0.967174	0.302288	0.559136	0.329124	0.465977	0.628937
KNN	880	0.966053	0.314384	0.566126	0.337593	0.470043	0.63239
KNN	885	0.964131	0.288479	0.549487	0.312963	0.460321	0.623131
KNN	890	0.967174	0.317206	0.568291	0.341545	0.471359	0.633821
KNN	895	0.968455	0.28989	0.552023	0.320585	0.461926	0.625504
KNN	900	0.966693	0.30632	0.561425	0.331797	0.467296	0.630035
KNN	905	0.969416	0.288177	0.551342	0.320572	0.461574	0.625381
KNN	910	0.96285	0.288277	0.548868	0.310896	0.45992	0.622496
KNN	915	0.965252	0.293821	0.553198	0.319166	0.462483	0.625344
KNN	920	0.964452	0.302893	0.558456	0.325661	0.465492	0.627919
KNN	925	0.965412	0.311965	0.564394	0.334656	0.469	0.631309
KNN	930	0.971337	0.286665	0.551157	0.322181	0.461538	0.625748
KNN	935	0.970536	0.285959	0.550414	0.320382	0.461088	0.625168
KNN	940	0.970056	0.287874	0.551404	0.321276	0.461632	0.625568
KNN	945	0.967334	0.295333	0.55493	0.323515	0.463551	0.626757
KNN	950	0.968775	0.294728	0.555116	0.325138	0.463708	0.627203
KNN	955	0.966373	0.273057	0.540888	0.303073	0.455575	0.619228
KNN	960	0.968295	0.306622	0.562229	0.33438	0.467817	0.630849
KNN	965	0.966533	0.28606	0.54893	0.31447	0.460096	0.623425
KNN	970	0.963491	0.307731	0.561054	0.32834	0.466977	0.629064
KNN	975	0.970697	0.285455	0.550167	0.320198	0.460954	0.625077
KNN	980	0.968135	0.291402	0.552827	0.321385	0.462374	0.625848
KNN	985	0.968135	0.302187	0.559446	0.330446	0.466189	0.629333
KNN	990	0.965572	0.315593	0.566683	0.337909	0.470359	0.632573
KNN	995	0.967814	0.313577	0.566312	0.339462	0.470204	0.632913
KNN	1000	0.968935	0.302792	0.560126	0.332125	0.46661	0.629886
RF	5	0.909528	0.989013	0.958308	0.912524	0.981171	0.943992
RF	10	0.911449	0.993751	0.961957	0.920527	0.989225	0.948746
RF	15	0.910809	0.995968	0.963071	0.923069	0.993017	0.950138
RF	20	0.913691	0.994658	0.96338	0.92355	0.990797	0.950683
RF	25	0.911769	0.993549	0.961957	0.920504	0.988885	0.948763
RF	30	0.913531	0.99617	0.964246	0.9255	0.993383	0.951785
RF	35	0.91289	0.996674	0.964308	0.925688	0.994245	0.951832
RF	40	0.913211	0.996069	0.96406	0.925108	0.993208	0.951531
RF	45	0.934988	0.960689	0.950761	0.896105	0.93739	0.936187
RF	50	0.93707	0.955045	0.948101	0.890735	0.929184	0.93311
RF	55	0.931625	0.960589	0.9494	0.893178	0.937027	0.934318
RF	60	0.929384	0.966334	0.95206	0.898658	0.945585	0.937414
RF	65	0.930825	0.962907	0.950513	0.895463	0.940463	0.935619
RF	70	0.932426	0.964822	0.952307	0.899236	0.943454	0.937908
RF	75	0.928583	0.971979	0.955215	0.905292	0.954254	0.941243
RF	80	0.928102	0.969459	0.953483	0.901631	0.95032	0.93908
RF	85	0.926021	0.96966	0.952802	0.90018	0.950526	0.938113
RF	90	0.926021	0.971979	0.954225	0.903191	0.954133	0.939867
RF	95	0.929384	0.971475	0.955215	0.905295	0.953507	0.941291
RF	100	0.928903	0.972583	0.95571	0.906341	0.955212	0.941874
RF	105	0.931785	0.973289	0.957256	0.909621	0.956443	0.943953
RF	110	0.927142	0.980345	0.959792	0.915075	0.967419	0.946852
RF	115	0.927782	0.978127	0.958679	0.912673	0.9639	0.945496
RF	120	0.923459	0.978228	0.95707	0.90929	0.963898	0.943245
RF	125	0.923939	0.9747	0.955091	0.905043	0.958313	0.940812
RF	130	0.92442	0.977623	0.95707	0.909274	0.962969	0.943301
RF	135	0.922978	0.978329	0.956947	0.909032	0.964041	0.943063
RF	140	0.921377	0.980244	0.957503	0.910268	0.967059	0.943665
RF	145	0.920737	0.980748	0.957565	0.910418	0.967851	0.943706
RF	150	0.924099	0.977522	0.956885	0.90888	0.962796	0.943051
RF	155	0.922178	0.983369	0.95973	0.915071	0.972147	0.946503
RF	160	0.920096	0.983268	0.958864	0.913257	0.971922	0.945299
RF	165	0.922498	0.982159	0.959112	0.913719	0.970192	0.945744
RF	170	0.922658	0.982764	0.959545	0.914653	0.971178	0.946297
RF	175	0.921217	0.986292	0.961153	0.918207	0.976906	0.948245
RF	180	0.923139	0.983671	0.960287	0.91625	0.972667	0.947256
RF	185	0.921377	0.98609	0.961091	0.918066	0.976578	0.948175
RF	190	0.920897	0.985485	0.960534	0.916868	0.975573	0.947446
RF	195	0.919616	0.987804	0.961462	0.918955	0.979366	0.948551
RF	200	0.921697	0.981252	0.958246	0.911865	0.968697	0.944613
RF	205	0.920416	0.988711	0.962328	0.92082	0.980887	0.94969
RF	210	0.922498	0.986292	0.961648	0.919237	0.976937	0.948938
RF	215	0.920576	0.991432	0.96406	0.924629	0.98543	0.9519
RF	220	0.920737	0.992743	0.964926	0.926536	0.987633	0.953012
RF	225	0.922338	0.989618	0.963627	0.923583	0.982432	0.951437
RF	230	0.922818	0.989114	0.963504	0.923288	0.981604	0.951304
RF	235	0.920737	0.986191	0.960906	0.917686	0.976728	0.947906
RF	240	0.920576	0.990828	0.963689	0.923809	0.984418	0.951427
RF	245	0.920256	0.993751	0.965359	0.927525	0.989327	0.953542
RF	250	0.919135	0.992138	0.963937	0.924437	0.986593	0.95167
RF	255	0.919616	0.993045	0.964679	0.926054	0.988128	0.952642
RF	260	0.921697	0.990223	0.963751	0.923887	0.983427	0.951562
RF	265	0.919936	0.992037	0.964184	0.924939	0.986435	0.952026
RF	270	0.921697	0.992944	0.965421	0.927576	0.987985	0.953691
RF	275	0.919295	0.992339	0.964122	0.924839	0.986935	0.951915
RF	280	0.920416	0.990324	0.963318	0.922999	0.983573	0.950947
RF	285	0.920096	0.995363	0.966287	0.929599	0.992058	0.954723
RF	290	0.922178	0.990324	0.963999	0.924408	0.983604	0.951901
RF	295	0.919295	0.990324	0.962885	0.922103	0.983553	0.950339
RF	300	0.919456	0.995464	0.966102	0.929228	0.992224	0.954455
RF	305	0.921217	0.990626	0.963813	0.924048	0.984092	0.951617
RF	310	0.919776	0.994053	0.965359	0.927555	0.989833	0.953519
RF	315	0.920256	0.993952	0.965483	0.9278	0.989668	0.953701
RF	320	0.919776	0.995867	0.966473	0.930034	0.992913	0.954946
RF	325	0.921217	0.993448	0.965545	0.927878	0.988828	0.953826
RF	330	0.921057	0.995464	0.96672	0.9305	0.992237	0.955323
RF	335	0.920576	0.994154	0.965731	0.92833	0.990012	0.954033
RF	340	0.919135	0.995162	0.965792	0.92856	0.991707	0.954043
RF	345	0.919936	0.995061	0.96604	0.929059	0.991543	0.954398
RF	350	0.920256	0.99496	0.966102	0.929175	0.991375	0.954493
RF	355	0.919776	0.995464	0.966225	0.929483	0.992227	0.954629
RF	360	0.918335	0.995767	0.965854	0.928753	0.99273	0.954084
RF	365	0.919135	0.993751	0.964926	0.926633	0.989314	0.952934
RF	370	0.919936	0.994658	0.965792	0.928508	0.990859	0.954081
RF	375	0.918655	0.995263	0.965669	0.928317	0.991874	0.953862
RF	380	0.918175	0.995565	0.965669	0.92835	0.992385	0.953838
RF	385	0.919456	0.995767	0.966287	0.929642	0.992739	0.954693
RF	390	0.918815	0.995363	0.965792	0.928582	0.992047	0.954028
RF	395	0.919456	0.995968	0.966411	0.929918	0.993082	0.954852
RF	400	0.918175	0.995162	0.965421	0.927798	0.991698	0.953521
RF	405	0.916413	0.995464	0.964926	0.926814	0.992198	0.952801
RF	410	0.918815	0.995767	0.96604	0.929134	0.992734	0.954345
RF	415	0.919936	0.994255	0.965545	0.927958	0.990176	0.953764
RF	420	0.919295	0.994759	0.965607	0.928137	0.991024	0.953813
RF	425	0.918495	0.996472	0.966349	0.929847	0.993935	0.954727
RF	430	0.917534	0.995968	0.965669	0.928394	0.993068	0.953808
RF	435	0.918815	0.99617	0.966287	0.929686	0.993421	0.954663
RF	440	0.918175	0.996371	0.966164	0.929455	0.993761	0.954474
RF	445	0.918014	0.996371	0.966102	0.929328	0.99376	0.954387
RF	450	0.918335	0.995464	0.965669	0.928339	0.992215	0.953846
RF	455	0.917054	0.996472	0.965792	0.928705	0.993926	0.953944
RF	460	0.918175	0.996573	0.966287	0.929732	0.994105	0.954632
RF	465	0.917694	0.996371	0.965978	0.929074	0.993758	0.954212
RF	470	0.917534	0.995767	0.965545	0.928118	0.992723	0.953649
RF	475	0.917374	0.996573	0.965978	0.929097	0.9941	0.954197
RF	480	0.917374	0.995767	0.965483	0.927991	0.992722	0.953562
RF	485	0.917694	0.995767	0.965607	0.928245	0.992725	0.953736
RF	490	0.917694	0.996271	0.965916	0.928936	0.993585	0.954133
RF	495	0.918495	0.99617	0.966164	0.929432	0.993419	0.954489
RF	500	0.917854	0.996573	0.966164	0.929478	0.994103	0.954458
RF	505	0.917054	0.996875	0.96604	0.929259	0.994616	0.954261
RF	510	0.918175	0.995565	0.965669	0.92835	0.992385	0.953838
RF	515	0.918014	0.996069	0.965916	0.928913	0.993243	0.954148
RF	520	0.917854	0.995767	0.965669	0.928372	0.992726	0.953823
RF	525	0.918815	0.996271	0.966349	0.929825	0.993593	0.954742
RF	530	0.918175	0.995464	0.965607	0.928212	0.992213	0.953759
RF	535	0.918815	0.995968	0.966164	0.92941	0.993077	0.954504
RF	540	0.918335	0.996371	0.966225	0.929582	0.993762	0.954561
RF	545	0.918014	0.996674	0.966287	0.929743	0.994277	0.954625
RF	550	0.916413	0.996573	0.965607	0.928337	0.994094	0.953674
RF	555	0.918335	0.995767	0.965854	0.928753	0.99273	0.954084
RF	560	0.918014	0.995867	0.965792	0.928637	0.992899	0.95399
RF	565	0.917694	0.995162	0.965236	0.927416	0.991694	0.95326
RF	570	0.916573	0.996674	0.965731	0.928602	0.994268	0.953841
RF	575	0.916894	0.995767	0.965298	0.92761	0.992718	0.953301
RF	580	0.918014	0.995363	0.965483	0.927947	0.99204	0.953593
RF	585	0.918655	0.995666	0.965916	0.928869	0.992561	0.954179
RF	590	0.918175	0.996573	0.966287	0.929732	0.994105	0.954632
RF	595	0.918014	0.996371	0.966102	0.929328	0.99376	0.954387
RF	600	0.917374	0.99617	0.965731	0.928544	0.993411	0.953879
RF	605	0.916573	0.995968	0.965298	0.927633	0.99306	0.953285
RF	610	0.916093	0.996875	0.965669	0.928499	0.994611	0.953738
RF	615	0.915773	0.996472	0.965298	0.927691	0.993917	0.953246
RF	620	0.915773	0.996271	0.965174	0.927414	0.993572	0.953087
RF	625	0.917694	0.996674	0.966164	0.92949	0.994275	0.954451
RF	630	0.915773	0.996573	0.965359	0.92783	0.99409	0.953326
RF	635	0.917214	0.996573	0.965916	0.928971	0.994099	0.95411
RF	640	0.916413	0.997178	0.965978	0.929168	0.995131	0.954151
RF	645	0.918335	0.997279	0.966782	0.930827	0.995314	0.955276
RF	650	0.917374	0.996573	0.965978	0.929097	0.9941	0.954197
RF	655	0.916413	0.996775	0.965731	0.928614	0.99444	0.953833
RF	660	0.915933	0.996573	0.965421	0.927956	0.994091	0.953413
RF	665	0.916413	0.996371	0.965483	0.92806	0.993749	0.953515
RF	670	0.916093	0.996472	0.965421	0.927944	0.993919	0.953421
RF	675	0.916093	0.996371	0.965359	0.927806	0.993747	0.953341
RF	680	0.915452	0.997279	0.965669	0.928547	0.995299	0.953708
RF	685	0.915612	0.996875	0.965483	0.928119	0.994608	0.953477
RF	690	0.915773	0.996674	0.965421	0.927968	0.994263	0.953405
RF	695	0.915452	0.996775	0.965359	0.927853	0.994434	0.95331
RF	700	0.916733	0.996976	0.965978	0.929144	0.994787	0.954167
RF	705	0.916253	0.995968	0.965174	0.927379	0.993058	0.953111
RF	710	0.915132	0.997581	0.965731	0.928711	0.995818	0.953772
RF	715	0.915773	0.996371	0.965236	0.927552	0.993745	0.953167
RF	720	0.916894	0.996271	0.965607	0.928302	0.99358	0.953698
RF	725	0.914171	0.996371	0.964617	0.926285	0.993734	0.952294
RF	730	0.916093	0.996069	0.965174	0.927391	0.993229	0.953103
RF	735	0.916093	0.996674	0.965545	0.928222	0.994265	0.953579
RF	740	0.917374	0.997379	0.966473	0.930206	0.995482	0.954833
RF	745	0.917374	0.996875	0.966164	0.929513	0.994618	0.954436
RF	750	0.916573	0.996775	0.965792	0.92874	0.994441	0.953921
RF	755	0.915933	0.996371	0.965298	0.927679	0.993746	0.953254
RF	760	0.916253	0.996069	0.965236	0.927517	0.99323	0.95319
RF	765	0.917694	0.995464	0.965421	0.927831	0.992209	0.953498
RF	770	0.916253	0.996271	0.965359	0.927794	0.993575	0.953349
RF	775	0.915612	0.996371	0.965174	0.927426	0.993743	0.953079
RF	780	0.918175	0.996775	0.966411	0.930008	0.99445	0.954791
RF	785	0.916573	0.995867	0.965236	0.927495	0.992888	0.953206
RF	790	0.917694	0.995867	0.965669	0.928383	0.992897	0.953815
RF	795	0.918175	0.995666	0.965731	0.928488	0.992557	0.953918
RF	800	0.917694	0.996573	0.966102	0.929351	0.994102	0.954371
RF	805	0.916573	0.996573	0.965669	0.928463	0.994095	0.953762
RF	810	0.917694	0.996271	0.965916	0.928936	0.993585	0.954133
RF	815	0.916573	0.996976	0.965916	0.929018	0.994786	0.95408
RF	820	0.916413	0.996069	0.965298	0.927644	0.993232	0.953277
RF	825	0.916413	0.996371	0.965483	0.92806	0.993749	0.953515
RF	830	0.917214	0.996674	0.965978	0.929109	0.994272	0.95419
RF	835	0.916573	0.996875	0.965854	0.928879	0.994613	0.954
RF	840	0.916413	0.996371	0.965483	0.92806	0.993749	0.953515
RF	845	0.918014	0.996674	0.966287	0.929743	0.994277	0.954625
RF	850	0.916573	0.997279	0.966102	0.929434	0.995305	0.954318
RF	855	0.915933	0.996371	0.965298	0.927679	0.993746	0.953254
RF	860	0.915773	0.996573	0.965359	0.92783	0.99409	0.953326
RF	865	0.916573	0.995968	0.965298	0.927633	0.99306	0.953285
RF	870	0.916413	0.996271	0.965421	0.927921	0.993576	0.953436
RF	875	0.915773	0.996371	0.965236	0.927552	0.993745	0.953167
RF	880	0.917374	0.995464	0.965298	0.927576	0.992206	0.953324
RF	885	0.918655	0.996271	0.966287	0.929698	0.993592	0.954655
RF	890	0.916573	0.995263	0.964865	0.926665	0.991856	0.95273
RF	895	0.917534	0.995968	0.965669	0.928394	0.993068	0.953808
RF	900	0.917854	0.996371	0.96604	0.929201	0.993759	0.9543
RF	905	0.916733	0.995767	0.965236	0.927483	0.992717	0.953213
RF	910	0.917054	0.996674	0.965916	0.928982	0.994271	0.954102
RF	915	0.918495	0.995767	0.965916	0.92888	0.992731	0.954171
RF	920	0.916413	0.996271	0.965421	0.927921	0.993576	0.953436
RF	925	0.916733	0.995464	0.96505	0.927068	0.992201	0.952975
RF	930	0.916573	0.996775	0.965792	0.92874	0.994441	0.953921
RF	935	0.917534	0.996775	0.966164	0.929501	0.994446	0.954443
RF	940	0.918014	0.996472	0.966164	0.929466	0.993932	0.954466
RF	945	0.917694	0.995968	0.965731	0.928521	0.993069	0.953895
RF	950	0.917694	0.996573	0.966102	0.929351	0.994102	0.954371
RF	955	0.918975	0.995867	0.966164	0.929399	0.992907	0.954511
RF	960	0.917214	0.996775	0.96604	0.929248	0.994444	0.954269
RF	965	0.916733	0.996674	0.965792	0.928729	0.994269	0.953928
RF	970	0.917054	0.996472	0.965792	0.928705	0.993926	0.953944
RF	975	0.916733	0.996976	0.965978	0.929144	0.994787	0.954167
RF	980	0.917054	0.996472	0.965792	0.928705	0.993926	0.953944
RF	985	0.917374	0.997379	0.966473	0.930206	0.995482	0.954833
RF	990	0.917694	0.997379	0.966597	0.930459	0.995484	0.955007
RF	995	0.916093	0.996371	0.965359	0.927806	0.993747	0.953341
RF	1000	0.915773	0.997077	0.965669	0.928523	0.994955	0.953723
SVM	5	0.898639	0.99617	0.958493	0.913744	0.993274	0.94359
SVM	10	0.902962	0.998286	0.961462	0.920095	0.996994	0.947651
SVM	15	0.904083	0.993347	0.958864	0.914133	0.988445	0.944384
SVM	20	0.915612	0.969761	0.948843	0.891773	0.95015	0.932561
SVM	25	0.921217	0.950811	0.939379	0.872132	0.921807	0.921512
SVM	30	0.926821	0.947082	0.939255	0.872178	0.916838	0.921803
SVM	35	0.932906	0.942345	0.938699	0.871468	0.910597	0.921617
SVM	40	0.936429	0.94305	0.940492	0.875326	0.911898	0.924001
SVM	45	0.959007	0.936801	0.945379	0.887073	0.90523	0.931343
SVM	50	0.958367	0.937103	0.945317	0.886883	0.905583	0.931228
SVM	55	0.953243	0.938212	0.944018	0.883806	0.90664	0.929358
SVM	60	0.953563	0.939522	0.944946	0.885658	0.908467	0.930469
SVM	65	0.954043	0.938514	0.944513	0.884857	0.907125	0.929993
SVM	70	0.951641	0.941236	0.945255	0.886081	0.910665	0.930702
SVM	75	0.953563	0.945469	0.948596	0.892859	0.916718	0.934777
SVM	80	0.956445	0.945268	0.949586	0.895072	0.916667	0.936134
SVM	85	0.954524	0.945671	0.949091	0.893923	0.917077	0.935426
SVM	90	0.954203	0.944562	0.948287	0.892302	0.915502	0.934452
SVM	95	0.955965	0.947082	0.950513	0.896869	0.919169	0.937206
SVM	100	0.954684	0.947989	0.950575	0.896885	0.920346	0.9372
SVM	105	0.958046	0.9494	0.95274	0.901467	0.922591	0.939984
SVM	110	0.955805	0.951013	0.952864	0.901538	0.92471	0.94
SVM	115	0.955965	0.945872	0.949771	0.895397	0.917473	0.936324
SVM	120	0.956605	0.947586	0.95107	0.898028	0.919926	0.937907
SVM	125	0.957406	0.947082	0.95107	0.898096	0.91928	0.937956
SVM	130	0.957566	0.947989	0.951689	0.899337	0.920567	0.938702
SVM	135	0.958367	0.947989	0.951998	0.900019	0.920628	0.939118
SVM	140	0.958847	0.952727	0.955091	0.906219	0.927366	0.942844
SVM	145	0.958527	0.953231	0.955277	0.906566	0.928062	0.943048
SVM	150	0.959167	0.95192	0.95472	0.905501	0.926241	0.942417
SVM	155	0.961089	0.95575	0.957813	0.911834	0.931843	0.94624
SVM	160	0.960448	0.957061	0.958369	0.912909	0.933686	0.946878
SVM	165	0.961409	0.957464	0.958988	0.914218	0.934329	0.947676
SVM	170	0.959968	0.958069	0.958802	0.91375	0.935112	0.947377
SVM	175	0.958207	0.957968	0.95806	0.912141	0.934854	0.946386
SVM	180	0.959488	0.958573	0.958926	0.91397	0.935811	0.947502
SVM	185	0.959327	0.960488	0.96004	0.916212	0.938587	0.948844
SVM	190	0.959007	0.961294	0.960411	0.916947	0.939746	0.949279
SVM	195	0.959327	0.962	0.960967	0.918095	0.940798	0.949972
SVM	200	0.959167	0.962101	0.960967	0.918086	0.940936	0.949964
SVM	205	0.959167	0.961496	0.960596	0.917332	0.94005	0.949513
SVM	210	0.957566	0.962907	0.960844	0.917751	0.942029	0.949734
SVM	215	0.958847	0.96452	0.962328	0.920842	0.944479	0.951609
SVM	220	0.959808	0.963915	0.962328	0.920889	0.94364	0.951655
SVM	225	0.958847	0.963814	0.961895	0.919959	0.943438	0.95108
SVM	230	0.959648	0.963915	0.962266	0.920755	0.943631	0.951572
SVM	235	0.959808	0.964318	0.962576	0.921393	0.944234	0.951957
SVM	240	0.960608	0.966334	0.964122	0.92459	0.94726	0.953888
SVM	245	0.960448	0.964621	0.963009	0.922308	0.944716	0.952517
SVM	250	0.961249	0.965729	0.963999	0.924366	0.946398	0.953765
SVM	255	0.959808	0.965528	0.963318	0.922909	0.946023	0.952865
SVM	260	0.960608	0.966435	0.964184	0.924716	0.94741	0.953964
SVM	265	0.959488	0.96704	0.964122	0.924541	0.948251	0.953836
SVM	270	0.960608	0.967342	0.964741	0.925856	0.948759	0.954647
SVM	275	0.960288	0.96714	0.964493	0.925335	0.948442	0.954328
SVM	280	0.960929	0.96714	0.964741	0.92587	0.948475	0.954661
SVM	285	0.959007	0.96704	0.963937	0.92414	0.948227	0.953586
SVM	290	0.958046	0.966838	0.963442	0.923085	0.947877	0.952935
SVM	295	0.958687	0.968552	0.964741	0.925778	0.950468	0.95456
SVM	300	0.959007	0.967745	0.96437	0.925028	0.949279	0.954118
SVM	305	0.959007	0.968854	0.96505	0.926427	0.950937	0.954955
SVM	310	0.958847	0.967544	0.964184	0.924641	0.94897	0.953883
SVM	315	0.958367	0.968148	0.96437	0.925003	0.949849	0.954089
SVM	320	0.958687	0.968451	0.964679	0.925651	0.950317	0.954484
SVM	325	0.959327	0.967644	0.964432	0.925168	0.949144	0.954209
SVM	330	0.958527	0.968552	0.964679	0.925645	0.95046	0.954477
SVM	335	0.959488	0.96714	0.964184	0.924667	0.948401	0.953912
SVM	340	0.958527	0.968249	0.964493	0.925264	0.950008	0.954248
SVM	345	0.958687	0.968148	0.964493	0.92527	0.949865	0.954256
SVM	350	0.958687	0.967241	0.963937	0.924127	0.948511	0.953572
SVM	355	0.958207	0.967443	0.963875	0.92398	0.948787	0.953474
SVM	360	0.958687	0.967342	0.963999	0.924254	0.948661	0.953648
SVM	365	0.957086	0.968048	0.963813	0.923809	0.949635	0.953346
SVM	370	0.957726	0.967745	0.963875	0.923961	0.949214	0.953451
SVM	375	0.958367	0.96714	0.963751	0.923733	0.948344	0.953329
SVM	380	0.957726	0.967241	0.963566	0.923326	0.948462	0.953071
SVM	385	0.957886	0.967342	0.963689	0.923586	0.94862	0.953231
SVM	390	0.957726	0.966939	0.96338	0.922945	0.948011	0.952844
SVM	395	0.957566	0.967846	0.963875	0.923955	0.949357	0.953444
SVM	400	0.956605	0.968451	0.963875	0.923919	0.950215	0.953399
SVM	405	0.956445	0.968048	0.963566	0.923276	0.949603	0.953012
SVM	410	0.956445	0.968249	0.963689	0.923531	0.949905	0.953164
SVM	415	0.955965	0.968552	0.963689	0.923513	0.950334	0.953141
SVM	420	0.957406	0.96835	0.964122	0.924458	0.950103	0.953741
SVM	425	0.955965	0.967947	0.963318	0.922749	0.949427	0.952685
SVM	430	0.955805	0.967846	0.963194	0.922488	0.949268	0.952525
SVM	435	0.955324	0.967745	0.962947	0.921961	0.949093	0.952199
SVM	440	0.955805	0.967342	0.962885	0.921852	0.948514	0.952145
SVM	445	0.955484	0.967846	0.963071	0.922222	0.949252	0.952358
SVM	450	0.955805	0.967443	0.962947	0.921979	0.948665	0.952221
SVM	455	0.956445	0.967947	0.963504	0.923149	0.949452	0.952936
SVM	460	0.956445	0.96704	0.962947	0.922004	0.948095	0.952252
SVM	465	0.955164	0.96704	0.962452	0.920937	0.948029	0.951583
SVM	470	0.955805	0.966838	0.962576	0.921216	0.947761	0.951766
SVM	475	0.955484	0.96704	0.962576	0.921204	0.948046	0.951751
SVM	480	0.955004	0.967443	0.962638	0.921313	0.948624	0.951803
SVM	485	0.955004	0.967644	0.962761	0.921567	0.948926	0.951955
SVM	490	0.953883	0.966233	0.961462	0.918852	0.946758	0.950307
SVM	495	0.954363	0.966334	0.96171	0.91938	0.946934	0.950634
SVM	500	0.954524	0.96704	0.962205	0.920404	0.947996	0.951249
SVM	505	0.955164	0.965528	0.961524	0.919031	0.945775	0.950446
SVM	510	0.955164	0.966132	0.961895	0.919793	0.946675	0.950901
SVM	515	0.954363	0.966233	0.961648	0.919253	0.946783	0.950558
SVM	520	0.954844	0.966737	0.962143	0.920289	0.947561	0.951188
SVM	525	0.955324	0.965931	0.961833	0.919673	0.946383	0.950833
SVM	530	0.956125	0.966636	0.962576	0.921229	0.947477	0.951781
SVM	535	0.955645	0.966536	0.962328	0.920702	0.947302	0.951455
SVM	540	0.956605	0.96714	0.963071	0.922265	0.948254	0.952411
SVM	545	0.955164	0.96714	0.962514	0.921064	0.94818	0.951659
SVM	550	0.955164	0.967644	0.962823	0.921701	0.948934	0.952039
SVM	555	0.954684	0.967947	0.962823	0.921683	0.949363	0.952016
SVM	560	0.953723	0.96714	0.961957	0.919864	0.948106	0.950906
SVM	565	0.954203	0.967544	0.96239	0.920774	0.948734	0.951461
SVM	570	0.954203	0.967745	0.962514	0.921029	0.949036	0.951613
SVM	575	0.954363	0.967241	0.962266	0.920525	0.94829	0.951317
SVM	580	0.954524	0.967544	0.962514	0.92104	0.948751	0.951628
SVM	585	0.954524	0.967846	0.962699	0.921422	0.949204	0.951856
SVM	590	0.954684	0.966737	0.962081	0.920155	0.947552	0.951105
SVM	595	0.952602	0.968048	0.962081	0.92008	0.94941	0.951003
SVM	600	0.954524	0.969056	0.963442	0.922954	0.951021	0.952769
SVM	605	0.953403	0.969257	0.963133	0.922278	0.95127	0.952335
SVM	610	0.954203	0.968854	0.963194	0.922432	0.950702	0.952449
SVM	615	0.955965	0.970769	0.96505	0.926323	0.953674	0.954818
SVM	620	0.955164	0.970769	0.964741	0.925659	0.953637	0.9544
SVM	625	0.954363	0.97087	0.964493	0.925124	0.953753	0.954058
SVM	630	0.954363	0.970366	0.964184	0.924483	0.95299	0.953676
SVM	635	0.953883	0.970064	0.963813	0.923701	0.95251	0.953196
SVM	640	0.953723	0.969862	0.963627	0.923312	0.952198	0.95296
SVM	645	0.954043	0.969862	0.963751	0.923577	0.952214	0.953127
SVM	650	0.954043	0.969156	0.963318	0.922682	0.951149	0.952594
SVM	655	0.953883	0.968854	0.963071	0.922166	0.950686	0.952282
SVM	660	0.953403	0.967644	0.962143	0.920235	0.948845	0.951118
SVM	665	0.953082	0.967846	0.962143	0.920224	0.949131	0.951103
SVM	670	0.953723	0.967544	0.962205	0.920374	0.94871	0.95121
SVM	675	0.953883	0.968451	0.962823	0.921655	0.95008	0.951978
SVM	680	0.954043	0.968552	0.962947	0.921916	0.950239	0.952137
SVM	685	0.955164	0.968854	0.963566	0.92323	0.950749	0.952952
SVM	690	0.953563	0.968955	0.963009	0.922028	0.950822	0.952191
SVM	695	0.953243	0.968955	0.962885	0.921762	0.950807	0.952023
SVM	700	0.953243	0.968148	0.96239	0.92074	0.949593	0.951414
SVM	705	0.954203	0.967644	0.962452	0.920901	0.948885	0.951537
SVM	710	0.954043	0.968753	0.963071	0.922171	0.950542	0.95229
SVM	715	0.954844	0.968753	0.96338	0.922837	0.950582	0.952708
SVM	720	0.953563	0.968451	0.962699	0.921389	0.950064	0.95181
SVM	725	0.953883	0.969358	0.96338	0.922805	0.951445	0.952663
SVM	730	0.953723	0.969358	0.963318	0.922672	0.951438	0.952579
SVM	735	0.954043	0.969963	0.963813	0.923705	0.952366	0.953204
SVM	740	0.954363	0.96966	0.963751	0.923587	0.951925	0.953142
SVM	745	0.954684	0.967745	0.962699	0.921428	0.949061	0.951864
SVM	750	0.954363	0.968753	0.963194	0.922437	0.950558	0.952457
SVM	755	0.953723	0.968048	0.962514	0.921012	0.949466	0.95159
SVM	760	0.953723	0.968249	0.962638	0.921267	0.949769	0.951742
SVM	765	0.954844	0.969056	0.963566	0.92322	0.951037	0.952936
SVM	770	0.955645	0.968955	0.963813	0.923757	0.950924	0.953278
SVM	775	0.955004	0.968552	0.963318	0.922715	0.950287	0.95264
SVM	780	0.955324	0.968854	0.963627	0.923363	0.950757	0.953035
SVM	785	0.954524	0.967947	0.962761	0.92155	0.949355	0.951932
SVM	790	0.954203	0.967947	0.962638	0.921284	0.949339	0.951765
SVM	795	0.954524	0.966737	0.962019	0.920022	0.947544	0.951021
SVM	800	0.954684	0.966536	0.961957	0.919901	0.947251	0.950953
SVM	805	0.954363	0.967544	0.962452	0.920907	0.948742	0.951545
SVM	810	0.954524	0.968451	0.963071	0.922188	0.950112	0.952312
SVM	815	0.955164	0.968955	0.963627	0.923358	0.950901	0.953028
SVM	820	0.955645	0.968652	0.963627	0.923375	0.95047	0.95305
SVM	825	0.955645	0.968854	0.963751	0.92363	0.950773	0.953202
SVM	830	0.955164	0.968552	0.96338	0.922848	0.950295	0.952723
SVM	835	0.955324	0.967644	0.962885	0.921834	0.948942	0.952123
SVM	840	0.954203	0.968451	0.962947	0.921921	0.950096	0.952145
SVM	845	0.954363	0.969257	0.963504	0.923076	0.951317	0.952838
SVM	850	0.953723	0.970164	0.963813	0.923696	0.952655	0.953189
SVM	855	0.953563	0.969963	0.963627	0.923307	0.952343	0.952952
SVM	860	0.953082	0.969257	0.963009	0.922012	0.951255	0.952168
SVM	865	0.954363	0.969156	0.963442	0.922948	0.951165	0.952762
SVM	870	0.954524	0.967947	0.962761	0.92155	0.949355	0.951932
SVM	875	0.954363	0.968048	0.962761	0.921544	0.949498	0.951925
SVM	880	0.954524	0.968048	0.962823	0.921677	0.949506	0.952008
SVM	885	0.954043	0.968652	0.963009	0.922044	0.950391	0.952214
SVM	890	0.954043	0.968652	0.963009	0.922044	0.950391	0.952214
SVM	895	0.953563	0.968249	0.962576	0.921134	0.949761	0.951658
SVM	900	0.953243	0.96835	0.962514	0.920995	0.949896	0.951566
SVM	905	0.955004	0.967544	0.962699	0.92144	0.948775	0.951879
SVM	910	0.954363	0.967241	0.962266	0.920525	0.94829	0.951317
SVM	915	0.955484	0.966334	0.962143	0.920314	0.946993	0.95122
SVM	920	0.955324	0.967544	0.962823	0.921707	0.948791	0.952047
SVM	925	0.954684	0.966939	0.962205	0.92041	0.947854	0.951256
SVM	930	0.955645	0.965729	0.961833	0.919686	0.9461	0.950848
SVM	935	0.956125	0.96583	0.962081	0.920214	0.946276	0.951175
SVM	940	0.955645	0.965931	0.961957	0.91994	0.9464	0.951
SVM	945	0.955805	0.965427	0.96171	0.919439	0.945659	0.950705
SVM	950	0.955484	0.965225	0.961462	0.918918	0.945342	0.950386
SVM	955	0.955324	0.966334	0.962081	0.920181	0.946984	0.951136
SVM	960	0.956445	0.96452	0.9614	0.918834	0.944348	0.950358
SVM	965	0.956285	0.964419	0.961277	0.918574	0.94419	0.950199
SVM	970	0.955965	0.965024	0.961524	0.919066	0.945069	0.950486
SVM	975	0.955965	0.965628	0.961895	0.919826	0.945967	0.95094
SVM	980	0.955965	0.965427	0.961772	0.919573	0.945668	0.950788
SVM	985	0.955004	0.965427	0.9614	0.918771	0.945616	0.950287
SVM	990	0.955004	0.966435	0.962019	0.920041	0.947118	0.951044
SVM	995	0.954844	0.965124	0.961153	0.918257	0.945158	0.949976
SVM	1000	0.955324	0.964419	0.960906	0.917771	0.944137	0.949698

## Sheet: RF_ZL
Classification algorithm	Number of features	SN	SP	ACC	MCC	Precision	F1-measure
DT	5	0.92522	0.924907	0.925028	0.843719	0.885789	0.905075
DT	10	0.936109	0.932466	0.933874	0.862179	0.897176	0.916229
DT	15	0.935789	0.931257	0.933008	0.860446	0.895495	0.915198
DT	20	0.944596	0.944058	0.944266	0.883502	0.914007	0.92905
DT	25	0.950681	0.947082	0.948472	0.892373	0.918756	0.934446
DT	30	0.946357	0.946578	0.946493	0.888083	0.917702	0.931809
DT	35	0.947478	0.949299	0.948596	0.892376	0.921651	0.934386
DT	40	0.947958	0.944562	0.945874	0.88698	0.914992	0.931184
DT	45	0.965572	0.962302	0.963566	0.923715	0.941599	0.953435
DT	50	0.960929	0.962	0.961586	0.919439	0.940891	0.950804
DT	55	0.96221	0.961093	0.961524	0.919387	0.93964	0.950791
DT	60	0.96189	0.962705	0.96239	0.921124	0.941979	0.95183
DT	65	0.959968	0.960387	0.960225	0.916625	0.938478	0.949102
DT	70	0.958687	0.958674	0.958679	0.91342	0.935907	0.94716
DT	75	0.968295	0.964721	0.966102	0.929009	0.945287	0.956652
DT	80	0.964612	0.964419	0.964493	0.925543	0.944645	0.954524
DT	85	0.967654	0.969056	0.968514	0.933888	0.951654	0.959587
DT	90	0.966213	0.968652	0.96771	0.932179	0.950985	0.958539
DT	95	0.968295	0.968249	0.968267	0.933412	0.950487	0.959308
DT	100	0.968295	0.966334	0.967091	0.931018	0.947657	0.957865
DT	105	0.965733	0.965326	0.965483	0.927614	0.946039	0.955784
DT	110	0.967494	0.965427	0.966225	0.929216	0.94628	0.95677
DT	115	0.967334	0.967947	0.96771	0.932231	0.949992	0.958585
DT	120	0.969576	0.967745	0.968452	0.933853	0.949804	0.959588
DT	125	0.971497	0.96966	0.97037	0.937856	0.952732	0.962023
DT	130	0.970697	0.967241	0.968576	0.934162	0.949115	0.959785
DT	135	0.966693	0.966032	0.966287	0.9293	0.947129	0.956811
DT	140	0.965893	0.965225	0.965483	0.927623	0.945899	0.955791
DT	145	0.969576	0.968249	0.968762	0.934483	0.950549	0.959968
DT	150	0.971817	0.968955	0.970061	0.937241	0.951701	0.961654
DT	155	0.967174	0.968552	0.968019	0.932855	0.950882	0.958958
DT	160	0.968775	0.966233	0.967215	0.931295	0.947533	0.958036
DT	165	0.965893	0.967443	0.966844	0.930395	0.949174	0.95746
DT	170	0.970697	0.969761	0.970122	0.937313	0.952845	0.961688
DT	175	0.968615	0.966838	0.967524	0.931916	0.948416	0.958409
DT	180	0.969416	0.968854	0.969071	0.935106	0.951438	0.960343
DT	185	0.970216	0.96704	0.968267	0.933508	0.948794	0.959386
DT	190	0.969255	0.967544	0.968205	0.933333	0.94949	0.959271
DT	195	0.966853	0.966939	0.966906	0.930567	0.948476	0.957577
DT	200	0.967334	0.968451	0.968019	0.932862	0.95074	0.958965
DT	205	0.966533	0.966233	0.966349	0.929418	0.947418	0.95688
DT	210	0.970216	0.968451	0.969133	0.935271	0.950879	0.96045
DT	215	0.968295	0.96714	0.967586	0.932025	0.948847	0.958472
DT	220	0.969416	0.969358	0.96938	0.935738	0.952186	0.960724
DT	225	0.968135	0.969257	0.968823	0.934542	0.951976	0.959987
DT	230	0.968455	0.96835	0.96839	0.933672	0.950644	0.959467
DT	235	0.971978	0.969862	0.970679	0.938509	0.953054	0.962423
DT	240	0.969576	0.96835	0.968823	0.934609	0.950699	0.960044
DT	245	0.972138	0.968753	0.970061	0.937256	0.951418	0.961666
DT	250	0.971497	0.967443	0.969009	0.935084	0.949452	0.960348
DT	255	0.969095	0.967443	0.968081	0.933073	0.949333	0.959113
DT	260	0.970536	0.968249	0.969133	0.935287	0.950596	0.960463
DT	265	0.970056	0.967947	0.968762	0.934507	0.950125	0.959987
DT	270	0.971497	0.96835	0.969566	0.936217	0.950791	0.961033
DT	275	0.971817	0.969358	0.970308	0.937745	0.952299	0.961959
DT	280	0.971978	0.970769	0.971236	0.939646	0.954403	0.96311
DT	285	0.969896	0.968249	0.968885	0.934751	0.950565	0.960133
DT	290	0.967014	0.971071	0.969504	0.935888	0.954632	0.960783
DT	295	0.968135	0.971777	0.97037	0.937711	0.955738	0.961896
DT	300	0.973579	0.973087	0.973277	0.943893	0.957933	0.965693
DT	305	0.971177	0.967241	0.968762	0.934565	0.949139	0.960032
DT	310	0.970376	0.970971	0.970741	0.938564	0.954631	0.962439
DT	315	0.970216	0.970064	0.970122	0.937291	0.953272	0.96167
DT	320	0.972138	0.96714	0.969071	0.935244	0.949039	0.960449
DT	325	0.969896	0.969156	0.969442	0.935887	0.951909	0.960819
DT	330	0.970056	0.969358	0.969628	0.936273	0.952216	0.961053
DT	335	0.971337	0.969459	0.970184	0.937469	0.952426	0.961788
DT	340	0.966693	0.968552	0.967834	0.932454	0.950858	0.95871
DT	345	0.968295	0.968652	0.968514	0.933917	0.951085	0.959613
DT	350	0.970216	0.968652	0.969256	0.935523	0.951177	0.960602
DT	355	0.969896	0.971878	0.971112	0.939304	0.955966	0.962881
DT	360	0.971337	0.970769	0.970988	0.939112	0.954374	0.962781
DT	365	0.968935	0.968854	0.968885	0.934705	0.951415	0.960095
DT	370	0.970697	0.969358	0.969875	0.936808	0.952246	0.961383
DT	375	0.970536	0.965628	0.967524	0.932019	0.946735	0.958488
DT	380	0.969736	0.966939	0.968019	0.93298	0.948622	0.959062
DT	385	0.971177	0.96956	0.970184	0.937462	0.952568	0.961782
DT	390	0.971657	0.971273	0.971422	0.940012	0.955139	0.963328
DT	395	0.972458	0.970769	0.971422	0.940047	0.954424	0.963357
DT	400	0.968295	0.971172	0.970061	0.937082	0.95484	0.96152
DT	405	0.970056	0.968148	0.968885	0.934759	0.950424	0.960139
DT	410	0.972138	0.970064	0.970865	0.938896	0.953361	0.962658
DT	415	0.970697	0.968753	0.969504	0.936051	0.95135	0.960926
DT	420	0.969416	0.97087	0.970308	0.937636	0.954438	0.961868
DT	425	0.969736	0.971475	0.970803	0.938663	0.955356	0.962492
DT	430	0.968775	0.96966	0.969318	0.935583	0.952606	0.960622
DT	435	0.968455	0.970769	0.969875	0.936708	0.954244	0.961297
DT	440	0.971497	0.968955	0.969937	0.936973	0.951686	0.96149
DT	445	0.970376	0.968048	0.968947	0.934901	0.95029	0.960228
DT	450	0.968615	0.970668	0.969875	0.936715	0.954101	0.961303
DT	455	0.970857	0.970064	0.97037	0.937826	0.953302	0.961999
DT	460	0.969736	0.966536	0.967772	0.932477	0.948028	0.958759
DT	465	0.969736	0.972281	0.971298	0.939678	0.956563	0.963104
DT	470	0.970376	0.969963	0.970122	0.937298	0.95313	0.961676
DT	475	0.968135	0.973491	0.971422	0.939873	0.958314	0.963199
DT	480	0.971177	0.96835	0.969442	0.935949	0.950776	0.960868
DT	485	0.971497	0.969156	0.970061	0.937225	0.951985	0.961642
DT	490	0.971978	0.968955	0.970122	0.937374	0.951709	0.961737
DT	495	0.966213	0.972886	0.970308	0.937512	0.957322	0.961747
DT	500	0.970216	0.970971	0.970679	0.93843	0.954624	0.962357
DT	505	0.971657	0.970668	0.97105	0.939253	0.954238	0.962869
DT	510	0.969576	0.970467	0.970122	0.937263	0.953844	0.961645
DT	515	0.969576	0.967443	0.968267	0.933475	0.949357	0.95936
DT	520	0.971497	0.970265	0.970741	0.938613	0.953631	0.962481
DT	525	0.968935	0.965931	0.967091	0.931052	0.947097	0.957891
DT	530	0.968615	0.970971	0.970061	0.937095	0.954553	0.961532
DT	535	0.971337	0.969459	0.970184	0.937469	0.952426	0.961788
DT	540	0.970857	0.972583	0.971916	0.940992	0.957064	0.963911
DT	545	0.969896	0.969156	0.969442	0.935887	0.951909	0.960819
DT	550	0.972618	0.967947	0.969751	0.936652	0.95025	0.961304
DT	555	0.971177	0.96956	0.970184	0.937462	0.952568	0.961782
DT	560	0.969896	0.968048	0.968762	0.934499	0.950267	0.959981
DT	565	0.971337	0.967947	0.969256	0.935579	0.950188	0.960646
DT	570	0.970697	0.967342	0.968638	0.934288	0.949264	0.959861
DT	575	0.971177	0.969862	0.97037	0.937841	0.953017	0.962011
DT	580	0.968775	0.965931	0.96703	0.930918	0.947088	0.957809
DT	585	0.968295	0.969761	0.969195	0.935308	0.952734	0.960451
DT	590	0.971817	0.969156	0.970184	0.937493	0.952	0.961807
DT	595	0.970376	0.96966	0.969937	0.936919	0.95268	0.961447
DT	600	0.970697	0.968048	0.969071	0.935169	0.950306	0.960393
DT	605	0.968455	0.972583	0.970988	0.938994	0.956962	0.962674
DT	610	0.967014	0.969056	0.968267	0.933353	0.951623	0.959257
DT	615	0.969576	0.967947	0.968576	0.934105	0.950102	0.95974
DT	620	0.970376	0.968753	0.96938	0.935783	0.951334	0.960761
DT	625	0.969095	0.968048	0.968452	0.933829	0.950228	0.959569
DT	630	0.966693	0.967846	0.967401	0.931569	0.949811	0.958178
DT	635	0.971337	0.968753	0.969751	0.936587	0.95138	0.961255
DT	640	0.971497	0.971676	0.971607	0.940385	0.955734	0.963551
DT	645	0.970216	0.971273	0.970865	0.93881	0.955076	0.962586
DT	650	0.968935	0.968552	0.9687	0.934326	0.950967	0.959867
DT	655	0.970056	0.969459	0.969689	0.936399	0.952366	0.96113
DT	660	0.970536	0.970265	0.97037	0.937811	0.953587	0.961987
DT	665	0.971177	0.967342	0.968823	0.93469	0.949288	0.960108
DT	670	0.970376	0.969257	0.969689	0.936414	0.952082	0.961142
DT	675	0.968935	0.968048	0.96839	0.933696	0.95022	0.959486
DT	680	0.969896	0.970064	0.969999	0.937024	0.953258	0.961505
DT	685	0.970216	0.969761	0.969937	0.936912	0.952823	0.961441
DT	690	0.970857	0.97087	0.970865	0.938838	0.954503	0.96261
DT	695	0.970216	0.970971	0.970679	0.93843	0.954624	0.962357
DT	700	0.967654	0.967947	0.967834	0.932498	0.950008	0.95875
DT	705	0.967334	0.968451	0.968019	0.932862	0.95074	0.958965
DT	710	0.969736	0.966838	0.967957	0.932854	0.948473	0.958987
DT	715	0.972778	0.970064	0.971112	0.939431	0.95339	0.962986
DT	720	0.968295	0.966334	0.967091	0.931018	0.947657	0.957865
DT	725	0.970536	0.971777	0.971298	0.939711	0.955843	0.963134
DT	730	0.970056	0.968652	0.969195	0.935389	0.95117	0.96052
DT	735	0.969255	0.970971	0.970308	0.937629	0.954581	0.961862
DT	740	0.967494	0.968753	0.968267	0.933375	0.951196	0.959276
DT	745	0.969576	0.966032	0.967401	0.931715	0.947278	0.958297
DT	750	0.970857	0.967644	0.968885	0.934799	0.949718	0.960171
DT	755	0.968775	0.972987	0.97136	0.939769	0.957582	0.963146
DT	760	0.967974	0.968652	0.96839	0.93365	0.95107	0.959448
DT	765	0.968615	0.970668	0.969875	0.936715	0.954101	0.961303
DT	770	0.966373	0.968753	0.967834	0.932439	0.951143	0.958697
DT	775	0.972298	0.97087	0.971422	0.94004	0.954567	0.963351
DT	780	0.970536	0.966334	0.967957	0.932897	0.947772	0.959019
DT	785	0.968135	0.966536	0.967153	0.931136	0.947946	0.957934
DT	790	0.971497	0.967644	0.969133	0.935336	0.94975	0.9605
DT	795	0.972138	0.971273	0.971607	0.940412	0.95516	0.963574
DT	800	0.969416	0.96956	0.969504	0.935991	0.952486	0.960876
DT	805	0.972458	0.968451	0.969999	0.937147	0.950987	0.961602
DT	810	0.968135	0.96714	0.967524	0.931891	0.948839	0.958389
DT	815	0.970216	0.968652	0.969256	0.935523	0.951177	0.960602
DT	820	0.967494	0.965931	0.966535	0.929845	0.947022	0.957149
DT	825	0.967654	0.971979	0.970308	0.937565	0.95602	0.961802
DT	830	0.968775	0.969459	0.969195	0.93533	0.952306	0.96047
DT	835	0.970216	0.968451	0.969133	0.935271	0.950879	0.96045
DT	840	0.970536	0.971071	0.970865	0.938824	0.954789	0.962598
DT	845	0.969255	0.968652	0.968885	0.93472	0.951131	0.960108
DT	850	0.970376	0.97087	0.970679	0.938437	0.954481	0.962363
DT	855	0.968455	0.967342	0.967772	0.932411	0.949153	0.958707
DT	860	0.969576	0.969761	0.969689	0.936377	0.952793	0.961111
DT	865	0.970536	0.970265	0.97037	0.937811	0.953587	0.961987
DT	870	0.968615	0.96966	0.969256	0.935449	0.952598	0.96054
DT	875	0.969095	0.96714	0.967896	0.932696	0.948887	0.958885
DT	880	0.970857	0.969862	0.970246	0.937573	0.953002	0.961847
DT	885	0.968455	0.968249	0.968329	0.933546	0.950495	0.959391
DT	890	0.968615	0.970668	0.969875	0.936715	0.954101	0.961303
DT	895	0.971337	0.966939	0.968638	0.934322	0.948702	0.959886
DT	900	0.971657	0.96966	0.970432	0.937989	0.95274	0.962106
DT	905	0.970056	0.969358	0.969628	0.936273	0.952216	0.961053
DT	910	0.969736	0.969459	0.969566	0.936132	0.952351	0.960965
DT	915	0.969416	0.969056	0.969195	0.935359	0.951737	0.960495
DT	920	0.972138	0.966233	0.968514	0.934115	0.947705	0.959766
DT	925	0.971177	0.96835	0.969442	0.935949	0.950776	0.960868
DT	930	0.968615	0.965024	0.966411	0.929654	0.945747	0.957045
DT	935	0.969896	0.970366	0.970184	0.937403	0.953708	0.961734
DT	940	0.968295	0.968048	0.968143	0.93316	0.950189	0.959156
DT	945	0.971337	0.969963	0.970494	0.938101	0.953174	0.96217
DT	950	0.969736	0.970467	0.970184	0.937396	0.953851	0.961728
DT	955	0.969255	0.967644	0.968267	0.933459	0.949639	0.959347
DT	960	0.968135	0.967443	0.96771	0.932269	0.949286	0.958617
DT	965	0.968775	0.968249	0.968452	0.933814	0.950511	0.959556
DT	970	0.967974	0.968753	0.968452	0.933776	0.95122	0.959524
DT	975	0.969736	0.967947	0.968638	0.934239	0.95011	0.959822
DT	980	0.967974	0.968249	0.968143	0.933145	0.950472	0.959143
DT	985	0.972298	0.965326	0.968019	0.933121	0.946384	0.959166
DT	990	0.969416	0.971575	0.970741	0.938523	0.955492	0.962404
DT	995	0.967494	0.97087	0.969566	0.936035	0.954352	0.960878
DT	1000	0.969576	0.96966	0.969628	0.936251	0.952643	0.961035
KNN	5	0.95036	0.940127	0.94408	0.883644	0.909021	0.929231
KNN	10	0.956445	0.944965	0.9494	0.894705	0.916245	0.935914
KNN	15	0.954684	0.945671	0.949153	0.89406	0.91709	0.935509
KNN	20	0.96205	0.952727	0.956328	0.908934	0.92759	0.944506
KNN	25	0.960608	0.954238	0.956699	0.909567	0.929645	0.944873
KNN	30	0.96237	0.953634	0.957009	0.910317	0.928903	0.94534
KNN	35	0.959968	0.953231	0.955833	0.907787	0.928162	0.943797
KNN	40	0.961089	0.952323	0.95571	0.907625	0.92695	0.943711
KNN	45	0.964612	0.956758	0.959792	0.916053	0.933519	0.948811
KNN	50	0.964291	0.95696	0.959792	0.91603	0.933788	0.948795
KNN	55	0.961409	0.95575	0.957936	0.912105	0.931864	0.946406
KNN	60	0.960608	0.955448	0.957442	0.911055	0.931377	0.945767
KNN	65	0.96301	0.947284	0.953359	0.903121	0.919994	0.941011
KNN	70	0.96189	0.948695	0.953792	0.903878	0.921885	0.941462
KNN	75	0.963491	0.967947	0.966225	0.929021	0.949803	0.956598
KNN	80	0.968135	0.962	0.96437	0.925495	0.941305	0.954531
KNN	85	0.97502	0.958573	0.964926	0.927089	0.936769	0.955512
KNN	90	0.973259	0.961496	0.96604	0.929191	0.940867	0.956789
KNN	95	0.972138	0.956456	0.962514	0.922055	0.933569	0.952463
KNN	100	0.971497	0.958371	0.963442	0.923859	0.936265	0.953556
KNN	105	0.974059	0.958674	0.964617	0.926399	0.936855	0.955095
KNN	110	0.97518	0.954541	0.962514	0.922304	0.93105	0.952604
KNN	115	0.973259	0.95444	0.96171	0.920547	0.930781	0.951546
KNN	120	0.976141	0.956758	0.964246	0.925822	0.934253	0.954738
KNN	125	0.973579	0.946679	0.95707	0.911433	0.919958	0.946009
KNN	130	0.975661	0.950408	0.960163	0.917707	0.925285	0.949805
KNN	135	0.977102	0.942949	0.956143	0.910001	0.915117	0.945094
KNN	140	0.979824	0.941034	0.956019	0.910077	0.912739	0.945092
KNN	145	0.97534	0.941437	0.954534	0.906683	0.91292	0.943098
KNN	150	0.979343	0.944461	0.957936	0.913734	0.917354	0.947336
KNN	155	0.976781	0.939724	0.954039	0.905894	0.91072	0.942594
KNN	160	0.981425	0.934382	0.952555	0.903634	0.903982	0.941113
KNN	165	0.977102	0.94557	0.957751	0.913129	0.918699	0.947001
KNN	170	0.978223	0.945872	0.958369	0.914454	0.9192	0.947793
KNN	175	0.979183	0.945167	0.958308	0.914438	0.918306	0.947768
KNN	180	0.978223	0.94688	0.958988	0.91566	0.920585	0.948529
KNN	185	0.977742	0.945872	0.958184	0.914041	0.919163	0.947548
KNN	190	0.982546	0.931156	0.951008	0.900849	0.899839	0.939375
KNN	195	0.979824	0.942546	0.956947	0.91187	0.914785	0.946188
KNN	200	0.980785	0.940228	0.955895	0.909954	0.91173	0.944997
KNN	205	0.979984	0.941034	0.956081	0.910215	0.912752	0.945174
KNN	210	0.981105	0.9367	0.953854	0.906074	0.907032	0.942615
KNN	215	0.982706	0.928435	0.9494	0.897831	0.896305	0.937519
KNN	220	0.983026	0.938615	0.955771	0.909995	0.909751	0.94497
KNN	225	0.979984	0.935289	0.952555	0.903443	0.905058	0.941032
KNN	230	0.979824	0.934382	0.951936	0.90224	0.90384	0.9403
KNN	235	0.984307	0.939119	0.956576	0.9117	0.910532	0.945983
KNN	240	0.982706	0.934079	0.952864	0.904397	0.903696	0.941546
KNN	245	0.982386	0.92914	0.949709	0.898368	0.897192	0.937858
KNN	250	0.982706	0.9367	0.954472	0.907466	0.907169	0.943428
KNN	255	0.980144	0.930551	0.949709	0.898046	0.898825	0.937725
KNN	260	0.981906	0.936398	0.953977	0.906415	0.906698	0.942804
KNN	265	0.982866	0.922992	0.946121	0.891697	0.889307	0.933749
KNN	270	0.984147	0.92027	0.944946	0.889713	0.885974	0.932484
KNN	275	0.983507	0.931257	0.951441	0.901807	0.900059	0.939934
KNN	280	0.981745	0.922185	0.945194	0.889783	0.888165	0.932613
KNN	285	0.983026	0.915634	0.941668	0.883443	0.880017	0.928674
KNN	290	0.982066	0.922084	0.945255	0.88995	0.888068	0.932705
KNN	295	0.983667	0.924302	0.947235	0.893907	0.891065	0.935079
KNN	300	0.982866	0.904748	0.934925	0.871053	0.866582	0.921068
KNN	305	0.983827	0.918254	0.943585	0.887131	0.883393	0.930909
KNN	310	0.983507	0.904748	0.935173	0.871628	0.866657	0.921392
KNN	315	0.984147	0.913013	0.940492	0.881474	0.876873	0.927418
KNN	320	0.984147	0.90636	0.93641	0.874002	0.868693	0.922823
KNN	325	0.983026	0.902127	0.933379	0.868279	0.863432	0.919356
KNN	330	0.984948	0.8987	0.932018	0.866215	0.859558	0.917991
KNN	335	0.986069	0.887814	0.92577	0.855317	0.846926	0.911216
KNN	340	0.986389	0.895071	0.930348	0.863525	0.855437	0.916258
KNN	345	0.984628	0.90374	0.934987	0.871511	0.865569	0.921268
KNN	350	0.986869	0.914424	0.94241	0.88549	0.878922	0.929773
KNN	355	0.985428	0.894063	0.929358	0.86155	0.854129	0.915093
KNN	360	0.985588	0.895273	0.930162	0.863021	0.855574	0.915991
KNN	365	0.984788	0.886503	0.924471	0.852727	0.845245	0.909696
KNN	370	0.98703	0.892148	0.928801	0.860908	0.852087	0.914608
KNN	375	0.985588	0.888419	0.925956	0.855536	0.847563	0.911379
KNN	380	0.985268	0.885596	0.9241	0.852183	0.844265	0.909333
KNN	385	0.984147	0.890636	0.92676	0.856639	0.849952	0.91214
KNN	390	0.98703	0.857373	0.90746	0.823886	0.8133	0.891782
KNN	395	0.989432	0.843867	0.900099	0.812252	0.79956	0.88442
KNN	400	0.986549	0.874509	0.91779	0.841458	0.831893	0.902644
KNN	405	0.984788	0.857776	0.906842	0.822208	0.813384	0.890917
KNN	410	0.988631	0.855156	0.906718	0.823087	0.811194	0.891166
KNN	415	0.98767	0.858583	0.90845	0.825742	0.814688	0.892878
KNN	420	0.98751	0.848503	0.902202	0.815177	0.804042	0.886382
KNN	425	0.98783	0.852535	0.9048	0.819628	0.808307	0.889097
KNN	430	0.989912	0.829957	0.891748	0.798671	0.785614	0.87601
KNN	435	0.988151	0.836105	0.894841	0.803166	0.791458	0.878935
KNN	440	0.986869	0.859994	0.909007	0.826464	0.816075	0.893383
KNN	445	0.98783	0.839129	0.896573	0.80592	0.794462	0.880657
KNN	450	0.988311	0.806975	0.877026	0.774452	0.7632	0.861289
KNN	455	0.98783	0.786009	0.863974	0.75382	0.74397	0.848731
KNN	460	0.989271	0.832073	0.8928	0.800178	0.787608	0.876996
KNN	465	0.990072	0.837819	0.896635	0.806726	0.793506	0.880957
KNN	470	0.986549	0.870779	0.915502	0.837499	0.827758	0.900205
KNN	475	0.985749	0.82663	0.888098	0.791357	0.781615	0.871893
KNN	480	0.990552	0.8228	0.887604	0.792163	0.778701	0.871943
KNN	485	0.986229	0.822498	0.885748	0.787701	0.777652	0.869608
KNN	490	0.989271	0.820784	0.885872	0.788932	0.776521	0.87008
KNN	495	0.989592	0.799919	0.873191	0.768868	0.756889	0.857738
KNN	500	0.991033	0.803649	0.876036	0.773881	0.7606	0.860659
KNN	505	0.989752	0.808689	0.878634	0.777524	0.76507	0.863027
KNN	510	0.989592	0.820784	0.885995	0.789241	0.776577	0.870239
KNN	515	0.990232	0.811309	0.880428	0.780548	0.767627	0.864835
KNN	520	0.989432	0.821792	0.886552	0.790084	0.777526	0.870772
KNN	525	0.989271	0.837819	0.896326	0.805964	0.793374	0.880559
KNN	530	0.990072	0.782179	0.862489	0.752413	0.741012	0.847625
KNN	535	0.988471	0.79871	0.872015	0.766604	0.755569	0.856469
KNN	540	0.990713	0.790646	0.867933	0.761081	0.748669	0.85285
KNN	545	0.992954	0.804657	0.877397	0.776735	0.761887	0.862208
KNN	550	0.990232	0.783893	0.863603	0.754192	0.742555	0.848693
KNN	555	0.991833	0.792259	0.869355	0.763725	0.750333	0.854345
KNN	560	0.991033	0.75446	0.845849	0.727601	0.717565	0.832414
KNN	565	0.993595	0.76333	0.852283	0.738346	0.725476	0.838627
KNN	570	0.992474	0.784397	0.864778	0.756893	0.743433	0.850089
KNN	575	0.992154	0.787723	0.866696	0.759726	0.746326	0.851859
KNN	580	0.991033	0.755166	0.846282	0.728248	0.718148	0.832806
KNN	585	0.990392	0.761214	0.849746	0.733162	0.723054	0.835867
KNN	590	0.992954	0.74932	0.843437	0.724862	0.713743	0.83051
KNN	595	0.990232	0.748816	0.842076	0.721632	0.712771	0.828899
KNN	600	0.991353	0.766556	0.853396	0.739072	0.727754	0.839344
KNN	605	0.991353	0.742465	0.838612	0.717011	0.707866	0.825962
KNN	610	0.991673	0.771696	0.856675	0.744173	0.732206	0.842413
KNN	615	0.992954	0.729261	0.831127	0.706801	0.697761	0.819588
KNN	620	0.994075	0.707489	0.818199	0.688768	0.681449	0.808597
KNN	625	0.991673	0.70255	0.81424	0.681938	0.677275	0.804861
KNN	630	0.993275	0.740954	0.838426	0.717613	0.707056	0.826075
KNN	635	0.993114	0.758694	0.849252	0.733592	0.721498	0.835793
KNN	640	0.993915	0.693478	0.809539	0.676449	0.671172	0.801265
KNN	645	0.992314	0.746497	0.841457	0.721645	0.711318	0.828642
KNN	650	0.992634	0.666566	0.792528	0.652131	0.652046	0.787075
KNN	655	0.995196	0.686826	0.805951	0.672098	0.666702	0.798484
KNN	660	0.993755	0.67463	0.797909	0.660162	0.657833	0.791632
KNN	665	0.993435	0.664852	0.791785	0.651553	0.651065	0.786611
KNN	670	0.992154	0.724826	0.828096	0.702026	0.694152	0.816822
KNN	675	0.992954	0.755367	0.847148	0.730381	0.718707	0.83386
KNN	680	0.993435	0.685112	0.804219	0.668752	0.665094	0.796764
KNN	685	0.992794	0.703155	0.815044	0.683644	0.677966	0.805718
KNN	690	0.991994	0.699929	0.812755	0.679997	0.675425	0.803658
KNN	695	0.991513	0.657897	0.786775	0.643623	0.645942	0.782263
KNN	700	0.994075	0.641064	0.777434	0.632412	0.63548	0.775322
KNN	705	0.994075	0.649934	0.782878	0.639766	0.641256	0.779606
KNN	710	0.993595	0.663038	0.790734	0.6502	0.649874	0.785791
KNN	715	0.994876	0.676444	0.799456	0.662906	0.659344	0.793081
KNN	720	0.992954	0.670598	0.795126	0.655884	0.654874	0.789233
KNN	725	0.991513	0.612841	0.759124	0.606435	0.617163	0.760781
KNN	730	0.995356	0.674025	0.798157	0.661372	0.657778	0.792099
KNN	735	0.995356	0.598327	0.751701	0.599062	0.609352	0.755928
KNN	740	0.995356	0.613245	0.760856	0.611085	0.618323	0.762793
KNN	745	0.994235	0.642072	0.778115	0.633421	0.636168	0.775883
KNN	750	0.994396	0.604173	0.754918	0.602671	0.612607	0.758149
KNN	755	0.994876	0.612942	0.760485	0.610299	0.618024	0.762425
KNN	760	0.993915	0.606189	0.755969	0.603753	0.613704	0.758848
KNN	765	0.993114	0.63159	0.771248	0.623542	0.629198	0.770339
KNN	770	0.994235	0.61778	0.763207	0.613505	0.620838	0.764373
KNN	775	0.994716	0.621409	0.765619	0.616997	0.623194	0.766299
KNN	780	0.995036	0.541578	0.716751	0.553863	0.577402	0.730758
KNN	785	0.994396	0.553976	0.724112	0.562793	0.583921	0.735782
KNN	790	0.994876	0.544401	0.718421	0.555872	0.578869	0.731888
KNN	795	0.995036	0.552767	0.723617	0.562601	0.583419	0.735559
KNN	800	0.996317	0.529987	0.710132	0.546397	0.571612	0.726445
KNN	805	0.994556	0.507913	0.695905	0.527224	0.559903	0.716461
KNN	810	0.995677	0.523536	0.705926	0.540635	0.568113	0.723444
KNN	815	0.992634	0.533817	0.71106	0.54495	0.572709	0.726346
KNN	820	0.995516	0.494607	0.688111	0.518199	0.553557	0.71149
KNN	825	0.994876	0.551658	0.722875	0.561544	0.582778	0.735005
KNN	830	0.993915	0.523133	0.704998	0.538193	0.567471	0.722458
KNN	835	0.994876	0.535128	0.71273	0.548653	0.573949	0.727944
KNN	840	0.994876	0.524141	0.705988	0.540134	0.568228	0.723325
KNN	845	0.994556	0.566274	0.731721	0.57265	0.590736	0.741214
KNN	850	0.995516	0.497833	0.69009	0.520669	0.555139	0.712795
KNN	855	0.993595	0.491987	0.68576	0.513807	0.551801	0.709548
KNN	860	0.995516	0.486342	0.683038	0.511882	0.549545	0.708167
KNN	865	0.995516	0.469812	0.672894	0.499285	0.541692	0.701614
KNN	870	0.994235	0.435642	0.651429	0.47169	0.52583	0.687864
KNN	875	0.995356	0.465679	0.670296	0.495939	0.539724	0.699921
KNN	880	0.995997	0.467796	0.671842	0.498364	0.54087	0.701043
KNN	885	0.994876	0.427578	0.646728	0.466421	0.522452	0.685119
KNN	890	0.994556	0.465578	0.669925	0.494843	0.539477	0.699516
KNN	895	0.995516	0.437758	0.653223	0.474972	0.527088	0.689246
KNN	900	0.993915	0.415785	0.639119	0.456207	0.517121	0.680294
KNN	905	0.994876	0.431408	0.649078	0.469322	0.524127	0.686557
KNN	910	0.994556	0.413567	0.638006	0.455384	0.516336	0.679764
KNN	915	0.995516	0.458825	0.666151	0.490938	0.536596	0.697325
KNN	920	0.994876	0.428384	0.647223	0.467032	0.522804	0.685421
KNN	925	0.995196	0.47979	0.678894	0.50648	0.546326	0.705408
KNN	930	0.995677	0.44562	0.65811	0.481134	0.530637	0.692312
KNN	935	0.995677	0.465981	0.670605	0.496577	0.539944	0.700186
KNN	940	0.995196	0.428485	0.647408	0.467532	0.522928	0.685604
KNN	945	0.996477	0.45318	0.663058	0.487895	0.534255	0.695579
KNN	950	0.995036	0.428183	0.647161	0.467091	0.522756	0.685418
KNN	955	0.995997	0.397037	0.628418	0.444827	0.509752	0.674364
KNN	960	0.997118	0.407217	0.635098	0.454039	0.514288	0.678581
KNN	965	0.995677	0.409132	0.635717	0.453535	0.514735	0.678636
KNN	970	0.997278	0.371233	0.613077	0.4271	0.499599	0.665705
KNN	975	0.995677	0.441488	0.655573	0.478004	0.528786	0.690735
KNN	980	0.995196	0.37597	0.61518	0.427762	0.500967	0.666452
KNN	985	0.996317	0.384941	0.621118	0.436122	0.504869	0.670149
KNN	990	0.994876	0.378893	0.61685	0.429534	0.502061	0.667347
KNN	995	0.996797	0.383933	0.620685	0.436028	0.50458	0.670003
KNN	1000	0.996477	0.408729	0.635779	0.454312	0.514765	0.678848
RF	5	0.91193	0.988812	0.959112	0.914167	0.980882	0.94515
RF	10	0.916093	0.988005	0.960225	0.916404	0.979623	0.946794
RF	15	0.914011	0.99113	0.961339	0.918981	0.984817	0.948094
RF	20	0.92538	0.983873	0.961277	0.918328	0.973059	0.948621
RF	25	0.928423	0.985385	0.96338	0.922798	0.975602	0.951428
RF	30	0.927142	0.986695	0.963689	0.923514	0.97771	0.951755
RF	35	0.92474	0.988005	0.963566	0.923338	0.97981	0.951479
RF	40	0.927782	0.987602	0.964493	0.925243	0.979212	0.952804
RF	45	0.943155	0.95696	0.951627	0.898235	0.932405	0.937749
RF	50	0.942994	0.957565	0.951936	0.898858	0.933281	0.938112
RF	55	0.942354	0.958573	0.952307	0.899585	0.93472	0.938522
RF	60	0.938351	0.958472	0.950699	0.89611	0.934311	0.936327
RF	65	0.938831	0.956154	0.949462	0.893601	0.93093	0.934864
RF	70	0.93707	0.959581	0.950885	0.896438	0.935871	0.93647
RF	75	0.947798	0.972281	0.962823	0.921494	0.955602	0.951684
RF	80	0.950841	0.960387	0.956699	0.908966	0.937924	0.944338
RF	85	0.955164	0.964822	0.961091	0.918144	0.944726	0.949916
RF	90	0.956445	0.971979	0.965978	0.928259	0.955527	0.955986
RF	95	0.952762	0.973289	0.965359	0.926883	0.957361	0.955056
RF	100	0.953403	0.972785	0.965298	0.926769	0.95662	0.955008
RF	105	0.954363	0.971676	0.964988	0.92615	0.954975	0.954669
RF	110	0.953563	0.972583	0.965236	0.926644	0.956319	0.954939
RF	115	0.955164	0.976414	0.968205	0.932868	0.962252	0.958695
RF	120	0.953243	0.972483	0.96505	0.92625	0.956152	0.954695
RF	125	0.951481	0.974196	0.965421	0.926987	0.958696	0.955075
RF	130	0.952602	0.974398	0.965978	0.92817	0.959052	0.955816
RF	135	0.951801	0.971878	0.964122	0.924286	0.955166	0.953481
RF	140	0.952122	0.972785	0.964803	0.92571	0.956564	0.954338
RF	145	0.954043	0.971878	0.964988	0.926141	0.955267	0.954655
RF	150	0.953082	0.967846	0.962143	0.920224	0.949131	0.951103
RF	155	0.952282	0.971676	0.964184	0.924427	0.954881	0.95358
RF	160	0.952922	0.971979	0.964617	0.925342	0.95537	0.954145
RF	165	0.951481	0.972785	0.964555	0.92518	0.956536	0.954002
RF	170	0.952602	0.973289	0.965298	0.926751	0.957354	0.954972
RF	175	0.951161	0.972583	0.964308	0.924658	0.956214	0.953681
RF	180	0.951321	0.97339	0.964865	0.925822	0.957454	0.954378
RF	185	0.951321	0.974599	0.965607	0.927372	0.959309	0.955298
RF	190	0.953883	0.982965	0.971731	0.940282	0.972413	0.963059
RF	195	0.951641	0.97853	0.968143	0.932697	0.9654	0.958471
RF	200	0.954363	0.975809	0.967524	0.931432	0.96129	0.957814
RF	205	0.954203	0.977422	0.968452	0.933372	0.963772	0.958964
RF	210	0.955004	0.981252	0.971112	0.938974	0.969756	0.962324
RF	215	0.953723	0.977623	0.96839	0.933237	0.964066	0.958867
RF	220	0.957566	0.979538	0.97105	0.938862	0.967168	0.962343
RF	225	0.955164	0.978127	0.969256	0.935071	0.964898	0.960006
RF	230	0.955164	0.977926	0.969133	0.934811	0.964586	0.959852
RF	235	0.955324	0.98095	0.97105	0.938845	0.969293	0.962258
RF	240	0.954684	0.97974	0.970061	0.936756	0.967386	0.960993
RF	245	0.953883	0.979639	0.969689	0.935969	0.967202	0.960497
RF	250	0.953883	0.980446	0.970184	0.937012	0.96846	0.961116
RF	255	0.954043	0.984276	0.972597	0.942118	0.974485	0.964156
RF	260	0.953563	0.978833	0.969071	0.934665	0.965937	0.95971
RF	265	0.954043	0.981756	0.97105	0.938841	0.970516	0.962209
RF	270	0.955324	0.981151	0.971174	0.939106	0.969608	0.962413
RF	275	0.953243	0.982865	0.971422	0.939627	0.972236	0.962646
RF	280	0.954043	0.978833	0.969256	0.935059	0.965953	0.959961
RF	285	0.953243	0.982764	0.97136	0.939496	0.972077	0.962568
RF	290	0.952922	0.982361	0.970988	0.93871	0.971433	0.962089
RF	295	0.953563	0.981957	0.970988	0.93871	0.970818	0.962113
RF	300	0.955164	0.980748	0.970865	0.938453	0.968973	0.962019
RF	305	0.954363	0.985989	0.973772	0.944616	0.977209	0.965651
RF	310	0.954684	0.980748	0.970679	0.93806	0.968958	0.961768
RF	315	0.954684	0.979135	0.969689	0.935975	0.966445	0.960528
RF	320	0.953723	0.984578	0.972659	0.942252	0.974955	0.964222
RF	325	0.953403	0.982965	0.971545	0.939889	0.972399	0.962807
RF	330	0.952762	0.980849	0.969999	0.936617	0.969055	0.96084
RF	335	0.955645	0.981453	0.971483	0.93976	0.970091	0.962814
RF	340	0.954684	0.980042	0.970246	0.937147	0.967857	0.961225
RF	345	0.952442	0.984175	0.971916	0.940681	0.974283	0.963239
RF	350	0.954363	0.983469	0.972226	0.94133	0.97322	0.9637
RF	355	0.952922	0.986493	0.973525	0.944104	0.977979	0.965288
RF	360	0.954043	0.983066	0.971855	0.940544	0.972576	0.96322
RF	365	0.954363	0.983268	0.972102	0.941067	0.972902	0.963544
RF	370	0.952922	0.982865	0.971298	0.939366	0.972227	0.962478
RF	375	0.951801	0.984276	0.971731	0.940291	0.974426	0.962981
RF	380	0.955324	0.979841	0.97037	0.937412	0.967564	0.961405
RF	385	0.954043	0.982562	0.971545	0.939888	0.971783	0.962831
RF	390	0.953723	0.981857	0.970988	0.93871	0.970665	0.962119
RF	395	0.953403	0.984175	0.972288	0.941465	0.974309	0.963742
RF	400	0.954043	0.983671	0.972226	0.941331	0.973529	0.963688
RF	405	0.954203	0.984578	0.972844	0.942643	0.974967	0.964474
RF	410	0.951962	0.981453	0.970061	0.936746	0.969979	0.960886
RF	415	0.953883	0.984981	0.972968	0.942908	0.975598	0.964618
RF	420	0.952442	0.985183	0.972535	0.941998	0.975882	0.964019
RF	425	0.953082	0.986997	0.973896	0.944894	0.978786	0.965763
RF	430	0.952442	0.98357	0.971545	0.939893	0.973327	0.962771
RF	435	0.95004	0.987501	0.97303	0.943086	0.979528	0.964559
RF	440	0.951962	0.986191	0.972968	0.942926	0.977475	0.964549
RF	445	0.951321	0.985284	0.972164	0.941217	0.976014	0.96351
RF	450	0.952442	0.983671	0.971607	0.940024	0.973486	0.962849
RF	455	0.951001	0.983772	0.971112	0.93898	0.973607	0.962171
RF	460	0.954043	0.98478	0.972906	0.942776	0.975282	0.964546
RF	465	0.950841	0.987098	0.973092	0.943206	0.978899	0.964666
RF	470	0.951481	0.98357	0.971174	0.939109	0.973301	0.962267
RF	475	0.951001	0.987501	0.973401	0.943866	0.979548	0.965063
RF	480	0.94956	0.982663	0.969875	0.936359	0.971813	0.960557
RF	485	0.951481	0.984477	0.971731	0.940293	0.974738	0.962969
RF	490	0.951001	0.983066	0.970679	0.93806	0.972491	0.961626
RF	495	0.949079	0.982764	0.969751	0.936098	0.971958	0.960382
RF	500	0.9494	0.987098	0.972535	0.942036	0.978867	0.963908
RF	505	0.952442	0.98609	0.973092	0.943185	0.977325	0.964723
RF	510	0.950841	0.985989	0.972411	0.941751	0.977127	0.963805
RF	515	0.95004	0.984578	0.971236	0.939252	0.97486	0.96229
RF	520	0.95036	0.987098	0.972906	0.942816	0.978888	0.964413
RF	525	0.948759	0.984276	0.970555	0.937813	0.974346	0.961382
RF	530	0.95004	0.985485	0.971793	0.940439	0.976304	0.962993
RF	535	0.953403	0.986493	0.97371	0.944494	0.977989	0.96554
RF	540	0.948919	0.985284	0.971236	0.939264	0.975955	0.962247
RF	545	0.9502	0.985889	0.972102	0.941098	0.976951	0.96339
RF	550	0.95052	0.985889	0.972226	0.941358	0.976959	0.963558
RF	555	0.951481	0.983973	0.971422	0.939635	0.973939	0.962579
RF	560	0.948759	0.987098	0.972288	0.941517	0.978853	0.963571
RF	565	0.949079	0.987602	0.972721	0.94244	0.979669	0.964132
RF	570	0.947638	0.987904	0.972349	0.941671	0.980126	0.963608
RF	575	0.95052	0.984377	0.971298	0.939379	0.974553	0.962387
RF	580	0.95004	0.986796	0.972597	0.942159	0.978397	0.96401
RF	585	0.949239	0.986292	0.971978	0.940847	0.977573	0.963198
RF	590	0.950841	0.986594	0.972782	0.942544	0.978093	0.964274
RF	595	0.94988	0.984175	0.970927	0.938594	0.974216	0.961894
RF	600	0.948279	0.983369	0.969813	0.936235	0.972893	0.960428
RF	605	0.94972	0.986695	0.972411	0.941766	0.978229	0.963763
RF	610	0.947798	0.987703	0.972288	0.941535	0.979805	0.963536
RF	615	0.94988	0.985385	0.971669	0.940177	0.97614	0.962831
RF	620	0.9494	0.986493	0.972164	0.941242	0.977899	0.963438
RF	625	0.95004	0.988106	0.973401	0.943882	0.980499	0.965029
RF	630	0.95004	0.987199	0.972844	0.942689	0.979043	0.964323
RF	635	0.948279	0.988509	0.972968	0.942987	0.981113	0.964417
RF	640	0.948439	0.987199	0.972226	0.94139	0.979008	0.963481
RF	645	0.94972	0.987904	0.973154	0.943357	0.980169	0.964704
RF	650	0.94988	0.989114	0.973958	0.945082	0.982119	0.965731
RF	655	0.948759	0.988812	0.973339	0.943775	0.98161	0.964905
RF	660	0.947158	0.987904	0.972164	0.941282	0.980116	0.963355
RF	665	0.949079	0.985082	0.971174	0.93913	0.975638	0.962175
RF	670	0.949079	0.988408	0.973215	0.943503	0.980967	0.96476
RF	675	0.95004	0.985284	0.971669	0.940175	0.975983	0.962837
RF	680	0.95036	0.984981	0.971607	0.94004	0.97551	0.962771
RF	685	0.946517	0.984981	0.970122	0.936915	0.975413	0.960748
RF	690	0.94988	0.987804	0.973154	0.943354	0.98001	0.96471
RF	695	0.948279	0.986493	0.971731	0.940332	0.977873	0.962849
RF	700	0.947318	0.986997	0.971669	0.940216	0.97866	0.962734
RF	705	0.949079	0.985989	0.971731	0.94032	0.977085	0.962879
RF	710	0.949079	0.988005	0.972968	0.942971	0.980318	0.964446
RF	715	0.9494	0.987703	0.972906	0.942832	0.979838	0.964379
RF	720	0.947318	0.987904	0.972226	0.941411	0.980119	0.963439
RF	725	0.946998	0.984981	0.970308	0.937305	0.975425	0.961001
RF	730	0.9494	0.986393	0.972102	0.941109	0.977737	0.96336
RF	735	0.946998	0.988308	0.972349	0.941684	0.980763	0.963585
RF	740	0.947958	0.988207	0.972659	0.942329	0.98062	0.964012
RF	745	0.947158	0.987199	0.971731	0.940351	0.97898	0.962806
RF	750	0.947318	0.9874	0.971916	0.940747	0.979308	0.963047
RF	755	0.947638	0.986594	0.971545	0.939945	0.97802	0.962589
RF	760	0.94988	0.988812	0.973772	0.944683	0.981632	0.965495
RF	765	0.945877	0.987098	0.971174	0.93918	0.97879	0.962052
RF	770	0.945717	0.990021	0.972906	0.942917	0.983514	0.964245
RF	775	0.948118	0.988812	0.973092	0.943257	0.981598	0.964568
RF	780	0.946357	0.991029	0.973772	0.944771	0.985164	0.965371
RF	785	0.945877	0.990928	0.973525	0.94425	0.984992	0.965038
RF	790	0.946677	0.991634	0.974267	0.945833	0.986155	0.966013
RF	795	0.946837	0.989719	0.973154	0.943421	0.983042	0.9646
RF	800	0.946197	0.990626	0.973463	0.944107	0.984505	0.964971
RF	805	0.946517	0.986796	0.971236	0.939301	0.978318	0.962155
RF	810	0.946517	0.98992	0.973154	0.94343	0.983364	0.964589
RF	815	0.945877	0.988106	0.971793	0.940511	0.980415	0.962836
RF	820	0.946837	0.987602	0.971855	0.940623	0.979622	0.962951
RF	825	0.945076	0.990525	0.972968	0.943069	0.984323	0.9643
RF	830	0.945717	0.988207	0.971793	0.940515	0.980574	0.96283
RF	835	0.947318	0.988308	0.972473	0.941944	0.980769	0.963753
RF	840	0.946837	0.986695	0.971298	0.939428	0.978164	0.962246
RF	845	0.945236	0.991533	0.973648	0.944538	0.98597	0.965173
RF	850	0.947958	0.988106	0.972597	0.942196	0.980457	0.963934
RF	855	0.947318	0.989416	0.973154	0.943409	0.982561	0.964618
RF	860	0.945396	0.987501	0.971236	0.939323	0.979429	0.962112
RF	865	0.946197	0.989719	0.972906	0.942904	0.983031	0.964262
RF	870	0.944115	0.988408	0.971298	0.939486	0.980868	0.962141
RF	875	0.946197	0.988711	0.972288	0.941569	0.981398	0.963476
RF	880	0.945556	0.988005	0.971607	0.940119	0.980246	0.962589
RF	885	0.947478	0.988207	0.972473	0.94194	0.98061	0.963759
RF	890	0.946357	0.990626	0.973525	0.944236	0.984508	0.965056
RF	895	0.944756	0.990223	0.972659	0.942409	0.983825	0.963895
RF	900	0.946357	0.989517	0.972844	0.942766	0.982707	0.96419
RF	905	0.947958	0.986191	0.971422	0.939674	0.977382	0.962445
RF	910	0.945556	0.987904	0.971545	0.939986	0.980083	0.96251
RF	915	0.944916	0.990928	0.973154	0.943476	0.984977	0.964531
RF	920	0.944916	0.991533	0.973525	0.94428	0.985965	0.965004
RF	925	0.946037	0.989517	0.972721	0.942507	0.982701	0.964021
RF	930	0.944275	0.989013	0.971731	0.940417	0.981851	0.962697
RF	935	0.944916	0.98861	0.971731	0.9404	0.981211	0.962721
RF	940	0.943475	0.989719	0.971855	0.940706	0.982983	0.962824
RF	945	0.942674	0.990424	0.971978	0.940999	0.984119	0.962951
RF	950	0.943635	0.991735	0.973154	0.943517	0.986276	0.964484
RF	955	0.944916	0.990828	0.973092	0.943342	0.984813	0.964452
RF	960	0.946037	0.990828	0.973525	0.944245	0.984831	0.965044
RF	965	0.943315	0.989215	0.971483	0.939908	0.982161	0.962346
RF	970	0.944596	0.990021	0.972473	0.942012	0.983494	0.963653
RF	975	0.945717	0.991836	0.97402	0.945327	0.986471	0.965664
RF	980	0.946837	0.991029	0.973958	0.945159	0.985172	0.965624
RF	985	0.945396	0.991332	0.973587	0.944399	0.985643	0.9651
RF	990	0.946037	0.98861	0.972164	0.941307	0.981232	0.963313
RF	995	0.944916	0.993347	0.974638	0.946699	0.988939	0.966426
RF	1000	0.946197	0.988509	0.972164	0.941303	0.981073	0.963319
SVM	5	0.901041	0.995464	0.958988	0.914656	0.992066	0.944365
SVM	10	0.903603	0.994557	0.959421	0.915423	0.990521	0.945068
SVM	15	0.903443	0.988408	0.955586	0.906846	0.980024	0.940177
SVM	20	0.922658	0.96583	0.949153	0.892459	0.944435	0.93342
SVM	25	0.932586	0.959984	0.9494	0.89321	0.936184	0.934382
SVM	30	0.935789	0.955246	0.94773	0.889914	0.929389	0.932578
SVM	35	0.939151	0.945872	0.943276	0.881104	0.91612	0.927493
SVM	40	0.939952	0.943352	0.942039	0.87869	0.912624	0.926087
SVM	45	0.953243	0.939119	0.944575	0.884898	0.907885	0.930011
SVM	50	0.954684	0.938615	0.944822	0.885528	0.90732	0.9304
SVM	55	0.951481	0.9367	0.94241	0.880476	0.904414	0.927351
SVM	60	0.951161	0.935289	0.94142	0.878508	0.902461	0.926171
SVM	65	0.953563	0.937103	0.943462	0.88275	0.905153	0.928727
SVM	70	0.951161	0.942143	0.945627	0.886769	0.911882	0.931107
SVM	75	0.958046	0.953432	0.955215	0.906407	0.928317	0.942947
SVM	80	0.961249	0.95313	0.956266	0.908749	0.928108	0.944388
SVM	85	0.96285	0.95565	0.958431	0.913199	0.931815	0.947078
SVM	90	0.965252	0.956859	0.960101	0.916718	0.933705	0.949217
SVM	95	0.965733	0.957565	0.96072	0.917993	0.934749	0.949988
SVM	100	0.966053	0.959178	0.961833	0.920252	0.937092	0.951352
SVM	105	0.965733	0.95948	0.961895	0.920355	0.93751	0.951412
SVM	110	0.964131	0.957464	0.96004	0.916516	0.934503	0.949086
SVM	115	0.966053	0.955448	0.959545	0.915663	0.931737	0.948585
SVM	120	0.963651	0.954238	0.957875	0.912144	0.929852	0.94645
SVM	125	0.964772	0.956254	0.959545	0.915568	0.932807	0.94852
SVM	130	0.965092	0.953634	0.95806	0.912626	0.929089	0.946748
SVM	135	0.966053	0.951013	0.956823	0.910244	0.925449	0.945315
SVM	140	0.965893	0.948896	0.955462	0.907536	0.922465	0.94368
SVM	145	0.966373	0.949602	0.956081	0.908802	0.923489	0.944444
SVM	150	0.968615	0.950307	0.95738	0.911569	0.924641	0.946117
SVM	155	0.967334	0.948292	0.955648	0.908033	0.921727	0.94398
SVM	160	0.968455	0.947989	0.955895	0.908625	0.921389	0.944336
SVM	165	0.968935	0.950307	0.957503	0.911842	0.924664	0.946282
SVM	170	0.968935	0.951315	0.958122	0.913066	0.926079	0.947022
SVM	175	0.968455	0.950106	0.957194	0.911188	0.924347	0.945887
SVM	180	0.969416	0.950408	0.957751	0.912374	0.92484	0.946603
SVM	185	0.968135	0.951013	0.957627	0.912017	0.925597	0.946388
SVM	190	0.970216	0.953432	0.959916	0.916732	0.929152	0.94924
SVM	195	0.971497	0.953331	0.960349	0.917699	0.929096	0.949824
SVM	200	0.972618	0.954238	0.961339	0.919757	0.930453	0.951069
SVM	205	0.972138	0.952021	0.959792	0.916652	0.927295	0.949187
SVM	210	0.972938	0.952021	0.960101	0.917334	0.92735	0.949598
SVM	215	0.972778	0.952122	0.960101	0.91732	0.927481	0.94959
SVM	220	0.97438	0.953231	0.9614	0.92003	0.929149	0.951227
SVM	225	0.976141	0.949098	0.959545	0.916538	0.923496	0.949089
SVM	230	0.976141	0.945368	0.957256	0.912062	0.918349	0.946363
SVM	235	0.976942	0.945469	0.957627	0.912871	0.918549	0.946846
SVM	240	0.975981	0.946477	0.957875	0.913252	0.919861	0.94709
SVM	245	0.97486	0.947888	0.958308	0.913985	0.921726	0.947549
SVM	250	0.975821	0.948392	0.958988	0.915414	0.922495	0.948409
SVM	255	0.97518	0.950307	0.959916	0.917174	0.92511	0.949486
SVM	260	0.975661	0.948795	0.959174	0.915762	0.923042	0.948622
SVM	265	0.97502	0.947082	0.957875	0.913153	0.920623	0.947041
SVM	270	0.975821	0.950005	0.959978	0.917357	0.924734	0.949591
SVM	275	0.975821	0.951215	0.96072	0.918817	0.926421	0.95048
SVM	280	0.97534	0.9494	0.959421	0.916217	0.923859	0.948902
SVM	285	0.97534	0.947586	0.958308	0.914033	0.921343	0.947573
SVM	290	0.973899	0.951315	0.96004	0.917299	0.926428	0.949571
SVM	295	0.9755	0.948795	0.959112	0.915625	0.92303	0.94854
SVM	300	0.973899	0.947183	0.957503	0.912313	0.920678	0.946541
SVM	305	0.97502	0.947384	0.95806	0.913516	0.921041	0.947262
SVM	310	0.97502	0.948695	0.958864	0.915093	0.922855	0.948221
SVM	315	0.97518	0.949703	0.959545	0.916444	0.924268	0.949042
SVM	320	0.977102	0.949904	0.960411	0.918332	0.924686	0.950171
SVM	325	0.976942	0.948392	0.959421	0.916375	0.922577	0.948981
SVM	330	0.977422	0.948191	0.959483	0.916545	0.922333	0.949079
SVM	335	0.977582	0.951215	0.9614	0.920323	0.926544	0.951379
SVM	340	0.978543	0.952424	0.962514	0.922604	0.9283	0.95276
SVM	345	0.978223	0.952122	0.962205	0.921966	0.927855	0.952374
SVM	350	0.977422	0.953231	0.962576	0.922624	0.929354	0.952782
SVM	355	0.97534	0.952928	0.961586	0.920482	0.928789	0.951496
SVM	360	0.976141	0.952122	0.9614	0.920188	0.927713	0.951311
SVM	365	0.977102	0.951618	0.961462	0.920399	0.927074	0.951431
SVM	370	0.977262	0.951013	0.961153	0.919806	0.926241	0.951067
SVM	375	0.977742	0.950509	0.961029	0.919608	0.925572	0.950942
SVM	380	0.978223	0.951819	0.962019	0.9216	0.927433	0.952151
SVM	385	0.977582	0.953231	0.962638	0.92276	0.929365	0.952864
SVM	390	0.977102	0.954238	0.963071	0.923573	0.93075	0.953363
SVM	395	0.976942	0.95313	0.962328	0.922092	0.929181	0.952463
SVM	400	0.977582	0.955448	0.963999	0.925451	0.932488	0.954503
SVM	405	0.977902	0.953533	0.962947	0.9234	0.929811	0.953251
SVM	410	0.978383	0.952223	0.962328	0.922224	0.928007	0.952529
SVM	415	0.977102	0.952525	0.962019	0.921496	0.928343	0.952099
SVM	420	0.978223	0.954642	0.963751	0.925017	0.931392	0.954233
SVM	425	0.978062	0.954339	0.963504	0.924514	0.930956	0.953928
SVM	430	0.977742	0.954742	0.963627	0.92473	0.931503	0.954062
SVM	435	0.978543	0.956355	0.964926	0.927372	0.933833	0.955665
SVM	440	0.978543	0.952827	0.962761	0.923092	0.928865	0.953057
SVM	445	0.978062	0.952223	0.962205	0.921951	0.927985	0.952366
SVM	450	0.976781	0.952122	0.961648	0.920735	0.927757	0.951638
SVM	455	0.977902	0.951215	0.961524	0.920596	0.926567	0.951543
SVM	460	0.977582	0.952021	0.961895	0.921297	0.927671	0.951973
SVM	465	0.978062	0.952021	0.962081	0.921707	0.927704	0.952218
SVM	470	0.977582	0.952727	0.962328	0.92215	0.928658	0.952492
SVM	475	0.977422	0.950811	0.961091	0.919699	0.925971	0.951001
SVM	480	0.975981	0.950408	0.960287	0.91798	0.925307	0.949969
SVM	485	0.978863	0.951215	0.961895	0.921418	0.926633	0.952032
SVM	490	0.978383	0.951618	0.961957	0.921494	0.927162	0.952084
SVM	495	0.978062	0.950207	0.960967	0.919518	0.925174	0.950883
SVM	500	0.978062	0.951719	0.961895	0.921342	0.927281	0.951995
SVM	505	0.978543	0.95061	0.9614	0.920415	0.925769	0.951425
SVM	510	0.978863	0.95192	0.962328	0.922269	0.927618	0.952552
SVM	515	0.978383	0.951315	0.961772	0.921129	0.92674	0.951862
SVM	520	0.977742	0.95313	0.962638	0.922775	0.929235	0.952871
SVM	525	0.978223	0.952827	0.962638	0.922819	0.928843	0.952893
SVM	530	0.977742	0.95061	0.961091	0.91973	0.925713	0.951016
SVM	535	0.978062	0.951315	0.961648	0.920855	0.926718	0.951698
SVM	540	0.977262	0.949602	0.960287	0.918104	0.924277	0.950031
SVM	545	0.977582	0.949602	0.960411	0.918379	0.9243	0.950195
SVM	550	0.978223	0.950912	0.961462	0.920505	0.926167	0.951484
SVM	555	0.978223	0.950711	0.961339	0.920262	0.925887	0.951335
SVM	560	0.978223	0.950207	0.961029	0.919655	0.925186	0.950965
SVM	565	0.978223	0.950811	0.9614	0.920384	0.926027	0.951409
SVM	570	0.978543	0.952727	0.962699	0.92297	0.928723	0.952982
SVM	575	0.978062	0.953735	0.963133	0.92378	0.930105	0.953481
SVM	580	0.977742	0.95444	0.963442	0.924363	0.931077	0.953839
SVM	585	0.977902	0.952928	0.962576	0.922667	0.928963	0.952804
SVM	590	0.978223	0.952827	0.962638	0.922819	0.928843	0.952893
SVM	595	0.978062	0.953029	0.962699	0.922926	0.929115	0.95296
SVM	600	0.979664	0.954642	0.964308	0.926245	0.931486	0.954968
SVM	605	0.980144	0.95565	0.965112	0.927877	0.932937	0.955958
SVM	610	0.978383	0.955347	0.964246	0.92601	0.932397	0.954837
SVM	615	0.978863	0.954238	0.963751	0.925074	0.930866	0.954262
SVM	620	0.979984	0.956254	0.965421	0.928475	0.933781	0.956325
SVM	625	0.979343	0.955146	0.964493	0.926583	0.932175	0.955177
SVM	630	0.979664	0.955549	0.964865	0.927346	0.932764	0.955639
SVM	635	0.979504	0.955347	0.964679	0.926964	0.93247	0.955408
SVM	640	0.979504	0.954944	0.964432	0.926475	0.931901	0.95511
SVM	645	0.978062	0.956456	0.964803	0.927086	0.933945	0.955495
SVM	650	0.977902	0.954843	0.963751	0.924989	0.931655	0.954219
SVM	655	0.978543	0.953634	0.963256	0.924068	0.929995	0.953652
SVM	660	0.977742	0.954037	0.963194	0.923874	0.930509	0.953541
SVM	665	0.978223	0.954238	0.963504	0.924528	0.930824	0.953935
SVM	670	0.977902	0.952323	0.962205	0.921936	0.928116	0.952359
SVM	675	0.978863	0.952424	0.962638	0.922878	0.928322	0.952923
SVM	680	0.976942	0.952928	0.962205	0.921848	0.928898	0.952314
SVM	685	0.977262	0.953634	0.962761	0.922976	0.92991	0.952998
SVM	690	0.976942	0.95313	0.962328	0.922092	0.929181	0.952463
SVM	695	0.975981	0.953835	0.96239	0.922129	0.930108	0.952493
SVM	700	0.975981	0.955146	0.963194	0.923721	0.931957	0.953461
SVM	705	0.977102	0.954742	0.96338	0.924185	0.931461	0.953736
SVM	710	0.976781	0.955146	0.963504	0.924402	0.932009	0.95387
SVM	715	0.976621	0.954742	0.963194	0.923776	0.931429	0.95349
SVM	720	0.977422	0.954037	0.963071	0.923601	0.930488	0.953378
SVM	725	0.978383	0.953029	0.962823	0.923199	0.929136	0.953124
SVM	730	0.977902	0.95313	0.962699	0.922911	0.929245	0.952953
SVM	735	0.978062	0.954138	0.96338	0.924269	0.930672	0.953779
SVM	740	0.978062	0.954339	0.963504	0.924514	0.930956	0.953928
SVM	745	0.978223	0.956557	0.964926	0.927345	0.934098	0.955651
SVM	750	0.977902	0.955347	0.96406	0.925601	0.932366	0.954592
SVM	755	0.977262	0.955045	0.963627	0.924688	0.931898	0.954041
SVM	760	0.976621	0.955952	0.963937	0.925247	0.93314	0.954385
SVM	765	0.977102	0.955347	0.963751	0.92492	0.932315	0.954183
SVM	770	0.977582	0.95565	0.964122	0.925696	0.932773	0.954652
SVM	775	0.977902	0.955246	0.963999	0.925479	0.932224	0.954517
SVM	780	0.978703	0.956557	0.965112	0.927753	0.934128	0.955896
SVM	785	0.976942	0.957061	0.964741	0.926871	0.934733	0.955371
SVM	790	0.976942	0.956658	0.964493	0.926379	0.93416	0.955072
SVM	795	0.976621	0.957162	0.964679	0.926722	0.934856	0.955282
SVM	800	0.976942	0.957162	0.964803	0.926994	0.934876	0.955446
SVM	805	0.97502	0.95696	0.963937	0.925116	0.934469	0.954314
SVM	810	0.976621	0.958472	0.965483	0.928322	0.936722	0.956256
SVM	815	0.976461	0.958472	0.965421	0.928187	0.936713	0.956174
SVM	820	0.976621	0.958371	0.965421	0.928199	0.936579	0.956181
SVM	825	0.976301	0.958976	0.965669	0.928668	0.937423	0.956467
SVM	830	0.976621	0.960185	0.966535	0.930421	0.939175	0.957532
SVM	835	0.976301	0.960689	0.96672	0.930769	0.93988	0.957744
SVM	840	0.976621	0.960589	0.966782	0.930916	0.939753	0.957833
SVM	845	0.976942	0.960387	0.966782	0.93094	0.939483	0.957846
SVM	850	0.975821	0.960085	0.966164	0.92962	0.938983	0.957048
SVM	855	0.976141	0.961294	0.96703	0.931377	0.940741	0.958114
SVM	860	0.97518	0.961093	0.966535	0.930317	0.940395	0.957472
SVM	865	0.973739	0.95948	0.964988	0.927117	0.937992	0.955531
SVM	870	0.974059	0.959681	0.965236	0.927635	0.9383	0.955845
SVM	875	0.97438	0.958875	0.964865	0.926917	0.937163	0.955409
SVM	880	0.97502	0.958875	0.965112	0.927459	0.937202	0.955737
SVM	885	0.9747	0.958674	0.964865	0.926941	0.936894	0.955423
SVM	890	0.973739	0.958573	0.964432	0.926004	0.936691	0.954856
SVM	895	0.97486	0.958573	0.964865	0.926953	0.93676	0.95543
SVM	900	0.97438	0.958069	0.96437	0.925929	0.93601	0.954809
SVM	905	0.974219	0.959077	0.964926	0.927029	0.937442	0.955477
SVM	910	0.97502	0.95817	0.964679	0.926595	0.936193	0.955212
SVM	915	0.97502	0.958976	0.965174	0.927583	0.937346	0.955812
SVM	920	0.97534	0.959178	0.965421	0.928101	0.937654	0.956126
SVM	925	0.97454	0.958976	0.964988	0.927176	0.937317	0.955566
SVM	930	0.973419	0.959782	0.96505	0.927217	0.938407	0.955592
SVM	935	0.972778	0.95948	0.964617	0.926304	0.937934	0.955039
SVM	940	0.973098	0.960992	0.965669	0.928435	0.94013	0.95633
SVM	945	0.97438	0.960185	0.965669	0.928525	0.939043	0.956385
SVM	950	0.973259	0.960589	0.965483	0.928074	0.939558	0.956111
SVM	955	0.973098	0.960589	0.965421	0.927939	0.939549	0.956029
SVM	960	0.972138	0.960085	0.964741	0.926507	0.938766	0.95516
SVM	965	0.973098	0.959681	0.964865	0.926823	0.938243	0.955353
SVM	970	0.972298	0.959984	0.964741	0.926518	0.93863	0.955168
SVM	975	0.972938	0.960185	0.965112	0.927307	0.938958	0.955646
SVM	980	0.972458	0.960891	0.965359	0.92777	0.939947	0.955926
SVM	985	0.971978	0.960589	0.964988	0.926992	0.939483	0.955454
SVM	990	0.971817	0.960085	0.964617	0.926236	0.938747	0.954996
SVM	995	0.972138	0.95948	0.96437	0.925763	0.937896	0.95471
SVM	1000	0.971337	0.959984	0.96437	0.925706	0.938573	0.954674

## Sheet: CATboost
Classification algorithm	Number of features	SN	SP	ACC	MCC	Precision	F1-measure
DT	5	0.957886	0.957766	0.957813	0.911622	0.934541	0.94607
DT	10	0.967174	0.968552	0.968019	0.932855	0.950882	0.958958
DT	15	0.969255	0.96966	0.969504	0.935983	0.952628	0.96087
DT	20	0.9755	0.967947	0.970865	0.939067	0.95039	0.962782
DT	25	0.971337	0.970064	0.970555	0.938227	0.953324	0.962246
DT	30	0.972458	0.970064	0.970988	0.939163	0.953375	0.962822
DT	35	0.973739	0.974196	0.97402	0.945423	0.959602	0.966619
DT	40	0.971337	0.972483	0.97204	0.941265	0.956933	0.964081
DT	45	0.973419	0.97218	0.972659	0.94262	0.95657	0.964921
DT	50	0.970216	0.969862	0.969999	0.937038	0.952973	0.961517
DT	55	0.973098	0.973692	0.973463	0.944255	0.95882	0.965906
DT	60	0.971657	0.973087	0.972535	0.942294	0.957853	0.964706
DT	65	0.971017	0.971575	0.97136	0.939858	0.955563	0.963228
DT	70	0.972938	0.971475	0.97204	0.941333	0.955496	0.964138
DT	75	0.973739	0.97339	0.973525	0.944407	0.958392	0.966005
DT	80	0.971017	0.970164	0.970494	0.938086	0.953459	0.962158
DT	85	0.971017	0.971172	0.971112	0.939351	0.954961	0.962922
DT	90	0.971657	0.971676	0.971669	0.940518	0.955741	0.963633
DT	95	0.971817	0.974196	0.973277	0.943825	0.959526	0.965632
DT	100	0.970857	0.972684	0.971978	0.941119	0.957215	0.963988
DT	105	0.968455	0.970467	0.969689	0.936328	0.953793	0.961068
DT	110	0.969896	0.970265	0.970122	0.937277	0.953558	0.961658
DT	115	0.968775	0.970769	0.969999	0.936975	0.954259	0.961462
DT	120	0.971337	0.970971	0.971112	0.939365	0.954674	0.962934
DT	125	0.973419	0.969358	0.970927	0.939084	0.952373	0.962781
DT	130	0.970216	0.970064	0.970122	0.937291	0.953272	0.96167
DT	135	0.969255	0.970064	0.969751	0.936489	0.953228	0.961175
DT	140	0.971337	0.968048	0.969318	0.935705	0.950337	0.960722
DT	145	0.969736	0.971071	0.970555	0.938156	0.954753	0.962186
DT	150	0.970376	0.969459	0.969813	0.936667	0.952381	0.961294
DT	155	0.969576	0.969056	0.969256	0.935493	0.951745	0.960577
DT	160	0.971817	0.971575	0.971669	0.940525	0.955598	0.963639
DT	165	0.968935	0.972785	0.971298	0.939648	0.957285	0.963075
DT	170	0.972938	0.969358	0.970741	0.938682	0.952351	0.962535
DT	175	0.970536	0.966132	0.967834	0.932646	0.947475	0.958867
DT	180	0.970056	0.967644	0.968576	0.934129	0.949679	0.959759
DT	185	0.971657	0.967544	0.969133	0.935344	0.949609	0.960507
DT	190	0.973098	0.970265	0.97136	0.939951	0.953704	0.963303
DT	195	0.972458	0.969963	0.970927	0.939037	0.953226	0.962746
DT	200	0.972138	0.969862	0.970741	0.938643	0.953061	0.962505
DT	205	0.972458	0.970668	0.97136	0.939921	0.954274	0.96328
DT	210	0.973899	0.970467	0.971793	0.940872	0.954039	0.963867
DT	215	0.972458	0.968552	0.970061	0.937273	0.951135	0.961679
DT	220	0.970056	0.970971	0.970617	0.938297	0.954617	0.962275
DT	225	0.971657	0.971777	0.971731	0.940645	0.955892	0.96371
DT	230	0.971337	0.969156	0.969999	0.937091	0.951977	0.96156
DT	235	0.969095	0.973188	0.971607	0.94029	0.957898	0.963464
DT	240	0.973419	0.969358	0.970927	0.939084	0.952373	0.962781
DT	245	0.970376	0.970164	0.970246	0.937551	0.95343	0.961828
DT	250	0.967334	0.970164	0.969071	0.935013	0.95329	0.960261
DT	255	0.969576	0.968652	0.969009	0.934988	0.951147	0.960273
DT	260	0.972298	0.969358	0.970494	0.938146	0.952321	0.962206
DT	265	0.973419	0.972079	0.972597	0.942493	0.956419	0.964844
DT	270	0.971017	0.969056	0.969813	0.936697	0.951813	0.961319
DT	275	0.972778	0.969963	0.97105	0.939305	0.95324	0.96291
DT	280	0.968615	0.967745	0.968081	0.933049	0.949757	0.959093
DT	285	0.968135	0.966536	0.967153	0.931136	0.947946	0.957934
DT	290	0.970056	0.972281	0.971422	0.939945	0.956577	0.963269
DT	295	0.973098	0.971878	0.972349	0.941973	0.956104	0.964527
DT	300	0.973098	0.970064	0.971236	0.939698	0.953404	0.963151
DT	305	0.970216	0.970366	0.970308	0.937671	0.953723	0.961899
DT	310	0.969576	0.971878	0.970988	0.939037	0.955952	0.962716
DT	315	0.969736	0.96956	0.969628	0.936258	0.952501	0.961041
DT	320	0.971497	0.971676	0.971607	0.940385	0.955734	0.963551
DT	325	0.972618	0.970971	0.971607	0.940434	0.954731	0.963592
DT	330	0.968135	0.969156	0.968762	0.934416	0.951826	0.959911
DT	335	0.968935	0.969862	0.969504	0.935969	0.952913	0.960857
DT	340	0.969255	0.970668	0.970122	0.937249	0.95413	0.961633
DT	345	0.968295	0.971575	0.970308	0.93759	0.955443	0.961826
DT	350	0.971337	0.971475	0.971422	0.939998	0.955426	0.963316
DT	355	0.973259	0.971676	0.972288	0.941853	0.955811	0.964456
DT	360	0.972938	0.972785	0.972844	0.94298	0.957454	0.965134
DT	365	0.970536	0.96835	0.969195	0.935413	0.950745	0.960539
DT	370	0.971017	0.971676	0.971422	0.939984	0.955713	0.963304
DT	375	0.971497	0.968854	0.969875	0.936847	0.951537	0.961414
DT	380	0.972458	0.97218	0.972288	0.941819	0.956529	0.964428
DT	385	0.971817	0.96714	0.968947	0.934976	0.949023	0.960285
DT	390	0.972138	0.96956	0.970555	0.938265	0.952613	0.962276
DT	395	0.971017	0.968249	0.969318	0.935689	0.950619	0.96071
DT	400	0.969095	0.968451	0.9687	0.934334	0.950825	0.959873
DT	405	0.969576	0.971273	0.970617	0.938276	0.955047	0.962257
DT	410	0.971177	0.972483	0.971978	0.941132	0.956926	0.963999
DT	415	0.968775	0.970567	0.969875	0.936722	0.953958	0.961309
DT	420	0.969416	0.966838	0.967834	0.932586	0.948457	0.958822
DT	425	0.969576	0.969459	0.969504	0.935998	0.952344	0.960882
DT	430	0.971497	0.967443	0.969009	0.935084	0.949452	0.960348
DT	435	0.968455	0.968552	0.968514	0.933925	0.950943	0.959619
DT	440	0.971337	0.968552	0.969628	0.936335	0.951082	0.961103
DT	445	0.970536	0.968652	0.96938	0.935791	0.951193	0.960767
DT	450	0.970857	0.970164	0.970432	0.937952	0.953452	0.962076
DT	455	0.972138	0.970366	0.97105	0.939275	0.95381	0.962887
DT	460	0.969576	0.969761	0.969689	0.936377	0.952793	0.961111
DT	465	0.971497	0.967947	0.969318	0.935713	0.950196	0.960728
DT	470	0.970697	0.970971	0.970865	0.938831	0.954646	0.962604
DT	475	0.968615	0.969257	0.969009	0.934943	0.951999	0.960235
DT	480	0.967974	0.969257	0.968762	0.934408	0.951969	0.959905
DT	485	0.970536	0.970265	0.97037	0.937811	0.953587	0.961987
DT	490	0.967814	0.96704	0.967339	0.931497	0.948674	0.958148
DT	495	0.970216	0.968048	0.968885	0.934767	0.950282	0.960146
DT	500	0.969095	0.96835	0.968638	0.934208	0.950675	0.959797
DT	505	0.970536	0.971071	0.970865	0.938824	0.954789	0.962598
DT	510	0.970216	0.967745	0.9687	0.934389	0.949835	0.959918
DT	515	0.967974	0.969963	0.969195	0.935294	0.953019	0.960439
DT	520	0.968295	0.969459	0.969009	0.934929	0.952283	0.960222
DT	525	0.971337	0.967644	0.969071	0.935202	0.949742	0.960418
DT	530	0.969095	0.969862	0.969566	0.936103	0.952921	0.96094
DT	535	0.968135	0.971979	0.970494	0.937965	0.95604	0.962049
DT	540	0.971657	0.967846	0.969318	0.935721	0.950055	0.960735
DT	545	0.970536	0.968652	0.96938	0.935791	0.951193	0.960767
DT	550	0.971497	0.966132	0.968205	0.933452	0.947525	0.959361
DT	555	0.968295	0.966536	0.967215	0.93127	0.947954	0.958016
DT	560	0.968775	0.96583	0.966968	0.930792	0.94694	0.957733
DT	565	0.968775	0.966032	0.967091	0.931044	0.947237	0.957885
DT	570	0.971017	0.973692	0.972659	0.942523	0.958735	0.964837
DT	575	0.969095	0.969862	0.969566	0.936103	0.952921	0.96094
DT	580	0.972298	0.968451	0.969937	0.937013	0.950979	0.96152
DT	585	0.970056	0.967745	0.968638	0.934255	0.949828	0.959835
DT	590	0.967974	0.967947	0.967957	0.932766	0.950024	0.958915
DT	595	0.970697	0.967443	0.9687	0.934414	0.949413	0.959937
DT	600	0.967974	0.96966	0.969009	0.934914	0.952569	0.96021
DT	605	0.965733	0.967846	0.96703	0.930766	0.949764	0.957682
DT	610	0.968935	0.968249	0.968514	0.933948	0.950518	0.959638
DT	615	0.969576	0.97218	0.971174	0.939418	0.956405	0.962945
DT	620	0.969416	0.969156	0.969256	0.935485	0.951887	0.960571
DT	625	0.967814	0.96966	0.968947	0.934781	0.952561	0.960127
DT	630	0.969416	0.967947	0.968514	0.933971	0.950094	0.959658
DT	635	0.970056	0.967846	0.9687	0.934381	0.949976	0.959911
DT	640	0.966693	0.965427	0.965916	0.928545	0.946238	0.956356
DT	645	0.968295	0.96956	0.969071	0.935055	0.952433	0.960299
DT	650	0.972298	0.967644	0.969442	0.936006	0.949789	0.960912
DT	655	0.970216	0.966132	0.96771	0.932377	0.947459	0.958703
DT	660	0.970376	0.969963	0.970122	0.937298	0.95313	0.961676
DT	665	0.969095	0.968854	0.968947	0.934839	0.951423	0.960178
DT	670	0.970376	0.969257	0.969689	0.936414	0.952082	0.961142
DT	675	0.970056	0.969459	0.969689	0.936399	0.952366	0.96113
DT	680	0.968775	0.968854	0.968823	0.934571	0.951407	0.960013
DT	685	0.970056	0.966132	0.967648	0.932243	0.947451	0.95862
DT	690	0.969576	0.965528	0.967091	0.931087	0.946537	0.957918
DT	695	0.967494	0.965729	0.966411	0.929593	0.946725	0.956997
DT	700	0.969576	0.971071	0.970494	0.938023	0.954746	0.962104
DT	705	0.967654	0.972079	0.97037	0.937692	0.956171	0.961878
DT	710	0.970216	0.96835	0.969071	0.935145	0.95073	0.960374
DT	715	0.969416	0.968854	0.969071	0.935106	0.951438	0.960343
DT	720	0.970376	0.969358	0.969751	0.93654	0.952231	0.961218
DT	725	0.969095	0.969862	0.969566	0.936103	0.952921	0.96094
DT	730	0.969896	0.968854	0.969256	0.935508	0.951461	0.96059
DT	735	0.968135	0.971878	0.970432	0.937838	0.955889	0.961973
DT	740	0.967814	0.96966	0.968947	0.934781	0.952561	0.960127
DT	745	0.969095	0.96956	0.96938	0.935723	0.952471	0.960711
DT	750	0.967014	0.96583	0.966287	0.929316	0.946849	0.956825
DT	755	0.972618	0.968854	0.970308	0.937784	0.95159	0.961989
DT	760	0.967974	0.969358	0.968823	0.934535	0.952118	0.959981
DT	765	0.970216	0.968753	0.969318	0.935649	0.951327	0.960679
DT	770	0.969095	0.968854	0.968947	0.934839	0.951423	0.960178
DT	775	0.966533	0.969862	0.968576	0.933966	0.952802	0.959618
DT	780	0.970536	0.968854	0.969504	0.936043	0.951491	0.96092
DT	785	0.967174	0.969963	0.968885	0.934626	0.952982	0.960025
DT	790	0.965252	0.968048	0.966968	0.930618	0.950039	0.957585
DT	795	0.970376	0.970164	0.970246	0.937551	0.95343	0.961828
DT	800	0.968295	0.970064	0.96938	0.935688	0.953184	0.96068
DT	805	0.970857	0.969056	0.969751	0.936563	0.951805	0.961237
DT	810	0.968295	0.968451	0.96839	0.933665	0.950786	0.959461
DT	815	0.969255	0.971071	0.97037	0.937756	0.954732	0.961939
DT	820	0.970216	0.968753	0.969318	0.935649	0.951327	0.960679
DT	825	0.968455	0.969056	0.968823	0.934557	0.951692	0.96
DT	830	0.969255	0.966132	0.967339	0.931572	0.94741	0.958208
DT	835	0.968775	0.968249	0.968452	0.933814	0.950511	0.959556
DT	840	0.970697	0.968854	0.969566	0.936177	0.951499	0.961002
DT	845	0.970697	0.974196	0.972844	0.942893	0.959481	0.965056
DT	850	0.967814	0.969862	0.969071	0.935034	0.952861	0.96028
DT	855	0.970056	0.966132	0.967648	0.932243	0.947451	0.95862
DT	860	0.971017	0.971071	0.97105	0.939224	0.95481	0.962845
DT	865	0.970216	0.968148	0.968947	0.934893	0.950431	0.960222
DT	870	0.971337	0.96704	0.9687	0.934447	0.94885	0.959962
DT	875	0.966853	0.970366	0.969009	0.934867	0.953569	0.960165
DT	880	0.967814	0.966233	0.966844	0.93049	0.947484	0.957541
DT	885	0.967334	0.968854	0.968267	0.933368	0.951339	0.95927
DT	890	0.970536	0.971475	0.971112	0.93933	0.955391	0.962904
DT	895	0.967014	0.968451	0.967896	0.932595	0.950724	0.9588
DT	900	0.968615	0.966536	0.967339	0.931538	0.947971	0.958182
DT	905	0.968455	0.968955	0.968762	0.93443	0.951542	0.959924
DT	910	0.969416	0.967544	0.968267	0.933467	0.949498	0.959353
DT	915	0.969736	0.969257	0.969442	0.935879	0.952052	0.960812
DT	920	0.966533	0.970265	0.968823	0.934473	0.953404	0.959924
DT	925	0.967014	0.967846	0.967524	0.931837	0.949827	0.958343
DT	930	0.970697	0.970971	0.970865	0.938831	0.954646	0.962604
DT	935	0.967974	0.966233	0.966906	0.930624	0.947492	0.957624
DT	940	0.965412	0.968753	0.967463	0.931637	0.951096	0.958201
DT	945	0.971497	0.970467	0.970865	0.938866	0.953931	0.962634
DT	950	0.967174	0.969459	0.968576	0.933993	0.952231	0.959644
DT	955	0.969736	0.968753	0.969133	0.935248	0.951304	0.960431
DT	960	0.968455	0.966132	0.96703	0.930901	0.947368	0.957796
DT	965	0.971978	0.970164	0.970865	0.938888	0.953503	0.962652
DT	970	0.969416	0.969963	0.969751	0.936497	0.953086	0.961181
DT	975	0.968455	0.968552	0.968514	0.933925	0.950943	0.959619
DT	980	0.968935	0.970164	0.969689	0.936349	0.953364	0.961086
DT	985	0.967174	0.969056	0.968329	0.933487	0.951631	0.959339
DT	990	0.970216	0.970668	0.970494	0.93805	0.954173	0.962128
DT	995	0.966693	0.969156	0.968205	0.933213	0.951758	0.959167
DT	1000	0.967334	0.968955	0.968329	0.933494	0.951488	0.959346
KNN	5	0.972618	0.961496	0.965792	0.928651	0.94083	0.95646
KNN	10	0.979664	0.974801	0.976679	0.951116	0.960741	0.97011
KNN	15	0.981585	0.980546	0.980948	0.95996	0.969477	0.975493
KNN	20	0.984468	0.980345	0.981937	0.962094	0.969257	0.976803
KNN	25	0.983187	0.97853	0.980329	0.95874	0.966473	0.974758
KNN	30	0.982386	0.979538	0.980638	0.959348	0.967971	0.975125
KNN	35	0.984788	0.97974	0.98169	0.961596	0.968351	0.9765
KNN	40	0.986069	0.979337	0.981937	0.962151	0.967782	0.97684
KNN	45	0.984788	0.980244	0.981999	0.962232	0.969114	0.976888
KNN	50	0.983827	0.981554	0.982432	0.963093	0.971076	0.97741
KNN	55	0.984948	0.980748	0.98237	0.963002	0.969883	0.977358
KNN	60	0.986069	0.977522	0.980824	0.959869	0.965052	0.975447
KNN	65	0.984468	0.978631	0.980886	0.959932	0.966667	0.975486
KNN	70	0.982866	0.978228	0.98002	0.958093	0.966006	0.974363
KNN	75	0.982066	0.977825	0.979463	0.956919	0.965371	0.973647
KNN	80	0.982066	0.977926	0.979525	0.957046	0.965523	0.973724
KNN	85	0.982386	0.973793	0.977112	0.952124	0.959343	0.970728
KNN	90	0.983987	0.972886	0.977174	0.952329	0.95806	0.970851
KNN	95	0.984147	0.972382	0.976927	0.951834	0.957321	0.970549
KNN	100	0.981265	0.972886	0.976123	0.950053	0.957949	0.969467
KNN	105	0.985108	0.972281	0.977236	0.952513	0.957212	0.97096
KNN	110	0.983187	0.972483	0.976618	0.951156	0.95743	0.970137
KNN	115	0.983187	0.973894	0.977484	0.952918	0.959525	0.971212
KNN	120	0.983507	0.972684	0.976865	0.951675	0.957742	0.970453
KNN	125	0.983026	0.968249	0.973958	0.945761	0.951193	0.966848
KNN	130	0.985268	0.969358	0.975504	0.949018	0.952919	0.968824
KNN	135	0.983187	0.970668	0.975504	0.948897	0.95475	0.96876
KNN	140	0.986229	0.966132	0.973896	0.945846	0.948268	0.966876
KNN	145	0.983026	0.969761	0.974886	0.947636	0.953409	0.967991
KNN	150	0.986549	0.964621	0.973092	0.944259	0.9461	0.965901
KNN	155	0.983187	0.965427	0.972288	0.942411	0.947092	0.964802
KNN	160	0.985909	0.959984	0.969999	0.938049	0.939426	0.962106
KNN	165	0.98735	0.956658	0.968514	0.93524	0.934809	0.960361
KNN	170	0.98783	0.956758	0.968762	0.935772	0.93498	0.960679
KNN	175	0.98751	0.957464	0.969071	0.936352	0.935954	0.961041
KNN	180	0.98735	0.951114	0.965112	0.928568	0.927079	0.956266
KNN	185	0.98735	0.952424	0.965916	0.930139	0.928894	0.95723
KNN	190	0.984628	0.955448	0.96672	0.931455	0.932939	0.958087
KNN	195	0.98703	0.947888	0.963009	0.924439	0.922616	0.953737
KNN	200	0.986069	0.952122	0.965236	0.928678	0.928388	0.95636
KNN	205	0.98751	0.943352	0.960411	0.919469	0.916481	0.950671
KNN	210	0.988791	0.939321	0.958431	0.915832	0.91117	0.948395
KNN	215	0.985749	0.941538	0.958617	0.915801	0.913895	0.948463
KNN	220	0.986709	0.936902	0.956143	0.911186	0.907778	0.9456
KNN	225	0.985909	0.93549	0.954967	0.908838	0.905841	0.94418
KNN	230	0.986869	0.94305	0.959978	0.918558	0.916023	0.950127
KNN	235	0.98799	0.939724	0.958369	0.915609	0.911643	0.948282
KNN	240	0.986389	0.934281	0.95441	0.907845	0.904287	0.943555
KNN	245	0.986869	0.934079	0.954472	0.90803	0.904063	0.943653
KNN	250	0.988471	0.931559	0.953544	0.906503	0.900905	0.942659
KNN	255	0.98783	0.933273	0.954349	0.907931	0.903089	0.943561
KNN	260	0.988791	0.923092	0.948472	0.897041	0.890026	0.936813
KNN	265	0.986389	0.925108	0.948781	0.897232	0.892366	0.937025
KNN	270	0.98719	0.920573	0.946307	0.892749	0.886668	0.934232
KNN	275	0.988631	0.918557	0.945627	0.891734	0.884274	0.933545
KNN	280	0.989592	0.917549	0.945379	0.891444	0.883109	0.933323
KNN	285	0.990072	0.908779	0.940183	0.882013	0.872319	0.927473
KNN	290	0.986869	0.92148	0.94674	0.893501	0.887785	0.934708
KNN	295	0.988311	0.914424	0.942967	0.886773	0.879077	0.930499
KNN	300	0.98735	0.916037	0.943585	0.88774	0.880983	0.931139
KNN	305	0.990232	0.901421	0.935729	0.873987	0.863446	0.922503
KNN	310	0.989592	0.899708	0.93443	0.871519	0.861324	0.921013
KNN	315	0.989432	0.902429	0.936039	0.874379	0.864559	0.92279
KNN	320	0.991193	0.885596	0.926389	0.8576	0.845051	0.912307
KNN	325	0.990552	0.878238	0.921626	0.849122	0.836624	0.907105
KNN	330	0.988631	0.890434	0.928368	0.860498	0.850296	0.91426
KNN	335	0.990873	0.879347	0.92243	0.8506	0.837915	0.907997
KNN	340	0.98735	0.87844	0.920512	0.84639	0.836408	0.905633
KNN	345	0.990072	0.875416	0.919708	0.845673	0.833401	0.905006
KNN	350	0.989432	0.880556	0.922615	0.850569	0.839082	0.908076
KNN	355	0.990713	0.853745	0.906656	0.823584	0.810029	0.891306
KNN	360	0.991033	0.859692	0.910429	0.830041	0.816383	0.89527
KNN	365	0.990873	0.862715	0.912223	0.83304	0.819603	0.897137
KNN	370	0.990713	0.876222	0.92045	0.847122	0.83439	0.905857
KNN	375	0.991033	0.859188	0.91012	0.829517	0.815845	0.894946
KNN	380	0.989432	0.839835	0.897625	0.808156	0.795443	0.881895
KNN	385	0.993275	0.830461	0.893356	0.802397	0.786684	0.87799
KNN	390	0.991513	0.814132	0.882655	0.784553	0.770533	0.867166
KNN	395	0.991994	0.827638	0.89113	0.798354	0.783681	0.875618
KNN	400	0.990232	0.782986	0.863046	0.753334	0.741754	0.848169
KNN	405	0.991353	0.814837	0.883026	0.785089	0.771176	0.867512
KNN	410	0.992954	0.799919	0.87449	0.772166	0.757513	0.8594
KNN	415	0.994396	0.780365	0.863046	0.755006	0.740255	0.848708
KNN	420	0.991673	0.80758	0.878696	0.778318	0.764379	0.863316
KNN	425	0.992474	0.793368	0.870283	0.765415	0.751455	0.855309
KNN	430	0.994716	0.763633	0.852901	0.739756	0.725955	0.839346
KNN	435	0.993435	0.760911	0.850736	0.735955	0.723414	0.83719
KNN	440	0.992794	0.779055	0.861623	0.752179	0.738799	0.847168
KNN	445	0.992154	0.774922	0.85884	0.747666	0.735081	0.844487
KNN	450	0.993435	0.764439	0.852901	0.739208	0.726379	0.839172
KNN	455	0.993275	0.74045	0.838117	0.717159	0.706653	0.8258
KNN	460	0.992314	0.729463	0.831003	0.706319	0.697782	0.819384
KNN	465	0.993275	0.718577	0.824694	0.697658	0.689605	0.814042
KNN	470	0.994235	0.702853	0.815415	0.6849	0.678061	0.806259
KNN	475	0.994235	0.669489	0.79494	0.656328	0.654406	0.789296
KNN	480	0.993275	0.726036	0.829271	0.704262	0.695326	0.818014
KNN	485	0.992794	0.706784	0.817271	0.686807	0.680646	0.807607
KNN	490	0.995516	0.671606	0.796734	0.659499	0.656148	0.790967
KNN	495	0.994876	0.695998	0.811456	0.679641	0.673204	0.803024
KNN	500	0.994556	0.668078	0.794198	0.655484	0.653514	0.788748
KNN	505	0.994556	0.678258	0.800445	0.664104	0.660534	0.793839
KNN	510	0.994235	0.645096	0.77997	0.635925	0.638129	0.77734
KNN	515	0.994396	0.649027	0.782445	0.639363	0.640735	0.779319
KNN	520	0.992954	0.685112	0.804033	0.66824	0.664987	0.796532
KNN	525	0.996317	0.610322	0.759433	0.609805	0.616772	0.761893
KNN	530	0.995036	0.612035	0.75999	0.609745	0.61751	0.76208
KNN	535	0.995677	0.607802	0.757639	0.607047	0.615095	0.760426
KNN	540	0.993275	0.635521	0.773723	0.626953	0.631734	0.772286
KNN	545	0.994235	0.62907	0.770135	0.622719	0.627869	0.769679
KNN	550	0.995196	0.625844	0.768527	0.621151	0.62607	0.768612
KNN	555	0.994235	0.626247	0.768403	0.620409	0.626097	0.768346
KNN	560	0.995837	0.623929	0.767599	0.620304	0.625025	0.768015
KNN	565	0.993915	0.615865	0.761908	0.611589	0.619585	0.763328
KNN	570	0.995837	0.558008	0.727143	0.567651	0.586477	0.738204
KNN	575	0.994556	0.562443	0.72937	0.569632	0.588609	0.739537
KNN	580	0.994716	0.627759	0.769516	0.622181	0.627158	0.769288
KNN	585	0.995837	0.565568	0.731783	0.573591	0.590654	0.741505
KNN	590	0.995196	0.558714	0.727329	0.567452	0.586708	0.738211
KNN	595	0.995677	0.559319	0.727886	0.568491	0.587158	0.738699
KNN	600	0.994556	0.575043	0.737103	0.579582	0.595665	0.745082
KNN	605	0.994876	0.51648	0.701287	0.534216	0.564305	0.720139
KNN	610	0.995837	0.560629	0.728752	0.569708	0.587918	0.739345
KNN	615	0.994396	0.553372	0.723741	0.562319	0.583592	0.735521
KNN	620	0.993915	0.574035	0.736237	0.578041	0.594939	0.744334
KNN	625	0.995997	0.533616	0.712236	0.548823	0.57343	0.727826
KNN	630	0.996958	0.554279	0.725288	0.566053	0.584711	0.73711
KNN	635	0.995677	0.509324	0.697204	0.529683	0.560888	0.717558
KNN	640	0.994716	0.52031	0.703575	0.536979	0.56622	0.721654
KNN	645	0.994396	0.517791	0.701905	0.534644	0.564854	0.720459
KNN	650	0.996958	0.493599	0.688049	0.51922	0.553422	0.711746
KNN	655	0.994075	0.485133	0.681739	0.509156	0.548604	0.707021
KNN	660	0.995677	0.475557	0.676482	0.50386	0.544436	0.703951
KNN	665	0.995516	0.464671	0.669739	0.495377	0.539296	0.699601
KNN	670	0.996317	0.489769	0.685451	0.515498	0.5514	0.709909
KNN	675	0.995997	0.479286	0.678894	0.507104	0.546285	0.705575
KNN	680	0.996958	0.511037	0.69875	0.532569	0.562066	0.718855
KNN	685	0.995997	0.485133	0.682482	0.51156	0.549082	0.707904
KNN	690	0.996637	0.450761	0.661636	0.486272	0.533196	0.69472
KNN	695	0.995837	0.426469	0.646418	0.466854	0.52221	0.685138
KNN	700	0.996317	0.463461	0.669306	0.495482	0.538935	0.699494
KNN	705	0.996317	0.424856	0.645614	0.466273	0.52163	0.684752
KNN	710	0.995036	0.472331	0.674255	0.500594	0.542755	0.702385
KNN	715	0.995997	0.436045	0.652357	0.474305	0.526449	0.688815
KNN	720	0.995997	0.422034	0.643759	0.463715	0.520328	0.683554
KNN	725	0.996317	0.387663	0.622789	0.438181	0.505977	0.671125
KNN	730	0.993915	0.476464	0.676358	0.50233	0.544426	0.703502
KNN	735	0.997598	0.400464	0.631139	0.449603	0.511578	0.676329
KNN	740	0.995837	0.377784	0.616541	0.430035	0.501856	0.667382
KNN	745	0.995997	0.380506	0.618273	0.43232	0.502992	0.668422
KNN	750	0.995677	0.382824	0.619572	0.433631	0.503849	0.669106
KNN	755	0.995356	0.392702	0.62551	0.44067	0.507802	0.672509
KNN	760	0.996317	0.433122	0.650687	0.472517	0.525241	0.687856
KNN	765	0.995997	0.372442	0.613324	0.42621	0.499759	0.665561
KNN	770	0.996797	0.342103	0.595014	0.404292	0.488159	0.655367
KNN	775	0.996317	0.354198	0.602252	0.412809	0.492676	0.65932
KNN	780	0.997278	0.402984	0.632562	0.451065	0.51255	0.677104
KNN	785	0.997438	0.388066	0.623469	0.440037	0.506423	0.671771
KNN	790	0.996317	0.382522	0.619634	0.434292	0.503887	0.669284
KNN	795	0.996477	0.327991	0.58623	0.393023	0.482777	0.650431
KNN	800	0.996317	0.32658	0.585302	0.3917	0.482213	0.649885
KNN	805	0.995036	0.344119	0.595571	0.403261	0.488484	0.655278
KNN	810	0.997598	0.327487	0.586354	0.39431	0.482871	0.650755
KNN	815	0.995516	0.342405	0.594705	0.40265	0.487952	0.654904
KNN	820	0.997438	0.351779	0.6012	0.412588	0.492022	0.658979
KNN	825	0.996958	0.34684	0.597983	0.408135	0.490005	0.657063
KNN	830	0.995997	0.314081	0.577508	0.381586	0.477543	0.645563
KNN	835	0.997118	0.344421	0.596561	0.406527	0.489121	0.656303
KNN	840	0.997118	0.32779	0.586354	0.393824	0.482863	0.650645
KNN	845	0.995516	0.329301	0.586663	0.3926	0.483024	0.65045
KNN	850	0.995677	0.353795	0.601757	0.411579	0.492359	0.658896
KNN	855	0.997118	0.31267	0.577075	0.382201	0.477311	0.645586
KNN	860	0.996157	0.329201	0.586849	0.393474	0.483147	0.650698
KNN	865	0.995196	0.350771	0.599715	0.40858	0.491071	0.657637
KNN	870	0.997118	0.312166	0.576766	0.381813	0.477128	0.645419
KNN	875	0.996958	0.297651	0.567797	0.37032	0.471881	0.640568
KNN	880	0.997278	0.296744	0.567364	0.370114	0.47164	0.640411
KNN	885	0.996157	0.309848	0.574972	0.378553	0.476048	0.644229
KNN	890	0.996317	0.284044	0.559198	0.358668	0.466942	0.635871
KNN	895	0.996958	0.319625	0.581282	0.387316	0.479809	0.647833
KNN	900	0.997118	0.286665	0.561116	0.361996	0.468055	0.637066
KNN	905	0.996637	0.287975	0.561735	0.362262	0.468393	0.63728
KNN	910	0.996317	0.298962	0.568353	0.370344	0.472186	0.640717
KNN	915	0.997438	0.285455	0.560497	0.361557	0.467713	0.636814
KNN	920	0.997118	0.320734	0.582024	0.38841	0.480256	0.648274
KNN	925	0.996797	0.269126	0.550229	0.347651	0.461932	0.631307
KNN	930	0.997118	0.304808	0.57225	0.376124	0.474474	0.642986
KNN	935	0.995837	0.306723	0.572931	0.375639	0.474842	0.643057
KNN	940	0.996637	0.290596	0.563343	0.364314	0.469311	0.63813
KNN	945	0.996157	0.279307	0.556229	0.354679	0.465261	0.634278
KNN	950	0.995677	0.28475	0.559384	0.358206	0.467027	0.63582
KNN	955	0.996958	0.285455	0.560312	0.360794	0.467593	0.636605
KNN	960	0.997758	0.252293	0.54027	0.3358	0.456517	0.62642
KNN	965	0.997278	0.288681	0.562415	0.363827	0.468799	0.637788
KNN	970	0.995677	0.282633	0.558085	0.356538	0.466292	0.635138
KNN	975	0.997598	0.26711	0.549301	0.34736	0.461447	0.631014
KNN	980	0.996958	0.280718	0.557404	0.357072	0.465948	0.635079
KNN	985	0.996477	0.287975	0.561673	0.362009	0.468353	0.637211
KNN	990	0.996157	0.286161	0.560435	0.360078	0.467639	0.636485
KNN	995	0.997598	0.279609	0.556971	0.357227	0.465725	0.635002
KNN	1000	0.996637	0.266505	0.548559	0.345306	0.461003	0.630406
RF	5	0.955164	0.947989	0.950761	0.897294	0.920383	0.937451
RF	10	0.964932	0.971777	0.969133	0.935046	0.955598	0.960242
RF	15	0.963331	0.972079	0.9687	0.934098	0.955983	0.959643
RF	20	0.966373	0.970467	0.968885	0.934593	0.953698	0.959994
RF	25	0.964932	0.969358	0.967648	0.931997	0.951975	0.95841
RF	30	0.965893	0.968955	0.967772	0.932291	0.95142	0.958602
RF	35	0.966373	0.969963	0.968576	0.933959	0.952945	0.959612
RF	40	0.966373	0.974398	0.971298	0.93956	0.959612	0.962981
RF	45	0.965893	0.971878	0.969566	0.935973	0.955791	0.960816
RF	50	0.967334	0.973188	0.970927	0.938826	0.957825	0.962556
RF	55	0.967654	0.973793	0.971422	0.939857	0.95875	0.963181
RF	60	0.963171	0.975507	0.970741	0.938317	0.96117	0.962169
RF	65	0.964452	0.973289	0.969875	0.936561	0.957856	0.961143
RF	70	0.964612	0.976212	0.971731	0.940407	0.9623	0.963455
RF	75	0.963971	0.973289	0.969689	0.936162	0.957836	0.960894
RF	80	0.96189	0.973894	0.969256	0.935204	0.958666	0.960275
RF	85	0.96269	0.976918	0.971422	0.939719	0.963307	0.962999
RF	90	0.963171	0.975507	0.970741	0.938317	0.96117	0.962169
RF	95	0.963811	0.974499	0.97037	0.937564	0.959662	0.961732
RF	100	0.961249	0.977825	0.971422	0.939691	0.964647	0.962945
RF	105	0.96237	0.977422	0.971607	0.940099	0.964068	0.963218
RF	110	0.96285	0.980143	0.973463	0.943983	0.968277	0.965556
RF	115	0.96285	0.978329	0.972349	0.941656	0.965478	0.964163
RF	120	0.961569	0.978329	0.971855	0.940601	0.965434	0.963498
RF	125	0.961089	0.979841	0.972597	0.942146	0.967752	0.964409
RF	130	0.961569	0.977119	0.971112	0.939052	0.963575	0.962571
RF	135	0.961569	0.979236	0.972411	0.941764	0.966833	0.964194
RF	140	0.961409	0.981857	0.973958	0.945006	0.970893	0.966128
RF	145	0.96237	0.979236	0.972721	0.942423	0.96686	0.96461
RF	150	0.961409	0.97843	0.971855	0.940598	0.965584	0.963492
RF	155	0.960448	0.979034	0.971855	0.940583	0.966484	0.963457
RF	160	0.958687	0.981554	0.972721	0.942383	0.97034	0.964478
RF	165	0.959968	0.981151	0.972968	0.942913	0.969751	0.964835
RF	170	0.961089	0.979337	0.972288	0.941499	0.966973	0.964022
RF	175	0.959648	0.980244	0.972288	0.941481	0.968331	0.96397
RF	180	0.961249	0.979135	0.972226	0.941371	0.966667	0.96395
RF	185	0.959167	0.98095	0.972535	0.941996	0.969413	0.964263
RF	190	0.961409	0.978631	0.971978	0.940856	0.965894	0.963647
RF	195	0.960769	0.981756	0.973648	0.94435	0.970717	0.965717
RF	200	0.96237	0.983369	0.975257	0.947746	0.973279	0.967794
RF	205	0.958046	0.983167	0.973463	0.943946	0.972846	0.965389
RF	210	0.958847	0.981957	0.97303	0.943036	0.970975	0.964873
RF	215	0.96285	0.983268	0.97538	0.948009	0.973135	0.967965
RF	220	0.960288	0.982361	0.973834	0.944738	0.971646	0.965934
RF	225	0.960608	0.982965	0.974329	0.945782	0.972601	0.966567
RF	230	0.958367	0.983369	0.97371	0.94447	0.973171	0.965712
RF	235	0.959808	0.981857	0.973339	0.943693	0.970845	0.965295
RF	240	0.960448	0.984881	0.975442	0.948133	0.975602	0.967966
RF	245	0.957566	0.983167	0.973277	0.943554	0.972832	0.965139
RF	250	0.957726	0.985385	0.9747	0.946567	0.97633	0.966939
RF	255	0.958367	0.982562	0.973215	0.943425	0.971906	0.965089
RF	260	0.957726	0.987199	0.975813	0.948934	0.979208	0.968348
RF	265	0.957086	0.983973	0.973587	0.944208	0.974087	0.965512
RF	270	0.959648	0.983973	0.974576	0.946302	0.974155	0.966847
RF	275	0.958046	0.985989	0.975195	0.947616	0.977295	0.967575
RF	280	0.959167	0.985687	0.975442	0.948136	0.976843	0.967924
RF	285	0.955164	0.984981	0.973463	0.943952	0.97563	0.965288
RF	290	0.956765	0.983973	0.973463	0.943946	0.974079	0.965345
RF	295	0.958046	0.982361	0.972968	0.942902	0.971582	0.964767
RF	300	0.959007	0.984679	0.974762	0.946694	0.975248	0.96706
RF	305	0.956605	0.983268	0.972968	0.942899	0.972964	0.964715
RF	310	0.956605	0.988308	0.976061	0.949474	0.980952	0.968626
RF	315	0.955324	0.989517	0.976308	0.950022	0.982867	0.9689
RF	320	0.956926	0.986997	0.97538	0.948019	0.97887	0.967773
RF	325	0.960128	0.98226	0.97371	0.944476	0.971484	0.965773
RF	330	0.956125	0.984276	0.973401	0.943817	0.974539	0.965244
RF	335	0.955484	0.985385	0.973834	0.944739	0.976276	0.965768
RF	340	0.954363	0.987904	0.974947	0.947125	0.980263	0.96714
RF	345	0.955324	0.98609	0.974205	0.94553	0.977392	0.966232
RF	350	0.956605	0.987501	0.975566	0.948418	0.979665	0.967998
RF	355	0.954524	0.987804	0.974947	0.947122	0.980105	0.967145
RF	360	0.956605	0.986191	0.974762	0.946705	0.977581	0.96698
RF	365	0.956765	0.987703	0.975752	0.948812	0.97999	0.968239
RF	370	0.955164	0.984477	0.973154	0.943295	0.974832	0.964898
RF	375	0.953563	0.985183	0.972968	0.942911	0.97591	0.964607
RF	380	0.955645	0.983873	0.972968	0.9429	0.97389	0.964681
RF	385	0.955965	0.983973	0.973154	0.943293	0.974058	0.964926
RF	390	0.952282	0.988106	0.974267	0.9457	0.980544	0.966206
RF	395	0.955645	0.984276	0.973215	0.943425	0.974526	0.964993
RF	400	0.952442	0.98861	0.974638	0.946493	0.981356	0.966683
RF	405	0.951962	0.98609	0.972906	0.942794	0.977314	0.964471
RF	410	0.952602	0.985989	0.973092	0.943183	0.977168	0.964729
RF	415	0.953243	0.985687	0.973154	0.943309	0.976702	0.96483
RF	420	0.954844	0.988005	0.975195	0.947647	0.980434	0.96747
RF	425	0.953403	0.989013	0.975257	0.947802	0.982022	0.967501
RF	430	0.953082	0.987501	0.974205	0.945555	0.979592	0.966155
RF	435	0.952762	0.988106	0.974453	0.94609	0.980554	0.966458
RF	440	0.952922	0.989416	0.975319	0.947944	0.982662	0.967564
RF	445	0.952602	0.988308	0.974514	0.946225	0.980874	0.966531
RF	450	0.951161	0.990424	0.975257	0.947848	0.984258	0.967427
RF	455	0.950681	0.990223	0.974947	0.947193	0.983924	0.967017
RF	460	0.952442	0.990828	0.975999	0.949417	0.984931	0.968414
RF	465	0.94956	0.988408	0.973401	0.943892	0.980976	0.965012
RF	470	0.950841	0.989416	0.974514	0.946258	0.982625	0.966471
RF	475	0.95036	0.988509	0.973772	0.944673	0.981154	0.965512
RF	480	0.951962	0.988812	0.974576	0.946369	0.981671	0.966588
RF	485	0.9502	0.990021	0.974638	0.946539	0.98359	0.966607
RF	490	0.94988	0.989114	0.973958	0.945082	0.982119	0.965731
RF	495	0.952602	0.987501	0.97402	0.945165	0.979582	0.965904
RF	500	0.951641	0.987904	0.973896	0.944915	0.980208	0.965713
RF	505	0.951001	0.990525	0.975257	0.947852	0.984419	0.967421
RF	510	0.9502	0.987602	0.973154	0.943349	0.979693	0.964721
RF	515	0.95036	0.990122	0.974762	0.946801	0.983756	0.96677
RF	520	0.9494	0.988711	0.973525	0.944161	0.98146	0.965164
RF	525	0.95052	0.990424	0.975009	0.947331	0.984248	0.96709
RF	530	0.94988	0.986393	0.972288	0.941499	0.977748	0.963613
RF	535	0.951001	0.98992	0.974886	0.947053	0.983441	0.966949
RF	540	0.951801	0.989416	0.974886	0.947036	0.982642	0.966976
RF	545	0.948759	0.989215	0.973587	0.944308	0.982261	0.96522
RF	550	0.95036	0.989316	0.974267	0.945736	0.982453	0.96614
RF	555	0.95036	0.987804	0.973339	0.943744	0.98002	0.964962
RF	560	0.951001	0.993045	0.976803	0.951192	0.988515	0.969395
RF	565	0.94988	0.985788	0.971916	0.940706	0.976782	0.963143
RF	570	0.947798	0.988106	0.972535	0.942066	0.980454	0.96385
RF	575	0.947478	0.990021	0.973587	0.944339	0.983544	0.965174
RF	580	0.947638	0.989416	0.973277	0.943668	0.982567	0.964786
RF	585	0.95052	0.991735	0.975813	0.949065	0.986374	0.968115
RF	590	0.948599	0.991634	0.975009	0.947382	0.986183	0.967026
RF	595	0.951001	0.988509	0.97402	0.945192	0.981166	0.965848
RF	600	0.94972	0.991432	0.975319	0.948019	0.985871	0.967458
RF	605	0.95036	0.988812	0.973958	0.945072	0.981641	0.965747
RF	610	0.946837	0.987602	0.971855	0.940623	0.979622	0.962951
RF	615	0.946357	0.989719	0.972968	0.943033	0.983034	0.964347
RF	620	0.945556	0.990727	0.973277	0.943724	0.984659	0.964712
RF	625	0.95004	0.988711	0.973772	0.944679	0.981472	0.9655
RF	630	0.947638	0.991836	0.974762	0.946875	0.986498	0.966678
RF	635	0.948279	0.988408	0.972906	0.942854	0.980951	0.964338
RF	640	0.949239	0.9873	0.972597	0.942172	0.979187	0.963981
RF	645	0.948919	0.986796	0.972164	0.941249	0.978372	0.963421
RF	650	0.946998	0.988005	0.972164	0.941285	0.980275	0.963349
RF	655	0.946197	0.989013	0.972473	0.94197	0.981888	0.963712
RF	660	0.949239	0.991735	0.975319	0.948032	0.986356	0.967442
RF	665	0.948599	0.989114	0.973463	0.944045	0.982095	0.965057
RF	670	0.948118	0.9873	0.972164	0.941263	0.979163	0.963391
RF	675	0.948919	0.98982	0.97402	0.945237	0.983242	0.965776
RF	680	0.948439	0.98992	0.973896	0.944982	0.983397	0.965602
RF	685	0.947158	0.986493	0.971298	0.939422	0.977848	0.962258
RF	690	0.947958	0.990525	0.974081	0.945395	0.98437	0.965821
RF	695	0.947478	0.987199	0.971855	0.940611	0.978987	0.962975
RF	700	0.945396	0.987904	0.971483	0.939856	0.98008	0.962426
RF	705	0.945396	0.988005	0.971545	0.939989	0.980242	0.962504
RF	710	0.948759	0.989517	0.973772	0.944707	0.98275	0.965455
RF	715	0.947478	0.990626	0.973958	0.94514	0.984526	0.965647
RF	720	0.946357	0.991936	0.974329	0.945977	0.986644	0.966081
RF	725	0.946357	0.988812	0.972411	0.941832	0.981565	0.963639
RF	730	0.946677	0.988207	0.972164	0.941292	0.980594	0.963337
RF	735	0.946677	0.991936	0.974453	0.946235	0.986649	0.96625
RF	740	0.946357	0.991634	0.974143	0.945575	0.986151	0.965844
RF	745	0.945877	0.990223	0.973092	0.943313	0.983844	0.964487
RF	750	0.946517	0.991533	0.974143	0.94557	0.985988	0.96585
RF	755	0.946837	0.992138	0.974638	0.946632	0.98698	0.966492
RF	760	0.948118	0.990324	0.97402	0.945257	0.984045	0.965748
RF	765	0.946677	0.989316	0.972844	0.942758	0.982386	0.964201
RF	770	0.946517	0.990828	0.97371	0.944633	0.984838	0.965298
RF	775	0.943635	0.991836	0.973215	0.943652	0.986441	0.964563
RF	780	0.945877	0.987703	0.971545	0.939978	0.979764	0.962522
RF	785	0.946357	0.989316	0.972721	0.942499	0.98238	0.964032
RF	790	0.943635	0.988711	0.971298	0.939499	0.981349	0.962122
RF	795	0.947478	0.990223	0.97371	0.944606	0.983871	0.965332
RF	800	0.945396	0.992843	0.974514	0.946412	0.988117	0.966285
RF	805	0.944756	0.993045	0.974391	0.946167	0.98844	0.966104
RF	810	0.945717	0.98982	0.972782	0.942649	0.983186	0.964087
RF	815	0.943315	0.986997	0.970122	0.936973	0.978571	0.96062
RF	820	0.945236	0.989719	0.972535	0.942128	0.983014	0.963755
RF	825	0.945076	0.992642	0.974267	0.945886	0.987782	0.965957
RF	830	0.943315	0.990525	0.972288	0.941649	0.984294	0.963369
RF	835	0.943955	0.990525	0.972535	0.942165	0.984305	0.963708
RF	840	0.941553	0.989719	0.971112	0.939157	0.982949	0.961806
RF	845	0.943955	0.988308	0.971174	0.939224	0.980702	0.961978
RF	850	0.945396	0.989618	0.972535	0.942124	0.982853	0.963761
RF	855	0.942674	0.992642	0.973339	0.943955	0.987752	0.964687
RF	860	0.944115	0.990828	0.972782	0.942696	0.9848	0.964029
RF	865	0.944275	0.986393	0.970122	0.936953	0.977619	0.960658
RF	870	0.945717	0.989517	0.972597	0.942249	0.982696	0.963851
RF	875	0.941233	0.98982	0.97105	0.939033	0.983108	0.961715
RF	880	0.944115	0.989316	0.971855	0.940688	0.982339	0.962848
RF	885	0.945877	0.992239	0.974329	0.945993	0.987132	0.966064
RF	890	0.944436	0.992944	0.974205	0.945775	0.988271	0.965856
RF	895	0.944275	0.993045	0.974205	0.94578	0.988434	0.96585
RF	900	0.944596	0.990324	0.972659	0.942414	0.983987	0.963889
RF	905	0.944436	0.993448	0.974514	0.946448	0.989099	0.966252
RF	910	0.945076	0.98992	0.972597	0.942266	0.983339	0.963828
RF	915	0.945236	0.991735	0.973772	0.944806	0.986299	0.965331
RF	920	0.942194	0.993851	0.973896	0.945188	0.989739	0.965381
RF	925	0.943795	0.992037	0.973401	0.944049	0.986774	0.964806
RF	930	0.941553	0.990828	0.971793	0.940633	0.98476	0.962672
RF	935	0.942994	0.992037	0.973092	0.943405	0.986763	0.964382
RF	940	0.943635	0.991332	0.972906	0.94298	0.985616	0.964169
RF	945	0.940592	0.990626	0.971298	0.939591	0.984414	0.962005
RF	950	0.942354	0.988106	0.970432	0.937662	0.980343	0.960973
RF	955	0.941713	0.990525	0.971669	0.940359	0.984268	0.96252
RF	960	0.942194	0.993045	0.973401	0.944108	0.988409	0.964748
RF	965	0.944436	0.990828	0.972906	0.942954	0.984805	0.964198
RF	970	0.942034	0.991936	0.972659	0.942498	0.986584	0.963794
RF	975	0.944596	0.990223	0.972597	0.94228	0.983823	0.96381
RF	980	0.941233	0.990122	0.971236	0.939435	0.983601	0.961951
RF	985	0.940753	0.990525	0.971298	0.939585	0.984252	0.962011
RF	990	0.941393	0.991533	0.972164	0.941445	0.985913	0.963139
RF	995	0.942834	0.990928	0.972349	0.941799	0.984945	0.96343
RF	1000	0.942834	0.988812	0.97105	0.938986	0.981497	0.961777
SVM	5	0.945236	0.943352	0.94408	0.883186	0.91307	0.928875
SVM	10	0.960608	0.966737	0.96437	0.925096	0.947859	0.954191
SVM	15	0.968135	0.956355	0.960906	0.918539	0.933169	0.95033
SVM	20	0.973259	0.956456	0.962947	0.923006	0.933641	0.953038
SVM	25	0.976942	0.952727	0.962081	0.921603	0.928615	0.952165
SVM	30	0.978062	0.954944	0.963875	0.925248	0.931808	0.954375
SVM	35	0.979664	0.949703	0.961277	0.920283	0.924588	0.951329
SVM	40	0.980785	0.950509	0.962205	0.922213	0.925786	0.952492
SVM	45	0.981745	0.945772	0.959668	0.917365	0.919328	0.949512
SVM	50	0.982546	0.94305	0.958308	0.914819	0.915684	0.947938
SVM	55	0.982066	0.940833	0.956761	0.911778	0.912649	0.946086
SVM	60	0.981105	0.945671	0.959359	0.916693	0.919142	0.949113
SVM	65	0.980945	0.94426	0.958431	0.914874	0.917203	0.948004
SVM	70	0.980785	0.944562	0.958555	0.915096	0.917603	0.948142
SVM	75	0.981265	0.945872	0.959545	0.917072	0.91943	0.949342
SVM	80	0.980624	0.944864	0.958679	0.915318	0.918003	0.948281
SVM	85	0.980144	0.947687	0.960225	0.918276	0.921837	0.950097
SVM	90	0.980624	0.945671	0.959174	0.91628	0.919106	0.948869
SVM	95	0.980464	0.949199	0.961277	0.920364	0.923947	0.951367
SVM	100	0.979504	0.950106	0.961462	0.920631	0.925136	0.951544
SVM	105	0.980785	0.951114	0.962576	0.922941	0.926626	0.952937
SVM	110	0.978223	0.948594	0.96004	0.917715	0.922949	0.949782
SVM	115	0.977582	0.951719	0.96171	0.920931	0.927248	0.95175
SVM	120	0.979664	0.952223	0.962823	0.923319	0.928095	0.953182
SVM	125	0.979183	0.953835	0.963627	0.924858	0.930321	0.954127
SVM	130	0.980464	0.954541	0.964555	0.926805	0.931396	0.955301
SVM	135	0.978223	0.952827	0.962638	0.922819	0.928843	0.952893
SVM	140	0.978383	0.954742	0.963875	0.925276	0.931544	0.954389
SVM	145	0.979664	0.950307	0.961648	0.92101	0.925427	0.951773
SVM	150	0.979023	0.950307	0.9614	0.920462	0.925382	0.951447
SVM	155	0.979504	0.951819	0.962514	0.922695	0.927521	0.952804
SVM	160	0.981425	0.950307	0.962328	0.922519	0.925551	0.95267
SVM	165	0.982546	0.954037	0.96505	0.927972	0.930825	0.955987
SVM	170	0.980464	0.952424	0.963256	0.924246	0.928431	0.953738
SVM	175	0.981265	0.953432	0.964184	0.926147	0.929894	0.954889
SVM	180	0.980785	0.952928	0.963689	0.925128	0.929157	0.954273
SVM	185	0.979343	0.954642	0.964184	0.925972	0.931465	0.954804
SVM	190	0.980144	0.954944	0.964679	0.927021	0.931943	0.955436
SVM	195	0.980945	0.95696	0.966225	0.93015	0.934839	0.957337
SVM	200	0.980464	0.956355	0.965669	0.929006	0.933954	0.956644
SVM	205	0.980144	0.955246	0.964865	0.927388	0.932369	0.95566
SVM	210	0.977902	0.953029	0.962638	0.922789	0.929104	0.952879
SVM	215	0.979984	0.952323	0.963009	0.923714	0.928257	0.95342
SVM	220	0.979343	0.952223	0.962699	0.923045	0.928073	0.953019
SVM	225	0.980464	0.952424	0.963256	0.924246	0.928431	0.953738
SVM	230	0.979023	0.95444	0.963937	0.925455	0.931161	0.954492
SVM	235	0.978863	0.952323	0.962576	0.922756	0.928181	0.952849
SVM	240	0.979183	0.951618	0.962266	0.922178	0.927218	0.952492
SVM	245	0.980304	0.952021	0.962947	0.923623	0.927857	0.95336
SVM	250	0.980945	0.952424	0.963442	0.924657	0.928463	0.953983
SVM	255	0.982226	0.953432	0.964555	0.926968	0.929958	0.955377
SVM	260	0.982546	0.956053	0.966287	0.930412	0.933658	0.957478
SVM	265	0.981105	0.956658	0.966102	0.929919	0.934421	0.957194
SVM	270	0.981906	0.954339	0.964988	0.927791	0.931207	0.955885
SVM	275	0.982066	0.954339	0.96505	0.927927	0.931218	0.955966
SVM	280	0.983507	0.954138	0.965483	0.928914	0.931029	0.956549
SVM	285	0.983347	0.954138	0.965421	0.928778	0.931019	0.956468
SVM	290	0.982546	0.954944	0.965607	0.929069	0.932098	0.956657
SVM	295	0.983187	0.95444	0.965545	0.929006	0.931432	0.95661
SVM	300	0.982226	0.953735	0.964741	0.927333	0.930381	0.955601
SVM	305	0.982226	0.954642	0.965298	0.92843	0.931652	0.956271
SVM	310	0.981585	0.958976	0.96771	0.933149	0.937739	0.959161
SVM	315	0.978863	0.960488	0.967586	0.93269	0.939739	0.958902
SVM	320	0.980304	0.959883	0.967772	0.93317	0.938957	0.959185
SVM	325	0.980144	0.959681	0.967586	0.932788	0.93866	0.958953
SVM	330	0.981105	0.959984	0.968143	0.933972	0.939148	0.959668
SVM	335	0.979824	0.962504	0.969195	0.935976	0.94269	0.960898
SVM	340	0.980464	0.95948	0.967586	0.932813	0.938391	0.958966
SVM	345	0.981585	0.958976	0.96771	0.933149	0.937739	0.959161
SVM	350	0.981265	0.959581	0.967957	0.933616	0.938582	0.959449
SVM	355	0.981265	0.959278	0.967772	0.933246	0.938151	0.959224
SVM	360	0.981265	0.960992	0.968823	0.935341	0.940599	0.960502
SVM	365	0.982066	0.959077	0.967957	0.93368	0.937911	0.959481
SVM	370	0.982226	0.960488	0.968885	0.935539	0.939933	0.960614
SVM	375	0.980785	0.959379	0.967648	0.932962	0.938266	0.959054
SVM	380	0.981425	0.959178	0.967772	0.933259	0.938017	0.95923
SVM	385	0.981745	0.958774	0.967648	0.93304	0.937462	0.959093
SVM	390	0.980785	0.95817	0.966906	0.931486	0.936544	0.958154
SVM	395	0.979343	0.961899	0.968638	0.934827	0.941792	0.960201
SVM	400	0.979023	0.960689	0.967772	0.933072	0.940037	0.959134
SVM	405	0.978703	0.960589	0.967586	0.932678	0.939874	0.958896
SVM	410	0.978863	0.961697	0.968329	0.934173	0.941475	0.959805
SVM	415	0.979504	0.958875	0.966844	0.93126	0.937471	0.958027
SVM	420	0.978223	0.959681	0.966844	0.93116	0.938547	0.957974
SVM	425	0.978543	0.959581	0.966906	0.931308	0.938421	0.958062
SVM	430	0.980144	0.960589	0.968143	0.933898	0.939957	0.95963
SVM	435	0.979984	0.962403	0.969195	0.935987	0.942554	0.960904
SVM	440	0.980304	0.963008	0.969689	0.937001	0.943443	0.96152
SVM	445	0.978863	0.962201	0.968638	0.934792	0.942201	0.960182
SVM	450	0.979664	0.962	0.968823	0.935221	0.941955	0.96044
SVM	455	0.979023	0.961294	0.968143	0.933814	0.940905	0.959586
SVM	460	0.978543	0.961597	0.968143	0.933779	0.941312	0.959567
SVM	465	0.978223	0.962302	0.968452	0.934375	0.942311	0.959931
SVM	470	0.979183	0.962	0.968638	0.934815	0.941929	0.960195
SVM	475	0.979343	0.962806	0.969195	0.935942	0.943099	0.96088
SVM	480	0.978863	0.962101	0.968576	0.934668	0.942056	0.960107
SVM	485	0.978383	0.961597	0.968081	0.933643	0.941303	0.959485
SVM	490	0.978703	0.961697	0.968267	0.934038	0.941466	0.959724
SVM	495	0.977742	0.962	0.968081	0.933597	0.941848	0.959459
SVM	500	0.976942	0.961697	0.967586	0.932549	0.941367	0.958824
SVM	505	0.976301	0.962504	0.967834	0.933001	0.942495	0.9591
SVM	510	0.975821	0.961597	0.967091	0.931478	0.941158	0.958176
SVM	515	0.976141	0.961899	0.967401	0.932121	0.941613	0.958566
SVM	520	0.975981	0.960992	0.966782	0.93087	0.940296	0.957806
SVM	525	0.976781	0.961496	0.967401	0.932166	0.941068	0.958592
SVM	530	0.976301	0.961798	0.967401	0.932132	0.941476	0.958572
SVM	535	0.975661	0.962705	0.96771	0.932709	0.942751	0.958924
SVM	540	0.976621	0.961496	0.967339	0.932031	0.941058	0.95851
SVM	545	0.977742	0.960085	0.966906	0.931247	0.939096	0.958029
SVM	550	0.975661	0.959782	0.965916	0.929114	0.93854	0.95674
SVM	555	0.97534	0.961899	0.967091	0.931445	0.941567	0.958156
SVM	560	0.97534	0.960689	0.966349	0.929957	0.939824	0.957253
SVM	565	0.97502	0.959681	0.965607	0.928448	0.938357	0.956337
SVM	570	0.97454	0.961093	0.966287	0.929776	0.940358	0.957144
SVM	575	0.973098	0.95948	0.964741	0.926575	0.937953	0.955203
SVM	580	0.973739	0.959178	0.964803	0.926746	0.937558	0.955306
SVM	585	0.97518	0.959782	0.965731	0.928707	0.938511	0.956494
SVM	590	0.97502	0.961093	0.966473	0.930182	0.940386	0.95739
SVM	595	0.97502	0.960891	0.966349	0.929934	0.940096	0.957239
SVM	600	0.97454	0.962403	0.967091	0.93139	0.942251	0.958123
SVM	605	0.974059	0.961697	0.966473	0.930115	0.941204	0.95735
SVM	610	0.973739	0.961294	0.966102	0.929348	0.940603	0.956884
SVM	615	0.974219	0.962302	0.966906	0.930996	0.942087	0.957884
SVM	620	0.97534	0.963713	0.968205	0.933683	0.944195	0.959515
SVM	625	0.97438	0.962504	0.967091	0.93138	0.942388	0.958117
SVM	630	0.973419	0.963008	0.96703	0.931192	0.943065	0.958002
SVM	635	0.973579	0.963008	0.967091	0.931327	0.943074	0.958084
SVM	640	0.97486	0.962806	0.967463	0.932158	0.942853	0.958589
SVM	645	0.97454	0.962101	0.966906	0.931018	0.941814	0.957897
SVM	650	0.974059	0.960488	0.965731	0.928626	0.939459	0.956447
SVM	655	0.97534	0.958976	0.965298	0.927854	0.937365	0.955976
SVM	660	0.97438	0.958976	0.964926	0.92704	0.937307	0.955484
SVM	665	0.97454	0.959077	0.96505	0.9273	0.937461	0.955641
SVM	670	0.9747	0.958875	0.964988	0.927188	0.937182	0.955573
SVM	675	0.972938	0.959581	0.964741	0.926564	0.938089	0.955196
SVM	680	0.973579	0.958573	0.96437	0.925868	0.936682	0.954774
SVM	685	0.973899	0.960185	0.965483	0.928119	0.939015	0.956139
SVM	690	0.974219	0.959681	0.965298	0.927771	0.93831	0.955927
SVM	695	0.973259	0.961294	0.965916	0.928943	0.940576	0.956638
SVM	700	0.974219	0.962101	0.966782	0.930747	0.941796	0.957733
SVM	705	0.973579	0.962302	0.966658	0.930456	0.942051	0.957556
SVM	710	0.972298	0.961193	0.965483	0.928008	0.940375	0.95607
SVM	715	0.972778	0.961899	0.966102	0.929283	0.941423	0.956844
SVM	720	0.972138	0.960891	0.965236	0.9275	0.939929	0.955762
SVM	725	0.973579	0.961496	0.966164	0.929461	0.940885	0.956953
SVM	730	0.9747	0.961193	0.966411	0.930035	0.940513	0.957301
SVM	735	0.973419	0.961193	0.965916	0.928954	0.940439	0.956645
SVM	740	0.97454	0.96079	0.966102	0.929404	0.939923	0.956918
SVM	745	0.973579	0.962302	0.966658	0.930456	0.942051	0.957556
SVM	750	0.971978	0.962907	0.966411	0.929854	0.942839	0.957187
SVM	755	0.973259	0.963209	0.967091	0.931307	0.943349	0.958071
SVM	760	0.974219	0.962907	0.967277	0.931742	0.942963	0.958337
SVM	765	0.972458	0.963209	0.966782	0.930632	0.943305	0.95766
SVM	770	0.972778	0.962907	0.96672	0.930528	0.942884	0.957598
SVM	775	0.973579	0.961597	0.966225	0.929586	0.941031	0.957028
SVM	780	0.974059	0.962302	0.966844	0.930861	0.942078	0.957802
SVM	785	0.973739	0.962201	0.966658	0.930467	0.941914	0.957562
SVM	790	0.973899	0.961899	0.966535	0.930229	0.941486	0.957418
SVM	795	0.973739	0.962605	0.966906	0.930964	0.942498	0.957864
SVM	800	0.973739	0.962705	0.966968	0.931089	0.942645	0.95794
SVM	805	0.972778	0.963209	0.966906	0.930902	0.943323	0.957824
SVM	810	0.973259	0.963209	0.967091	0.931307	0.943349	0.958071
SVM	815	0.972618	0.962201	0.966225	0.929521	0.941851	0.956988
SVM	820	0.972298	0.962806	0.966473	0.929999	0.942711	0.957276
SVM	825	0.972298	0.962403	0.966225	0.929501	0.942126	0.956974
SVM	830	0.972138	0.962101	0.965978	0.928992	0.941678	0.956666
SVM	835	0.971017	0.962302	0.965669	0.928297	0.941907	0.956241
SVM	840	0.972778	0.962101	0.966225	0.929532	0.941714	0.956994
SVM	845	0.971017	0.961597	0.965236	0.927425	0.940884	0.955713
SVM	850	0.971657	0.961798	0.965607	0.928214	0.941213	0.956193
SVM	855	0.971337	0.961294	0.965174	0.927321	0.940465	0.955652
SVM	860	0.971017	0.960589	0.964617	0.926181	0.939427	0.954961
SVM	865	0.970697	0.960891	0.964679	0.926284	0.939845	0.955022
SVM	870	0.970216	0.960488	0.964246	0.925381	0.939234	0.954474
SVM	875	0.970536	0.961294	0.964865	0.926646	0.940419	0.95524
SVM	880	0.971497	0.961899	0.965607	0.928203	0.94135	0.956186
SVM	885	0.971177	0.962201	0.965669	0.928307	0.94177	0.956248
SVM	890	0.971017	0.963411	0.966349	0.929669	0.94352	0.957071
SVM	895	0.971177	0.961697	0.965359	0.927684	0.94104	0.955871
SVM	900	0.971337	0.961899	0.965545	0.928068	0.941341	0.956104
SVM	905	0.971337	0.961798	0.965483	0.927944	0.941195	0.956028
SVM	910	0.970376	0.962605	0.965607	0.928131	0.942311	0.956138
SVM	915	0.970697	0.963713	0.966411	0.929774	0.943943	0.957133
SVM	920	0.970056	0.962705	0.965545	0.927987	0.942439	0.956048
SVM	925	0.971017	0.963209	0.966225	0.929419	0.943226	0.95692
SVM	930	0.970376	0.963008	0.965854	0.928631	0.942897	0.956439
SVM	935	0.969576	0.963008	0.965545	0.927957	0.942853	0.956027
SVM	940	0.970376	0.962806	0.965731	0.928381	0.942604	0.956288
SVM	945	0.969576	0.963613	0.965916	0.928707	0.943734	0.956481
SVM	950	0.969416	0.962302	0.96505	0.926948	0.941817	0.955417
SVM	955	0.969896	0.962504	0.965359	0.927602	0.942137	0.955815
SVM	960	0.970056	0.961697	0.964926	0.92674	0.940975	0.955294
SVM	965	0.970056	0.961798	0.964988	0.926864	0.941122	0.95537
SVM	970	0.971337	0.963411	0.966473	0.929938	0.943537	0.957235
SVM	975	0.969736	0.964318	0.966411	0.929717	0.944774	0.957092
SVM	980	0.971017	0.964419	0.966968	0.930919	0.94499	0.957827
SVM	985	0.969416	0.964318	0.966287	0.929448	0.944757	0.956927
SVM	990	0.970056	0.964016	0.966349	0.929611	0.944349	0.95703
SVM	995	0.969576	0.964721	0.966597	0.930084	0.945355	0.957312
SVM	1000	0.969416	0.964419	0.966349	0.929574	0.944904	0.957003

## Sheet: XGBoost
Classification algorithm	Number of features	SN	SP	ACC	MCC	Precision	F1-measure
DT	5	0.948919	0.947586	0.948101	0.891494	0.91933	0.93389
DT	10	0.966213	0.962705	0.96406	0.924754	0.942224	0.954068
DT	15	0.968455	0.967745	0.968019	0.932916	0.949749	0.959011
DT	20	0.966053	0.969862	0.96839	0.933565	0.95278	0.95937
DT	25	0.970056	0.971575	0.970988	0.939057	0.955521	0.962733
DT	30	0.970857	0.970366	0.970555	0.938205	0.953752	0.962228
DT	35	0.969736	0.968552	0.969009	0.934996	0.951005	0.960279
DT	40	0.969255	0.972785	0.971422	0.939914	0.957299	0.96324
DT	45	0.971337	0.971172	0.971236	0.939618	0.954975	0.963086
DT	50	0.970376	0.96835	0.969133	0.935279	0.950737	0.960456
DT	55	0.971337	0.970064	0.970555	0.938227	0.953324	0.962246
DT	60	0.971657	0.967947	0.96938	0.935847	0.950204	0.960811
DT	65	0.970216	0.966838	0.968143	0.933257	0.948497	0.959234
DT	70	0.966853	0.96966	0.968576	0.933979	0.952516	0.959631
DT	75	0.970536	0.971172	0.970927	0.93895	0.954939	0.962675
DT	80	0.971497	0.969459	0.970246	0.937603	0.952433	0.961871
DT	85	0.975661	0.969862	0.972102	0.941589	0.953223	0.964311
DT	90	0.971177	0.967846	0.969133	0.935319	0.950031	0.960488
DT	95	0.969736	0.971777	0.970988	0.939044	0.955808	0.962722
DT	100	0.970857	0.968652	0.969504	0.936059	0.951208	0.960932
DT	105	0.970857	0.970366	0.970555	0.938205	0.953752	0.962228
DT	110	0.971177	0.97218	0.971793	0.940752	0.956474	0.963769
DT	115	0.969736	0.970769	0.97037	0.937776	0.954302	0.961957
DT	120	0.970056	0.969257	0.969566	0.936147	0.952067	0.960977
DT	125	0.971337	0.969257	0.970061	0.937217	0.952127	0.961636
DT	130	0.970376	0.971777	0.971236	0.939577	0.955836	0.963051
DT	135	0.971657	0.971676	0.971669	0.940518	0.955741	0.963633
DT	140	0.968935	0.971979	0.970803	0.938631	0.956075	0.962462
DT	145	0.971817	0.971273	0.971483	0.940145	0.955146	0.96341
DT	150	0.972458	0.968955	0.970308	0.937776	0.951732	0.961983
DT	155	0.970536	0.971071	0.970865	0.938824	0.954789	0.962598
DT	160	0.970697	0.970164	0.97037	0.937819	0.953444	0.961993
DT	165	0.970536	0.96966	0.969999	0.937053	0.952688	0.961529
DT	170	0.970536	0.971777	0.971298	0.939711	0.955843	0.963134
DT	175	0.970857	0.970064	0.97037	0.937826	0.953302	0.961999
DT	180	0.970857	0.970366	0.970555	0.938205	0.953752	0.962228
DT	185	0.972138	0.971575	0.971793	0.940792	0.955612	0.963804
DT	190	0.968775	0.972583	0.971112	0.93926	0.956976	0.962839
DT	195	0.970857	0.968451	0.96938	0.935807	0.95091	0.96078
DT	200	0.971497	0.966737	0.968576	0.934205	0.948413	0.959816
DT	205	0.972618	0.971374	0.971855	0.94094	0.955332	0.963897
DT	210	0.970697	0.969862	0.970184	0.937439	0.952995	0.961764
DT	215	0.969576	0.970265	0.969999	0.93701	0.953543	0.961493
DT	220	0.968295	0.972281	0.970741	0.938479	0.956501	0.962362
DT	225	0.967654	0.968854	0.96839	0.933635	0.951354	0.959435
DT	230	0.973419	0.969963	0.971298	0.93984	0.95327	0.963239
DT	235	0.967174	0.96966	0.9687	0.934246	0.952531	0.959797
DT	240	0.969095	0.970366	0.969875	0.936736	0.953672	0.961322
DT	245	0.970376	0.971172	0.970865	0.938817	0.954932	0.962592
DT	250	0.970536	0.966939	0.968329	0.933651	0.948662	0.959474
DT	255	0.970857	0.971273	0.971112	0.939344	0.955104	0.962916
DT	260	0.968615	0.969156	0.968947	0.934817	0.951849	0.960159
DT	265	0.970376	0.968854	0.969442	0.935909	0.951484	0.960837
DT	270	0.970216	0.972886	0.971855	0.94084	0.957491	0.963811
DT	275	0.970056	0.969056	0.969442	0.935894	0.951767	0.960825
DT	280	0.970536	0.969156	0.969689	0.936422	0.95194	0.961148
DT	285	0.969896	0.967947	0.9687	0.934373	0.950118	0.959905
DT	290	0.971337	0.968249	0.969442	0.935957	0.950635	0.960874
DT	295	0.967814	0.972583	0.970741	0.938461	0.956935	0.962344
DT	300	0.972778	0.971878	0.972226	0.941706	0.956091	0.964362
DT	305	0.971177	0.970769	0.970927	0.938978	0.954367	0.962698
DT	310	0.970056	0.969257	0.969566	0.936147	0.952067	0.960977
DT	315	0.969896	0.969761	0.969813	0.936645	0.952808	0.961276
DT	320	0.969416	0.97087	0.970308	0.937636	0.954438	0.961868
DT	325	0.968135	0.970265	0.969442	0.935808	0.953477	0.96075
DT	330	0.973579	0.969761	0.971236	0.939722	0.952978	0.963168
DT	335	0.970857	0.969459	0.969999	0.937068	0.952403	0.961542
DT	340	0.966853	0.96835	0.967772	0.932335	0.950567	0.958641
DT	345	0.969095	0.967644	0.968205	0.933325	0.949631	0.959265
DT	350	0.969255	0.972483	0.971236	0.939533	0.956845	0.96301
DT	355	0.969576	0.971273	0.970617	0.938276	0.955047	0.962257
DT	360	0.969255	0.967544	0.968205	0.933333	0.94949	0.959271
DT	365	0.972138	0.969963	0.970803	0.938769	0.953211	0.962581
DT	370	0.970536	0.967947	0.968947	0.934909	0.950149	0.960234
DT	375	0.970216	0.972281	0.971483	0.940078	0.956584	0.963352
DT	380	0.971497	0.968854	0.969875	0.936847	0.951537	0.961414
DT	385	0.970536	0.967745	0.968823	0.934657	0.949851	0.960082
DT	390	0.969416	0.970668	0.970184	0.937383	0.954137	0.961716
DT	395	0.967494	0.968652	0.968205	0.933249	0.951047	0.9592
DT	400	0.971817	0.970668	0.971112	0.939386	0.954245	0.962951
DT	405	0.971978	0.969963	0.970741	0.938636	0.953204	0.962499
DT	410	0.973098	0.970467	0.971483	0.940203	0.954003	0.963456
DT	415	0.969896	0.970668	0.97037	0.937783	0.954159	0.961963
DT	420	0.971337	0.968753	0.969751	0.936587	0.95138	0.961255
DT	425	0.969255	0.968955	0.969071	0.935099	0.95158	0.960336
DT	430	0.970056	0.969056	0.969442	0.935894	0.951767	0.960825
DT	435	0.970536	0.971071	0.970865	0.938824	0.954789	0.962598
DT	440	0.969095	0.970366	0.969875	0.936736	0.953672	0.961322
DT	445	0.969255	0.969056	0.969133	0.935225	0.95173	0.960413
DT	450	0.970056	0.972281	0.971422	0.939945	0.956577	0.963269
DT	455	0.972618	0.967846	0.969689	0.936526	0.950102	0.961228
DT	460	0.969736	0.968048	0.9687	0.934365	0.950259	0.959899
DT	465	0.967654	0.968753	0.968329	0.933509	0.951204	0.959359
DT	470	0.967814	0.967846	0.967834	0.932506	0.949866	0.958756
DT	475	0.969416	0.966536	0.967648	0.932209	0.948011	0.958594
DT	480	0.968295	0.96966	0.969133	0.935182	0.952583	0.960375
DT	485	0.968935	0.971071	0.970246	0.937489	0.954718	0.961774
DT	490	0.966853	0.96704	0.966968	0.930694	0.948625	0.957653
DT	495	0.971497	0.969056	0.969999	0.937099	0.951836	0.961566
DT	500	0.965733	0.966334	0.966102	0.928873	0.947526	0.956542
DT	505	0.969095	0.965225	0.96672	0.930308	0.946068	0.957443
DT	510	0.969896	0.968148	0.968823	0.934625	0.950416	0.960057
DT	515	0.970857	0.967241	0.968638	0.934296	0.949123	0.959867
DT	520	0.968935	0.970164	0.969689	0.936349	0.953364	0.961086
DT	525	0.970697	0.970668	0.970679	0.938451	0.954195	0.962375
DT	530	0.972778	0.970668	0.971483	0.940188	0.954288	0.963445
DT	535	0.968935	0.968249	0.968514	0.933948	0.950518	0.959638
DT	540	0.969896	0.969358	0.969566	0.936139	0.952209	0.960971
DT	545	0.966053	0.970668	0.968885	0.93458	0.953985	0.959981
DT	550	0.967654	0.968451	0.968143	0.93313	0.950755	0.95913
DT	555	0.968775	0.967544	0.968019	0.932931	0.949466	0.959024
DT	560	0.969095	0.972886	0.971422	0.939908	0.957443	0.963234
DT	565	0.968295	0.969056	0.968762	0.934423	0.951684	0.959917
DT	570	0.970376	0.971172	0.970865	0.938817	0.954932	0.962592
DT	575	0.968135	0.967947	0.968019	0.9329	0.950031	0.958998
DT	580	0.971817	0.968854	0.969999	0.937114	0.951552	0.961578
DT	585	0.970857	0.97087	0.970865	0.938838	0.954503	0.96261
DT	590	0.969416	0.969963	0.969751	0.936497	0.953086	0.961181
DT	595	0.969095	0.968451	0.9687	0.934334	0.950825	0.959873
DT	600	0.972938	0.969862	0.97105	0.939312	0.953098	0.962916
DT	605	0.970056	0.969459	0.969689	0.936399	0.952366	0.96113
DT	610	0.966533	0.970366	0.968885	0.9346	0.953555	0.96
DT	615	0.968935	0.96966	0.96938	0.935716	0.952613	0.960705
DT	620	0.968775	0.971374	0.97037	0.937736	0.955163	0.961921
DT	625	0.964932	0.96956	0.967772	0.932251	0.952276	0.958562
DT	630	0.970216	0.969761	0.969937	0.936912	0.952823	0.961441
DT	635	0.967814	0.969156	0.968638	0.934148	0.951811	0.959746
DT	640	0.970536	0.971777	0.971298	0.939711	0.955843	0.963134
DT	645	0.967974	0.96583	0.966658	0.930121	0.946898	0.95732
DT	650	0.969576	0.971575	0.970803	0.938657	0.955499	0.962486
DT	655	0.969255	0.966536	0.967586	0.932075	0.948003	0.958511
DT	660	0.970376	0.968854	0.969442	0.935909	0.951484	0.960837
DT	665	0.967814	0.968854	0.968452	0.933769	0.951362	0.959517
DT	670	0.966213	0.967745	0.967153	0.931041	0.949638	0.957854
DT	675	0.969736	0.969358	0.969504	0.936005	0.952201	0.960889
DT	680	0.970857	0.970567	0.970679	0.938458	0.954052	0.962381
DT	685	0.970056	0.968955	0.96938	0.935768	0.951618	0.960749
DT	690	0.968935	0.968048	0.96839	0.933696	0.95022	0.959486
DT	695	0.972618	0.969156	0.970494	0.938162	0.952038	0.962218
DT	700	0.966853	0.969156	0.968267	0.933346	0.951765	0.95925
DT	705	0.968615	0.969963	0.969442	0.935828	0.953049	0.960769
DT	710	0.970857	0.968652	0.969504	0.936059	0.951208	0.960932
DT	715	0.970216	0.966536	0.967957	0.93288	0.948052	0.959006
DT	720	0.968295	0.969257	0.968885	0.934676	0.951984	0.96007
DT	725	0.966053	0.969761	0.968329	0.933438	0.952629	0.959294
DT	730	0.968615	0.969963	0.969442	0.935828	0.953049	0.960769
DT	735	0.967174	0.970265	0.969071	0.935007	0.953433	0.960254
DT	740	0.967174	0.968451	0.967957	0.932728	0.950732	0.958882
DT	745	0.971017	0.970265	0.970555	0.938212	0.953609	0.962234
DT	750	0.967174	0.970467	0.969195	0.93526	0.953734	0.960407
DT	755	0.969736	0.970668	0.970308	0.93765	0.954152	0.961881
DT	760	0.970056	0.96835	0.969009	0.935011	0.950722	0.960292
DT	765	0.969896	0.96966	0.969751	0.936518	0.952658	0.9612
DT	770	0.971817	0.966838	0.968762	0.934599	0.948578	0.960057
DT	775	0.970376	0.96835	0.969133	0.935279	0.950737	0.960456
DT	780	0.965572	0.969257	0.967834	0.932404	0.951855	0.958665
DT	785	0.970376	0.971172	0.970865	0.938817	0.954932	0.962592
DT	790	0.969255	0.968955	0.969071	0.935099	0.95158	0.960336
DT	795	0.969095	0.970366	0.969875	0.936736	0.953672	0.961322
DT	800	0.967494	0.971575	0.969999	0.936923	0.955408	0.961413
DT	805	0.967334	0.969862	0.968885	0.934633	0.952839	0.960032
DT	810	0.968775	0.968148	0.96839	0.933688	0.950361	0.95948
DT	815	0.970857	0.968652	0.969504	0.936059	0.951208	0.960932
DT	820	0.968775	0.967342	0.967896	0.932679	0.949168	0.958872
DT	825	0.967494	0.970366	0.969256	0.9354	0.953598	0.960496
DT	830	0.968935	0.968552	0.9687	0.934326	0.950967	0.959867
DT	835	0.969896	0.966838	0.968019	0.932989	0.948481	0.959069
DT	840	0.969736	0.967745	0.968514	0.933987	0.949812	0.95967
DT	845	0.968775	0.967947	0.968267	0.933436	0.950063	0.959328
DT	850	0.970056	0.97087	0.970555	0.93817	0.954467	0.962198
DT	855	0.971657	0.971575	0.971607	0.940391	0.955591	0.963557
DT	860	0.969736	0.970971	0.970494	0.93803	0.954603	0.96211
DT	865	0.968935	0.968552	0.9687	0.934326	0.950967	0.959867
DT	870	0.964291	0.968148	0.966658	0.929942	0.950142	0.957164
DT	875	0.970216	0.971273	0.970865	0.93881	0.955076	0.962586
DT	880	0.968455	0.968249	0.968329	0.933546	0.950495	0.959391
DT	885	0.967814	0.96835	0.968143	0.933137	0.950613	0.959137
DT	890	0.967014	0.971575	0.969813	0.936523	0.955387	0.961165
DT	895	0.970056	0.966536	0.967896	0.932746	0.948044	0.958924
DT	900	0.968775	0.969358	0.969133	0.935203	0.952156	0.960394
DT	905	0.967334	0.966233	0.966658	0.930088	0.947459	0.957293
DT	910	0.967014	0.969761	0.9687	0.93424	0.952674	0.95979
DT	915	0.968935	0.968955	0.968947	0.934831	0.951565	0.960171
DT	920	0.969255	0.968148	0.968576	0.934089	0.950385	0.959727
DT	925	0.968615	0.968451	0.968514	0.933932	0.950802	0.959626
DT	930	0.968775	0.966737	0.967524	0.931924	0.948276	0.958416
DT	935	0.971177	0.968753	0.969689	0.936453	0.951373	0.961173
DT	940	0.966373	0.965528	0.965854	0.928402	0.94637	0.956267
DT	945	0.966853	0.969761	0.968638	0.934106	0.952666	0.959708
DT	950	0.970697	0.969156	0.969751	0.936556	0.951947	0.96123
DT	955	0.969416	0.966737	0.967772	0.93246	0.948308	0.958746
DT	960	0.968295	0.970467	0.969628	0.936195	0.953785	0.960985
DT	965	0.970376	0.965124	0.967153	0.931257	0.945988	0.958027
DT	970	0.969255	0.969963	0.969689	0.936363	0.953078	0.961099
DT	975	0.968935	0.967644	0.968143	0.933191	0.949623	0.959182
DT	980	0.966853	0.968249	0.96771	0.932208	0.950417	0.958565
DT	985	0.971337	0.969156	0.969999	0.937091	0.951977	0.96156
DT	990	0.970697	0.968451	0.969318	0.935673	0.950902	0.960697
DT	995	0.965893	0.967443	0.966844	0.930395	0.949174	0.95746
DT	1000	0.966373	0.970769	0.969071	0.934974	0.95415	0.960223
KNN	5	0.966213	0.956859	0.960473	0.917531	0.933767	0.949713
KNN	10	0.976781	0.968652	0.971793	0.941019	0.95149	0.96397
KNN	15	0.978863	0.974297	0.976061	0.949816	0.959956	0.969317
KNN	20	0.977902	0.976111	0.976803	0.951299	0.962642	0.970212
KNN	25	0.977902	0.975406	0.97637	0.95041	0.961581	0.969673
KNN	30	0.976461	0.969963	0.972473	0.942384	0.953408	0.964797
KNN	35	0.976942	0.969257	0.972226	0.941907	0.952388	0.964509
KNN	40	0.968935	0.968955	0.968947	0.934831	0.951565	0.960171
KNN	45	0.970697	0.966032	0.967834	0.932655	0.947336	0.958874
KNN	50	0.971177	0.960387	0.964555	0.926068	0.939145	0.954893
KNN	55	0.972778	0.961899	0.966102	0.929283	0.941423	0.956844
KNN	60	0.971817	0.959278	0.964122	0.925244	0.937587	0.954395
KNN	65	0.972298	0.960286	0.964926	0.92689	0.939066	0.955393
KNN	70	0.971978	0.957363	0.963009	0.92303	0.934853	0.953054
KNN	75	0.973098	0.960085	0.965112	0.927318	0.938823	0.955653
KNN	80	0.971817	0.958472	0.963627	0.924254	0.93643	0.953795
KNN	85	0.972938	0.955146	0.962019	0.921134	0.931759	0.951903
KNN	90	0.969896	0.952827	0.959421	0.915723	0.928276	0.94863
KNN	95	0.972458	0.946175	0.956328	0.909866	0.919177	0.945067
KNN	100	0.971497	0.946276	0.956019	0.909163	0.919242	0.944648
KNN	105	0.973419	0.948896	0.958369	0.913965	0.923019	0.947549
KNN	110	0.971817	0.935793	0.949709	0.896945	0.90501	0.937225
KNN	115	0.971017	0.942647	0.953606	0.9044	0.914217	0.941761
KNN	120	0.9747	0.943453	0.955524	0.908533	0.915614	0.944233
KNN	125	0.976461	0.942445	0.955586	0.908849	0.91438	0.944401
KNN	130	0.978863	0.935692	0.952369	0.902941	0.905495	0.940751
KNN	135	0.976301	0.926419	0.945688	0.889881	0.893072	0.932834
KNN	140	0.979824	0.920673	0.943523	0.886355	0.886041	0.930576
KNN	145	0.977422	0.924403	0.944884	0.888531	0.890575	0.93198
KNN	150	0.977102	0.92531	0.945317	0.889298	0.891714	0.932457
KNN	155	0.978863	0.926721	0.946864	0.892477	0.893713	0.934352
KNN	160	0.979023	0.919867	0.942719	0.884724	0.884933	0.929603
KNN	165	0.980144	0.916944	0.941358	0.882376	0.881353	0.928127
KNN	170	0.978863	0.915029	0.939688	0.879062	0.87881	0.926142
KNN	175	0.979984	0.906461	0.934863	0.870388	0.868331	0.920785
KNN	180	0.981425	0.886604	0.923234	0.849771	0.844913	0.908067
KNN	185	0.981906	0.880355	0.919584	0.843448	0.837819	0.904158
KNN	190	0.983667	0.890838	0.926698	0.856423	0.850125	0.912033
KNN	195	0.983187	0.885899	0.923481	0.850611	0.844334	0.908486
KNN	200	0.985108	0.876424	0.918409	0.842172	0.83383	0.903178
KNN	205	0.984307	0.870578	0.914512	0.835212	0.82721	0.898947
KNN	210	0.983827	0.879145	0.919584	0.84391	0.836715	0.904327
KNN	215	0.985909	0.866143	0.912409	0.832011	0.822578	0.896868
KNN	220	0.983827	0.847798	0.900346	0.810982	0.802718	0.884092
KNN	225	0.985588	0.868158	0.913522	0.833838	0.824735	0.898016
KNN	230	0.98767	0.848503	0.902264	0.815328	0.804067	0.886462
KNN	235	0.98703	0.839432	0.896449	0.805466	0.794637	0.880446
KNN	240	0.986709	0.843665	0.898924	0.80947	0.798911	0.882935
KNN	245	0.986229	0.844875	0.89948	0.810251	0.800078	0.883454
KNN	250	0.985108	0.819978	0.883768	0.784122	0.775006	0.867517
KNN	255	0.986869	0.829755	0.890449	0.795557	0.784896	0.87437
KNN	260	0.985749	0.816652	0.881975	0.78145	0.771912	0.865823
KNN	265	0.988951	0.844975	0.900594	0.812928	0.800622	0.884877
KNN	270	0.989271	0.807277	0.877583	0.775682	0.763659	0.861946
KNN	275	0.989111	0.829755	0.891315	0.797703	0.785278	0.875487
KNN	280	0.988791	0.80002	0.872943	0.768181	0.756833	0.857401
KNN	285	0.991033	0.765145	0.852406	0.737442	0.726494	0.838391
KNN	290	0.988631	0.779055	0.860015	0.748033	0.737987	0.845117
KNN	295	0.989271	0.761919	0.849746	0.732684	0.723419	0.835712
KNN	300	0.990072	0.783389	0.863231	0.753557	0.742079	0.848323
KNN	305	0.98735	0.780869	0.860633	0.748473	0.739329	0.845526
KNN	310	0.989752	0.784296	0.863664	0.754097	0.742819	0.848689
KNN	315	0.990072	0.770084	0.855066	0.741066	0.730506	0.84071
KNN	320	0.988151	0.762726	0.849808	0.732301	0.723871	0.835613
KNN	325	0.989111	0.79115	0.867623	0.759982	0.748818	0.852353
KNN	330	0.990392	0.791553	0.868366	0.76163	0.749424	0.853221
KNN	335	0.990713	0.763028	0.850984	0.735161	0.724643	0.837043
KNN	340	0.990392	0.752747	0.84455	0.725383	0.716022	0.83115
KNN	345	0.992314	0.728656	0.830508	0.7056	0.697154	0.818951
KNN	350	0.990392	0.751739	0.843932	0.724462	0.715194	0.830592
KNN	355	0.991994	0.733797	0.83354	0.709864	0.701109	0.821564
KNN	360	0.992634	0.720593	0.825684	0.698772	0.691004	0.8148
KNN	365	0.991833	0.720895	0.82556	0.698208	0.691063	0.814571
KNN	370	0.993595	0.691261	0.808054	0.6742	0.669508	0.799974
KNN	375	0.991193	0.711723	0.819683	0.689453	0.683978	0.809415
KNN	380	0.991673	0.723617	0.827168	0.700454	0.693117	0.815942
KNN	385	0.992634	0.679065	0.800198	0.66273	0.660663	0.79332
KNN	390	0.991994	0.671606	0.795373	0.655702	0.655348	0.789273
KNN	395	0.990873	0.709404	0.818137	0.687084	0.682174	0.808044
KNN	400	0.992474	0.649027	0.781702	0.637258	0.640289	0.778399
KNN	405	0.994556	0.649834	0.783001	0.640209	0.641301	0.779787
KNN	410	0.993275	0.667171	0.793146	0.653334	0.652604	0.787683
KNN	415	0.991673	0.711521	0.819745	0.689779	0.683932	0.809542
KNN	420	0.992154	0.664046	0.790795	0.649487	0.650226	0.785597
KNN	425	0.991833	0.654974	0.785105	0.641522	0.644068	0.780986
KNN	430	0.991994	0.687834	0.805332	0.66955	0.666703	0.797451
KNN	435	0.994396	0.618486	0.763702	0.614259	0.621311	0.764778
KNN	440	0.994075	0.622518	0.766052	0.617184	0.623732	0.766514
KNN	445	0.993755	0.618385	0.763392	0.613459	0.621097	0.764427
KNN	450	0.993915	0.637436	0.775145	0.62924	0.633109	0.773506
KNN	455	0.994876	0.647717	0.781826	0.638802	0.639988	0.778913
KNN	460	0.993275	0.619696	0.764011	0.613988	0.621792	0.764811
KNN	465	0.994396	0.595504	0.749598	0.595704	0.607454	0.75419
KNN	470	0.994235	0.57726	0.73834	0.58097	0.596847	0.745915
KNN	475	0.994235	0.616369	0.762341	0.612359	0.61997	0.763715
KNN	480	0.993595	0.627659	0.769021	0.620851	0.626831	0.768707
KNN	485	0.994075	0.598528	0.75133	0.597766	0.609165	0.755415
KNN	490	0.993915	0.568693	0.732958	0.573813	0.591932	0.741976
KNN	495	0.994876	0.589054	0.745825	0.591093	0.60379	0.751497
KNN	500	0.995036	0.559923	0.728009	0.568214	0.587335	0.738663
KNN	505	0.995356	0.556799	0.726216	0.566138	0.585697	0.737454
KNN	510	0.994876	0.586836	0.744464	0.589324	0.602502	0.750498
KNN	515	0.993755	0.604979	0.755165	0.602596	0.612938	0.758216
KNN	520	0.996317	0.568894	0.73401	0.576772	0.592628	0.743192
KNN	525	0.994396	0.533313	0.711431	0.546667	0.572878	0.726953
KNN	530	0.994075	0.541578	0.71638	0.552719	0.577166	0.73031
KNN	535	0.993755	0.594295	0.748608	0.594003	0.606588	0.753338
KNN	540	0.994396	0.527265	0.70772	0.541974	0.569725	0.724409
KNN	545	0.993275	0.548937	0.720586	0.55752	0.580914	0.733085
KNN	550	0.995516	0.548332	0.721081	0.559701	0.581137	0.733872
KNN	555	0.994396	0.519202	0.702771	0.535734	0.565574	0.721045
KNN	560	0.993114	0.501058	0.691142	0.520181	0.556133	0.712996
KNN	565	0.994876	0.538555	0.714834	0.551317	0.575758	0.729397
KNN	570	0.994876	0.520613	0.703823	0.537407	0.566414	0.721854
KNN	575	0.995677	0.49108	0.686008	0.5157	0.551877	0.710142
KNN	580	0.994235	0.549441	0.721267	0.559051	0.581421	0.733751
KNN	585	0.995516	0.540268	0.716133	0.553415	0.576823	0.730424
KNN	590	0.995677	0.502671	0.693121	0.524575	0.557568	0.714836
KNN	595	0.996958	0.492793	0.687554	0.518604	0.553029	0.711421
KNN	600	0.994556	0.508719	0.6964	0.527845	0.560307	0.716792
KNN	605	0.994396	0.526761	0.707411	0.541584	0.569464	0.724198
KNN	610	0.995677	0.496926	0.689595	0.520173	0.554733	0.712501
KNN	615	0.996797	0.497329	0.690276	0.52187	0.555209	0.713181
KNN	620	0.995356	0.522528	0.705184	0.539469	0.567516	0.722875
KNN	625	0.994556	0.483419	0.680873	0.508447	0.5479	0.706558
KNN	630	0.995837	0.482008	0.680502	0.508976	0.547544	0.706584
KNN	635	0.996477	0.481201	0.680255	0.509167	0.547318	0.706557
KNN	640	0.995677	0.443604	0.656872	0.479607	0.529732	0.691542
KNN	645	0.995356	0.466183	0.670605	0.496322	0.539958	0.700118
KNN	650	0.995997	0.452777	0.662625	0.48697	0.533951	0.695205
KNN	655	0.996958	0.454289	0.663924	0.489355	0.53488	0.696226
KNN	660	0.994075	0.479891	0.678523	0.505149	0.546094	0.704934
KNN	665	0.996637	0.456002	0.664852	0.490239	0.535582	0.696742
KNN	670	0.994235	0.451164	0.660955	0.483472	0.532778	0.693782
KNN	675	0.996157	0.479186	0.678894	0.507229	0.546277	0.705609
KNN	680	0.995837	0.456506	0.664852	0.48959	0.535613	0.696573
KNN	685	0.996797	0.43544	0.652295	0.4749	0.526383	0.688949
KNN	690	0.995677	0.422236	0.643759	0.463441	0.520335	0.683484
KNN	695	0.996637	0.414374	0.639305	0.458788	0.517201	0.681
KNN	700	0.995516	0.463965	0.669306	0.494841	0.538968	0.699325
KNN	705	0.995997	0.453382	0.662996	0.487428	0.534227	0.695438
KNN	710	0.995677	0.445721	0.658171	0.48121	0.530682	0.692351
KNN	715	0.995196	0.444915	0.657491	0.479975	0.5302	0.691824
KNN	720	0.997118	0.424957	0.645985	0.467414	0.521874	0.685152
KNN	725	0.996958	0.39371	0.626747	0.443633	0.508619	0.673591
KNN	730	0.996958	0.394517	0.627242	0.444241	0.508951	0.673882
KNN	735	0.996477	0.364379	0.608561	0.420773	0.496688	0.662938
KNN	740	0.996958	0.36962	0.611963	0.425427	0.498878	0.664993
KNN	745	0.996797	0.38736	0.622789	0.438617	0.505974	0.671231
KNN	750	0.996637	0.393912	0.626747	0.443344	0.508621	0.67352
KNN	755	0.997598	0.348453	0.599221	0.410294	0.490783	0.657902
KNN	760	0.995196	0.355206	0.602437	0.411965	0.492785	0.659172
KNN	765	0.995516	0.415885	0.6398	0.458426	0.517566	0.681054
KNN	770	0.996637	0.389376	0.623964	0.439918	0.506758	0.671884
KNN	775	0.996797	0.337567	0.592231	0.400829	0.486442	0.653818
KNN	780	0.997118	0.373349	0.614314	0.428475	0.500402	0.666381
KNN	785	0.998559	0.338272	0.593344	0.403963	0.487149	0.654836
KNN	790	0.996477	0.380204	0.618273	0.432762	0.502991	0.668529
KNN	795	0.996477	0.360044	0.605901	0.417483	0.494989	0.661423
KNN	800	0.996317	0.34805	0.598478	0.408126	0.490307	0.657196
KNN	805	0.997598	0.321742	0.582828	0.389908	0.480747	0.648823
KNN	810	0.996477	0.363572	0.608066	0.420161	0.496371	0.662656
KNN	815	0.997598	0.344119	0.596561	0.406998	0.489126	0.656411
KNN	820	0.996958	0.36458	0.60887	0.421609	0.496887	0.663222
KNN	825	0.997278	0.343816	0.596251	0.4063	0.488931	0.656166
KNN	830	0.997598	0.310553	0.575962	0.381303	0.476664	0.645094
KNN	835	0.996797	0.333233	0.589571	0.397515	0.484813	0.652345
KNN	840	0.998078	0.284951	0.560435	0.362182	0.467697	0.63693
KNN	845	0.997438	0.270436	0.55128	0.349734	0.462538	0.632001
KNN	850	0.996958	0.333535	0.589818	0.397984	0.484967	0.652518
KNN	855	0.996637	0.321439	0.582271	0.388229	0.480395	0.6483
KNN	860	0.996958	0.3164	0.579302	0.384833	0.478629	0.646756
KNN	865	0.996797	0.33424	0.590189	0.398286	0.485191	0.652687
KNN	870	0.995516	0.306723	0.572807	0.375148	0.474761	0.642916
KNN	875	0.996958	0.32154	0.582457	0.388788	0.480512	0.648474
KNN	880	0.996477	0.295132	0.566065	0.367607	0.470869	0.639535
KNN	885	0.996477	0.293216	0.564889	0.366111	0.470193	0.638912
KNN	890	0.997278	0.315291	0.578746	0.384465	0.478304	0.646528
KNN	895	0.996637	0.311965	0.576457	0.380924	0.476935	0.645141
KNN	900	0.996797	0.282532	0.558456	0.358244	0.466537	0.635593
KNN	905	0.996637	0.307731	0.573859	0.377649	0.475405	0.64374
KNN	910	0.995837	0.310654	0.575343	0.378689	0.47626	0.644356
KNN	915	0.997598	0.299365	0.569096	0.372649	0.47265	0.641408
KNN	920	0.997278	0.27084	0.551466	0.349793	0.462636	0.63206
KNN	925	0.996477	0.284145	0.559322	0.359002	0.467017	0.635973
KNN	930	0.996637	0.29997	0.569096	0.371626	0.472625	0.641187
KNN	935	0.997598	0.272856	0.552827	0.351907	0.463404	0.632841
KNN	940	0.997118	0.274569	0.553693	0.352483	0.463871	0.633179
KNN	945	0.996958	0.290898	0.563652	0.365054	0.469497	0.638368
KNN	950	0.996477	0.260357	0.544723	0.340131	0.458889	0.628395
KNN	955	0.998239	0.241609	0.533898	0.327999	0.453118	0.623307
KNN	960	0.997438	0.255619	0.542187	0.337932	0.457544	0.627323
KNN	965	0.997278	0.270235	0.551095	0.349314	0.462429	0.631867
KNN	970	0.995837	0.261062	0.544909	0.339639	0.458967	0.62834
KNN	975	0.996637	0.275476	0.554064	0.352424	0.464062	0.63326
KNN	980	0.996637	0.262776	0.54627	0.342331	0.459743	0.629227
KNN	985	0.996797	0.264489	0.547383	0.343962	0.460361	0.629838
KNN	990	0.995997	0.255216	0.541383	0.335203	0.45705	0.626574
KNN	995	0.998078	0.247153	0.537239	0.332206	0.454897	0.624956
KNN	1000	0.996477	0.244229	0.534826	0.327114	0.453538	0.62336
RF	5	0.935148	0.933071	0.933874	0.862084	0.897909	0.91615
RF	10	0.96221	0.962605	0.962452	0.921267	0.94185	0.951921
RF	15	0.960288	0.976313	0.970122	0.936964	0.962291	0.961289
RF	20	0.961569	0.979538	0.972597	0.942153	0.9673	0.964426
RF	25	0.965412	0.982461	0.975875	0.949071	0.971949	0.96867
RF	30	0.964291	0.983268	0.975937	0.949191	0.973174	0.968712
RF	35	0.96221	0.986695	0.977236	0.951929	0.978505	0.970289
RF	40	0.96269	0.983873	0.97569	0.94866	0.974076	0.96835
RF	45	0.960448	0.987703	0.977174	0.951808	0.980065	0.970158
RF	50	0.959327	0.98478	0.974947	0.947087	0.975415	0.967304
RF	55	0.959007	0.988408	0.977051	0.951558	0.98116	0.969957
RF	60	0.958847	0.986796	0.975999	0.94932	0.978591	0.968619
RF	65	0.956605	0.988308	0.976061	0.949474	0.980952	0.968626
RF	70	0.958367	0.987501	0.976246	0.94985	0.979702	0.968917
RF	75	0.958687	0.988106	0.976741	0.950902	0.980672	0.969555
RF	80	0.955645	0.987602	0.975257	0.947769	0.979806	0.967575
RF	85	0.956445	0.984679	0.973772	0.944603	0.975184	0.965724
RF	90	0.955484	0.988812	0.975937	0.949225	0.981737	0.968433
RF	95	0.953082	0.988308	0.9747	0.946614	0.980883	0.966783
RF	100	0.953883	0.989215	0.975566	0.948457	0.982355	0.96791
RF	105	0.955164	0.988207	0.975442	0.948171	0.980763	0.967794
RF	110	0.951801	0.987703	0.973834	0.94478	0.979888	0.96564
RF	115	0.955164	0.989316	0.976123	0.949628	0.98254	0.968659
RF	120	0.955805	0.981857	0.971793	0.940414	0.970727	0.963208
RF	125	0.960288	0.983973	0.974824	0.946825	0.974172	0.96718
RF	130	0.957886	0.981857	0.972597	0.942118	0.970789	0.964294
RF	135	0.958046	0.983671	0.973772	0.9446	0.973637	0.965779
RF	140	0.958207	0.983973	0.97402	0.945124	0.974117	0.966096
RF	145	0.958527	0.983973	0.974143	0.945385	0.974125	0.966263
RF	150	0.958527	0.983167	0.973648	0.944339	0.972859	0.96564
RF	155	0.958687	0.983369	0.973834	0.944732	0.973179	0.965879
RF	160	0.955805	0.986594	0.9747	0.94658	0.978204	0.966875
RF	165	0.960608	0.987501	0.977112	0.951675	0.979748	0.970084
RF	170	0.959007	0.982865	0.973648	0.944341	0.972398	0.965656
RF	175	0.957566	0.982159	0.972659	0.942247	0.971252	0.964361
RF	180	0.957246	0.981353	0.97204	0.940941	0.969982	0.963572
RF	185	0.956605	0.985183	0.974143	0.94539	0.975984	0.966198
RF	190	0.955484	0.987703	0.975257	0.947771	0.979964	0.967569
RF	195	0.957406	0.984175	0.973834	0.944732	0.974413	0.965835
RF	200	0.954844	0.985284	0.973525	0.944086	0.976101	0.965355
RF	205	0.956926	0.984981	0.974143	0.945389	0.975673	0.966209
RF	210	0.956125	0.985284	0.97402	0.94513	0.976132	0.966025
RF	215	0.956445	0.987602	0.975566	0.948419	0.979823	0.967993
RF	220	0.955004	0.986896	0.974576	0.946324	0.978668	0.966691
RF	225	0.956445	0.984981	0.973958	0.944997	0.975662	0.965958
RF	230	0.956765	0.987703	0.975752	0.948812	0.97999	0.968239
RF	235	0.955324	0.988207	0.975504	0.948301	0.980766	0.967878
RF	240	0.955645	0.98982	0.976618	0.95068	0.983358	0.969303
RF	245	0.955965	0.986393	0.974638	0.946447	0.977887	0.966802
RF	250	0.955164	0.988106	0.97538	0.948039	0.980602	0.967716
RF	255	0.954203	0.988812	0.975442	0.948186	0.981713	0.967763
RF	260	0.955324	0.988106	0.975442	0.948169	0.980605	0.967799
RF	265	0.954203	0.98478	0.972968	0.942906	0.975286	0.96463
RF	270	0.955484	0.986393	0.974453	0.946056	0.977876	0.966551
RF	275	0.952602	0.988207	0.974453	0.946092	0.980712	0.966453
RF	280	0.95052	0.98861	0.973896	0.944936	0.981319	0.965674
RF	285	0.94956	0.986695	0.972349	0.941636	0.978225	0.963679
RF	290	0.953082	0.989215	0.975257	0.947808	0.98234	0.96749
RF	295	0.950681	0.990122	0.974886	0.94706	0.983761	0.966938
RF	300	0.951321	0.987703	0.973648	0.944391	0.979878	0.965388
RF	305	0.954203	0.989316	0.975752	0.948849	0.982523	0.968156
RF	310	0.951161	0.990021	0.975009	0.947316	0.983607	0.967112
RF	315	0.952122	0.990828	0.975875	0.949158	0.984926	0.968246
RF	320	0.9494	0.988408	0.973339	0.943762	0.980973	0.964928
RF	325	0.952922	0.988106	0.974514	0.94622	0.980557	0.966542
RF	330	0.952922	0.987602	0.974205	0.945558	0.97975	0.96615
RF	335	0.953243	0.988408	0.974824	0.946877	0.981048	0.966946
RF	340	0.954043	0.985989	0.973648	0.944356	0.977202	0.965484
RF	345	0.951481	0.98992	0.975071	0.947442	0.983449	0.967201
RF	350	0.95036	0.990021	0.9747	0.946668	0.983593	0.966691
RF	355	0.953563	0.990223	0.976061	0.949525	0.983972	0.968529
RF	360	0.952762	0.991231	0.97637	0.950208	0.985589	0.968898
RF	365	0.950841	0.991231	0.975628	0.948656	0.98556	0.967889
RF	370	0.951001	0.987904	0.973648	0.944396	0.980195	0.965377
RF	375	0.952442	0.988106	0.974329	0.94583	0.980547	0.96629
RF	380	0.9502	0.98478	0.971422	0.939646	0.975185	0.96253
RF	385	0.951321	0.986493	0.972906	0.942802	0.977942	0.964448
RF	390	0.9502	0.988005	0.973401	0.943879	0.98034	0.965035
RF	395	0.950681	0.9873	0.973154	0.943341	0.979218	0.964738
RF	400	0.952122	0.986997	0.973525	0.944114	0.978765	0.96526
RF	405	0.951962	0.986695	0.973277	0.943587	0.978279	0.964941
RF	410	0.949239	0.990525	0.974576	0.946429	0.984391	0.966495
RF	415	0.95052	0.986695	0.972721	0.942416	0.978247	0.964184
RF	420	0.950681	0.9873	0.973154	0.943341	0.979218	0.964738
RF	425	0.95004	0.98992	0.974514	0.946276	0.983424	0.966444
RF	430	0.949239	0.98861	0.973401	0.943898	0.981294	0.965001
RF	435	0.948279	0.991634	0.974886	0.947124	0.986178	0.966857
RF	440	0.9494	0.988106	0.973154	0.943363	0.980486	0.964692
RF	445	0.948759	0.990828	0.974576	0.946442	0.984874	0.966479
RF	450	0.948599	0.990021	0.97402	0.945244	0.983563	0.965765
RF	455	0.949079	0.987602	0.972721	0.94244	0.979669	0.964132
RF	460	0.947478	0.987703	0.972164	0.941275	0.979798	0.963367
RF	465	0.946837	0.989517	0.97303	0.943154	0.982716	0.964443
RF	470	0.948599	0.989013	0.973401	0.943912	0.981933	0.964978
RF	475	0.94972	0.988711	0.973648	0.94442	0.981466	0.965332
RF	480	0.949079	0.9874	0.972597	0.942175	0.979346	0.963975
RF	485	0.948118	0.988711	0.97303	0.943124	0.981435	0.964489
RF	490	0.948599	0.9873	0.972349	0.941652	0.979174	0.963644
RF	495	0.9494	0.98992	0.974267	0.945758	0.983414	0.966107
RF	500	0.947798	0.987703	0.972288	0.941535	0.979805	0.963536
RF	505	0.948439	0.98982	0.973834	0.944848	0.983234	0.965523
RF	510	0.947958	0.989114	0.973215	0.943527	0.982084	0.964719
RF	515	0.947798	0.986896	0.971793	0.940472	0.978509	0.962909
RF	520	0.945717	0.989618	0.972659	0.942382	0.982859	0.96393
RF	525	0.945877	0.9873	0.971298	0.939446	0.979115	0.962209
RF	530	0.948599	0.991432	0.974886	0.947114	0.985855	0.966868
RF	535	0.947318	0.988207	0.972411	0.94181	0.980607	0.963675
RF	540	0.946517	0.98861	0.972349	0.941695	0.981242	0.963567
RF	545	0.946998	0.985889	0.970865	0.938497	0.976875	0.961704
RF	550	0.946677	0.990525	0.973587	0.944361	0.984349	0.965146
RF	555	0.945556	0.986594	0.970741	0.938257	0.977973	0.961491
RF	560	0.945556	0.989215	0.972349	0.941719	0.982202	0.963531
RF	565	0.944275	0.990424	0.972597	0.942289	0.984146	0.963798
RF	570	0.946197	0.989517	0.972782	0.942637	0.982704	0.964105
RF	575	0.943795	0.99244	0.973648	0.944587	0.987435	0.965122
RF	580	0.943795	0.98861	0.971298	0.939495	0.981189	0.962129
RF	585	0.943155	0.990021	0.971916	0.94085	0.98347	0.96289
RF	590	0.943315	0.991231	0.972721	0.942588	0.985447	0.96392
RF	595	0.946037	0.992239	0.974391	0.946122	0.987135	0.966149
RF	600	0.947318	0.990122	0.973587	0.944343	0.983705	0.965168
RF	605	0.945556	0.990626	0.973215	0.94359	0.984495	0.964633
RF	610	0.945717	0.988106	0.971731	0.940381	0.980412	0.962752
RF	615	0.946998	0.990828	0.973896	0.94502	0.984846	0.965551
RF	620	0.946837	0.990021	0.973339	0.943822	0.983533	0.964836
RF	625	0.945396	0.991735	0.973834	0.944935	0.986301	0.965416
RF	630	0.947798	0.98992	0.973648	0.944464	0.983386	0.965264
RF	635	0.944916	0.991432	0.973463	0.944146	0.9858	0.964925
RF	640	0.944756	0.989013	0.971916	0.940805	0.981861	0.962951
RF	645	0.947318	0.987501	0.971978	0.94088	0.97947	0.963126
RF	650	0.947638	0.98992	0.973587	0.944335	0.983383	0.96518
RF	655	0.945877	0.989114	0.972411	0.941844	0.982045	0.963622
RF	660	0.946197	0.989618	0.972844	0.94277	0.982868	0.964184
RF	665	0.945236	0.990828	0.973215	0.9436	0.984818	0.964621
RF	670	0.944436	0.992339	0.973834	0.944968	0.987278	0.965382
RF	675	0.945877	0.990626	0.973339	0.943848	0.9845	0.964802
RF	680	0.945877	0.993045	0.974824	0.947068	0.988454	0.966697
RF	685	0.946037	0.991634	0.97402	0.945317	0.986146	0.965675
RF	690	0.945236	0.992037	0.973958	0.945209	0.986794	0.965568
RF	695	0.946197	0.989013	0.972473	0.94197	0.981888	0.963712
RF	700	0.947798	0.991533	0.974638	0.946602	0.986007	0.966525
RF	705	0.945556	0.991432	0.97371	0.944662	0.98581	0.965264
RF	710	0.944756	0.99244	0.97402	0.94536	0.987448	0.96563
RF	715	0.946037	0.98982	0.972906	0.942908	0.983192	0.964257
RF	720	0.947158	0.989618	0.973215	0.943546	0.982885	0.964691
RF	725	0.945396	0.990223	0.972906	0.942926	0.983836	0.964233
RF	730	0.945556	0.986796	0.970865	0.938522	0.978297	0.961648
RF	735	0.944916	0.990626	0.972968	0.943074	0.984484	0.964294
RF	740	0.948599	0.989416	0.973648	0.944445	0.982584	0.965292
RF	745	0.944596	0.990828	0.972968	0.943083	0.984808	0.964283
RF	750	0.946357	0.992642	0.974762	0.946916	0.987799	0.966634
RF	755	0.946517	0.99244	0.9747	0.946777	0.987471	0.96656
RF	760	0.945076	0.992541	0.974205	0.945752	0.987617	0.965878
RF	765	0.945877	0.989114	0.972411	0.941844	0.982045	0.963622
RF	770	0.944756	0.991836	0.973648	0.944554	0.986457	0.965156
RF	775	0.943795	0.990828	0.972659	0.942438	0.984795	0.963859
RF	780	0.945556	0.990525	0.973154	0.943456	0.984331	0.964554
RF	785	0.944436	0.990727	0.972844	0.94282	0.984641	0.964119
RF	790	0.944916	0.988207	0.971483	0.939867	0.980558	0.962407
RF	795	0.942514	0.995263	0.974886	0.947337	0.992078	0.966661
RF	800	0.944275	0.990928	0.972906	0.942959	0.984967	0.964192
RF	805	0.941873	0.991029	0.97204	0.941159	0.985095	0.962999
RF	810	0.943155	0.990626	0.972288	0.941654	0.984456	0.963363
RF	815	0.943475	0.989013	0.971422	0.93977	0.981836	0.962273
RF	820	0.944115	0.992138	0.973587	0.944441	0.986943	0.965054
RF	825	0.945396	0.990525	0.973092	0.943327	0.984328	0.964469
RF	830	0.942834	0.991836	0.972906	0.943007	0.98643	0.96414
RF	835	0.941073	0.991936	0.972288	0.941726	0.98657	0.963285
RF	840	0.944756	0.990324	0.972721	0.942543	0.983989	0.963974
RF	845	0.943475	0.99365	0.974267	0.945946	0.989421	0.965902
RF	850	0.943155	0.989316	0.971483	0.939913	0.982322	0.96234
RF	855	0.944756	0.991432	0.973401	0.944017	0.985798	0.964841
RF	860	0.942834	0.990626	0.972164	0.941396	0.984451	0.963193
RF	865	0.943315	0.990828	0.972473	0.942051	0.984788	0.963605
RF	870	0.945556	0.990324	0.97303	0.943189	0.984003	0.964397
RF	875	0.944916	0.990626	0.972968	0.943074	0.984484	0.964294
RF	880	0.944436	0.992239	0.973772	0.944833	0.987113	0.965303
RF	885	0.943955	0.992138	0.973525	0.944312	0.986941	0.96497
RF	890	0.943475	0.992239	0.973401	0.94406	0.9871	0.964794
RF	895	0.943155	0.993247	0.973896	0.945149	0.988753	0.965416
RF	900	0.944275	0.992642	0.973958	0.945242	0.987772	0.965534
RF	905	0.944275	0.989114	0.971793	0.94055	0.982015	0.962776
RF	910	0.945236	0.991735	0.973772	0.944806	0.986299	0.965331
RF	915	0.942834	0.990424	0.97204	0.941128	0.984122	0.963036
RF	920	0.944275	0.991634	0.973339	0.943898	0.98612	0.964744
RF	925	0.942514	0.992642	0.973277	0.943827	0.98775	0.964602
RF	930	0.939952	0.990525	0.970988	0.938941	0.984239	0.961586
RF	935	0.939311	0.993952	0.972844	0.943013	0.989875	0.963931
RF	940	0.939952	0.993952	0.973092	0.943526	0.989882	0.964271
RF	945	0.942994	0.992642	0.973463	0.944213	0.987756	0.964856
RF	950	0.941393	0.993952	0.973648	0.944681	0.989897	0.965036
RF	955	0.943475	0.992541	0.973587	0.944464	0.987596	0.965032
RF	960	0.941713	0.994456	0.974081	0.945614	0.990735	0.965602
RF	965	0.942354	0.993448	0.97371	0.944776	0.989076	0.96515
RF	970	0.941393	0.993549	0.973401	0.944141	0.989231	0.964719
RF	975	0.943155	0.993549	0.974081	0.945554	0.989251	0.965653
RF	980	0.942994	0.993448	0.973958	0.945291	0.989083	0.965489
RF	985	0.942834	0.993146	0.97371	0.944758	0.988583	0.965167
RF	990	0.940432	0.994658	0.97371	0.944858	0.991056	0.965081
RF	995	0.941873	0.995565	0.974824	0.947231	0.992575	0.96656
RF	1000	0.940272	0.993952	0.973215	0.943782	0.989885	0.964441
SVM	5	0.909528	0.924504	0.918718	0.82974	0.883497	0.896323
SVM	10	0.957566	0.951517	0.953854	0.903649	0.925553	0.941288
SVM	15	0.959488	0.963713	0.962081	0.920369	0.943325	0.951338
SVM	20	0.966053	0.965628	0.965792	0.92826	0.946501	0.956177
SVM	25	0.972298	0.966636	0.968823	0.934751	0.948305	0.960152
SVM	30	0.973899	0.960387	0.965607	0.928367	0.939305	0.956289
SVM	35	0.97502	0.959178	0.965298	0.92783	0.937635	0.955962
SVM	40	0.97454	0.956355	0.96338	0.92397	0.933579	0.95362
SVM	45	0.9747	0.958976	0.96505	0.927312	0.937327	0.955648
SVM	50	0.971017	0.953936	0.960534	0.918027	0.929919	0.950023
SVM	55	0.971337	0.957666	0.962947	0.922858	0.935245	0.952949
SVM	60	0.973579	0.957262	0.963566	0.924263	0.934809	0.9538
SVM	65	0.973419	0.951013	0.959668	0.916523	0.925971	0.949102
SVM	70	0.974219	0.953432	0.961462	0.920139	0.929423	0.951294
SVM	75	0.973579	0.954238	0.96171	0.920574	0.930517	0.951561
SVM	80	0.973899	0.95444	0.961957	0.921092	0.930823	0.951874
SVM	85	0.971017	0.955448	0.961462	0.919872	0.932063	0.951141
SVM	90	0.971177	0.951315	0.958988	0.914977	0.926237	0.948175
SVM	95	0.972778	0.957363	0.963318	0.923708	0.934903	0.953465
SVM	100	0.973098	0.957162	0.963318	0.923733	0.934635	0.953479
SVM	105	0.973579	0.952223	0.960473	0.918125	0.927678	0.950074
SVM	110	0.973739	0.948896	0.958493	0.914239	0.923042	0.947713
SVM	115	0.9755	0.952122	0.961153	0.919641	0.927669	0.950983
SVM	120	0.975981	0.953835	0.96239	0.922129	0.930108	0.952493
SVM	125	0.976301	0.954037	0.962638	0.922646	0.930414	0.952805
SVM	130	0.97454	0.950912	0.96004	0.917358	0.925909	0.949602
SVM	135	0.9747	0.949803	0.959421	0.916155	0.924374	0.94887
SVM	140	0.97534	0.951517	0.96072	0.918773	0.926811	0.950456
SVM	145	0.97486	0.950207	0.95973	0.916779	0.924947	0.949248
SVM	150	0.974059	0.955347	0.962576	0.922333	0.932118	0.952627
SVM	155	0.97502	0.953634	0.961895	0.921065	0.92976	0.951852
SVM	160	0.97438	0.951719	0.960473	0.918197	0.927026	0.950113
SVM	165	0.973098	0.95575	0.962452	0.922008	0.932627	0.952433
SVM	170	0.973739	0.954037	0.961648	0.920465	0.930243	0.951494
SVM	175	0.97486	0.955448	0.962947	0.923136	0.932312	0.953112
SVM	180	0.973579	0.952323	0.960534	0.918247	0.927819	0.950148
SVM	185	0.97438	0.952928	0.961215	0.919663	0.928724	0.951004
SVM	190	0.977902	0.954642	0.963627	0.924744	0.931371	0.95407
SVM	195	0.976141	0.953735	0.96239	0.922143	0.929977	0.9525
SVM	200	0.976301	0.954541	0.962947	0.923258	0.931124	0.953178
SVM	205	0.976141	0.955146	0.963256	0.923857	0.931968	0.953543
SVM	210	0.976621	0.955045	0.96338	0.924143	0.931856	0.953714
SVM	215	0.976621	0.955045	0.96338	0.924143	0.931856	0.953714
SVM	220	0.975981	0.955952	0.963689	0.924703	0.933099	0.954058
SVM	225	0.977582	0.955347	0.963937	0.925329	0.932346	0.954428
SVM	230	0.977102	0.957565	0.965112	0.927622	0.935459	0.955827
SVM	235	0.976942	0.958976	0.965916	0.929211	0.937462	0.956794
SVM	240	0.976141	0.958875	0.965545	0.928409	0.937269	0.95631
SVM	245	0.97534	0.958371	0.964926	0.927113	0.936501	0.955526
SVM	250	0.975661	0.957867	0.964741	0.926768	0.935801	0.955315
SVM	255	0.976301	0.957867	0.964988	0.927312	0.93584	0.955643
SVM	260	0.97534	0.959278	0.965483	0.928225	0.937798	0.956201
SVM	265	0.977422	0.962	0.967957	0.933327	0.94183	0.959296
SVM	270	0.976301	0.961697	0.967339	0.932008	0.941331	0.958497
SVM	275	0.975821	0.962	0.967339	0.931975	0.94174	0.958478
SVM	280	0.974219	0.959984	0.965483	0.928142	0.938744	0.956153
SVM	285	0.974059	0.960387	0.965669	0.928502	0.939314	0.956371
SVM	290	0.973259	0.960387	0.965359	0.927826	0.939268	0.955961
SVM	295	0.976942	0.960387	0.966782	0.93094	0.939483	0.957846
SVM	300	0.97486	0.960891	0.966287	0.929799	0.940086	0.957157
SVM	305	0.976942	0.959883	0.966473	0.930322	0.93876	0.95747
SVM	310	0.976621	0.963109	0.968329	0.934016	0.943387	0.959717
SVM	315	0.976301	0.964419	0.969009	0.935364	0.945271	0.960536
SVM	320	0.975821	0.963613	0.968329	0.933963	0.944074	0.959685
SVM	325	0.976621	0.964117	0.968947	0.93526	0.944849	0.960472
SVM	330	0.976461	0.962403	0.967834	0.933012	0.942358	0.959107
SVM	335	0.976141	0.962806	0.967957	0.933238	0.942923	0.959245
SVM	340	0.977582	0.962	0.968019	0.933462	0.941839	0.959378
SVM	345	0.976621	0.961294	0.967215	0.931783	0.940768	0.95836
SVM	350	0.976301	0.960185	0.966411	0.93015	0.939156	0.957368
SVM	355	0.976301	0.961597	0.967277	0.931884	0.941186	0.958422
SVM	360	0.975821	0.960992	0.96672	0.930734	0.940287	0.957724
SVM	365	0.9755	0.962907	0.967772	0.932822	0.943034	0.958993
SVM	370	0.976621	0.962	0.967648	0.932651	0.941785	0.958887
SVM	375	0.976461	0.962201	0.96771	0.932763	0.942067	0.958956
SVM	380	0.976141	0.961697	0.967277	0.931873	0.941322	0.958415
SVM	385	0.976942	0.960589	0.966906	0.931187	0.939772	0.957996
SVM	390	0.975661	0.959984	0.96604	0.929361	0.938829	0.95689
SVM	395	0.97534	0.960689	0.966349	0.929957	0.939824	0.957253
SVM	400	0.976781	0.962101	0.967772	0.93291	0.941939	0.959044
SVM	405	0.975821	0.961395	0.966968	0.93123	0.940868	0.958025
SVM	410	0.976621	0.960589	0.966782	0.930916	0.939753	0.957833
SVM	415	0.975821	0.960185	0.966225	0.929744	0.939128	0.957123
SVM	420	0.975661	0.960286	0.966225	0.929732	0.939263	0.957116
SVM	425	0.9747	0.961294	0.966473	0.930159	0.940658	0.957377
SVM	430	0.97454	0.962	0.966844	0.930893	0.941668	0.957822
SVM	435	0.976461	0.961496	0.967277	0.931895	0.941049	0.958428
SVM	440	0.976942	0.962	0.967772	0.932921	0.941803	0.959051
SVM	445	0.976781	0.962302	0.967896	0.933158	0.94223	0.959195
SVM	450	0.976301	0.963008	0.968143	0.933622	0.943224	0.959478
SVM	455	0.977582	0.961597	0.967772	0.932966	0.941258	0.959076
SVM	460	0.976461	0.963008	0.968205	0.933757	0.943233	0.959559
SVM	465	0.976621	0.962907	0.968205	0.933768	0.943096	0.959566
SVM	470	0.976461	0.961597	0.967339	0.932019	0.941195	0.958504
SVM	475	0.975661	0.962	0.967277	0.931839	0.941731	0.958396
SVM	480	0.976141	0.961597	0.967215	0.931749	0.941176	0.95834
SVM	485	0.976301	0.962504	0.967834	0.933001	0.942495	0.9591
SVM	490	0.977262	0.961395	0.967524	0.932448	0.94095	0.958762
SVM	495	0.977102	0.961798	0.96771	0.932808	0.941521	0.958982
SVM	500	0.977902	0.961597	0.967896	0.933237	0.941276	0.95924
SVM	505	0.976942	0.962201	0.967896	0.933169	0.942094	0.959201
SVM	510	0.97518	0.962907	0.967648	0.932552	0.943016	0.958829
SVM	515	0.97518	0.961597	0.966844	0.930937	0.941122	0.957848
SVM	520	0.974219	0.960286	0.965669	0.928514	0.939179	0.956378
SVM	525	0.972778	0.959883	0.964865	0.9268	0.938514	0.955339
SVM	530	0.97502	0.961093	0.966473	0.930182	0.940386	0.95739
SVM	535	0.974059	0.960891	0.965978	0.929122	0.94004	0.956747
SVM	540	0.974219	0.962	0.96672	0.930623	0.94165	0.957658
SVM	545	0.973579	0.962302	0.966658	0.930456	0.942051	0.957556
SVM	550	0.973899	0.960689	0.965792	0.928739	0.93974	0.956515
SVM	555	0.973899	0.963411	0.967463	0.932095	0.943677	0.95855
SVM	560	0.973579	0.962201	0.966597	0.930331	0.941905	0.95748
SVM	565	0.9747	0.963209	0.967648	0.932521	0.943428	0.958809
SVM	570	0.97518	0.961899	0.96703	0.93131	0.941558	0.958074
SVM	575	0.97518	0.962101	0.967153	0.931558	0.94185	0.958225
SVM	580	0.973899	0.961193	0.966102	0.929359	0.940467	0.956891
SVM	585	0.973739	0.961395	0.966164	0.929472	0.940749	0.95696
SVM	590	0.973259	0.960185	0.965236	0.927578	0.938977	0.955811
SVM	595	0.973419	0.960689	0.965607	0.928333	0.939712	0.956269
SVM	600	0.973739	0.960185	0.965421	0.927984	0.939006	0.956057
SVM	605	0.973579	0.960689	0.965669	0.928468	0.939722	0.956351
SVM	610	0.973259	0.959379	0.964741	0.926587	0.937818	0.95521
SVM	615	0.973259	0.961496	0.96604	0.929191	0.940867	0.956789
SVM	620	0.973259	0.961193	0.965854	0.928819	0.94043	0.956563
SVM	625	0.973579	0.96079	0.965731	0.928592	0.939867	0.956426
SVM	630	0.97438	0.961597	0.966535	0.930261	0.941076	0.957438
SVM	635	0.973739	0.962302	0.96672	0.930591	0.94206	0.957638
SVM	640	0.974059	0.960891	0.965978	0.929122	0.94004	0.956747
SVM	645	0.973098	0.959782	0.964926	0.926947	0.938388	0.955428
SVM	650	0.973259	0.960085	0.965174	0.927454	0.938832	0.955736
SVM	655	0.97486	0.960689	0.966164	0.929551	0.939796	0.957007
SVM	660	0.973259	0.960891	0.965669	0.928446	0.939994	0.956337
SVM	665	0.97438	0.961193	0.966287	0.929765	0.940495	0.957137
SVM	670	0.97502	0.960589	0.966164	0.929562	0.93966	0.957014
SVM	675	0.972938	0.961899	0.966164	0.929418	0.941432	0.956926
SVM	680	0.972938	0.962605	0.966597	0.930289	0.942454	0.957454
SVM	685	0.973579	0.963915	0.967648	0.932449	0.944393	0.958764
SVM	690	0.97438	0.962302	0.966968	0.931131	0.942096	0.957966
SVM	695	0.97454	0.961093	0.966287	0.929776	0.940358	0.957144
SVM	700	0.974059	0.964117	0.967957	0.933103	0.944712	0.959161
SVM	705	0.97454	0.963613	0.967834	0.932884	0.944005	0.959029
SVM	710	0.97438	0.962705	0.967215	0.931629	0.94268	0.958268
SVM	715	0.973098	0.962705	0.96672	0.930549	0.942609	0.957611
SVM	720	0.972138	0.962504	0.966225	0.92949	0.942263	0.956967
SVM	725	0.973259	0.962504	0.966658	0.930435	0.942326	0.957542
SVM	730	0.972778	0.963613	0.967153	0.931401	0.943909	0.958126
SVM	735	0.972298	0.962907	0.966535	0.930123	0.942857	0.957351
SVM	740	0.973259	0.963915	0.967524	0.932179	0.944375	0.958599
SVM	745	0.973419	0.963915	0.967586	0.932314	0.944384	0.958682
SVM	750	0.973098	0.963814	0.967401	0.93192	0.94422	0.958442
SVM	755	0.972618	0.963713	0.967153	0.931391	0.944047	0.95812
SVM	760	0.972618	0.964016	0.967339	0.931765	0.944488	0.958346
SVM	765	0.973259	0.964117	0.967648	0.932429	0.944669	0.958751
SVM	770	0.973259	0.96452	0.967896	0.932929	0.945257	0.959053
SVM	775	0.973899	0.964117	0.967896	0.932968	0.944703	0.959079
SVM	780	0.972938	0.963209	0.966968	0.931037	0.943332	0.957906
SVM	785	0.972138	0.963713	0.966968	0.930987	0.944021	0.957873
SVM	790	0.972138	0.962605	0.966287	0.929615	0.942409	0.957043
SVM	795	0.972778	0.962	0.966164	0.929408	0.941569	0.956919
SVM	800	0.971978	0.961899	0.965792	0.928608	0.941377	0.956433
SVM	805	0.972298	0.962504	0.966287	0.929625	0.942272	0.957049
SVM	810	0.972938	0.963209	0.966968	0.931037	0.943332	0.957906
SVM	815	0.973098	0.963814	0.967401	0.93192	0.94422	0.958442
SVM	820	0.972298	0.962504	0.966287	0.929625	0.942272	0.957049
SVM	825	0.972618	0.962605	0.966473	0.930019	0.942436	0.957289
SVM	830	0.971817	0.962504	0.966102	0.92922	0.942245	0.956803
SVM	835	0.973579	0.961798	0.966349	0.929834	0.941322	0.957179
SVM	840	0.973259	0.961193	0.965854	0.928819	0.94043	0.956563
SVM	845	0.971978	0.96079	0.965112	0.92724	0.939774	0.955605
SVM	850	0.971497	0.961798	0.965545	0.928079	0.941204	0.956111
SVM	855	0.971017	0.962403	0.965731	0.928421	0.942054	0.956316
SVM	860	0.971017	0.962302	0.965669	0.928297	0.941907	0.956241
SVM	865	0.971337	0.962201	0.965731	0.928442	0.941779	0.95633
SVM	870	0.971497	0.961899	0.965607	0.928203	0.94135	0.956186
SVM	875	0.971337	0.961395	0.965236	0.927446	0.940611	0.955727
SVM	880	0.972618	0.961597	0.965854	0.928775	0.940976	0.956535
SVM	885	0.971337	0.961798	0.965483	0.927944	0.941195	0.956028
SVM	890	0.972298	0.961899	0.965916	0.928878	0.941395	0.956597
SVM	895	0.972458	0.962605	0.966411	0.929885	0.942427	0.957207
SVM	900	0.971978	0.961496	0.965545	0.92811	0.940794	0.956131
SVM	905	0.972298	0.960488	0.96505	0.927138	0.939356	0.955543
SVM	910	0.971657	0.960589	0.964865	0.926722	0.939464	0.95529
SVM	915	0.970857	0.960488	0.964493	0.925922	0.939272	0.954803
SVM	920	0.971177	0.960992	0.964926	0.926813	0.940019	0.955344
SVM	925	0.971657	0.96079	0.964988	0.92697	0.939755	0.95544
SVM	930	0.971017	0.96079	0.964741	0.92643	0.939718	0.955111
SVM	935	0.970216	0.961395	0.964803	0.926501	0.940546	0.955151
SVM	940	0.971337	0.961294	0.965174	0.927321	0.940465	0.955652
SVM	945	0.970697	0.959681	0.963937	0.924793	0.9381	0.95412
SVM	950	0.971337	0.959883	0.964308	0.925582	0.938428	0.954599
SVM	955	0.971978	0.959278	0.964184	0.92538	0.937597	0.954478
SVM	960	0.971817	0.960992	0.965174	0.927354	0.940056	0.955673
SVM	965	0.971497	0.960992	0.96505	0.927084	0.940037	0.955508
SVM	970	0.971657	0.960891	0.96505	0.927094	0.939901	0.955515
SVM	975	0.971657	0.959581	0.964246	0.925481	0.938012	0.954538
SVM	980	0.971497	0.959077	0.963875	0.924726	0.937278	0.954081
SVM	985	0.971337	0.959178	0.963875	0.924714	0.937413	0.954074
SVM	990	0.969576	0.959278	0.963256	0.92335	0.937452	0.953243
SVM	995	0.971177	0.958472	0.96338	0.923712	0.93639	0.953466
SVM	1000	0.969896	0.95827	0.962761	0.922381	0.936022	0.952658
