# Supplementary material for: Machine Learning-Based Identification of Candidate Serum miRNA Features for Pan-Cancer and Cancer Type Classification
Source: Life (Basel). 2026 May 20;16(5):850. doi: 10.3390/life16050850 (PMC13208496; doi:10.3390/life16050850)
Supplement: Supplementary file 1 [file life-16-00850-s001.zip › life-4232501-supplementary/Table S4.xlsx]

## Sheet: LASSO
Classification algorithm	Number of features	ACC	MCC	Macro F1	Weighted F1
DT	5	0.4683	0.414541	0.499304	0.458033
DT	10	0.553271	0.506584	0.589989	0.547312
DT	15	0.591573	0.54759	0.619968	0.588886
DT	20	0.615261	0.574359	0.641721	0.612082
DT	25	0.614555	0.573019	0.636798	0.611678
DT	30	0.619192	0.578715	0.638853	0.617075
DT	35	0.609314	0.567842	0.632483	0.607404
DT	40	0.610221	0.569087	0.632844	0.608723
DT	45	0.608406	0.566822	0.633146	0.604858
DT	50	0.609818	0.568303	0.632745	0.608438
DT	55	0.609414	0.568159	0.628328	0.607661
DT	60	0.608306	0.566885	0.631325	0.605978
DT	65	0.619494	0.579014	0.640929	0.618299
DT	70	0.612136	0.571455	0.634901	0.610512
DT	75	0.604576	0.562702	0.625373	0.603887
DT	80	0.609112	0.568308	0.630085	0.607637
DT	85	0.617982	0.577166	0.635689	0.617053
DT	90	0.618688	0.577545	0.64222	0.617096
DT	95	0.622619	0.581853	0.640041	0.621908
DT	100	0.616168	0.575366	0.636658	0.613978
DT	105	0.616369	0.575037	0.634853	0.615003
DT	110	0.620704	0.580021	0.636524	0.620419
DT	115	0.622921	0.58278	0.636628	0.622206
DT	120	0.6203	0.580058	0.638626	0.618867
DT	125	0.61647	0.575185	0.635612	0.615034
DT	130	0.615563	0.574672	0.633468	0.614677
DT	135	0.615865	0.574632	0.635515	0.614605
DT	140	0.622417	0.58183	0.639844	0.62083
DT	145	0.614656	0.573426	0.63666	0.613355
DT	150	0.613849	0.572848	0.63237	0.613445
DT	155	0.606693	0.564645	0.627276	0.604605
DT	160	0.605383	0.562895	0.626184	0.605197
DT	165	0.615261	0.574038	0.63674	0.613619
DT	170	0.615966	0.574649	0.638551	0.614384
DT	175	0.620905	0.580537	0.642858	0.619527
DT	180	0.608205	0.56667	0.628675	0.606342
DT	185	0.61899	0.578198	0.638123	0.617728
DT	190	0.608608	0.566303	0.625025	0.608592
DT	195	0.612741	0.571194	0.632911	0.612224
DT	200	0.603971	0.561836	0.625025	0.603113
DT	205	0.622014	0.581639	0.644672	0.620418
DT	210	0.615664	0.574579	0.636168	0.614377
DT	215	0.623929	0.583803	0.64292	0.621932
DT	220	0.61143	0.570131	0.629893	0.610704
DT	225	0.607499	0.564937	0.626549	0.606717
DT	230	0.608205	0.566263	0.624919	0.60704
DT	235	0.60629	0.563822	0.6265	0.604758
DT	240	0.618587	0.57764	0.637459	0.616897
DT	245	0.610926	0.569113	0.631714	0.608888
DT	250	0.614454	0.573042	0.633961	0.613596
DT	255	0.611229	0.569734	0.632483	0.609937
DT	260	0.602157	0.559615	0.625199	0.601403
DT	265	0.605584	0.563425	0.628173	0.603822
DT	270	0.609112	0.567282	0.62802	0.608094
DT	275	0.612035	0.570749	0.631395	0.61045
DT	280	0.614152	0.572693	0.63383	0.612388
DT	285	0.605483	0.563617	0.623768	0.60409
DT	290	0.608104	0.566046	0.625926	0.607839
DT	295	0.61395	0.573064	0.630366	0.613196
DT	300	0.60639	0.564423	0.626708	0.605102
DT	305	0.615462	0.574067	0.634222	0.614568
DT	310	0.601955	0.559284	0.62665	0.600006
DT	315	0.61012	0.568108	0.63218	0.608756
DT	320	0.612539	0.570865	0.637213	0.611198
DT	325	0.605786	0.563349	0.631457	0.603988
DT	330	0.610523	0.568484	0.634038	0.609116
DT	335	0.60891	0.567034	0.627065	0.607913
DT	340	0.597722	0.554842	0.620766	0.595686
DT	345	0.603971	0.561576	0.624128	0.602862
DT	350	0.607398	0.56523	0.625179	0.606475
DT	355	0.602258	0.559815	0.621551	0.600977
DT	360	0.609011	0.566674	0.63177	0.608913
DT	365	0.607096	0.564631	0.627496	0.605569
DT	370	0.59994	0.557514	0.623238	0.599037
DT	375	0.608507	0.566271	0.627282	0.607596
DT	380	0.600444	0.557818	0.625827	0.59836
DT	385	0.603871	0.560994	0.629661	0.601046
DT	390	0.606592	0.564097	0.630195	0.604846
DT	395	0.602157	0.559919	0.625404	0.601736
DT	400	0.606592	0.56518	0.624875	0.605691
DT	405	0.607096	0.565068	0.628999	0.605981
DT	410	0.612539	0.570668	0.631771	0.611241
DT	415	0.601451	0.558892	0.625117	0.599958
DT	420	0.604778	0.562403	0.627434	0.603881
DT	425	0.598831	0.555979	0.621482	0.598202
DT	430	0.612841	0.571551	0.632432	0.612261
DT	435	0.614253	0.573248	0.635473	0.613086
DT	440	0.60256	0.559911	0.624018	0.601145
DT	445	0.601855	0.55944	0.626147	0.599846
DT	450	0.611934	0.570325	0.629363	0.611369
DT	455	0.603165	0.560581	0.625413	0.601921
DT	460	0.591573	0.548621	0.61411	0.590171
DT	465	0.599839	0.557285	0.622062	0.598418
DT	470	0.60377	0.561556	0.629001	0.602378
DT	475	0.604677	0.562305	0.630901	0.602015
DT	480	0.597621	0.554947	0.621029	0.596922
DT	485	0.603568	0.560908	0.627649	0.602243
DT	490	0.601855	0.559206	0.625434	0.600246
DT	495	0.599839	0.556914	0.622212	0.598124
DT	500	0.598831	0.5557	0.622317	0.597354
DT	505	0.603367	0.560959	0.630131	0.601605
DT	510	0.596916	0.554222	0.62116	0.594837
DT	515	0.596916	0.554075	0.619714	0.595257
DT	520	0.604576	0.562215	0.626475	0.60364
DT	525	0.603266	0.56087	0.629996	0.601513
DT	530	0.60256	0.560316	0.62394	0.601735
DT	535	0.603467	0.561721	0.624843	0.602217
DT	540	0.60639	0.564724	0.628767	0.604936
DT	545	0.606189	0.564293	0.629196	0.604679
DT	550	0.603165	0.56083	0.62528	0.600901
DT	555	0.60125	0.559391	0.62598	0.599372
DT	560	0.600343	0.557852	0.626028	0.598836
DT	565	0.595706	0.552312	0.623853	0.594417
DT	570	0.605383	0.563401	0.627497	0.604347
DT	575	0.604375	0.562198	0.628487	0.603286
DT	580	0.604375	0.562194	0.628384	0.603148
DT	585	0.599637	0.55697	0.623668	0.597808
DT	590	0.601653	0.559359	0.62345	0.600518
DT	595	0.605181	0.56336	0.62741	0.6048
DT	600	0.605786	0.563412	0.624908	0.603493
DT	605	0.595101	0.551833	0.614438	0.593717
DT	610	0.600242	0.557838	0.62739	0.597894
DT	615	0.59752	0.554777	0.621056	0.595898
DT	620	0.597218	0.553871	0.619139	0.595381
DT	625	0.604375	0.562577	0.627547	0.60311
DT	630	0.601451	0.559076	0.627008	0.601276
DT	635	0.600746	0.558581	0.624101	0.599183
DT	640	0.595504	0.552216	0.619634	0.594778
DT	645	0.590465	0.546767	0.615801	0.588861
DT	650	0.590767	0.547666	0.618753	0.589061
DT	655	0.597319	0.554697	0.620453	0.595698
DT	660	0.602459	0.56039	0.623912	0.60164
DT	665	0.603669	0.561633	0.628247	0.602221
DT	670	0.60256	0.560684	0.624182	0.600818
DT	675	0.604778	0.562669	0.62818	0.604118
DT	680	0.604778	0.562867	0.625873	0.603734
DT	685	0.598932	0.556017	0.622457	0.596775
DT	690	0.593489	0.550761	0.615969	0.592349
DT	695	0.598932	0.556431	0.622659	0.598484
DT	700	0.601351	0.559185	0.627508	0.599752
DT	705	0.600847	0.558617	0.623875	0.599293
DT	710	0.604677	0.562827	0.627304	0.60405
DT	715	0.599032	0.556387	0.621894	0.597416
DT	720	0.607701	0.565953	0.632483	0.606261
DT	725	0.605987	0.564461	0.6276	0.604365
DT	730	0.59742	0.55527	0.619227	0.5953
DT	735	0.594698	0.551495	0.617389	0.593502
DT	740	0.606088	0.563861	0.629591	0.60481
DT	745	0.596109	0.553092	0.616981	0.594285
DT	750	0.598327	0.555743	0.623049	0.596
DT	755	0.601955	0.559907	0.629533	0.598848
DT	760	0.600847	0.558371	0.623091	0.598884
DT	765	0.595303	0.552184	0.617585	0.593008
DT	770	0.602661	0.560535	0.629289	0.599843
DT	775	0.598629	0.556023	0.622891	0.597637
DT	780	0.603165	0.560598	0.627089	0.601459
DT	785	0.599738	0.556738	0.623238	0.59886
DT	790	0.603669	0.561003	0.624041	0.602802
DT	795	0.596109	0.553103	0.623537	0.593551
DT	800	0.589961	0.546441	0.614341	0.587532
DT	805	0.5949	0.551982	0.616712	0.594445
DT	810	0.590666	0.547714	0.616013	0.588572
DT	815	0.597823	0.555272	0.623462	0.596702
DT	820	0.609515	0.567732	0.631266	0.609389
DT	825	0.599032	0.556157	0.624898	0.597787
DT	830	0.599839	0.55721	0.626798	0.597508
DT	835	0.597117	0.554091	0.623916	0.595919
DT	840	0.593085	0.54968	0.615401	0.5918
DT	845	0.599436	0.557109	0.621948	0.598502
DT	850	0.596916	0.55342	0.62023	0.594862
DT	855	0.603367	0.561076	0.630939	0.601406
DT	860	0.6076	0.565682	0.627036	0.606739
DT	865	0.602963	0.560743	0.625243	0.601357
DT	870	0.604072	0.561637	0.623798	0.602634
DT	875	0.604979	0.562986	0.623016	0.603208
DT	880	0.609011	0.567214	0.628857	0.608059
DT	885	0.609515	0.568021	0.628915	0.608538
DT	890	0.603367	0.560906	0.623084	0.603072
DT	895	0.613648	0.57249	0.633239	0.612747
DT	900	0.609112	0.567514	0.626485	0.607192
DT	905	0.604778	0.562861	0.623593	0.604188
DT	910	0.609414	0.568025	0.626181	0.608666
DT	915	0.611632	0.570139	0.629631	0.61061
DT	920	0.621006	0.580698	0.637405	0.620161
DT	925	0.612741	0.571226	0.630448	0.611354
DT	930	0.613144	0.571965	0.633594	0.611594
DT	935	0.610624	0.569528	0.630578	0.608928
DT	940	0.613547	0.57293	0.632736	0.611234
DT	945	0.614253	0.572824	0.63315	0.613576
DT	950	0.6076	0.566193	0.628681	0.605634
DT	955	0.61395	0.572975	0.636383	0.612209
DT	960	0.609314	0.567768	0.626301	0.607831
DT	965	0.61264	0.570954	0.632351	0.611432
DT	970	0.61133	0.569402	0.634429	0.609208
DT	975	0.611632	0.570485	0.630868	0.609727
DT	980	0.6076	0.565841	0.629256	0.606696
DT	985	0.604274	0.561636	0.626976	0.603089
DT	990	0.607701	0.56594	0.625732	0.606571
DT	995	0.610221	0.568841	0.63085	0.60879
DT	1000	0.618688	0.577911	0.637855	0.618074
KNN	5	0.623828	0.588067	0.681763	0.603696
KNN	10	0.713033	0.684541	0.771338	0.700496
KNN	15	0.772402	0.748979	0.820583	0.76474
KNN	20	0.783994	0.761536	0.830933	0.77675
KNN	25	0.793065	0.772047	0.833542	0.787128
KNN	30	0.758089	0.734572	0.804985	0.748611
KNN	35	0.722306	0.696106	0.772562	0.709469
KNN	40	0.706784	0.680101	0.758679	0.690494
KNN	45	0.694789	0.667527	0.749116	0.67758
KNN	50	0.686624	0.659252	0.740203	0.667761
KNN	55	0.671001	0.643002	0.729051	0.649274
KNN	60	0.661123	0.631903	0.721698	0.638726
KNN	65	0.6582	0.629641	0.717797	0.633324
KNN	70	0.646306	0.617622	0.704828	0.620226
KNN	75	0.643484	0.615728	0.700063	0.615679
KNN	80	0.645802	0.619129	0.699588	0.617516
KNN	85	0.643584	0.617116	0.696252	0.615436
KNN	90	0.656385	0.63074	0.706664	0.630863
KNN	95	0.646003	0.621037	0.695589	0.618916
KNN	100	0.635521	0.610486	0.686509	0.606354
KNN	105	0.630279	0.605165	0.679956	0.600547
KNN	110	0.629574	0.605135	0.679614	0.59783
KNN	115	0.632295	0.608535	0.681633	0.599391
KNN	120	0.629473	0.605785	0.678877	0.597287
KNN	125	0.627457	0.603876	0.675238	0.595574
KNN	130	0.622417	0.599737	0.670094	0.586805
KNN	135	0.62403	0.601956	0.669657	0.588385
KNN	140	0.614152	0.592916	0.660613	0.577338
KNN	145	0.609011	0.587685	0.656582	0.570611
KNN	150	0.615261	0.594652	0.660459	0.578474
KNN	155	0.611632	0.591192	0.656843	0.57441
KNN	160	0.611531	0.591666	0.658585	0.574005
KNN	165	0.609717	0.591161	0.653251	0.569162
KNN	170	0.606794	0.588634	0.650357	0.566233
KNN	175	0.600645	0.582773	0.643531	0.55691
KNN	180	0.599637	0.581692	0.642886	0.555039
KNN	185	0.602762	0.585837	0.64662	0.558254
KNN	190	0.595807	0.578764	0.638724	0.55108
KNN	195	0.587642	0.571202	0.63116	0.54192
KNN	200	0.593791	0.577993	0.635676	0.545827
KNN	205	0.590767	0.574867	0.63284	0.539608
KNN	210	0.586332	0.570572	0.628946	0.536637
KNN	215	0.5949	0.579025	0.636799	0.544835
KNN	220	0.592481	0.576013	0.635692	0.538606
KNN	225	0.592682	0.577044	0.632967	0.539646
KNN	230	0.586937	0.571814	0.629402	0.53413
KNN	235	0.585626	0.570039	0.625794	0.529423
KNN	240	0.587038	0.571569	0.626683	0.53159
KNN	245	0.582804	0.568386	0.62367	0.526391
KNN	250	0.584921	0.571767	0.626727	0.530219
KNN	255	0.582703	0.567399	0.624408	0.523332
KNN	260	0.579579	0.565594	0.621391	0.523963
KNN	265	0.57716	0.562676	0.616801	0.519103
KNN	270	0.582199	0.567842	0.623002	0.524181
KNN	275	0.577563	0.563366	0.618092	0.517694
KNN	280	0.584014	0.569822	0.622701	0.527952
KNN	285	0.572725	0.559169	0.613657	0.510151
KNN	290	0.576454	0.562511	0.616408	0.516655
KNN	295	0.577059	0.56316	0.617436	0.518169
KNN	300	0.579276	0.563951	0.620391	0.520099
KNN	305	0.578571	0.563919	0.618487	0.518182
KNN	310	0.574539	0.56124	0.613392	0.51396
KNN	315	0.576051	0.562175	0.615024	0.513501
KNN	320	0.577361	0.562833	0.616138	0.514494
KNN	325	0.575446	0.560559	0.614237	0.514952
KNN	330	0.579579	0.565485	0.618674	0.519248
KNN	335	0.576353	0.562582	0.61476	0.510548
KNN	340	0.576555	0.561332	0.615568	0.514108
KNN	345	0.575345	0.561088	0.614184	0.513469
KNN	350	0.5696	0.556365	0.609191	0.506114
KNN	355	0.570406	0.556727	0.609647	0.50783
KNN	360	0.57091	0.556911	0.611187	0.509314
KNN	365	0.575547	0.561487	0.618239	0.515365
KNN	370	0.571616	0.557396	0.614405	0.509376
KNN	375	0.574035	0.559581	0.615722	0.509996
KNN	380	0.573128	0.559938	0.61421	0.512806
KNN	385	0.575043	0.560939	0.615638	0.51337
KNN	390	0.568189	0.55464	0.608709	0.506757
KNN	395	0.572321	0.559092	0.610309	0.51013
KNN	400	0.573934	0.559383	0.614039	0.512323
KNN	405	0.569398	0.555172	0.612979	0.508889
KNN	410	0.571918	0.558595	0.613511	0.512692
KNN	415	0.57343	0.560127	0.614324	0.514835
KNN	420	0.572221	0.558534	0.612453	0.510183
KNN	425	0.57726	0.563403	0.616357	0.515151
KNN	430	0.570709	0.556222	0.615565	0.508227
KNN	435	0.5696	0.556324	0.608354	0.504595
KNN	440	0.566576	0.553348	0.607853	0.5008
KNN	445	0.568793	0.556131	0.609087	0.50553
KNN	450	0.573531	0.559304	0.614331	0.511858
KNN	455	0.567382	0.554072	0.606902	0.501791
KNN	460	0.572825	0.558548	0.613425	0.510069
KNN	465	0.569297	0.556036	0.609709	0.506981
KNN	470	0.569096	0.555607	0.610123	0.50485
KNN	475	0.570608	0.556429	0.610816	0.504102
KNN	480	0.566576	0.553456	0.606293	0.502112
KNN	485	0.570003	0.555628	0.610211	0.506882
KNN	490	0.569499	0.555175	0.609569	0.507961
KNN	495	0.576958	0.562522	0.615938	0.511953
KNN	500	0.572926	0.558208	0.61282	0.510138
KNN	505	0.567786	0.554701	0.609862	0.504416
KNN	510	0.568693	0.555741	0.607555	0.504766
KNN	515	0.570305	0.556342	0.61215	0.508706
KNN	520	0.564056	0.551383	0.604173	0.498974
KNN	525	0.563955	0.551081	0.604962	0.49885
KNN	530	0.570305	0.5569	0.60782	0.50299
KNN	535	0.565568	0.552361	0.607283	0.50324
KNN	540	0.566374	0.552294	0.609085	0.504532
KNN	545	0.565467	0.553384	0.605791	0.500947
KNN	550	0.569297	0.555531	0.608305	0.501299
KNN	555	0.565669	0.551232	0.607411	0.500042
KNN	560	0.567282	0.554194	0.607057	0.50261
KNN	565	0.565165	0.550978	0.604721	0.497758
KNN	570	0.570507	0.55722	0.610688	0.509833
KNN	575	0.567483	0.55393	0.607158	0.502348
KNN	580	0.569398	0.555318	0.608444	0.507458
KNN	585	0.567584	0.55437	0.606059	0.501697
KNN	590	0.56839	0.55296	0.60961	0.50402
KNN	595	0.566979	0.553123	0.606908	0.499065
KNN	600	0.572926	0.557913	0.612508	0.507391
KNN	605	0.566274	0.552076	0.606341	0.500939
KNN	610	0.572019	0.557363	0.611253	0.506409
KNN	615	0.57474	0.560836	0.614999	0.510282
KNN	620	0.569499	0.555514	0.609326	0.506727
KNN	625	0.569398	0.555812	0.60882	0.505827
KNN	630	0.568592	0.554759	0.609011	0.503129
KNN	635	0.562443	0.549204	0.602042	0.498202
KNN	640	0.565669	0.553343	0.605394	0.501354
KNN	645	0.572926	0.558334	0.611946	0.507735
KNN	650	0.565266	0.551996	0.606202	0.498488
KNN	655	0.566878	0.553042	0.60528	0.498087
KNN	660	0.568088	0.553578	0.608106	0.504578
KNN	665	0.568491	0.554539	0.609767	0.50421
KNN	670	0.567886	0.554333	0.607239	0.501998
KNN	675	0.568592	0.555188	0.611922	0.506095
KNN	680	0.57595	0.561673	0.613892	0.509558
KNN	685	0.560125	0.545935	0.60428	0.491172
KNN	690	0.571414	0.557764	0.610052	0.505668
KNN	695	0.57091	0.555178	0.61312	0.507063
KNN	700	0.572221	0.558329	0.613871	0.509847
KNN	705	0.567786	0.554238	0.60927	0.505394
KNN	710	0.566979	0.552827	0.607184	0.498742
KNN	715	0.576353	0.561071	0.61982	0.512086
KNN	720	0.569398	0.555351	0.611554	0.507426
KNN	725	0.578067	0.564102	0.617934	0.512533
KNN	730	0.573632	0.5587	0.615792	0.510286
KNN	735	0.571515	0.557872	0.61385	0.506049
KNN	740	0.573329	0.55926	0.612114	0.505066
KNN	745	0.570608	0.556009	0.613706	0.503491
KNN	750	0.564762	0.550505	0.605214	0.494742
KNN	755	0.57464	0.560485	0.616471	0.511227
KNN	760	0.572321	0.558428	0.61235	0.506094
KNN	765	0.570809	0.557343	0.611794	0.506246
KNN	770	0.567584	0.553573	0.610549	0.500187
KNN	775	0.566475	0.552422	0.604954	0.500368
KNN	780	0.571414	0.556433	0.615319	0.505226
KNN	785	0.571817	0.557016	0.609821	0.505219
KNN	790	0.573833	0.5585	0.613866	0.507628
KNN	795	0.577059	0.562553	0.618256	0.512107
KNN	800	0.572926	0.558071	0.615936	0.505907
KNN	805	0.566778	0.551054	0.609366	0.497259
KNN	810	0.568592	0.554467	0.611069	0.499611
KNN	815	0.575547	0.560787	0.618513	0.511861
KNN	820	0.564862	0.55039	0.605982	0.498382
KNN	825	0.567584	0.552844	0.609743	0.497943
KNN	830	0.567987	0.553898	0.610253	0.503226
KNN	835	0.56708	0.553043	0.608953	0.500109
KNN	840	0.566677	0.55209	0.609722	0.500347
KNN	845	0.57343	0.557772	0.617379	0.508055
KNN	850	0.570406	0.556312	0.612313	0.50472
KNN	855	0.572321	0.558382	0.61431	0.503536
KNN	860	0.576252	0.561887	0.618647	0.509647
KNN	865	0.569197	0.555003	0.614365	0.505222
KNN	870	0.576857	0.56213	0.62123	0.51239
KNN	875	0.578268	0.56349	0.621656	0.511074
KNN	880	0.574438	0.560037	0.617888	0.511008
KNN	885	0.566072	0.55159	0.609065	0.501839
KNN	890	0.568088	0.553888	0.607745	0.499516
KNN	895	0.575244	0.559858	0.616819	0.511403
KNN	900	0.575043	0.560876	0.617886	0.510331
KNN	905	0.570104	0.555075	0.613982	0.504481
KNN	910	0.576152	0.561827	0.617099	0.511202
KNN	915	0.571112	0.557083	0.613441	0.503624
KNN	920	0.574539	0.560058	0.616627	0.50853
KNN	925	0.57595	0.561101	0.61815	0.51054
KNN	930	0.575849	0.56199	0.615529	0.509492
KNN	935	0.565266	0.551984	0.60672	0.497325
KNN	940	0.573329	0.557853	0.617464	0.505022
KNN	945	0.570104	0.555472	0.611176	0.500927
KNN	950	0.565064	0.550457	0.605811	0.497965
KNN	955	0.570003	0.555893	0.610893	0.501477
KNN	960	0.568894	0.554938	0.612422	0.503245
KNN	965	0.570003	0.555105	0.611326	0.501766
KNN	970	0.562141	0.54772	0.605623	0.494309
KNN	975	0.575648	0.560009	0.616336	0.505459
KNN	980	0.573531	0.558896	0.615672	0.50737
KNN	985	0.572321	0.55771	0.614904	0.506246
KNN	990	0.571616	0.556509	0.612567	0.506533
KNN	995	0.567886	0.552963	0.609905	0.499247
KNN	1000	0.574942	0.55965	0.619513	0.506399
RF	5	0.564056	0.523913	0.612745	0.537173
RF	10	0.670396	0.638411	0.725216	0.651507
RF	15	0.716158	0.688787	0.766885	0.699472
RF	20	0.734906	0.709762	0.781589	0.718155
RF	25	0.74307	0.718875	0.789929	0.726423
RF	30	0.738938	0.714092	0.783403	0.722598
RF	35	0.735712	0.710951	0.778639	0.718648
RF	40	0.734805	0.709721	0.777989	0.718156
RF	45	0.73672	0.712083	0.781793	0.719148
RF	50	0.743574	0.719682	0.786542	0.726588
RF	55	0.745993	0.722238	0.792036	0.729096
RF	60	0.740651	0.716347	0.786754	0.723345
RF	65	0.742667	0.718255	0.788498	0.726262
RF	70	0.742969	0.718873	0.788868	0.726581
RF	75	0.744078	0.71963	0.792196	0.728332
RF	80	0.74055	0.715957	0.791101	0.724937
RF	85	0.740349	0.716055	0.786149	0.724168
RF	90	0.748916	0.725094	0.797519	0.73339
RF	95	0.743977	0.71966	0.793658	0.727991
RF	100	0.751537	0.727559	0.801262	0.736899
RF	105	0.745489	0.721144	0.795445	0.729953
RF	110	0.745993	0.721615	0.796299	0.730937
RF	115	0.744179	0.719461	0.794773	0.7292
RF	120	0.750428	0.726678	0.80223	0.735971
RF	125	0.749219	0.725639	0.799848	0.733857
RF	130	0.745691	0.721558	0.796364	0.730137
RF	135	0.744481	0.71998	0.79761	0.729485
RF	140	0.746497	0.722242	0.799244	0.731868
RF	145	0.743574	0.718866	0.796128	0.729157
RF	150	0.743977	0.719318	0.797261	0.729121
RF	155	0.744683	0.720169	0.799941	0.730223
RF	160	0.745792	0.721776	0.79905	0.730886
RF	165	0.743373	0.718677	0.79965	0.728761
RF	170	0.743776	0.719155	0.797498	0.728683
RF	175	0.741256	0.716437	0.79495	0.726455
RF	180	0.743977	0.719814	0.80013	0.728505
RF	185	0.738736	0.71376	0.794203	0.723294
RF	190	0.742768	0.7181	0.798972	0.727669
RF	195	0.744985	0.720651	0.799568	0.72987
RF	200	0.743977	0.719603	0.799857	0.72846
RF	205	0.738736	0.713612	0.794596	0.723884
RF	210	0.739744	0.715001	0.795595	0.724777
RF	215	0.741861	0.717052	0.800308	0.727576
RF	220	0.74811	0.72398	0.803	0.733899
RF	225	0.743473	0.718695	0.799124	0.729633
RF	230	0.741357	0.716475	0.799623	0.727271
RF	235	0.742264	0.717261	0.798755	0.72776
RF	240	0.741357	0.716622	0.79832	0.726786
RF	245	0.741155	0.71639	0.800387	0.726522
RF	250	0.744683	0.720077	0.802473	0.72998
RF	255	0.741054	0.716241	0.799024	0.726321
RF	260	0.739442	0.714443	0.795913	0.723886
RF	265	0.742465	0.717582	0.800767	0.727484
RF	270	0.74055	0.715771	0.797442	0.725472
RF	275	0.739845	0.714784	0.798739	0.724605
RF	280	0.741558	0.716345	0.79876	0.7275
RF	285	0.739643	0.714499	0.798274	0.724713
RF	290	0.73541	0.710149	0.793502	0.719848
RF	295	0.736922	0.711774	0.795427	0.721369
RF	300	0.736317	0.710891	0.795563	0.721087
RF	305	0.734906	0.709584	0.793604	0.719524
RF	310	0.737022	0.711537	0.795514	0.722236
RF	315	0.736317	0.710922	0.795826	0.721794
RF	320	0.744481	0.719885	0.801948	0.730412
RF	325	0.741155	0.716099	0.797956	0.726808
RF	330	0.74055	0.715588	0.797815	0.725241
RF	335	0.737224	0.711834	0.796711	0.723105
RF	340	0.740147	0.714959	0.797952	0.72595
RF	345	0.739038	0.713883	0.797553	0.723911
RF	350	0.736619	0.711083	0.797181	0.721616
RF	355	0.738736	0.713446	0.797632	0.724531
RF	360	0.73168	0.705535	0.79307	0.717139
RF	365	0.737627	0.712288	0.796061	0.723587
RF	370	0.734503	0.708829	0.793142	0.720001
RF	375	0.739542	0.714386	0.796054	0.724934
RF	380	0.736922	0.711524	0.796624	0.722333
RF	385	0.737224	0.711622	0.795241	0.72257
RF	390	0.733999	0.708453	0.794066	0.718755
RF	395	0.73924	0.713878	0.798699	0.724454
RF	400	0.734906	0.709332	0.793664	0.720458
RF	405	0.738534	0.713428	0.796734	0.723829
RF	410	0.741155	0.716151	0.799995	0.72703
RF	415	0.734603	0.708931	0.795039	0.720093
RF	420	0.73793	0.712256	0.797086	0.723854
RF	425	0.740954	0.716042	0.80001	0.726241
RF	430	0.736821	0.711329	0.797176	0.722323
RF	435	0.735611	0.709887	0.796282	0.721261
RF	440	0.73803	0.712524	0.797736	0.724353
RF	445	0.743675	0.718894	0.799791	0.730052
RF	450	0.735712	0.710048	0.796296	0.721481
RF	455	0.736518	0.710635	0.798476	0.722113
RF	460	0.73168	0.705469	0.794596	0.716978
RF	465	0.737627	0.71209	0.797146	0.723347
RF	470	0.73289	0.706814	0.792532	0.718839
RF	475	0.734402	0.70865	0.796282	0.719954
RF	480	0.731781	0.70583	0.790623	0.716961
RF	485	0.734402	0.708438	0.795139	0.720355
RF	490	0.732285	0.705914	0.795668	0.718483
RF	495	0.732789	0.706876	0.79544	0.717912
RF	500	0.735511	0.709878	0.795835	0.721055
RF	505	0.736015	0.710195	0.796547	0.721935
RF	510	0.733192	0.707299	0.792753	0.718757
RF	515	0.735511	0.709884	0.796312	0.721468
RF	520	0.732688	0.706466	0.795852	0.718581
RF	525	0.737123	0.711374	0.800713	0.722995
RF	530	0.735813	0.709354	0.798213	0.723113
RF	535	0.72916	0.702751	0.792671	0.714275
RF	540	0.731277	0.704852	0.795134	0.717511
RF	545	0.733394	0.707281	0.79424	0.718973
RF	550	0.735107	0.709232	0.794199	0.72103
RF	555	0.729261	0.702966	0.791364	0.714707
RF	560	0.731983	0.706174	0.791545	0.717523
RF	565	0.735107	0.709102	0.795631	0.721474
RF	570	0.730269	0.703933	0.793755	0.715633
RF	575	0.732587	0.706318	0.795224	0.718653
RF	580	0.731579	0.705507	0.792805	0.716661
RF	585	0.729664	0.703336	0.792046	0.715069
RF	590	0.727144	0.70077	0.790942	0.712369
RF	595	0.731176	0.704716	0.793793	0.71739
RF	600	0.729866	0.703086	0.791786	0.716137
RF	605	0.727749	0.700638	0.79105	0.713774
RF	610	0.72664	0.700077	0.790932	0.712579
RF	615	0.727951	0.701439	0.790205	0.713461
RF	620	0.731176	0.704659	0.791809	0.71748
RF	625	0.735511	0.709312	0.796938	0.722357
RF	630	0.732083	0.705809	0.795179	0.718538
RF	635	0.732285	0.706129	0.794345	0.718525
RF	640	0.729261	0.702779	0.79184	0.715076
RF	645	0.728253	0.701767	0.790739	0.713807
RF	650	0.732789	0.706407	0.796088	0.719126
RF	655	0.729664	0.703219	0.79418	0.715713
RF	660	0.726338	0.699788	0.78972	0.711606
RF	665	0.733797	0.707668	0.795811	0.720242
RF	670	0.727749	0.700991	0.7908	0.713587
RF	675	0.725431	0.698612	0.789988	0.71117
RF	680	0.734099	0.707854	0.795043	0.720545
RF	685	0.732083	0.705863	0.794929	0.718233
RF	690	0.729463	0.702517	0.793787	0.716686
RF	695	0.730572	0.70375	0.796104	0.717349
RF	700	0.730168	0.703503	0.794188	0.716537
RF	705	0.732991	0.706982	0.796287	0.7191
RF	710	0.733091	0.706988	0.795778	0.719015
RF	715	0.731277	0.70475	0.795396	0.718174
RF	720	0.726439	0.699569	0.791555	0.712576
RF	725	0.727648	0.700636	0.791975	0.713711
RF	730	0.727749	0.701054	0.792583	0.714212
RF	735	0.727245	0.700551	0.790017	0.713093
RF	740	0.725632	0.698602	0.788473	0.711875
RF	745	0.735007	0.70879	0.796169	0.721455
RF	750	0.730269	0.703641	0.793016	0.716834
RF	755	0.727144	0.700349	0.789069	0.713785
RF	760	0.727548	0.700858	0.791064	0.713332
RF	765	0.731882	0.705747	0.793372	0.717917
RF	770	0.73168	0.705396	0.794686	0.717926
RF	775	0.72785	0.700984	0.792144	0.714743
RF	780	0.729866	0.702856	0.792058	0.717274
RF	785	0.727648	0.700757	0.792941	0.713803
RF	790	0.727749	0.701281	0.789796	0.713513
RF	795	0.728455	0.701463	0.792686	0.715438
RF	800	0.727447	0.700523	0.791921	0.7141
RF	805	0.725733	0.699035	0.791276	0.711399
RF	810	0.728253	0.701495	0.795918	0.714662
RF	815	0.73168	0.705194	0.794283	0.718754
RF	820	0.730269	0.703794	0.794883	0.716469
RF	825	0.721298	0.693752	0.787389	0.707869
RF	830	0.723516	0.696444	0.786446	0.709357
RF	835	0.730471	0.70413	0.794462	0.716586
RF	840	0.728052	0.701289	0.791527	0.713927
RF	845	0.722205	0.694669	0.788947	0.708413
RF	850	0.732587	0.706063	0.794363	0.71947
RF	855	0.727346	0.700237	0.791775	0.714223
RF	860	0.732487	0.706291	0.795551	0.719242
RF	865	0.737627	0.711707	0.798999	0.724778
RF	870	0.724423	0.697177	0.788244	0.710884
RF	875	0.737426	0.711435	0.797736	0.72402
RF	880	0.726338	0.699302	0.791603	0.712645
RF	885	0.732587	0.706472	0.794541	0.719046
RF	890	0.730269	0.703787	0.790332	0.716267
RF	895	0.729362	0.702781	0.794391	0.715674
RF	900	0.732386	0.70604	0.791837	0.719164
RF	905	0.726741	0.699882	0.790576	0.713502
RF	910	0.730471	0.703876	0.793379	0.717616
RF	915	0.728556	0.701942	0.791595	0.715424
RF	920	0.732184	0.705801	0.795946	0.718692
RF	925	0.728253	0.701509	0.791808	0.7147
RF	930	0.728556	0.702019	0.792189	0.714771
RF	935	0.729362	0.702418	0.792168	0.716444
RF	940	0.730672	0.703906	0.79443	0.717618
RF	945	0.733293	0.707103	0.793819	0.719954
RF	950	0.733898	0.707854	0.796103	0.720225
RF	955	0.730068	0.703818	0.792475	0.7163
RF	960	0.733091	0.706634	0.797045	0.720055
RF	965	0.733091	0.706627	0.797255	0.720767
RF	970	0.731479	0.704981	0.793593	0.718553
RF	975	0.733192	0.707257	0.794649	0.718905
RF	980	0.733797	0.707503	0.79529	0.720423
RF	985	0.734402	0.70844	0.794369	0.720798
RF	990	0.727749	0.700952	0.790093	0.714263
RF	995	0.729463	0.702883	0.791333	0.716384
RF	1000	0.728656	0.701939	0.791669	0.714715
SVM	5	0.39119	0.337366	0.371538	0.365567
SVM	10	0.561032	0.518098	0.583947	0.55168
SVM	15	0.687733	0.655586	0.720316	0.683137
SVM	20	0.735611	0.707658	0.772971	0.729707
SVM	25	0.756577	0.730843	0.794763	0.750964
SVM	30	0.746699	0.720034	0.784308	0.740947
SVM	35	0.748009	0.721478	0.788089	0.742397
SVM	40	0.760911	0.735297	0.803531	0.755334
SVM	45	0.778349	0.75455	0.820369	0.772982
SVM	50	0.780365	0.756755	0.824085	0.774355
SVM	55	0.784598	0.761465	0.828965	0.778866
SVM	60	0.788529	0.765822	0.830888	0.78303
SVM	65	0.781474	0.757937	0.825728	0.775915
SVM	70	0.774619	0.750458	0.822716	0.768263
SVM	75	0.777039	0.753021	0.826173	0.771162
SVM	80	0.784699	0.761415	0.832729	0.778684
SVM	85	0.790041	0.767323	0.836253	0.784175
SVM	90	0.79236	0.769745	0.840765	0.786597
SVM	95	0.795585	0.773403	0.843141	0.789951
SVM	100	0.791755	0.76904	0.841065	0.785938
SVM	105	0.791251	0.768484	0.840754	0.785303
SVM	110	0.790848	0.768039	0.83991	0.784835
SVM	115	0.791352	0.768535	0.840844	0.785564
SVM	120	0.795787	0.773515	0.844018	0.790006
SVM	125	0.794275	0.771914	0.842478	0.788324
SVM	130	0.796391	0.774247	0.844983	0.790758
SVM	135	0.796291	0.774125	0.847058	0.790097
SVM	140	0.797097	0.774965	0.84535	0.791611
SVM	145	0.791956	0.769344	0.84021	0.786177
SVM	150	0.795787	0.773597	0.843068	0.790309
SVM	155	0.798811	0.777041	0.845097	0.793167
SVM	160	0.79619	0.774046	0.844574	0.790326
SVM	165	0.795384	0.773069	0.845049	0.78956
SVM	170	0.794275	0.771872	0.842679	0.78857
SVM	175	0.794779	0.772506	0.843118	0.788971
SVM	180	0.793872	0.771521	0.842455	0.787932
SVM	185	0.793771	0.771366	0.840921	0.787874
SVM	190	0.796291	0.774119	0.843474	0.790536
SVM	195	0.800222	0.778332	0.847608	0.794788
SVM	200	0.795686	0.773368	0.844142	0.790086
SVM	205	0.79619	0.774098	0.844036	0.790191
SVM	210	0.795686	0.773468	0.842759	0.789805
SVM	215	0.798811	0.776797	0.845255	0.793468
SVM	220	0.799214	0.777295	0.847192	0.793519
SVM	225	0.798609	0.776655	0.846036	0.792899
SVM	230	0.796996	0.77478	0.844621	0.791693
SVM	235	0.798206	0.776206	0.845442	0.792811
SVM	240	0.79488	0.772484	0.842779	0.789415
SVM	245	0.793368	0.770834	0.842136	0.787519
SVM	250	0.79498	0.77254	0.844585	0.789209
SVM	255	0.793166	0.770503	0.842944	0.787408
SVM	260	0.792964	0.770324	0.843456	0.78715
SVM	265	0.79115	0.768309	0.841897	0.785531
SVM	270	0.790142	0.76719	0.840487	0.784578
SVM	275	0.790848	0.768041	0.840646	0.785215
SVM	280	0.790243	0.767434	0.840058	0.784399
SVM	285	0.78732	0.764115	0.83839	0.781379
SVM	290	0.789739	0.766793	0.840598	0.783851
SVM	295	0.785505	0.76204	0.838661	0.779543
SVM	300	0.785002	0.761534	0.837933	0.77892
SVM	305	0.785002	0.761522	0.837645	0.778872
SVM	310	0.784598	0.761091	0.836894	0.778623
SVM	315	0.781272	0.757347	0.834047	0.775225
SVM	320	0.784094	0.760539	0.836484	0.777978
SVM	325	0.785707	0.762323	0.8377	0.779652
SVM	330	0.782381	0.758601	0.835993	0.776337
SVM	335	0.780062	0.756088	0.83431	0.773819
SVM	340	0.780163	0.756275	0.832588	0.774151
SVM	345	0.779256	0.755216	0.833273	0.773188
SVM	350	0.778551	0.754554	0.831623	0.772321
SVM	355	0.779559	0.755488	0.833307	0.773498
SVM	360	0.779458	0.755558	0.832701	0.773161
SVM	365	0.779155	0.755202	0.832204	0.772989
SVM	370	0.778954	0.754925	0.83197	0.773002
SVM	375	0.782784	0.759136	0.834756	0.777032
SVM	380	0.780869	0.756971	0.83382	0.774966
SVM	385	0.780768	0.756874	0.833115	0.77496
SVM	390	0.782582	0.75894	0.834653	0.776617
SVM	395	0.78107	0.757183	0.835353	0.775022
SVM	400	0.781776	0.758001	0.834717	0.77572
SVM	405	0.78107	0.757218	0.834337	0.775047
SVM	410	0.782784	0.759056	0.836809	0.77671
SVM	415	0.78349	0.760012	0.835992	0.777219
SVM	420	0.782179	0.758554	0.835246	0.775869
SVM	425	0.781675	0.757828	0.836326	0.775368
SVM	430	0.78097	0.757117	0.83582	0.774819
SVM	435	0.781776	0.757982	0.836096	0.775707
SVM	440	0.77976	0.755857	0.833905	0.773461
SVM	445	0.778248	0.754007	0.833019	0.772066
SVM	450	0.780667	0.756791	0.835293	0.774222
SVM	455	0.781978	0.758157	0.83714	0.775636
SVM	460	0.775829	0.751522	0.831402	0.769017
SVM	465	0.776535	0.752091	0.832824	0.770189
SVM	470	0.775829	0.751368	0.831856	0.769334
SVM	475	0.777341	0.753065	0.831936	0.771115
SVM	480	0.777442	0.75313	0.8332	0.771241
SVM	485	0.777643	0.753396	0.83361	0.77101
SVM	490	0.777946	0.753745	0.833733	0.771438
SVM	495	0.779256	0.755247	0.834852	0.772532
SVM	500	0.776535	0.752156	0.832556	0.770075
SVM	505	0.775325	0.750879	0.830819	0.768696
SVM	510	0.775023	0.750524	0.831005	0.768436
SVM	515	0.774821	0.750328	0.830978	0.768078
SVM	520	0.776535	0.752212	0.833159	0.769715
SVM	525	0.776535	0.752152	0.832607	0.769834
SVM	530	0.777845	0.753517	0.834301	0.771328
SVM	535	0.775627	0.75106	0.832007	0.769045
SVM	540	0.776938	0.752504	0.834712	0.77028
SVM	545	0.774922	0.750253	0.832387	0.768257
SVM	550	0.773813	0.748955	0.831844	0.767236
SVM	555	0.775527	0.750946	0.834183	0.768637
SVM	560	0.775123	0.750639	0.832591	0.768318
SVM	565	0.774619	0.750034	0.831933	0.767895
SVM	570	0.776837	0.752565	0.834174	0.769889
SVM	575	0.775829	0.751402	0.833735	0.768863
SVM	580	0.775123	0.750639	0.832336	0.768084
SVM	585	0.773612	0.748993	0.8306	0.766657
SVM	590	0.772704	0.747997	0.830343	0.765653
SVM	595	0.773813	0.749156	0.831978	0.766964
SVM	600	0.77341	0.748728	0.83103	0.766735
SVM	605	0.773511	0.748785	0.830805	0.766862
SVM	610	0.774216	0.749506	0.832252	0.7675
SVM	615	0.773712	0.74909	0.831761	0.766784
SVM	620	0.773612	0.748859	0.83185	0.766912
SVM	625	0.773914	0.749257	0.831499	0.767246
SVM	630	0.776434	0.752162	0.833516	0.769389
SVM	635	0.775224	0.750756	0.833458	0.768348
SVM	640	0.77472	0.750156	0.832683	0.767836
SVM	645	0.773309	0.748674	0.831929	0.766055
SVM	650	0.77341	0.748764	0.83222	0.766315
SVM	655	0.773309	0.748703	0.831608	0.766047
SVM	660	0.775224	0.750795	0.833834	0.768068
SVM	665	0.773813	0.749303	0.832275	0.766487
SVM	670	0.771797	0.747134	0.830773	0.764371
SVM	675	0.773712	0.749026	0.832574	0.766933
SVM	680	0.773208	0.748538	0.833303	0.766022
SVM	685	0.772301	0.747556	0.832046	0.765146
SVM	690	0.774216	0.749721	0.833796	0.76704
SVM	695	0.775023	0.750655	0.834706	0.76763
SVM	700	0.778752	0.75465	0.838485	0.771683
SVM	705	0.779155	0.755132	0.83878	0.772027
SVM	710	0.777946	0.753791	0.837558	0.770784
SVM	715	0.779357	0.755239	0.838616	0.772477
SVM	720	0.779458	0.75539	0.838006	0.772627
SVM	725	0.780566	0.756716	0.837966	0.77359
SVM	730	0.780768	0.756805	0.838566	0.774133
SVM	735	0.781574	0.757705	0.839748	0.774863
SVM	740	0.783187	0.759459	0.840891	0.77662
SVM	745	0.782986	0.759157	0.841784	0.776549
SVM	750	0.783187	0.759387	0.841019	0.777037
SVM	755	0.781776	0.757892	0.839806	0.775418
SVM	760	0.780264	0.756179	0.839113	0.773856
SVM	765	0.780466	0.756346	0.839128	0.77423
SVM	770	0.777744	0.753416	0.837944	0.771111
SVM	775	0.777744	0.753517	0.837238	0.770919
SVM	780	0.779357	0.755108	0.839512	0.772789
SVM	785	0.777341	0.752869	0.837968	0.770587
SVM	790	0.776938	0.752421	0.838178	0.770193
SVM	795	0.776031	0.751356	0.838876	0.76911
SVM	800	0.778248	0.753802	0.83981	0.771548
SVM	805	0.77845	0.754051	0.839994	0.771748
SVM	810	0.776837	0.752201	0.839243	0.77024
SVM	815	0.778147	0.753641	0.840762	0.77153
SVM	820	0.776736	0.752036	0.84005	0.770054
SVM	825	0.774821	0.750006	0.838016	0.767998
SVM	830	0.774821	0.749988	0.837974	0.768064
SVM	835	0.776635	0.752013	0.838949	0.769861
SVM	840	0.776837	0.752187	0.839366	0.770085
SVM	845	0.776131	0.751409	0.838778	0.769345
SVM	850	0.778047	0.75359	0.839408	0.771373
SVM	855	0.77724	0.752718	0.838938	0.770517
SVM	860	0.779559	0.755306	0.839811	0.772931
SVM	865	0.781877	0.7578	0.842369	0.775566
SVM	870	0.78228	0.758287	0.842393	0.775944
SVM	875	0.781776	0.757683	0.842361	0.775347
SVM	880	0.781474	0.757471	0.841845	0.774878
SVM	885	0.780062	0.755905	0.840389	0.773478
SVM	890	0.781776	0.757696	0.841609	0.775417
SVM	895	0.782784	0.758958	0.842263	0.776223
SVM	900	0.781877	0.757931	0.841189	0.775426
SVM	905	0.783691	0.759819	0.843291	0.777488
SVM	910	0.78359	0.759669	0.842901	0.777456
SVM	915	0.78359	0.759707	0.843528	0.777364
SVM	920	0.785102	0.761464	0.844343	0.778825
SVM	925	0.786614	0.76313	0.845562	0.780405
SVM	930	0.786009	0.76244	0.845006	0.779916
SVM	935	0.785002	0.761394	0.844008	0.778723
SVM	940	0.785002	0.761402	0.84481	0.778573
SVM	945	0.786917	0.76352	0.846426	0.780486
SVM	950	0.786413	0.76297	0.846423	0.779827
SVM	955	0.787118	0.763731	0.846904	0.78056
SVM	960	0.78732	0.763994	0.846684	0.780874
SVM	965	0.789537	0.766402	0.848077	0.783228
SVM	970	0.78732	0.763973	0.846406	0.780841
SVM	975	0.787521	0.764215	0.846497	0.781015
SVM	980	0.786009	0.762585	0.845292	0.779406
SVM	985	0.788429	0.765173	0.847236	0.782121
SVM	990	0.785606	0.762027	0.845594	0.77915
SVM	995	0.78732	0.763921	0.846729	0.780822
SVM	1000	0.787219	0.763919	0.846713	0.780568

## Sheet: LightGBM
Classification algorithm	Number of features	ACC	MCC	Macro F1	Weighted F1
DT	5	0.531398	0.482496	0.569141	0.523148
DT	10	0.617478	0.575698	0.6478	0.612941
DT	15	0.633605	0.593555	0.656818	0.631403
DT	20	0.662433	0.62529	0.687889	0.660313
DT	25	0.672311	0.636071	0.693096	0.670574
DT	30	0.669287	0.632998	0.692877	0.667738
DT	35	0.677351	0.642005	0.699948	0.675491
DT	40	0.684508	0.650154	0.701234	0.68313
DT	45	0.684306	0.649764	0.701874	0.683455
DT	50	0.690253	0.656098	0.708801	0.688556
DT	55	0.687431	0.652955	0.710329	0.685721
DT	60	0.684306	0.649489	0.702362	0.683577
DT	65	0.685516	0.65093	0.707847	0.683822
DT	70	0.692874	0.659047	0.711058	0.69141
DT	75	0.673722	0.637952	0.695861	0.672327
DT	80	0.680375	0.645116	0.698669	0.679247
DT	85	0.689144	0.655078	0.709799	0.687804
DT	90	0.684104	0.649581	0.702144	0.683139
DT	95	0.686826	0.652357	0.709259	0.684766
DT	100	0.681181	0.646352	0.702312	0.679995
DT	105	0.676343	0.640889	0.699003	0.674932
DT	110	0.678258	0.642945	0.699939	0.676921
DT	115	0.675839	0.640375	0.697042	0.674324
DT	120	0.669993	0.633627	0.692427	0.668513
DT	125	0.669187	0.632713	0.692612	0.66766
DT	130	0.669892	0.63368	0.692154	0.668288
DT	135	0.681685	0.646508	0.701903	0.680685
DT	140	0.674932	0.639422	0.69611	0.67331
DT	145	0.675839	0.640642	0.698685	0.67349
DT	150	0.682895	0.648247	0.703383	0.681704
DT	155	0.67846	0.642914	0.700395	0.67712
DT	160	0.677754	0.64246	0.699918	0.676423
DT	165	0.678863	0.643645	0.702425	0.677207
DT	170	0.678561	0.64365	0.698286	0.677288
DT	175	0.676142	0.640554	0.696646	0.675064
DT	180	0.673924	0.637777	0.69634	0.672557
DT	185	0.669892	0.633912	0.68892	0.669042
DT	190	0.676444	0.640944	0.697613	0.674405
DT	195	0.679972	0.64499	0.70291	0.678207
DT	200	0.675335	0.639504	0.695068	0.674167
DT	205	0.677956	0.642576	0.696667	0.67727
DT	210	0.678258	0.642944	0.69933	0.67644
DT	215	0.673017	0.637447	0.692299	0.672198
DT	220	0.669388	0.633288	0.690795	0.667723
DT	225	0.669993	0.633697	0.688056	0.669003
DT	230	0.673521	0.637388	0.690999	0.671942
DT	235	0.675033	0.639457	0.695024	0.673725
DT	240	0.672009	0.636096	0.692716	0.670713
DT	245	0.676444	0.640805	0.696319	0.674575
DT	250	0.673521	0.63722	0.691208	0.672745
DT	255	0.673521	0.637617	0.692908	0.672425
DT	260	0.667977	0.631818	0.68914	0.666188
DT	265	0.672614	0.636742	0.696257	0.670865
DT	270	0.672412	0.636258	0.692899	0.670995
DT	275	0.667372	0.630754	0.687998	0.665798
DT	280	0.665457	0.628815	0.688502	0.664462
DT	285	0.674025	0.638233	0.696073	0.672875
DT	290	0.670396	0.634015	0.688974	0.668896
DT	295	0.669187	0.632871	0.690452	0.667898
DT	300	0.674126	0.638251	0.692736	0.673088
DT	305	0.668582	0.632145	0.690478	0.666732
DT	310	0.663542	0.626889	0.685033	0.661628
DT	315	0.666062	0.628912	0.686748	0.664871
DT	320	0.658905	0.621438	0.677011	0.658113
DT	325	0.667372	0.631241	0.68485	0.665916
DT	330	0.664852	0.628298	0.688333	0.662846
DT	335	0.668279	0.631837	0.689232	0.666581
DT	340	0.664348	0.627887	0.688493	0.662632
DT	345	0.657192	0.619647	0.678285	0.656311
DT	350	0.651144	0.613452	0.672584	0.649709
DT	355	0.659611	0.622258	0.678701	0.658098
DT	360	0.656587	0.618954	0.680385	0.655032
DT	365	0.659913	0.622515	0.680159	0.658323
DT	370	0.655781	0.61788	0.680721	0.653311
DT	375	0.666868	0.630606	0.685695	0.66589
DT	380	0.653664	0.615798	0.676236	0.652821
DT	385	0.652757	0.614779	0.676151	0.651323
DT	390	0.656688	0.618491	0.678163	0.655656
DT	395	0.653664	0.615677	0.674241	0.652493
DT	400	0.658502	0.62087	0.679475	0.656853
DT	405	0.66455	0.627899	0.686731	0.6632
DT	410	0.656285	0.61901	0.674849	0.655464
DT	415	0.64933	0.610997	0.670524	0.647372
DT	420	0.655579	0.618144	0.675421	0.654793
DT	425	0.664752	0.628189	0.682598	0.663669
DT	430	0.654672	0.61684	0.67822	0.652895
DT	435	0.664449	0.627713	0.685268	0.663052
DT	440	0.65437	0.616112	0.672142	0.653039
DT	445	0.660417	0.622992	0.679731	0.659704
DT	450	0.65699	0.619722	0.68065	0.655186
DT	455	0.660014	0.622895	0.681288	0.658055
DT	460	0.655579	0.618052	0.67578	0.654708
DT	465	0.65951	0.622145	0.678508	0.65812
DT	470	0.658805	0.621956	0.678323	0.657511
DT	475	0.661929	0.625003	0.6795	0.660833
DT	480	0.657696	0.62015	0.679641	0.656967
DT	485	0.661123	0.624103	0.679383	0.660648
DT	490	0.656184	0.618894	0.676912	0.655218
DT	495	0.656889	0.619468	0.676912	0.656538
DT	500	0.65195	0.614067	0.671245	0.650096
DT	505	0.653059	0.61519	0.674232	0.65115
DT	510	0.659913	0.622311	0.680898	0.658825
DT	515	0.650237	0.612596	0.669941	0.648682
DT	520	0.661929	0.624843	0.685504	0.660963
DT	525	0.657494	0.619827	0.674971	0.65711
DT	530	0.655579	0.617777	0.678793	0.65441
DT	535	0.653866	0.61613	0.672787	0.65311
DT	540	0.647415	0.608921	0.673201	0.645469
DT	545	0.649733	0.611917	0.670629	0.649232
DT	550	0.65185	0.613656	0.675051	0.650282
DT	555	0.655277	0.617702	0.681368	0.653503
DT	560	0.648624	0.610369	0.66885	0.646844
DT	565	0.652656	0.614605	0.673006	0.652146
DT	570	0.648523	0.609892	0.668329	0.646896
DT	575	0.663038	0.625929	0.681277	0.662203
DT	580	0.652253	0.614148	0.67484	0.651041
DT	585	0.65195	0.614277	0.670972	0.651636
DT	590	0.648826	0.610571	0.670721	0.647704
DT	595	0.660317	0.623407	0.682497	0.658743
DT	600	0.650136	0.611693	0.67296	0.647955
DT	605	0.655277	0.617334	0.676088	0.654019
DT	610	0.643584	0.60468	0.667997	0.642948
DT	615	0.655277	0.617826	0.675711	0.65432
DT	620	0.647112	0.608732	0.668018	0.645623
DT	625	0.65064	0.6124	0.672992	0.649476
DT	630	0.658502	0.621432	0.675461	0.658062
DT	635	0.649128	0.611151	0.671183	0.647181
DT	640	0.649027	0.610825	0.671346	0.647783
DT	645	0.661828	0.624845	0.683444	0.660691
DT	650	0.642576	0.603858	0.665255	0.641699
DT	655	0.651648	0.613643	0.674196	0.650704
DT	660	0.647415	0.608929	0.66857	0.64621
DT	665	0.642879	0.604293	0.663939	0.641591
DT	670	0.644693	0.605615	0.669958	0.643238
DT	675	0.654168	0.616034	0.674483	0.653798
DT	680	0.658301	0.620554	0.679292	0.65736
DT	685	0.649128	0.610899	0.666371	0.648796
DT	690	0.648624	0.61056	0.670825	0.647315
DT	695	0.659611	0.622561	0.679103	0.658745
DT	700	0.64177	0.602449	0.664635	0.640759
DT	705	0.653966	0.616171	0.675133	0.652998
DT	710	0.652858	0.614899	0.673275	0.651346
DT	715	0.650842	0.612515	0.670013	0.649037
DT	720	0.648423	0.610291	0.67177	0.647038
DT	725	0.650942	0.612985	0.67226	0.649074
DT	730	0.648725	0.610334	0.671355	0.647462
DT	735	0.64812	0.609842	0.6709	0.646332
DT	740	0.648019	0.609306	0.669607	0.646931
DT	745	0.640863	0.601962	0.667172	0.639215
DT	750	0.648523	0.610344	0.665954	0.647784
DT	755	0.63673	0.597034	0.659821	0.635483
DT	760	0.652354	0.614397	0.674258	0.651354
DT	765	0.643988	0.605051	0.666644	0.642815
DT	770	0.653866	0.615938	0.67279	0.652682
DT	775	0.647415	0.609423	0.671235	0.645389
DT	780	0.642173	0.603069	0.666535	0.640504
DT	785	0.652454	0.614764	0.672271	0.652104
DT	790	0.641367	0.602447	0.662055	0.63964
DT	795	0.648725	0.609898	0.670516	0.646988
DT	800	0.65437	0.616504	0.676556	0.653289
DT	805	0.640661	0.601292	0.66346	0.639004
DT	810	0.651346	0.613433	0.671409	0.649691
DT	815	0.649733	0.611765	0.67149	0.648233
DT	820	0.639048	0.599955	0.66312	0.636552
DT	825	0.638242	0.599154	0.663333	0.635669
DT	830	0.640964	0.601588	0.668574	0.639123
DT	835	0.647515	0.609169	0.671242	0.645057
DT	840	0.644693	0.605802	0.665748	0.643707
DT	845	0.644895	0.606286	0.669538	0.643781
DT	850	0.655982	0.618198	0.67842	0.655079
DT	855	0.640661	0.601762	0.660871	0.639662
DT	860	0.645802	0.607283	0.668646	0.644258
DT	865	0.649431	0.611345	0.669519	0.647852
DT	870	0.648826	0.610127	0.669362	0.648125
DT	875	0.652656	0.615365	0.671835	0.650629
DT	880	0.643685	0.605095	0.666227	0.641598
DT	885	0.64298	0.604426	0.666133	0.641828
DT	890	0.637637	0.598589	0.658567	0.636133
DT	895	0.633605	0.593636	0.658047	0.632127
DT	900	0.635218	0.595849	0.658504	0.632599
DT	905	0.635621	0.595869	0.66094	0.633433
DT	910	0.643282	0.604545	0.667244	0.64144
DT	915	0.647717	0.609157	0.672284	0.64672
DT	920	0.645903	0.607274	0.670449	0.644841
DT	925	0.643584	0.604749	0.66565	0.642346
DT	930	0.64056	0.601601	0.65785	0.639554
DT	935	0.641871	0.602825	0.665341	0.639887
DT	940	0.645701	0.607442	0.667014	0.644645
DT	945	0.636125	0.596359	0.658649	0.634355
DT	950	0.642072	0.603578	0.661915	0.640906
DT	955	0.649229	0.610892	0.669387	0.64824
DT	960	0.64177	0.602766	0.666146	0.639398
DT	965	0.636226	0.596779	0.660548	0.63415
DT	970	0.636629	0.597296	0.659042	0.634453
DT	975	0.642677	0.603874	0.663254	0.641465
DT	980	0.635722	0.596277	0.658204	0.634119
DT	985	0.641871	0.603105	0.666666	0.640729
DT	990	0.652152	0.614212	0.667421	0.651258
DT	995	0.651749	0.613968	0.677027	0.649879
DT	1000	0.650237	0.61224	0.672461	0.649194
KNN	5	0.661728	0.628209	0.723712	0.644082
KNN	10	0.762826	0.738261	0.814013	0.753698
KNN	15	0.764741	0.740812	0.811545	0.755649
KNN	20	0.783389	0.761153	0.826339	0.776332
KNN	25	0.776232	0.753084	0.822456	0.769181
KNN	30	0.777139	0.754167	0.822709	0.770028
KNN	35	0.788328	0.766339	0.833233	0.782167
KNN	40	0.780264	0.757563	0.826266	0.773666
KNN	45	0.791251	0.76999	0.834506	0.784447
KNN	50	0.788933	0.767408	0.833708	0.782276
KNN	55	0.794073	0.772927	0.83733	0.787757
KNN	60	0.799315	0.779028	0.839004	0.793084
KNN	65	0.784094	0.762611	0.827926	0.776057
KNN	70	0.784498	0.763034	0.827453	0.776802
KNN	75	0.781978	0.760459	0.824738	0.773729
KNN	80	0.77472	0.752346	0.819945	0.766807
KNN	85	0.780667	0.75945	0.823416	0.772326
KNN	90	0.779256	0.757522	0.821758	0.771687
KNN	95	0.784901	0.763662	0.826859	0.777711
KNN	100	0.775325	0.753666	0.820651	0.765818
KNN	105	0.776131	0.754536	0.820755	0.767004
KNN	110	0.770285	0.74831	0.81585	0.76142
KNN	115	0.773007	0.751705	0.816605	0.763893
KNN	120	0.77089	0.749489	0.813197	0.762124
KNN	125	0.769479	0.74821	0.810699	0.760413
KNN	130	0.774015	0.753066	0.815413	0.765649
KNN	135	0.774922	0.754114	0.816482	0.766458
KNN	140	0.773108	0.752079	0.814243	0.764824
KNN	145	0.771092	0.750101	0.810898	0.762603
KNN	150	0.777543	0.757266	0.818882	0.7689
KNN	155	0.779256	0.759059	0.819276	0.770941
KNN	160	0.781171	0.761557	0.82078	0.771871
KNN	165	0.774015	0.753469	0.813481	0.765767
KNN	170	0.7722	0.751646	0.812971	0.76331
KNN	175	0.778349	0.75843	0.815974	0.770327
KNN	180	0.769479	0.74911	0.807203	0.760681
KNN	185	0.770184	0.750178	0.808587	0.760451
KNN	190	0.767161	0.746538	0.807576	0.757231
KNN	195	0.763532	0.742501	0.804152	0.75375
KNN	200	0.769983	0.74948	0.810316	0.760922
KNN	205	0.766354	0.746078	0.806179	0.756525
KNN	210	0.769479	0.749622	0.807637	0.760067
KNN	215	0.763431	0.743223	0.803503	0.753962
KNN	220	0.760206	0.740088	0.799732	0.750239
KNN	225	0.754057	0.733805	0.795624	0.743531
KNN	230	0.75446	0.734547	0.795409	0.743811
KNN	235	0.758895	0.739075	0.798788	0.748095
KNN	240	0.753755	0.733697	0.794183	0.743373
KNN	245	0.761214	0.74182	0.801032	0.750911
KNN	250	0.754763	0.73511	0.795456	0.743513
KNN	255	0.754057	0.734239	0.795039	0.742541
KNN	260	0.748916	0.728967	0.789565	0.737293
KNN	265	0.752243	0.732231	0.792562	0.740454
KNN	270	0.750328	0.730371	0.791469	0.737914
KNN	275	0.742465	0.72215	0.783519	0.72967
KNN	280	0.7468	0.726881	0.786697	0.734426
KNN	285	0.735611	0.715692	0.775927	0.72195
KNN	290	0.7342	0.714466	0.773262	0.720447
KNN	295	0.736418	0.716727	0.774928	0.722495
KNN	300	0.731781	0.712265	0.771875	0.716434
KNN	305	0.732083	0.712771	0.772841	0.716879
KNN	310	0.731882	0.712697	0.76985	0.716678
KNN	315	0.730975	0.711483	0.768923	0.716732
KNN	320	0.725028	0.705515	0.764461	0.710326
KNN	325	0.733091	0.714461	0.771863	0.718567
KNN	330	0.727548	0.708579	0.766879	0.71169
KNN	335	0.723617	0.704999	0.763297	0.708543
KNN	340	0.715553	0.69657	0.755931	0.698605
KNN	345	0.716561	0.697306	0.756275	0.699068
KNN	350	0.720089	0.70164	0.759928	0.704542
KNN	355	0.712428	0.693728	0.752657	0.693977
KNN	360	0.71011	0.691548	0.746852	0.69341
KNN	365	0.706078	0.687597	0.74636	0.687037
KNN	370	0.705473	0.687183	0.744433	0.686529
KNN	375	0.701744	0.683989	0.742883	0.681933
KNN	380	0.690555	0.67184	0.733819	0.669498
KNN	385	0.692571	0.674638	0.733362	0.671725
KNN	390	0.693277	0.675323	0.735386	0.672495
KNN	395	0.696906	0.678475	0.737863	0.675737
KNN	400	0.690354	0.672169	0.732498	0.670746
KNN	405	0.689951	0.672362	0.731434	0.667816
KNN	410	0.693882	0.675688	0.733833	0.672427
KNN	415	0.686826	0.668932	0.728505	0.664877
KNN	420	0.692269	0.674599	0.732152	0.670463
KNN	425	0.688842	0.671429	0.73012	0.665239
KNN	430	0.681081	0.663665	0.725079	0.658831
KNN	435	0.680577	0.66273	0.724458	0.654824
KNN	440	0.678258	0.661486	0.72075	0.652392
KNN	445	0.678157	0.662284	0.720607	0.65081
KNN	450	0.677049	0.660319	0.717386	0.651265
KNN	455	0.67725	0.660804	0.718885	0.648991
KNN	460	0.667876	0.651009	0.709867	0.638299
KNN	465	0.670195	0.653022	0.713995	0.639846
KNN	470	0.667171	0.650631	0.7103	0.635849
KNN	475	0.66959	0.653176	0.712175	0.63917
KNN	480	0.661828	0.644754	0.706626	0.629224
KNN	485	0.665457	0.649757	0.708205	0.633221
KNN	490	0.663441	0.646956	0.707414	0.633186
KNN	495	0.668884	0.653019	0.711518	0.634287
KNN	500	0.665659	0.64908	0.710362	0.634849
KNN	505	0.662332	0.646684	0.706087	0.627934
KNN	510	0.657998	0.641387	0.70142	0.624286
KNN	515	0.654269	0.638213	0.697483	0.614225
KNN	520	0.652757	0.636359	0.697795	0.613343
KNN	525	0.656688	0.640905	0.700885	0.619347
KNN	530	0.653261	0.638214	0.696102	0.617303
KNN	535	0.651245	0.635937	0.695244	0.611763
KNN	540	0.647314	0.63141	0.692055	0.610491
KNN	545	0.643786	0.628758	0.689441	0.602207
KNN	550	0.644693	0.628562	0.689371	0.603108
KNN	555	0.641165	0.625897	0.685874	0.601389
KNN	560	0.635924	0.621424	0.679806	0.594203
KNN	565	0.648826	0.634046	0.692473	0.607128
KNN	570	0.638948	0.624064	0.683535	0.5933
KNN	575	0.639653	0.62496	0.684958	0.592864
KNN	580	0.642072	0.627311	0.685116	0.598699
KNN	585	0.635117	0.620688	0.678015	0.586868
KNN	590	0.627961	0.613993	0.674236	0.582601
KNN	595	0.635521	0.621455	0.679546	0.591712
KNN	600	0.633706	0.619262	0.678669	0.588959
KNN	605	0.641568	0.627152	0.684808	0.597973
KNN	610	0.636125	0.621136	0.681289	0.590489
KNN	615	0.62917	0.615975	0.672786	0.586115
KNN	620	0.634815	0.621	0.67719	0.58656
KNN	625	0.634109	0.620314	0.678485	0.5859
KNN	630	0.627356	0.613794	0.669643	0.580183
KNN	635	0.628566	0.614127	0.671881	0.581294
KNN	640	0.636327	0.621762	0.679824	0.587281
KNN	645	0.637234	0.623215	0.681068	0.588922
KNN	650	0.628162	0.614658	0.673222	0.5785
KNN	655	0.622921	0.609136	0.667907	0.573612
KNN	660	0.626751	0.613343	0.670487	0.579649
KNN	665	0.617176	0.603961	0.662011	0.569373
KNN	670	0.629271	0.616049	0.670784	0.581737
KNN	675	0.628767	0.61435	0.673162	0.579324
KNN	680	0.620502	0.606475	0.66751	0.570917
KNN	685	0.622921	0.608093	0.668543	0.573153
KNN	690	0.628263	0.614972	0.673965	0.577518
KNN	695	0.619696	0.605555	0.665432	0.568313
KNN	700	0.622014	0.608929	0.66539	0.568363
KNN	705	0.617176	0.60294	0.663238	0.566028
KNN	710	0.615664	0.602808	0.660697	0.564829
KNN	715	0.620804	0.606957	0.668297	0.56821
KNN	720	0.618788	0.605311	0.662955	0.566679
KNN	725	0.623627	0.609501	0.669442	0.568248
KNN	730	0.61395	0.601048	0.657483	0.559304
KNN	735	0.622921	0.609532	0.666923	0.568067
KNN	740	0.616773	0.604406	0.660669	0.562467
KNN	745	0.61395	0.600847	0.657992	0.558924
KNN	750	0.617276	0.604062	0.65979	0.561536
KNN	755	0.618889	0.6049	0.662541	0.563201
KNN	760	0.614152	0.600558	0.657478	0.556994
KNN	765	0.610826	0.598092	0.656055	0.55653
KNN	770	0.618284	0.605683	0.66205	0.562261
KNN	775	0.61264	0.599658	0.655916	0.555171
KNN	780	0.614656	0.601775	0.659836	0.561793
KNN	785	0.619192	0.606058	0.663348	0.564537
KNN	790	0.615664	0.602237	0.657707	0.559136
KNN	795	0.613245	0.600149	0.657553	0.553597
KNN	800	0.607701	0.595379	0.652777	0.549756
KNN	805	0.612337	0.600197	0.653675	0.5528
KNN	810	0.608507	0.595926	0.654305	0.552871
KNN	815	0.609818	0.596976	0.653685	0.553518
KNN	820	0.607298	0.594735	0.651594	0.544271
KNN	825	0.609818	0.597961	0.652236	0.552216
KNN	830	0.614353	0.601465	0.658496	0.558352
KNN	835	0.609011	0.596403	0.653331	0.547682
KNN	840	0.620502	0.607295	0.663436	0.560153
KNN	845	0.61143	0.597615	0.653732	0.55105
KNN	850	0.607197	0.594609	0.65141	0.549278
KNN	855	0.610221	0.597811	0.656613	0.554561
KNN	860	0.606794	0.594221	0.653452	0.548535
KNN	865	0.602963	0.590318	0.64743	0.543721
KNN	870	0.604375	0.591929	0.650704	0.544868
KNN	875	0.612438	0.599205	0.655101	0.553136
KNN	880	0.605383	0.592904	0.649487	0.542436
KNN	885	0.609515	0.596143	0.651709	0.548316
KNN	890	0.604173	0.591754	0.64756	0.543791
KNN	895	0.609818	0.596333	0.653456	0.549929
KNN	900	0.603165	0.590529	0.646357	0.541883
KNN	905	0.609414	0.597107	0.652015	0.548491
KNN	910	0.607096	0.594658	0.650617	0.544247
KNN	915	0.603669	0.591751	0.64947	0.542667
KNN	920	0.605584	0.592852	0.648406	0.544159
KNN	925	0.602963	0.589997	0.646587	0.540503
KNN	930	0.608406	0.594659	0.652637	0.546228
KNN	935	0.612942	0.599671	0.654088	0.54975
KNN	940	0.601351	0.589072	0.645335	0.537933
KNN	945	0.605685	0.592992	0.648285	0.541195
KNN	950	0.606995	0.593945	0.65137	0.545009
KNN	955	0.602258	0.589706	0.645755	0.539396
KNN	960	0.598024	0.585337	0.642065	0.537358
KNN	965	0.607298	0.593614	0.650711	0.544428
KNN	970	0.599637	0.586817	0.643283	0.535439
KNN	975	0.603165	0.589649	0.646732	0.539888
KNN	980	0.60125	0.588567	0.644062	0.535872
KNN	985	0.597016	0.584657	0.639784	0.532118
KNN	990	0.606592	0.59373	0.647315	0.540793
KNN	995	0.594799	0.581625	0.637151	0.528229
KNN	1000	0.601048	0.588263	0.645669	0.538451
RF	5	0.595101	0.55719	0.64469	0.569483
RF	10	0.694285	0.664553	0.741939	0.676231
RF	15	0.726943	0.700379	0.771881	0.710475
RF	20	0.757887	0.733912	0.803369	0.744683
RF	25	0.769882	0.746898	0.815998	0.757964
RF	30	0.766757	0.743691	0.812981	0.754001
RF	35	0.783994	0.762757	0.831393	0.771998
RF	40	0.791856	0.771274	0.837142	0.780481
RF	45	0.790445	0.769688	0.836884	0.779059
RF	50	0.796795	0.776171	0.843684	0.786973
RF	55	0.799415	0.779421	0.8435	0.78978
RF	60	0.797097	0.777128	0.84102	0.785734
RF	65	0.802338	0.782578	0.846319	0.792508
RF	70	0.801734	0.782105	0.844627	0.791165
RF	75	0.802036	0.782745	0.84521	0.790401
RF	80	0.804758	0.785392	0.847232	0.79486
RF	85	0.804858	0.785574	0.846694	0.794506
RF	90	0.80375	0.784262	0.846679	0.793321
RF	95	0.804354	0.785149	0.847313	0.793747
RF	100	0.801935	0.782432	0.845354	0.791249
RF	105	0.805766	0.786744	0.848341	0.795178
RF	110	0.803447	0.783981	0.846262	0.792945
RF	115	0.799919	0.780322	0.842719	0.789056
RF	120	0.806975	0.788039	0.850773	0.796265
RF	125	0.80385	0.784369	0.848002	0.793775
RF	130	0.803951	0.784331	0.847914	0.794212
RF	135	0.804052	0.78475	0.847616	0.793552
RF	140	0.803951	0.784572	0.848984	0.793492
RF	145	0.802842	0.783271	0.847068	0.792506
RF	150	0.804153	0.785027	0.849005	0.792953
RF	155	0.803447	0.784051	0.849124	0.792857
RF	160	0.796895	0.776696	0.843384	0.785547
RF	165	0.802036	0.782619	0.846837	0.790786
RF	170	0.800524	0.780926	0.845501	0.78947
RF	175	0.80254	0.78298	0.848716	0.791776
RF	180	0.801331	0.781809	0.846664	0.790425
RF	185	0.801331	0.781606	0.847694	0.790628
RF	190	0.797198	0.777245	0.844367	0.786355
RF	195	0.80385	0.784447	0.850161	0.793257
RF	200	0.796996	0.776918	0.844333	0.786281
RF	205	0.801834	0.78258	0.849172	0.790685
RF	210	0.799415	0.780071	0.845326	0.787614
RF	215	0.798811	0.779058	0.847015	0.787768
RF	220	0.798206	0.7786	0.846414	0.786504
RF	225	0.798105	0.778358	0.844509	0.786489
RF	230	0.801834	0.782349	0.849976	0.790744
RF	235	0.799214	0.779702	0.847058	0.788021
RF	240	0.798004	0.778379	0.845035	0.786781
RF	245	0.799415	0.779712	0.848067	0.788139
RF	250	0.795988	0.776103	0.843527	0.784562
RF	255	0.798105	0.778387	0.845187	0.786961
RF	260	0.797399	0.777827	0.844901	0.785839
RF	265	0.798105	0.778288	0.846747	0.786898
RF	270	0.79367	0.773643	0.84104	0.781701
RF	275	0.790948	0.770515	0.841653	0.778712
RF	280	0.797299	0.777387	0.845408	0.786329
RF	285	0.791452	0.770915	0.840642	0.780158
RF	290	0.790948	0.770746	0.840024	0.778637
RF	295	0.7975	0.777565	0.844759	0.786452
RF	300	0.789437	0.768959	0.838498	0.777325
RF	305	0.789134	0.768387	0.837818	0.776983
RF	310	0.788126	0.767139	0.837297	0.776499
RF	315	0.788328	0.767497	0.838459	0.776501
RF	320	0.791251	0.770614	0.840707	0.780114
RF	325	0.788126	0.767379	0.838853	0.775657
RF	330	0.786211	0.765731	0.834611	0.773327
RF	335	0.786312	0.765197	0.835479	0.774625
RF	340	0.79115	0.770526	0.839736	0.780215
RF	345	0.787421	0.766718	0.835669	0.774987
RF	350	0.789437	0.768778	0.839435	0.778064
RF	355	0.789033	0.768344	0.83943	0.777373
RF	360	0.787017	0.76608	0.838896	0.774814
RF	365	0.789134	0.768321	0.839379	0.777999
RF	370	0.792561	0.772358	0.841755	0.78057
RF	375	0.788429	0.76789	0.837904	0.776361
RF	380	0.788832	0.76817	0.839581	0.777077
RF	385	0.789739	0.769232	0.839506	0.777586
RF	390	0.783792	0.762671	0.835198	0.771445
RF	395	0.787219	0.766673	0.838664	0.774594
RF	400	0.78611	0.764993	0.837641	0.774654
RF	405	0.787219	0.766168	0.838363	0.776106
RF	410	0.784699	0.763481	0.835009	0.772987
RF	415	0.789739	0.768941	0.839408	0.778323
RF	420	0.782582	0.761138	0.834606	0.770525
RF	425	0.784296	0.763223	0.835569	0.77199
RF	430	0.782482	0.761491	0.833413	0.769626
RF	435	0.783994	0.762956	0.833727	0.771326
RF	440	0.784195	0.762947	0.834703	0.772607
RF	445	0.784094	0.76287	0.834589	0.77213
RF	450	0.784901	0.763761	0.834466	0.772799
RF	455	0.783792	0.76276	0.834044	0.771286
RF	460	0.782885	0.76148	0.833808	0.77125
RF	465	0.780365	0.758952	0.832563	0.768
RF	470	0.781675	0.760206	0.832581	0.770068
RF	475	0.780667	0.759094	0.83287	0.768765
RF	480	0.778349	0.756594	0.830366	0.76625
RF	485	0.780163	0.758527	0.832248	0.768421
RF	490	0.779659	0.757935	0.831149	0.767863
RF	495	0.779458	0.758066	0.829846	0.767118
RF	500	0.78107	0.759615	0.832237	0.768607
RF	505	0.776535	0.754511	0.829177	0.764716
RF	510	0.778147	0.756129	0.830527	0.766752
RF	515	0.779256	0.757992	0.829949	0.766846
RF	520	0.778248	0.75654	0.830397	0.765652
RF	525	0.777845	0.755969	0.831285	0.766038
RF	530	0.778954	0.75725	0.829741	0.767142
RF	535	0.780466	0.758885	0.831348	0.768581
RF	540	0.781272	0.759749	0.83155	0.769853
RF	545	0.780163	0.758711	0.830654	0.76851
RF	550	0.77976	0.757962	0.831314	0.767902
RF	555	0.77976	0.758126	0.831674	0.767665
RF	560	0.779458	0.757688	0.831324	0.767402
RF	565	0.776535	0.754506	0.828142	0.764975
RF	570	0.77472	0.752808	0.827242	0.76239
RF	575	0.777643	0.755546	0.829232	0.765843
RF	580	0.780667	0.759154	0.830997	0.768737
RF	585	0.776232	0.754167	0.828972	0.764001
RF	590	0.776635	0.754697	0.828234	0.763908
RF	595	0.772604	0.750353	0.826658	0.760152
RF	600	0.780667	0.75905	0.83126	0.769103
RF	605	0.774216	0.75217	0.827175	0.761956
RF	610	0.776131	0.754425	0.828047	0.763369
RF	615	0.777744	0.755683	0.829935	0.766492
RF	620	0.777341	0.755506	0.830022	0.764953
RF	625	0.77472	0.752524	0.829116	0.762682
RF	630	0.777543	0.755609	0.829339	0.765601
RF	635	0.771192	0.748631	0.82417	0.758537
RF	640	0.777744	0.755665	0.827979	0.766466
RF	645	0.777543	0.755531	0.829887	0.765622
RF	650	0.775527	0.753323	0.827087	0.763218
RF	655	0.776434	0.7543	0.829022	0.764754
RF	660	0.774216	0.751976	0.826038	0.761784
RF	665	0.772402	0.749808	0.827667	0.760519
RF	670	0.775023	0.752667	0.828976	0.763138
RF	675	0.773007	0.750459	0.82727	0.760849
RF	680	0.77472	0.752261	0.827804	0.763135
RF	685	0.771192	0.74853	0.824338	0.759216
RF	690	0.776837	0.754755	0.829416	0.765071
RF	695	0.771696	0.749143	0.826435	0.759486
RF	700	0.774418	0.752346	0.826632	0.7619
RF	705	0.771898	0.7494	0.826004	0.760112
RF	710	0.773007	0.750817	0.826328	0.760776
RF	715	0.774519	0.752517	0.827519	0.76219
RF	720	0.7722	0.749892	0.824718	0.759852
RF	725	0.768471	0.745557	0.821789	0.756632
RF	730	0.77089	0.748238	0.826681	0.758913
RF	735	0.775527	0.753592	0.827727	0.763613
RF	740	0.771797	0.749084	0.826677	0.760076
RF	745	0.771898	0.749459	0.824509	0.759781
RF	750	0.778047	0.756007	0.830858	0.766779
RF	755	0.776232	0.754393	0.82857	0.763903
RF	760	0.773612	0.75137	0.827152	0.761216
RF	765	0.773712	0.751416	0.82478	0.761981
RF	770	0.777341	0.755502	0.830462	0.765084
RF	775	0.774015	0.751784	0.827784	0.761997
RF	780	0.769176	0.746452	0.823007	0.756705
RF	785	0.771696	0.749211	0.824547	0.759645
RF	790	0.770789	0.748335	0.823329	0.758375
RF	795	0.771092	0.748359	0.826381	0.759327
RF	800	0.770688	0.748387	0.824072	0.758104
RF	805	0.773612	0.751306	0.827229	0.761802
RF	810	0.771092	0.748419	0.824414	0.759666
RF	815	0.768773	0.745947	0.822014	0.756752
RF	820	0.771192	0.748723	0.826123	0.758906
RF	825	0.766757	0.743737	0.82231	0.754592
RF	830	0.766959	0.743921	0.821097	0.754481
RF	835	0.768874	0.745749	0.823964	0.7572
RF	840	0.769781	0.747166	0.824884	0.757624
RF	845	0.769781	0.747105	0.824488	0.75729
RF	850	0.767765	0.745032	0.823077	0.755036
RF	855	0.76706	0.744162	0.819868	0.754381
RF	860	0.767564	0.744465	0.82259	0.75534
RF	865	0.76585	0.742833	0.821748	0.753556
RF	870	0.768572	0.745586	0.823036	0.755968
RF	875	0.766455	0.743468	0.821712	0.754003
RF	880	0.768773	0.745665	0.82254	0.757076
RF	885	0.765951	0.742712	0.82177	0.753978
RF	890	0.770184	0.7477	0.824392	0.758229
RF	895	0.766455	0.743307	0.820503	0.754131
RF	900	0.770285	0.747643	0.823705	0.758452
RF	905	0.763834	0.740631	0.820038	0.751538
RF	910	0.763834	0.740859	0.820264	0.750829
RF	915	0.768673	0.745791	0.823791	0.756755
RF	920	0.769176	0.746274	0.823374	0.757147
RF	925	0.768572	0.745755	0.824928	0.755832
RF	930	0.768471	0.745655	0.824026	0.755934
RF	935	0.765649	0.742345	0.822233	0.753898
RF	940	0.765346	0.74222	0.821393	0.753213
RF	945	0.766455	0.743715	0.82141	0.754127
RF	950	0.767967	0.745399	0.821751	0.755158
RF	955	0.76958	0.74685	0.82567	0.757403
RF	960	0.764036	0.740657	0.819136	0.751733
RF	965	0.764943	0.741825	0.820351	0.752339
RF	970	0.764137	0.74055	0.819495	0.752843
RF	975	0.767261	0.744501	0.819919	0.755062
RF	980	0.765951	0.742882	0.821726	0.753635
RF	985	0.770285	0.747614	0.823476	0.758703
RF	990	0.766052	0.74282	0.821051	0.753774
RF	995	0.765447	0.74232	0.819109	0.753007
RF	1000	0.769076	0.746413	0.82423	0.756985
SVM	5	0.435238	0.386107	0.446739	0.414837
SVM	10	0.595202	0.555762	0.625304	0.58694
SVM	15	0.675436	0.642007	0.711351	0.669428
SVM	20	0.739643	0.711798	0.782922	0.734163
SVM	25	0.766354	0.740947	0.808186	0.762099
SVM	30	0.790041	0.767012	0.831727	0.785425
SVM	35	0.813426	0.7928	0.852827	0.809601
SVM	40	0.82532	0.805936	0.864019	0.821296
SVM	45	0.832174	0.813594	0.86743	0.828804
SVM	50	0.837113	0.818984	0.871873	0.834359
SVM	55	0.844975	0.827731	0.87777	0.842362
SVM	60	0.846487	0.829538	0.87872	0.843495
SVM	65	0.850217	0.833649	0.882502	0.847143
SVM	70	0.860397	0.844779	0.890371	0.857817
SVM	75	0.856164	0.840045	0.889407	0.853411
SVM	80	0.854551	0.838212	0.887268	0.852136
SVM	85	0.856264	0.840219	0.888537	0.853391
SVM	90	0.8607	0.845123	0.892773	0.858104
SVM	95	0.867352	0.852398	0.898913	0.864896
SVM	100	0.864227	0.848961	0.896606	0.86144
SVM	105	0.865135	0.849988	0.895333	0.862711
SVM	110	0.865639	0.850504	0.897329	0.86316
SVM	115	0.864127	0.848857	0.895526	0.861677
SVM	120	0.864328	0.849033	0.895177	0.862035
SVM	125	0.866747	0.851824	0.896397	0.864295
SVM	130	0.86715	0.852239	0.897745	0.86486
SVM	135	0.866848	0.851987	0.897322	0.864307
SVM	140	0.865739	0.85076	0.896475	0.863315
SVM	145	0.86957	0.855049	0.898983	0.867118
SVM	150	0.871182	0.856896	0.899499	0.868791
SVM	155	0.872795	0.858664	0.900909	0.870364
SVM	160	0.872896	0.85878	0.900908	0.870609
SVM	165	0.874609	0.860591	0.902678	0.872398
SVM	170	0.875718	0.861913	0.902615	0.873501
SVM	175	0.876323	0.862498	0.904344	0.873907
SVM	180	0.876625	0.862833	0.903256	0.874428
SVM	185	0.87975	0.866258	0.907165	0.877519
SVM	190	0.880657	0.867254	0.906306	0.878662
SVM	195	0.881464	0.868185	0.906789	0.879434
SVM	200	0.882371	0.869201	0.907258	0.880352
SVM	205	0.88096	0.86756	0.907716	0.878972
SVM	210	0.882976	0.869853	0.909179	0.880786
SVM	215	0.87975	0.86628	0.906843	0.877541
SVM	220	0.882068	0.868844	0.908805	0.879958
SVM	225	0.883379	0.870302	0.909323	0.881244
SVM	230	0.882673	0.869555	0.908521	0.880516
SVM	235	0.881867	0.868671	0.908389	0.879552
SVM	240	0.882774	0.869677	0.908774	0.880568
SVM	245	0.885798	0.873051	0.910364	0.883668
SVM	250	0.882875	0.869737	0.909248	0.880693
SVM	255	0.88227	0.869111	0.908621	0.879991
SVM	260	0.883177	0.87011	0.908127	0.88111
SVM	265	0.880657	0.867245	0.906663	0.878694
SVM	270	0.882371	0.869202	0.907475	0.88047
SVM	275	0.879851	0.866287	0.905825	0.878072
SVM	280	0.883177	0.870032	0.907825	0.881469
SVM	285	0.88106	0.867692	0.906524	0.879159
SVM	290	0.88227	0.868997	0.907841	0.880401
SVM	295	0.879145	0.865624	0.905338	0.87686
SVM	300	0.882068	0.868827	0.907497	0.879985
SVM	305	0.879548	0.866029	0.906008	0.87737
SVM	310	0.880556	0.867134	0.906617	0.878392
SVM	315	0.878641	0.865039	0.904969	0.876351
SVM	320	0.87975	0.866207	0.906432	0.87756
SVM	325	0.878641	0.864976	0.904803	0.876455
SVM	330	0.880153	0.866722	0.905915	0.87792
SVM	335	0.881968	0.868693	0.907097	0.879926
SVM	340	0.882572	0.869282	0.907984	0.880653
SVM	345	0.883883	0.87071	0.909776	0.881955
SVM	350	0.880556	0.867032	0.907258	0.87852
SVM	355	0.883076	0.869902	0.909005	0.880878
SVM	360	0.878036	0.864321	0.905036	0.875793
SVM	365	0.879145	0.865563	0.905826	0.876964
SVM	370	0.881262	0.867992	0.906919	0.878943
SVM	375	0.880456	0.867086	0.905885	0.878328
SVM	380	0.879952	0.866571	0.905702	0.877728
SVM	385	0.877633	0.863962	0.904447	0.875087
SVM	390	0.876424	0.862569	0.903499	0.874051
SVM	395	0.876827	0.863015	0.903552	0.874511
SVM	400	0.874408	0.860293	0.901989	0.872031
SVM	405	0.871989	0.857608	0.899414	0.869648
SVM	410	0.873299	0.859106	0.900374	0.870976
SVM	415	0.873299	0.859036	0.900559	0.871093
SVM	420	0.87471	0.860657	0.90418	0.872179
SVM	425	0.87592	0.861934	0.904598	0.873561
SVM	430	0.87592	0.861962	0.903715	0.873673
SVM	435	0.872493	0.858148	0.900724	0.870233
SVM	440	0.873702	0.859485	0.902272	0.871439
SVM	445	0.870678	0.856196	0.899399	0.868262
SVM	450	0.874005	0.859896	0.901345	0.871664
SVM	455	0.870981	0.8566	0.899356	0.868461
SVM	460	0.870981	0.856652	0.898394	0.868361
SVM	465	0.871586	0.857249	0.899631	0.869167
SVM	470	0.870779	0.856412	0.899408	0.868035
SVM	475	0.870376	0.855946	0.898391	0.867781
SVM	480	0.868864	0.854265	0.898348	0.86604
SVM	485	0.867251	0.852446	0.89683	0.864496
SVM	490	0.866042	0.851172	0.894731	0.863249
SVM	495	0.867654	0.852921	0.895727	0.864994
SVM	500	0.870981	0.856579	0.898833	0.868527
SVM	505	0.870578	0.856098	0.898129	0.868298
SVM	510	0.869267	0.854628	0.897322	0.866905
SVM	515	0.871082	0.856676	0.899132	0.868568
SVM	520	0.869469	0.854821	0.898623	0.867005
SVM	525	0.867352	0.852577	0.896317	0.864661
SVM	530	0.867352	0.852571	0.895525	0.864808
SVM	535	0.867554	0.852816	0.895988	0.864978
SVM	540	0.866445	0.851523	0.895821	0.863774
SVM	545	0.870779	0.856395	0.899058	0.868237
SVM	550	0.870678	0.856239	0.898918	0.868085
SVM	555	0.868461	0.853794	0.898376	0.865687
SVM	560	0.867654	0.852875	0.897833	0.864854
SVM	565	0.86715	0.852298	0.897465	0.864353
SVM	570	0.865639	0.850614	0.896718	0.862682
SVM	575	0.865336	0.850208	0.897005	0.862533
SVM	580	0.863421	0.848055	0.89481	0.860689
SVM	585	0.863018	0.8477	0.895115	0.860016
SVM	590	0.863421	0.848172	0.895559	0.860308
SVM	595	0.860196	0.844584	0.892535	0.857091
SVM	600	0.861607	0.846142	0.894522	0.858423
SVM	605	0.861002	0.845469	0.893958	0.857838
SVM	610	0.862413	0.847048	0.895244	0.859192
SVM	615	0.859288	0.843571	0.893062	0.85601
SVM	620	0.861506	0.846035	0.894605	0.858266
SVM	625	0.859188	0.843495	0.892848	0.855863
SVM	630	0.858079	0.842254	0.891591	0.854816
SVM	635	0.859288	0.843598	0.89242	0.85602
SVM	640	0.857373	0.84146	0.891296	0.854117
SVM	645	0.857676	0.841761	0.892061	0.854511
SVM	650	0.858381	0.842538	0.892208	0.855275
SVM	655	0.858684	0.842805	0.893134	0.855632
SVM	660	0.860196	0.844396	0.895011	0.857247
SVM	665	0.85818	0.842221	0.893328	0.854994
SVM	670	0.85949	0.84358	0.89537	0.856512
SVM	675	0.858784	0.842921	0.893799	0.855711
SVM	680	0.857877	0.841926	0.892625	0.85476
SVM	685	0.858986	0.843111	0.894516	0.855885
SVM	690	0.856768	0.840696	0.892262	0.853718
SVM	695	0.856768	0.84067	0.892769	0.853665
SVM	700	0.855761	0.839555	0.892194	0.852543
SVM	705	0.856164	0.839951	0.893131	0.853099
SVM	710	0.856365	0.840176	0.893238	0.853299
SVM	715	0.855357	0.83907	0.892095	0.852125
SVM	720	0.853644	0.837184	0.889756	0.85068
SVM	725	0.853442	0.837006	0.889921	0.850243
SVM	730	0.856063	0.839903	0.891872	0.853065
SVM	735	0.856063	0.839807	0.892365	0.853132
SVM	740	0.854954	0.838624	0.891657	0.85188
SVM	745	0.855156	0.838861	0.891498	0.85211
SVM	750	0.855156	0.838819	0.892247	0.852058
SVM	755	0.855861	0.839607	0.89241	0.852868
SVM	760	0.854551	0.838172	0.891879	0.851454
SVM	765	0.855861	0.839581	0.89337	0.852868
SVM	770	0.855559	0.839265	0.89399	0.852572
SVM	775	0.857172	0.841084	0.894825	0.854105
SVM	780	0.853241	0.836674	0.891342	0.850194
SVM	785	0.854551	0.838101	0.89198	0.851587
SVM	790	0.853543	0.836993	0.891238	0.850596
SVM	795	0.853745	0.837295	0.890261	0.850755
SVM	800	0.855458	0.839066	0.892446	0.852743
SVM	805	0.852737	0.836138	0.890945	0.849651
SVM	810	0.853241	0.836726	0.890401	0.850153
SVM	815	0.852434	0.835817	0.889708	0.849229
SVM	820	0.851225	0.834571	0.888004	0.847966
SVM	825	0.853341	0.836893	0.890552	0.849977
SVM	830	0.85445	0.838134	0.891868	0.851231
SVM	835	0.853442	0.837019	0.891063	0.850132
SVM	840	0.85445	0.838102	0.891376	0.851313
SVM	845	0.852333	0.835754	0.890767	0.849019
SVM	850	0.852333	0.835724	0.890476	0.84916
SVM	855	0.853241	0.836744	0.890776	0.850099
SVM	860	0.852636	0.83601	0.890845	0.849518
SVM	865	0.851023	0.834229	0.889952	0.847872
SVM	870	0.850922	0.834116	0.890066	0.847782
SVM	875	0.849612	0.832667	0.889086	0.846448
SVM	880	0.851225	0.834427	0.89063	0.848125
SVM	885	0.850922	0.83412	0.890112	0.847842
SVM	890	0.848906	0.831868	0.88936	0.845737
SVM	895	0.849209	0.832177	0.88918	0.846051
SVM	900	0.847999	0.830845	0.88798	0.844785
SVM	905	0.847394	0.830225	0.887135	0.844084
SVM	910	0.848604	0.831526	0.888705	0.845338
SVM	915	0.849209	0.832186	0.888807	0.845979
SVM	920	0.850922	0.834077	0.890863	0.847741
SVM	925	0.85062	0.833769	0.890605	0.847342
SVM	930	0.852233	0.835479	0.892374	0.849098
SVM	935	0.852535	0.835836	0.893084	0.849354
SVM	940	0.852737	0.836055	0.892793	0.849661
SVM	945	0.852636	0.835962	0.89225	0.849665
SVM	950	0.852031	0.835287	0.891985	0.848909
SVM	955	0.851729	0.835006	0.89132	0.848573
SVM	960	0.851729	0.834973	0.892076	0.848482
SVM	965	0.849713	0.832697	0.890412	0.846465
SVM	970	0.850418	0.833526	0.890905	0.847235
SVM	975	0.850116	0.833171	0.890748	0.846982
SVM	980	0.848806	0.831684	0.889907	0.845691
SVM	985	0.847999	0.830813	0.889351	0.844795
SVM	990	0.8481	0.830935	0.889255	0.844851
SVM	995	0.847193	0.829927	0.889437	0.843851
SVM	1000	0.845782	0.828439	0.887716	0.84234

## Sheet: MCFS
Classification algorithm	Number of features	ACC	MCC	Macro F1	Weighted F1
DT	5	0.54047	0.492283	0.570398	0.533493
DT	10	0.580083	0.535017	0.621739	0.575803
DT	15	0.60629	0.56375	0.645264	0.602956
DT	20	0.601955	0.559331	0.63854	0.598029
DT	25	0.603367	0.561209	0.64288	0.598482
DT	30	0.618385	0.577782	0.651211	0.61507
DT	35	0.610422	0.568581	0.645842	0.605642
DT	40	0.615966	0.573925	0.652316	0.612077
DT	45	0.62151	0.580488	0.654618	0.618939
DT	50	0.622417	0.581709	0.658388	0.618596
DT	55	0.627457	0.587366	0.662149	0.623789
DT	60	0.624836	0.584308	0.659749	0.622142
DT	65	0.626147	0.586092	0.658539	0.623486
DT	70	0.63159	0.591376	0.661962	0.629138
DT	75	0.629271	0.589311	0.658013	0.6277
DT	80	0.635218	0.59519	0.66699	0.634142
DT	85	0.639351	0.600126	0.667671	0.637409
DT	90	0.630884	0.590534	0.660889	0.62849
DT	95	0.646104	0.607793	0.673197	0.643739
DT	100	0.646104	0.607848	0.673014	0.644474
DT	105	0.647213	0.608501	0.674215	0.644799
DT	110	0.643786	0.604925	0.671872	0.642434
DT	115	0.65185	0.614134	0.679703	0.649554
DT	120	0.655377	0.617804	0.683602	0.652085
DT	125	0.657494	0.619771	0.684809	0.655232
DT	130	0.653563	0.615859	0.676189	0.651556
DT	135	0.652858	0.614866	0.68016	0.650459
DT	140	0.656688	0.618952	0.681895	0.655222
DT	145	0.659409	0.621858	0.680376	0.658367
DT	150	0.656587	0.618926	0.683102	0.654553
DT	155	0.658704	0.6217	0.682803	0.655672
DT	160	0.658502	0.621172	0.682758	0.658219
DT	165	0.660921	0.623483	0.683069	0.659484
DT	170	0.654067	0.616035	0.678452	0.652534
DT	175	0.645197	0.606202	0.67117	0.643665
DT	180	0.657797	0.619607	0.68582	0.656033
DT	185	0.662635	0.625894	0.686577	0.660874
DT	190	0.652858	0.614982	0.677938	0.650583
DT	195	0.661022	0.623622	0.683754	0.659293
DT	200	0.650338	0.612082	0.673346	0.648789
DT	205	0.657494	0.619878	0.686687	0.655426
DT	210	0.659309	0.621949	0.684374	0.657851
DT	215	0.656889	0.619274	0.680477	0.654616
DT	220	0.650035	0.612128	0.677431	0.646986
DT	225	0.654672	0.61684	0.682856	0.652959
DT	230	0.65699	0.619061	0.68362	0.654626
DT	235	0.651749	0.613697	0.67473	0.650181
DT	240	0.652354	0.614653	0.676196	0.650001
DT	245	0.652656	0.614742	0.677741	0.650428
DT	250	0.653261	0.615568	0.680079	0.651384
DT	255	0.659409	0.622151	0.681073	0.657475
DT	260	0.66082	0.623663	0.684617	0.659209
DT	265	0.660216	0.623067	0.683505	0.658147
DT	270	0.656385	0.61896	0.677415	0.654831
DT	275	0.657696	0.620262	0.682789	0.655553
DT	280	0.662736	0.625528	0.686992	0.659756
DT	285	0.664248	0.627847	0.685879	0.662608
DT	290	0.659813	0.622473	0.68424	0.657981
DT	295	0.653664	0.615463	0.676745	0.651649
DT	300	0.654168	0.616437	0.680497	0.651806
DT	305	0.660417	0.623219	0.683856	0.658538
DT	310	0.653563	0.615804	0.677458	0.651989
DT	315	0.653765	0.615746	0.679255	0.651874
DT	320	0.65437	0.616453	0.680067	0.652256
DT	325	0.655478	0.61797	0.679764	0.653907
DT	330	0.654974	0.617404	0.683124	0.652187
DT	335	0.660115	0.622791	0.682812	0.658759
DT	340	0.65437	0.616732	0.677069	0.652215
DT	345	0.655075	0.61765	0.681415	0.652341
DT	350	0.663542	0.626749	0.687504	0.661376
DT	355	0.656688	0.619172	0.681444	0.654554
DT	360	0.66324	0.626432	0.68733	0.66097
DT	365	0.657797	0.620151	0.682704	0.655435
DT	370	0.653866	0.616051	0.6809	0.65141
DT	375	0.657393	0.619344	0.680131	0.656367
DT	380	0.660014	0.623169	0.687763	0.657595
DT	385	0.659409	0.62233	0.684186	0.657398
DT	390	0.653362	0.615327	0.677966	0.651993
DT	395	0.65951	0.622	0.682577	0.658251
DT	400	0.661123	0.62407	0.684032	0.659459
DT	405	0.66082	0.623593	0.683718	0.659629
DT	410	0.647314	0.608854	0.669633	0.644915
DT	415	0.649431	0.611568	0.674872	0.646639
DT	420	0.656587	0.619083	0.679363	0.655037
DT	425	0.658099	0.62071	0.68136	0.656799
DT	430	0.662433	0.625465	0.683592	0.660973
DT	435	0.661022	0.623986	0.681284	0.660227
DT	440	0.663542	0.626605	0.684401	0.662326
DT	445	0.660014	0.622844	0.680198	0.658653
DT	450	0.655982	0.618376	0.675418	0.654479
DT	455	0.655075	0.617281	0.67537	0.653963
DT	460	0.661022	0.623946	0.681724	0.65975
DT	465	0.659611	0.622309	0.681971	0.658526
DT	470	0.664953	0.628159	0.68678	0.662778
DT	475	0.66334	0.626706	0.685917	0.660702
DT	480	0.649229	0.610707	0.67152	0.647386
DT	485	0.651547	0.613304	0.67535	0.649751
DT	490	0.651547	0.613504	0.673523	0.649758
DT	495	0.656889	0.619526	0.67973	0.655085
DT	500	0.652958	0.614457	0.673786	0.651736
DT	505	0.651446	0.613171	0.674876	0.649784
DT	510	0.653462	0.615234	0.674911	0.651791
DT	515	0.641165	0.602268	0.664362	0.639625
DT	520	0.659813	0.622723	0.682301	0.658373
DT	525	0.65064	0.612358	0.67616	0.648622
DT	530	0.652858	0.614795	0.673419	0.651855
DT	535	0.659813	0.622661	0.682323	0.657421
DT	540	0.656688	0.618886	0.678507	0.65525
DT	545	0.654874	0.616884	0.677933	0.653288
DT	550	0.649431	0.611014	0.672028	0.647472
DT	555	0.654168	0.616111	0.676468	0.653042
DT	560	0.649531	0.611032	0.670386	0.648881
DT	565	0.653966	0.616085	0.677704	0.652455
DT	570	0.643988	0.605049	0.666439	0.642259
DT	575	0.655277	0.617784	0.68496	0.652355
DT	580	0.653059	0.615244	0.670971	0.652516
DT	585	0.65064	0.612133	0.672121	0.649206
DT	590	0.65316	0.615437	0.675118	0.651241
DT	595	0.648322	0.609978	0.669816	0.646828
DT	600	0.659309	0.621999	0.679973	0.658225
DT	605	0.643887	0.604655	0.665009	0.642903
DT	610	0.643685	0.605041	0.663476	0.642158
DT	615	0.647415	0.609022	0.66951	0.646231
DT	620	0.647919	0.609372	0.673087	0.645634
DT	625	0.653966	0.616058	0.673969	0.652854
DT	630	0.644391	0.605551	0.668614	0.642917
DT	635	0.642476	0.603621	0.666012	0.641099
DT	640	0.647314	0.609544	0.666249	0.646811
DT	645	0.653664	0.61561	0.67679	0.652617
DT	650	0.647616	0.609331	0.671819	0.645111
DT	655	0.650539	0.612358	0.675114	0.648423
DT	660	0.651144	0.613178	0.672441	0.650563
DT	665	0.65447	0.616429	0.676971	0.653291
DT	670	0.65185	0.613704	0.674275	0.651619
DT	675	0.649128	0.610739	0.669762	0.647976
DT	680	0.643282	0.604425	0.663685	0.642484
DT	685	0.635924	0.596091	0.659426	0.634378
DT	690	0.643584	0.604448	0.665718	0.642365
DT	695	0.643685	0.604626	0.662933	0.64307
DT	700	0.650741	0.6124	0.671457	0.65037
DT	705	0.635823	0.596354	0.661937	0.633257
DT	710	0.656688	0.618676	0.675418	0.656067
DT	715	0.644189	0.604701	0.666665	0.642637
DT	720	0.640661	0.601809	0.663913	0.63811
DT	725	0.644391	0.605901	0.66638	0.643281
DT	730	0.652253	0.614386	0.672433	0.651318
DT	735	0.646407	0.607144	0.671742	0.644474
DT	740	0.645802	0.606832	0.667398	0.645066
DT	745	0.642274	0.603247	0.665221	0.641157
DT	750	0.646911	0.608745	0.671627	0.645776
DT	755	0.645499	0.606426	0.666701	0.644422
DT	760	0.637335	0.59775	0.663326	0.63455
DT	765	0.646911	0.60818	0.667813	0.645833
DT	770	0.6329	0.593244	0.660175	0.630348
DT	775	0.641871	0.603137	0.662528	0.640562
DT	780	0.637738	0.598118	0.661542	0.635485
DT	785	0.633807	0.594326	0.65269	0.633557
DT	790	0.639754	0.600801	0.662293	0.638925
DT	795	0.637033	0.597473	0.6597	0.634855
DT	800	0.642274	0.603522	0.660641	0.640804
DT	805	0.634714	0.594707	0.659922	0.632603
DT	810	0.635621	0.596265	0.658888	0.633683
DT	815	0.638444	0.598747	0.661735	0.637079
DT	820	0.634109	0.59431	0.658158	0.633201
DT	825	0.637436	0.597408	0.655614	0.636693
DT	830	0.644189	0.6053	0.667929	0.6422
DT	835	0.632497	0.592855	0.650938	0.631829
DT	840	0.636428	0.596861	0.660481	0.634163
DT	845	0.648423	0.610078	0.673032	0.646213
DT	850	0.640964	0.601901	0.659076	0.640799
DT	855	0.634916	0.595432	0.655483	0.634288
DT	860	0.63159	0.590995	0.6575	0.630351
DT	865	0.635823	0.596585	0.656745	0.633798
DT	870	0.637234	0.597523	0.657488	0.63634
DT	875	0.64177	0.60287	0.662049	0.639896
DT	880	0.637839	0.598045	0.661467	0.637126
DT	885	0.632598	0.592903	0.654803	0.630645
DT	890	0.643383	0.60418	0.666222	0.642026
DT	895	0.62786	0.587664	0.65046	0.626434
DT	900	0.63925	0.600053	0.657787	0.638056
DT	905	0.634613	0.595236	0.656667	0.633498
DT	910	0.643584	0.604492	0.662575	0.643175
DT	915	0.637537	0.597765	0.661367	0.635831
DT	920	0.632799	0.59292	0.660698	0.630615
DT	925	0.637335	0.597465	0.657937	0.636299
DT	930	0.639956	0.601321	0.661875	0.638355
DT	935	0.642072	0.603175	0.664129	0.640041
DT	940	0.643282	0.604485	0.666126	0.641393
DT	945	0.637839	0.598172	0.659725	0.636412
DT	950	0.637335	0.59836	0.657091	0.636429
DT	955	0.645298	0.606373	0.667099	0.644741
DT	960	0.63673	0.597022	0.66221	0.634462
DT	965	0.633404	0.593212	0.656074	0.633078
DT	970	0.644693	0.60621	0.664006	0.64312
DT	975	0.637637	0.598196	0.661968	0.636164
DT	980	0.639048	0.600055	0.660336	0.638534
DT	985	0.636529	0.596967	0.661837	0.634849
DT	990	0.632698	0.592869	0.654195	0.631367
DT	995	0.634916	0.595152	0.660159	0.63333
DT	1000	0.63673	0.59746	0.659205	0.635321
KNN	5	0.659309	0.625729	0.719938	0.642279
KNN	10	0.723516	0.695707	0.784397	0.71301
KNN	15	0.744683	0.718769	0.801458	0.7359
KNN	20	0.745993	0.720843	0.799825	0.736247
KNN	25	0.747707	0.723461	0.798863	0.737681
KNN	30	0.7468	0.723018	0.796806	0.736727
KNN	35	0.750227	0.727132	0.798467	0.74072
KNN	40	0.748412	0.724797	0.798649	0.7382
KNN	45	0.742768	0.718577	0.794478	0.732638
KNN	50	0.729362	0.704196	0.785996	0.717222
KNN	55	0.737426	0.713186	0.791123	0.726692
KNN	60	0.742062	0.718253	0.795106	0.730357
KNN	65	0.74559	0.722022	0.795691	0.734113
KNN	70	0.751537	0.728685	0.801378	0.740566
KNN	75	0.747102	0.723901	0.796149	0.736183
KNN	80	0.752545	0.729735	0.80041	0.743088
KNN	85	0.756577	0.733937	0.805074	0.747333
KNN	90	0.747505	0.724603	0.797424	0.735536
KNN	95	0.760206	0.738192	0.806497	0.750506
KNN	100	0.757484	0.735196	0.804928	0.74668
KNN	105	0.760911	0.739105	0.806734	0.75073
KNN	110	0.763532	0.74187	0.81021	0.753617
KNN	115	0.771495	0.750526	0.814047	0.762339
KNN	120	0.762121	0.740597	0.808498	0.752121
KNN	125	0.760609	0.738845	0.808811	0.750179
KNN	130	0.758492	0.73686	0.806555	0.748097
KNN	135	0.756174	0.734389	0.802471	0.746217
KNN	140	0.755367	0.733852	0.802548	0.74448
KNN	145	0.747404	0.725534	0.79501	0.736932
KNN	150	0.744985	0.723034	0.791956	0.733537
KNN	155	0.753956	0.7321	0.799116	0.743783
KNN	160	0.752041	0.730374	0.797752	0.740937
KNN	165	0.749118	0.727311	0.795121	0.738397
KNN	170	0.749118	0.72722	0.796249	0.737682
KNN	175	0.748916	0.727246	0.79463	0.737479
KNN	180	0.748412	0.726479	0.793052	0.736081
KNN	185	0.751638	0.730277	0.796787	0.739552
KNN	190	0.746497	0.725141	0.79087	0.73459
KNN	195	0.745893	0.724563	0.790488	0.732608
KNN	200	0.752344	0.731225	0.796332	0.740607
KNN	205	0.747808	0.726074	0.791874	0.736675
KNN	210	0.751638	0.730523	0.796242	0.738683
KNN	215	0.750932	0.730252	0.794781	0.737577
KNN	220	0.743776	0.722708	0.787431	0.730604
KNN	225	0.745086	0.723706	0.790526	0.731484
KNN	230	0.740752	0.719259	0.786356	0.727554
KNN	235	0.736317	0.715105	0.780274	0.722235
KNN	240	0.737022	0.716268	0.780671	0.722448
KNN	245	0.733797	0.712874	0.779255	0.717442
KNN	250	0.735309	0.714137	0.780507	0.720649
KNN	255	0.736518	0.715476	0.781417	0.721686
KNN	260	0.737325	0.716419	0.781362	0.723272
KNN	265	0.736922	0.716237	0.780325	0.723164
KNN	270	0.732789	0.711863	0.776945	0.718988
KNN	275	0.73289	0.712568	0.77576	0.718423
KNN	280	0.723113	0.702211	0.766705	0.709189
KNN	285	0.731378	0.710891	0.77549	0.716727
KNN	290	0.731277	0.711	0.773922	0.716376
KNN	295	0.724927	0.704815	0.768441	0.709614
KNN	300	0.725532	0.705079	0.767986	0.710471
KNN	305	0.726036	0.705929	0.767471	0.711853
KNN	310	0.7215	0.701446	0.766356	0.706215
KNN	315	0.724221	0.704401	0.768431	0.708732
KNN	320	0.715351	0.695595	0.758511	0.698477
KNN	325	0.719686	0.699779	0.762564	0.703143
KNN	330	0.711521	0.691773	0.755691	0.694555
KNN	335	0.706582	0.686124	0.75108	0.688312
KNN	340	0.712126	0.692243	0.755194	0.694808
KNN	345	0.713537	0.693769	0.757596	0.695489
KNN	350	0.712932	0.693102	0.755695	0.695968
KNN	355	0.711219	0.690839	0.755113	0.694532
KNN	360	0.714746	0.695061	0.760455	0.697449
KNN	365	0.718274	0.69875	0.761979	0.701889
KNN	370	0.710815	0.691158	0.75428	0.693985
KNN	375	0.71142	0.691874	0.75622	0.693236
KNN	380	0.715351	0.696184	0.757687	0.696877
KNN	385	0.705876	0.686155	0.748882	0.688028
KNN	390	0.715654	0.696444	0.756886	0.698249
KNN	395	0.712126	0.692726	0.75496	0.695326
KNN	400	0.713638	0.694459	0.754667	0.695489
KNN	405	0.713638	0.694236	0.755394	0.696596
KNN	410	0.712529	0.693417	0.751773	0.6965
KNN	415	0.711622	0.692916	0.752501	0.693269
KNN	420	0.711823	0.692807	0.752701	0.695156
KNN	425	0.713235	0.694232	0.753756	0.696525
KNN	430	0.713134	0.693954	0.753391	0.69765
KNN	435	0.709606	0.690766	0.750901	0.691196
KNN	440	0.704163	0.684944	0.746757	0.684898
KNN	445	0.699425	0.680338	0.743523	0.679027
KNN	450	0.7088	0.689554	0.751344	0.690024
KNN	455	0.704163	0.68498	0.745855	0.684737
KNN	460	0.707288	0.688704	0.749508	0.685395
KNN	465	0.702349	0.683148	0.745637	0.68106
KNN	470	0.710311	0.691999	0.749237	0.690491
KNN	475	0.699929	0.681073	0.742045	0.679888
KNN	480	0.700333	0.682062	0.742537	0.678641
KNN	485	0.705171	0.686496	0.746086	0.684398
KNN	490	0.698216	0.679811	0.74063	0.678008
KNN	495	0.704566	0.686196	0.747217	0.683429
KNN	500	0.698216	0.679448	0.740022	0.677258
KNN	505	0.702449	0.684562	0.742695	0.681851
KNN	510	0.701139	0.68288	0.744833	0.679208
KNN	515	0.699829	0.681149	0.740558	0.67856
KNN	520	0.699123	0.681647	0.739755	0.677812
KNN	525	0.70003	0.682169	0.742401	0.677502
KNN	530	0.692974	0.675081	0.736937	0.668363
KNN	535	0.696402	0.679079	0.740363	0.673416
KNN	540	0.692571	0.674812	0.737267	0.669655
KNN	545	0.684205	0.666405	0.729244	0.66076
KNN	550	0.691463	0.673703	0.735644	0.668136
KNN	555	0.688237	0.670458	0.73281	0.662315
KNN	560	0.685616	0.667923	0.729219	0.660434
KNN	565	0.683399	0.666369	0.726395	0.658516
KNN	570	0.686927	0.669384	0.730166	0.663364
KNN	575	0.685616	0.667995	0.729262	0.66003
KNN	580	0.678359	0.661142	0.721797	0.653946
KNN	585	0.676746	0.659764	0.720791	0.649174
KNN	590	0.677452	0.660901	0.720798	0.649501
KNN	595	0.676545	0.660307	0.719897	0.646448
KNN	600	0.673218	0.656267	0.716593	0.644524
KNN	605	0.673521	0.656493	0.717794	0.643242
KNN	610	0.666969	0.650717	0.709448	0.636953
KNN	615	0.666566	0.650602	0.711969	0.634661
KNN	620	0.669287	0.652744	0.710528	0.640426
KNN	625	0.666364	0.649909	0.711868	0.634921
KNN	630	0.664953	0.648279	0.711319	0.632902
KNN	635	0.661728	0.645399	0.705405	0.63023
KNN	640	0.667675	0.651676	0.712404	0.6352
KNN	645	0.667876	0.651569	0.712157	0.63282
KNN	650	0.666163	0.649769	0.712111	0.633892
KNN	655	0.654874	0.638582	0.700416	0.61851
KNN	660	0.658603	0.642566	0.701761	0.622228
KNN	665	0.659006	0.64319	0.704014	0.625988
KNN	670	0.654571	0.638801	0.698494	0.616944
KNN	675	0.657091	0.64119	0.702029	0.618965
KNN	680	0.65064	0.636213	0.697154	0.612452
KNN	685	0.649128	0.632686	0.694363	0.610038
KNN	690	0.654773	0.639451	0.700516	0.616466
KNN	695	0.650942	0.635221	0.694535	0.610409
KNN	700	0.646104	0.630738	0.692493	0.603911
KNN	705	0.64298	0.62765	0.689541	0.602365
KNN	710	0.650438	0.636077	0.693791	0.606889
KNN	715	0.649229	0.634628	0.692583	0.608604
KNN	720	0.650741	0.634866	0.695259	0.61004
KNN	725	0.646104	0.630849	0.68988	0.604728
KNN	730	0.638545	0.623674	0.684287	0.595071
KNN	735	0.641468	0.627563	0.684075	0.598461
KNN	740	0.639653	0.624868	0.685969	0.595731
KNN	745	0.641266	0.626782	0.68346	0.594932
KNN	750	0.638444	0.623962	0.683176	0.594566
KNN	755	0.635117	0.621459	0.680538	0.587565
KNN	760	0.635823	0.621498	0.679035	0.589797
KNN	765	0.630582	0.616323	0.676697	0.58359
KNN	770	0.637133	0.622642	0.680763	0.590616
KNN	775	0.629574	0.614898	0.675234	0.580669
KNN	780	0.633908	0.619912	0.679741	0.589889
KNN	785	0.627255	0.612291	0.672262	0.576477
KNN	790	0.632396	0.618412	0.677652	0.585737
KNN	795	0.630783	0.615863	0.67767	0.583065
KNN	800	0.631186	0.618195	0.675805	0.584924
KNN	805	0.632094	0.617899	0.675144	0.58234
KNN	810	0.627961	0.613922	0.674724	0.577621
KNN	815	0.631489	0.616919	0.676318	0.583048
KNN	820	0.636932	0.623176	0.681044	0.588657
KNN	825	0.629473	0.615462	0.67407	0.576351
KNN	830	0.619696	0.607102	0.665457	0.567107
KNN	835	0.630481	0.616554	0.674678	0.576076
KNN	840	0.621611	0.608032	0.665061	0.57089
KNN	845	0.62282	0.608688	0.667651	0.569443
KNN	850	0.618889	0.605345	0.663265	0.568403
KNN	855	0.621208	0.608664	0.66484	0.570664
KNN	860	0.617579	0.604279	0.662522	0.563939
KNN	865	0.627457	0.6122	0.671732	0.572179
KNN	870	0.616672	0.602693	0.661213	0.561628
KNN	875	0.619897	0.605401	0.66264	0.562815
KNN	880	0.615462	0.601905	0.66043	0.559084
KNN	885	0.619897	0.606952	0.663034	0.562088
KNN	890	0.622719	0.608147	0.667298	0.56776
KNN	895	0.619796	0.605314	0.663818	0.564943
KNN	900	0.615361	0.601879	0.659849	0.55928
KNN	905	0.618889	0.605815	0.663216	0.561524
KNN	910	0.612841	0.600235	0.655717	0.555845
KNN	915	0.620502	0.607698	0.664267	0.563434
KNN	920	0.617881	0.604216	0.66113	0.559627
KNN	925	0.615966	0.601805	0.660478	0.557431
KNN	930	0.619393	0.60597	0.662726	0.558629
KNN	935	0.624231	0.610257	0.665237	0.566276
KNN	940	0.609918	0.595439	0.65431	0.550968
KNN	945	0.609414	0.59644	0.651941	0.552313
KNN	950	0.607499	0.593754	0.651091	0.549521
KNN	955	0.614958	0.60183	0.655548	0.557313
KNN	960	0.60508	0.591609	0.648066	0.543277
KNN	965	0.615059	0.601108	0.657336	0.555344
KNN	970	0.601955	0.589023	0.646504	0.543867
KNN	975	0.609717	0.596264	0.650009	0.548366
KNN	980	0.617579	0.60361	0.658929	0.55423
KNN	985	0.612438	0.598998	0.654589	0.553729
KNN	990	0.612841	0.599278	0.654292	0.553781
KNN	995	0.613245	0.598737	0.654422	0.551663
KNN	1000	0.607197	0.593349	0.649928	0.546999
RF	5	0.611934	0.575347	0.660601	0.585759
RF	10	0.676645	0.644556	0.738968	0.659911
RF	15	0.70628	0.677724	0.767805	0.688458
RF	20	0.711118	0.6834	0.771756	0.692129
RF	25	0.713335	0.685977	0.773373	0.694181
RF	30	0.719383	0.692823	0.779082	0.70091
RF	35	0.720996	0.695166	0.782866	0.700293
RF	40	0.734503	0.70931	0.795884	0.717533
RF	45	0.733495	0.707732	0.796298	0.718687
RF	50	0.739038	0.713843	0.800773	0.724325
RF	55	0.743373	0.719029	0.804368	0.727643
RF	60	0.741659	0.717032	0.803788	0.726136
RF	65	0.746094	0.721852	0.8033	0.731109
RF	70	0.752344	0.728216	0.809283	0.738697
RF	75	0.758694	0.735051	0.81586	0.745605
RF	80	0.758996	0.735335	0.814408	0.746365
RF	85	0.759198	0.735922	0.813708	0.74497
RF	90	0.763129	0.740101	0.815773	0.750658
RF	95	0.758492	0.734899	0.813472	0.745144
RF	100	0.770487	0.748133	0.823214	0.756824
RF	105	0.768975	0.746818	0.820551	0.754851
RF	110	0.770688	0.748378	0.822961	0.757314
RF	115	0.775123	0.75325	0.827194	0.761317
RF	120	0.774015	0.752034	0.825383	0.760974
RF	125	0.775123	0.75311	0.825402	0.762296
RF	130	0.78097	0.759598	0.831442	0.768296
RF	135	0.773712	0.751467	0.826363	0.76081
RF	140	0.7721	0.749764	0.82666	0.7589
RF	145	0.774619	0.752574	0.825359	0.761724
RF	150	0.778752	0.756884	0.831222	0.766642
RF	155	0.777442	0.755578	0.829352	0.764878
RF	160	0.776736	0.755002	0.830549	0.763614
RF	165	0.777946	0.756384	0.830568	0.764898
RF	170	0.78107	0.759665	0.832532	0.768347
RF	175	0.774922	0.752727	0.829315	0.761905
RF	180	0.779055	0.757119	0.832831	0.767075
RF	185	0.774619	0.752476	0.829424	0.761197
RF	190	0.777744	0.756029	0.830575	0.764563
RF	195	0.773813	0.751619	0.828928	0.761059
RF	200	0.785505	0.764318	0.836847	0.7738
RF	205	0.777643	0.755996	0.83219	0.76429
RF	210	0.784498	0.76345	0.835118	0.772261
RF	215	0.78097	0.75982	0.833479	0.767654
RF	220	0.782784	0.76151	0.835467	0.770071
RF	225	0.782582	0.761428	0.835672	0.769981
RF	230	0.778349	0.756823	0.832131	0.764833
RF	235	0.778349	0.756515	0.833272	0.765722
RF	240	0.780365	0.75889	0.834621	0.767471
RF	245	0.776837	0.755036	0.83316	0.763835
RF	250	0.775527	0.753519	0.830214	0.763021
RF	255	0.775627	0.753475	0.830215	0.762933
RF	260	0.777543	0.755451	0.831427	0.765519
RF	265	0.773208	0.75083	0.828456	0.760386
RF	270	0.780163	0.758285	0.833029	0.768752
RF	275	0.776031	0.753954	0.831358	0.763458
RF	280	0.781272	0.759932	0.833223	0.768502
RF	285	0.776938	0.754976	0.831598	0.764121
RF	290	0.781373	0.759985	0.833992	0.768736
RF	295	0.778651	0.75721	0.830857	0.765916
RF	300	0.775123	0.753052	0.828127	0.761864
RF	305	0.776535	0.754664	0.82898	0.763704
RF	310	0.776232	0.754289	0.829752	0.763599
RF	315	0.777139	0.755326	0.8306	0.764298
RF	320	0.770789	0.748544	0.824866	0.757398
RF	325	0.778147	0.756647	0.830137	0.764912
RF	330	0.777643	0.755807	0.830668	0.764796
RF	335	0.775325	0.753459	0.8273	0.762289
RF	340	0.776736	0.754883	0.829356	0.763558
RF	345	0.773612	0.75163	0.826164	0.7603
RF	350	0.779458	0.757667	0.832867	0.767158
RF	355	0.779962	0.758625	0.831327	0.766975
RF	360	0.77976	0.758112	0.833413	0.767504
RF	365	0.779155	0.757548	0.831499	0.76623
RF	370	0.776031	0.754254	0.829861	0.762767
RF	375	0.777039	0.755008	0.82914	0.764148
RF	380	0.771394	0.749062	0.826947	0.757855
RF	385	0.776535	0.75449	0.829123	0.763597
RF	390	0.77472	0.752627	0.829049	0.761837
RF	395	0.777744	0.755865	0.83039	0.764965
RF	400	0.774216	0.752099	0.827556	0.761231
RF	405	0.777643	0.755735	0.831501	0.764784
RF	410	0.777845	0.756371	0.830955	0.764016
RF	415	0.775527	0.753724	0.829037	0.762299
RF	420	0.777039	0.755187	0.831456	0.764253
RF	425	0.782482	0.761076	0.834682	0.770253
RF	430	0.777543	0.755728	0.829656	0.764983
RF	435	0.780667	0.759039	0.83351	0.769018
RF	440	0.779659	0.758164	0.832345	0.766809
RF	445	0.78349	0.762336	0.834701	0.771111
RF	450	0.775728	0.753613	0.829381	0.763455
RF	455	0.775426	0.753377	0.829926	0.762442
RF	460	0.77724	0.755265	0.830394	0.764788
RF	465	0.776535	0.754357	0.830791	0.764372
RF	470	0.781776	0.760589	0.832873	0.769391
RF	475	0.78097	0.759212	0.833847	0.769018
RF	480	0.76958	0.746932	0.824865	0.756475
RF	485	0.777139	0.755357	0.830459	0.764685
RF	490	0.777845	0.756128	0.829869	0.765166
RF	495	0.773108	0.750726	0.826985	0.760384
RF	500	0.77845	0.756862	0.830601	0.765397
RF	505	0.775023	0.752901	0.829959	0.762584
RF	510	0.775023	0.752987	0.826934	0.761912
RF	515	0.779659	0.757842	0.832563	0.767671
RF	520	0.777139	0.755047	0.829712	0.764701
RF	525	0.778147	0.756376	0.828385	0.765707
RF	530	0.773309	0.751055	0.826542	0.760226
RF	535	0.774317	0.751728	0.82938	0.762737
RF	540	0.775728	0.753583	0.831581	0.763726
RF	545	0.769176	0.746538	0.822359	0.756512
RF	550	0.773108	0.750715	0.826479	0.760884
RF	555	0.777946	0.755786	0.829316	0.766287
RF	560	0.769378	0.74668	0.823249	0.757001
RF	565	0.775224	0.752841	0.827299	0.763537
RF	570	0.772906	0.75048	0.825909	0.760254
RF	575	0.770487	0.74809	0.823578	0.757558
RF	580	0.777442	0.755529	0.829782	0.764783
RF	585	0.775728	0.75387	0.829989	0.76295
RF	590	0.775325	0.753059	0.827439	0.763433
RF	595	0.775627	0.753626	0.826968	0.763279
RF	600	0.775023	0.752515	0.829598	0.763137
RF	605	0.771696	0.748875	0.825928	0.75994
RF	610	0.772402	0.749844	0.826602	0.760187
RF	615	0.773511	0.751058	0.825128	0.761509
RF	620	0.770084	0.747163	0.8242	0.758653
RF	625	0.769882	0.746948	0.823925	0.758393
RF	630	0.76706	0.744235	0.821403	0.753965
RF	635	0.772805	0.750334	0.826354	0.760594
RF	640	0.769277	0.746284	0.823143	0.75712
RF	645	0.775325	0.753433	0.827695	0.763041
RF	650	0.774317	0.752183	0.825276	0.76201
RF	655	0.773914	0.751335	0.828252	0.762541
RF	660	0.768773	0.746054	0.824568	0.756035
RF	665	0.769076	0.746154	0.824622	0.75642
RF	670	0.771999	0.749433	0.825108	0.760041
RF	675	0.770688	0.748046	0.824309	0.75837
RF	680	0.770184	0.747496	0.824058	0.758082
RF	685	0.769479	0.746938	0.823368	0.75717
RF	690	0.771293	0.748462	0.825988	0.759179
RF	695	0.767866	0.745063	0.822224	0.754834
RF	700	0.767463	0.74478	0.821753	0.7543
RF	705	0.767967	0.745075	0.822174	0.755505
RF	710	0.766657	0.743615	0.820956	0.754121
RF	715	0.770789	0.748105	0.824391	0.758549
RF	720	0.766455	0.743461	0.821015	0.753758
RF	725	0.76837	0.745213	0.824389	0.756525
RF	730	0.771092	0.748868	0.823587	0.758193
RF	735	0.769781	0.747146	0.823751	0.757849
RF	740	0.765951	0.742901	0.819668	0.753459
RF	745	0.76706	0.743974	0.821464	0.754592
RF	750	0.7721	0.749625	0.825241	0.760142
RF	755	0.76454	0.741385	0.818969	0.751619
RF	760	0.769076	0.746211	0.82158	0.75665
RF	765	0.768874	0.745894	0.82358	0.757269
RF	770	0.765548	0.742685	0.820374	0.752659
RF	775	0.770588	0.747938	0.822851	0.75829
RF	780	0.765145	0.741576	0.819445	0.753077
RF	785	0.767765	0.744728	0.822358	0.756021
RF	790	0.765749	0.742426	0.819218	0.753747
RF	795	0.763532	0.739786	0.819861	0.75196
RF	800	0.767161	0.74413	0.822177	0.755079
RF	805	0.76968	0.746953	0.82368	0.757727
RF	810	0.766556	0.743602	0.820215	0.754407
RF	815	0.76454	0.741116	0.82051	0.752528
RF	820	0.767362	0.744537	0.821109	0.754922
RF	825	0.764439	0.74114	0.818138	0.751912
RF	830	0.763028	0.739533	0.81918	0.751054
RF	835	0.763129	0.73973	0.819442	0.750346
RF	840	0.763733	0.740457	0.818724	0.751344
RF	845	0.762423	0.739144	0.817244	0.749895
RF	850	0.765749	0.742389	0.82034	0.753937
RF	855	0.765245	0.741956	0.820686	0.753079
RF	860	0.76968	0.747048	0.822444	0.757295
RF	865	0.761919	0.738107	0.819007	0.749934
RF	870	0.766455	0.743236	0.820703	0.754506
RF	875	0.760004	0.736104	0.818585	0.747548
RF	880	0.763532	0.740332	0.818857	0.751029
RF	885	0.765951	0.742699	0.820701	0.754125
RF	890	0.764036	0.740471	0.821245	0.752391
RF	895	0.766858	0.743822	0.821747	0.755104
RF	900	0.765145	0.741967	0.820906	0.753001
RF	905	0.761617	0.738198	0.817622	0.74854
RF	910	0.763129	0.739663	0.818927	0.751047
RF	915	0.766657	0.743659	0.821988	0.754923
RF	920	0.767665	0.744415	0.82229	0.755977
RF	925	0.759601	0.735805	0.816253	0.747158
RF	930	0.760609	0.736703	0.817234	0.748816
RF	935	0.761818	0.738316	0.817942	0.749171
RF	940	0.765346	0.741984	0.821108	0.753198
RF	945	0.763431	0.739845	0.820969	0.751855
RF	950	0.762726	0.739175	0.820081	0.750792
RF	955	0.766455	0.743167	0.822595	0.755027
RF	960	0.764943	0.741492	0.821078	0.753162
RF	965	0.764842	0.741374	0.821068	0.752876
RF	970	0.758391	0.734323	0.815465	0.745774
RF	975	0.762726	0.739101	0.820041	0.750281
RF	980	0.765044	0.741772	0.82164	0.752815
RF	985	0.757383	0.733172	0.813961	0.744782
RF	990	0.764741	0.741523	0.81877	0.753145
RF	995	0.76202	0.738283	0.818229	0.750231
RF	1000	0.762322	0.738741	0.816713	0.750346
SVM	5	0.464066	0.414913	0.453147	0.437937
SVM	10	0.590364	0.548866	0.633485	0.586261
SVM	15	0.643584	0.606482	0.690407	0.638755
SVM	20	0.687028	0.6542	0.734827	0.681625
SVM	25	0.70003	0.668144	0.752817	0.693226
SVM	30	0.714646	0.684201	0.768413	0.708645
SVM	35	0.730269	0.701154	0.78473	0.72446
SVM	40	0.740752	0.712784	0.795812	0.735319
SVM	45	0.755468	0.728828	0.809455	0.750419
SVM	50	0.75567	0.729076	0.810877	0.74965
SVM	55	0.760911	0.73477	0.816803	0.755266
SVM	60	0.766757	0.741405	0.820119	0.760773
SVM	65	0.785909	0.762064	0.836958	0.781049
SVM	70	0.795988	0.773269	0.845999	0.791302
SVM	75	0.801734	0.779856	0.847596	0.796959
SVM	80	0.811309	0.790326	0.85477	0.806886
SVM	85	0.814938	0.794382	0.857716	0.810712
SVM	90	0.815946	0.795603	0.858106	0.81182
SVM	95	0.824514	0.805199	0.864954	0.820561
SVM	100	0.828646	0.809781	0.867795	0.82514
SVM	105	0.830763	0.812126	0.869194	0.827411
SVM	110	0.834795	0.816642	0.870683	0.831646
SVM	115	0.836811	0.818699	0.873657	0.833722
SVM	120	0.840843	0.82313	0.877628	0.837653
SVM	125	0.838121	0.820069	0.875625	0.834766
SVM	130	0.838726	0.820716	0.876307	0.835503
SVM	135	0.839935	0.822195	0.876397	0.83667
SVM	140	0.839835	0.821974	0.878274	0.836392
SVM	145	0.841044	0.823518	0.877402	0.837673
SVM	150	0.840439	0.822866	0.875961	0.837072
SVM	155	0.840641	0.823133	0.876588	0.837311
SVM	160	0.845479	0.828424	0.881138	0.841978
SVM	165	0.847092	0.830087	0.883497	0.84382
SVM	170	0.849713	0.833023	0.884226	0.846514
SVM	175	0.853442	0.837152	0.888358	0.850158
SVM	180	0.852434	0.836069	0.886264	0.849099
SVM	185	0.85566	0.839512	0.889431	0.852674
SVM	190	0.858482	0.842721	0.891963	0.855436
SVM	195	0.856063	0.840043	0.889757	0.852968
SVM	200	0.856869	0.840966	0.891073	0.853698
SVM	205	0.85949	0.843734	0.8941	0.856587
SVM	210	0.859994	0.844377	0.894555	0.85693
SVM	215	0.861808	0.84643	0.894639	0.85877
SVM	220	0.862211	0.846889	0.89492	0.859006
SVM	225	0.866042	0.851087	0.897293	0.863219
SVM	230	0.865739	0.850715	0.897271	0.862928
SVM	235	0.866344	0.851374	0.898069	0.863526
SVM	240	0.865235	0.850081	0.898843	0.862331
SVM	245	0.866042	0.851057	0.898411	0.863041
SVM	250	0.864631	0.849521	0.896781	0.861797
SVM	255	0.865235	0.850145	0.89776	0.862413
SVM	260	0.863925	0.848729	0.89677	0.861108
SVM	265	0.861103	0.845491	0.894049	0.858257
SVM	270	0.861405	0.845864	0.895232	0.858484
SVM	275	0.861002	0.84553	0.894363	0.857969
SVM	280	0.86453	0.849392	0.896245	0.861735
SVM	285	0.863018	0.847781	0.894576	0.860154
SVM	290	0.862715	0.847434	0.894877	0.859839
SVM	295	0.86453	0.849559	0.895117	0.861469
SVM	300	0.865135	0.850108	0.897441	0.862268
SVM	305	0.865235	0.850186	0.896881	0.862304
SVM	310	0.866445	0.851539	0.897496	0.863611
SVM	315	0.867352	0.852595	0.898169	0.864411
SVM	320	0.866445	0.85153	0.896434	0.863764
SVM	325	0.864127	0.848921	0.894764	0.861451
SVM	330	0.866546	0.851627	0.897437	0.8638
SVM	335	0.866042	0.851113	0.897064	0.863274
SVM	340	0.864933	0.849849	0.894944	0.862324
SVM	345	0.86715	0.852305	0.897049	0.864672
SVM	350	0.866243	0.851385	0.896552	0.863474
SVM	355	0.866647	0.851828	0.896349	0.863974
SVM	360	0.86453	0.849493	0.894506	0.861862
SVM	365	0.863824	0.848702	0.894656	0.860956
SVM	370	0.865135	0.85017	0.895612	0.862295
SVM	375	0.863623	0.84851	0.894177	0.860732
SVM	380	0.864832	0.849854	0.894929	0.86189
SVM	385	0.866143	0.851398	0.895586	0.863147
SVM	390	0.86705	0.852421	0.896401	0.864146
SVM	395	0.866243	0.851457	0.895442	0.863313
SVM	400	0.866042	0.851145	0.896333	0.863294
SVM	405	0.867755	0.85297	0.898416	0.864964
SVM	410	0.867957	0.85324	0.897953	0.865105
SVM	415	0.870779	0.856414	0.900441	0.867898
SVM	420	0.86715	0.852361	0.897864	0.864269
SVM	425	0.868461	0.853859	0.898236	0.865547
SVM	430	0.869066	0.854534	0.89783	0.86627
SVM	435	0.866949	0.852115	0.897307	0.864106
SVM	440	0.867554	0.852811	0.897418	0.864735
SVM	445	0.867856	0.853129	0.897691	0.864997
SVM	450	0.867352	0.852491	0.897863	0.864591
SVM	455	0.867654	0.852837	0.897351	0.865061
SVM	460	0.866848	0.851986	0.895466	0.86433
SVM	465	0.866143	0.851176	0.895318	0.863567
SVM	470	0.868461	0.853752	0.897387	0.865864
SVM	475	0.868864	0.85425	0.897746	0.866358
SVM	480	0.871182	0.856769	0.899432	0.868787
SVM	485	0.868763	0.854113	0.89798	0.866174
SVM	490	0.868864	0.854189	0.898333	0.866339
SVM	495	0.869066	0.85453	0.898547	0.866246
SVM	500	0.865336	0.850342	0.895947	0.86267
SVM	505	0.865437	0.850531	0.895399	0.862649
SVM	510	0.864933	0.849908	0.894785	0.862085
SVM	515	0.865941	0.851104	0.894633	0.863122
SVM	520	0.864731	0.849789	0.893759	0.861774
SVM	525	0.866243	0.851416	0.895578	0.863501
SVM	530	0.866445	0.85159	0.896587	0.863657
SVM	535	0.865941	0.851037	0.895379	0.863157
SVM	540	0.863925	0.848777	0.894316	0.86121
SVM	545	0.864832	0.849796	0.894982	0.862051
SVM	550	0.867453	0.852611	0.896351	0.865097
SVM	555	0.867755	0.853007	0.896742	0.86509
SVM	560	0.867251	0.85245	0.895271	0.8647
SVM	565	0.863925	0.848774	0.893041	0.861192
SVM	570	0.863723	0.848568	0.894119	0.860811
SVM	575	0.861808	0.846432	0.892508	0.858873
SVM	580	0.862312	0.846957	0.893337	0.859397
SVM	585	0.86453	0.849441	0.894335	0.861801
SVM	590	0.862615	0.847372	0.892514	0.859596
SVM	595	0.862312	0.846991	0.892309	0.85941
SVM	600	0.862917	0.847781	0.891846	0.859973
SVM	605	0.861607	0.846336	0.89203	0.858587
SVM	610	0.862413	0.847167	0.893358	0.859426
SVM	615	0.861405	0.846017	0.892307	0.85852
SVM	620	0.862615	0.847335	0.893081	0.859887
SVM	625	0.860296	0.84483	0.890845	0.857329
SVM	630	0.860397	0.844969	0.890821	0.857397
SVM	635	0.860196	0.844648	0.890573	0.857401
SVM	640	0.859389	0.843723	0.890064	0.856621
SVM	645	0.859994	0.84445	0.891341	0.857037
SVM	650	0.860498	0.844909	0.892016	0.857779
SVM	655	0.859087	0.843458	0.890192	0.855983
SVM	660	0.858784	0.843101	0.890555	0.855761
SVM	665	0.857272	0.841467	0.888844	0.854246
SVM	670	0.857978	0.842222	0.889667	0.854891
SVM	675	0.856466	0.840602	0.888504	0.853247
SVM	680	0.856567	0.840629	0.889123	0.853498
SVM	685	0.857474	0.841638	0.888928	0.854577
SVM	690	0.855458	0.839316	0.888334	0.852557
SVM	695	0.855761	0.839663	0.889546	0.852656
SVM	700	0.854853	0.838655	0.888681	0.851827
SVM	705	0.854753	0.838515	0.88818	0.851852
SVM	710	0.854148	0.837896	0.888077	0.851062
SVM	715	0.853341	0.836985	0.886786	0.850371
SVM	720	0.852333	0.835814	0.886391	0.849336
SVM	725	0.851729	0.835135	0.886396	0.848689
SVM	730	0.851124	0.834551	0.885522	0.848017
SVM	735	0.852837	0.836415	0.886867	0.849826
SVM	740	0.851829	0.835386	0.885893	0.84864
SVM	745	0.853644	0.837378	0.8866	0.850522
SVM	750	0.852636	0.836219	0.886074	0.849549
SVM	755	0.851124	0.834633	0.884572	0.847943
SVM	760	0.852434	0.83598	0.886981	0.849244
SVM	765	0.853039	0.83664	0.887048	0.849995
SVM	770	0.853543	0.837188	0.887605	0.850478
SVM	775	0.852434	0.835952	0.886975	0.849366
SVM	780	0.849814	0.833117	0.884491	0.846598
SVM	785	0.850721	0.834065	0.885835	0.847465
SVM	790	0.852535	0.836043	0.887851	0.849274
SVM	795	0.850418	0.833671	0.885677	0.847229
SVM	800	0.850418	0.833703	0.885257	0.847148
SVM	805	0.850015	0.833241	0.885617	0.846791
SVM	810	0.84931	0.832496	0.884592	0.845988
SVM	815	0.850318	0.833598	0.885473	0.847094
SVM	820	0.8481	0.831157	0.884347	0.844852
SVM	825	0.846487	0.829361	0.882946	0.843205
SVM	830	0.846487	0.82935	0.883058	0.843207
SVM	835	0.846386	0.829237	0.882812	0.843081
SVM	840	0.848705	0.83187	0.884472	0.845325
SVM	845	0.846185	0.829089	0.881762	0.842824
SVM	850	0.844471	0.827111	0.881819	0.841078
SVM	855	0.845278	0.828058	0.881905	0.8419
SVM	860	0.845378	0.828194	0.882163	0.841835
SVM	865	0.845479	0.828264	0.882904	0.841969
SVM	870	0.846487	0.829401	0.883794	0.842956
SVM	875	0.846991	0.829931	0.88386	0.843549
SVM	880	0.846084	0.828904	0.883549	0.842669
SVM	885	0.847394	0.830355	0.884291	0.84397
SVM	890	0.848503	0.831548	0.885592	0.845085
SVM	895	0.845983	0.828765	0.883226	0.842462
SVM	900	0.849612	0.832775	0.886396	0.846326
SVM	905	0.847092	0.829983	0.883643	0.843802
SVM	910	0.847092	0.829975	0.884174	0.843727
SVM	915	0.848402	0.831428	0.885928	0.845002
SVM	920	0.848806	0.831903	0.885547	0.845435
SVM	925	0.848302	0.831273	0.886036	0.844917
SVM	930	0.847697	0.830633	0.885706	0.844299
SVM	935	0.847596	0.830555	0.885216	0.844127
SVM	940	0.847798	0.830762	0.885485	0.844332
SVM	945	0.844068	0.826619	0.882864	0.840495
SVM	950	0.843967	0.826525	0.882362	0.840413
SVM	955	0.844875	0.827577	0.88248	0.841349
SVM	960	0.844572	0.827103	0.88345	0.841167
SVM	965	0.846185	0.828908	0.884545	0.842827
SVM	970	0.84427	0.8269	0.882597	0.840716
SVM	975	0.844875	0.827555	0.883666	0.841283
SVM	980	0.844875	0.827497	0.884055	0.841456
SVM	985	0.843967	0.82649	0.883333	0.840426
SVM	990	0.844169	0.826734	0.883426	0.840535
SVM	995	0.843766	0.826317	0.883222	0.840058
SVM	1000	0.84175	0.824043	0.882339	0.838076

## Sheet: mRMR
Classification algorithm	Number of features	ACC	MCC	Macro F1	Weighted F1
DT	5	0.530995	0.481504	0.564307	0.525754
DT	10	0.564258	0.518089	0.605068	0.561003
DT	15	0.599032	0.556121	0.63576	0.596035
DT	20	0.597117	0.554487	0.634564	0.59468
DT	25	0.614454	0.573156	0.643749	0.611518
DT	30	0.60508	0.563133	0.636107	0.602569
DT	35	0.615462	0.574211	0.644884	0.613559
DT	40	0.620099	0.579173	0.650456	0.618206
DT	45	0.628465	0.58834	0.658248	0.625946
DT	50	0.620502	0.579613	0.649976	0.618451
DT	55	0.624534	0.58375	0.657985	0.621775
DT	60	0.625542	0.585184	0.656404	0.623293
DT	65	0.628062	0.588113	0.657724	0.625552
DT	70	0.623223	0.582961	0.654722	0.620997
DT	75	0.632598	0.592957	0.659945	0.630802
DT	80	0.627759	0.58757	0.657382	0.625273
DT	85	0.62786	0.587523	0.657593	0.624824
DT	90	0.624735	0.583929	0.651675	0.622526
DT	95	0.632094	0.592668	0.660004	0.63016
DT	100	0.630582	0.590986	0.654737	0.630088
DT	105	0.632497	0.593132	0.658621	0.631141
DT	110	0.639552	0.600274	0.666576	0.637708
DT	115	0.632094	0.592169	0.661219	0.63039
DT	120	0.630078	0.589936	0.654045	0.628692
DT	125	0.631287	0.591633	0.655714	0.629881
DT	130	0.633001	0.593544	0.658219	0.631716
DT	135	0.623123	0.582953	0.652934	0.620761
DT	140	0.631388	0.591427	0.658254	0.629361
DT	145	0.636428	0.597052	0.65828	0.635394
DT	150	0.635319	0.595399	0.659903	0.633819
DT	155	0.639048	0.600475	0.664223	0.636917
DT	160	0.635924	0.596162	0.662825	0.633971
DT	165	0.646003	0.607738	0.669202	0.644702
DT	170	0.643988	0.605845	0.668699	0.642739
DT	175	0.639956	0.600967	0.665437	0.637476
DT	180	0.635521	0.596446	0.66148	0.633697
DT	185	0.633001	0.593752	0.658304	0.631261
DT	190	0.632396	0.59263	0.657296	0.630918
DT	195	0.639149	0.600177	0.666172	0.637874
DT	200	0.63421	0.594788	0.660346	0.632724
DT	205	0.637839	0.598812	0.662133	0.636468
DT	210	0.635117	0.595134	0.65666	0.634451
DT	215	0.639452	0.600041	0.664934	0.638153
DT	220	0.628162	0.587484	0.651946	0.6279
DT	225	0.633303	0.59415	0.658223	0.631334
DT	230	0.637133	0.598419	0.659401	0.635625
DT	235	0.632799	0.592803	0.657265	0.631552
DT	240	0.633202	0.594099	0.659128	0.631154
DT	245	0.637537	0.598271	0.66478	0.635017
DT	250	0.635722	0.596391	0.665122	0.633635
DT	255	0.632295	0.593082	0.656542	0.630022
DT	260	0.625441	0.585454	0.649785	0.623527
DT	265	0.640258	0.601855	0.665338	0.639109
DT	270	0.63169	0.592358	0.661339	0.629428
DT	275	0.633706	0.593366	0.660492	0.632629
DT	280	0.629775	0.58975	0.656803	0.628358
DT	285	0.630884	0.590598	0.657527	0.629585
DT	290	0.630481	0.590273	0.655617	0.628542
DT	295	0.6329	0.593671	0.660117	0.630718
DT	300	0.623929	0.583061	0.648851	0.622836
DT	305	0.631489	0.591544	0.658403	0.629155
DT	310	0.634412	0.594912	0.657191	0.632823
DT	315	0.633605	0.593876	0.6637	0.631687
DT	320	0.633102	0.59282	0.658098	0.632057
DT	325	0.634311	0.594979	0.658596	0.632069
DT	330	0.634009	0.594208	0.657346	0.632261
DT	335	0.633605	0.593868	0.658481	0.631769
DT	340	0.632799	0.592894	0.659998	0.631476
DT	345	0.634513	0.594984	0.661014	0.632164
DT	350	0.634613	0.594837	0.66454	0.631607
DT	355	0.627759	0.587298	0.655252	0.626319
DT	360	0.639754	0.60091	0.667027	0.637474
DT	365	0.628868	0.588398	0.656258	0.626927
DT	370	0.62786	0.5878	0.656033	0.625469
DT	375	0.635218	0.595711	0.660512	0.632904
DT	380	0.633001	0.593108	0.659259	0.631098
DT	385	0.63542	0.595629	0.661869	0.633822
DT	390	0.639048	0.60005	0.663827	0.637454
DT	395	0.634412	0.594914	0.657805	0.633075
DT	400	0.637537	0.59795	0.660146	0.636471
DT	405	0.628566	0.588136	0.654009	0.626605
DT	410	0.632598	0.592567	0.657934	0.631298
DT	415	0.633605	0.593821	0.65834	0.632499
DT	420	0.634916	0.595668	0.658804	0.633017
DT	425	0.630078	0.589539	0.659204	0.628827
DT	430	0.635621	0.596101	0.663921	0.635087
DT	435	0.630582	0.590882	0.653264	0.629496
DT	440	0.635017	0.59505	0.659903	0.633619
DT	445	0.635621	0.595797	0.661084	0.63489
DT	450	0.627961	0.587921	0.652112	0.626117
DT	455	0.635117	0.595644	0.659806	0.632621
DT	460	0.6329	0.592923	0.658752	0.630859
DT	465	0.630682	0.590797	0.657835	0.628056
DT	470	0.633202	0.593975	0.655501	0.631557
DT	475	0.639855	0.600995	0.662881	0.638075
DT	480	0.632497	0.592914	0.654831	0.631389
DT	485	0.627659	0.587616	0.654424	0.625541
DT	490	0.628263	0.588003	0.653403	0.626236
DT	495	0.637335	0.598159	0.662074	0.635859
DT	500	0.635521	0.596431	0.655859	0.633424
DT	505	0.624332	0.583504	0.650547	0.622019
DT	510	0.633505	0.593954	0.657936	0.630954
DT	515	0.639048	0.600068	0.660951	0.63768
DT	520	0.636932	0.597539	0.657365	0.635816
DT	525	0.633303	0.593891	0.656409	0.631972
DT	530	0.624534	0.583557	0.649561	0.62262
DT	535	0.625038	0.584319	0.648211	0.623442
DT	540	0.637033	0.596889	0.660548	0.635528
DT	545	0.636428	0.596669	0.659089	0.635075
DT	550	0.632598	0.592766	0.657051	0.631264
DT	555	0.640157	0.601679	0.664087	0.638433
DT	560	0.625441	0.585119	0.648237	0.624437
DT	565	0.641871	0.603263	0.661568	0.641166
DT	570	0.633505	0.59338	0.653804	0.632555
DT	575	0.646407	0.607958	0.670096	0.644498
DT	580	0.641165	0.602296	0.665167	0.639834
DT	585	0.639653	0.600703	0.661062	0.638263
DT	590	0.629674	0.58934	0.652539	0.62869
DT	595	0.635521	0.596243	0.661282	0.634205
DT	600	0.635722	0.596697	0.655592	0.635071
DT	605	0.63159	0.591434	0.6534	0.630868
DT	610	0.636629	0.596784	0.657731	0.635647
DT	615	0.64177	0.60261	0.662203	0.640366
DT	620	0.638847	0.599921	0.66118	0.637343
DT	625	0.634513	0.594932	0.653585	0.633895
DT	630	0.636226	0.597024	0.659219	0.635136
DT	635	0.630884	0.591485	0.652564	0.629618
DT	640	0.636428	0.597112	0.659443	0.634105
DT	645	0.637436	0.597692	0.659314	0.637093
DT	650	0.642778	0.6038	0.666642	0.641877
DT	655	0.636428	0.596942	0.657343	0.635296
DT	660	0.635621	0.596265	0.653255	0.635129
DT	665	0.631791	0.59169	0.655907	0.630982
DT	670	0.646407	0.608019	0.666325	0.646341
DT	675	0.633807	0.593989	0.656466	0.632537
DT	680	0.640762	0.601923	0.661222	0.639763
DT	685	0.643584	0.604446	0.666017	0.642161
DT	690	0.639754	0.600408	0.658665	0.639444
DT	695	0.637637	0.598276	0.660805	0.636922
DT	700	0.630481	0.590364	0.650861	0.629057
DT	705	0.633001	0.593582	0.653158	0.63163
DT	710	0.626147	0.58559	0.651438	0.624637
DT	715	0.640359	0.601329	0.663957	0.638738
DT	720	0.629876	0.589889	0.654239	0.628732
DT	725	0.641468	0.602196	0.664625	0.64043
DT	730	0.647515	0.609454	0.668949	0.64633
DT	735	0.649834	0.611264	0.670679	0.649174
DT	740	0.647616	0.609285	0.67068	0.646879
DT	745	0.649431	0.610974	0.672123	0.647914
DT	750	0.640863	0.602085	0.665232	0.639145
DT	755	0.637738	0.598303	0.657962	0.636742
DT	760	0.64308	0.604482	0.665349	0.642069
DT	765	0.647717	0.609284	0.667298	0.646397
DT	770	0.640359	0.60155	0.661293	0.63876
DT	775	0.651446	0.613836	0.672069	0.650513
DT	780	0.645499	0.607001	0.663309	0.64468
DT	785	0.637738	0.598066	0.660753	0.637537
DT	790	0.641468	0.602478	0.664631	0.640353
DT	795	0.646003	0.607649	0.667594	0.644547
DT	800	0.648019	0.609843	0.669239	0.646517
DT	805	0.650237	0.612144	0.672299	0.649409
DT	810	0.650136	0.61232	0.674589	0.648102
DT	815	0.648826	0.610793	0.670713	0.647402
DT	820	0.638444	0.598949	0.662675	0.63596
DT	825	0.641064	0.602181	0.665034	0.638588
DT	830	0.647616	0.609354	0.665406	0.647165
DT	835	0.649733	0.611404	0.668057	0.649031
DT	840	0.645499	0.607086	0.667269	0.645021
DT	845	0.639552	0.600386	0.659788	0.637888
DT	850	0.643988	0.6057	0.662942	0.643432
DT	855	0.643786	0.604988	0.666009	0.642533
DT	860	0.64308	0.60421	0.664978	0.641963
DT	865	0.639855	0.601335	0.661549	0.63833
DT	870	0.647415	0.609212	0.665303	0.646107
DT	875	0.64933	0.610748	0.671716	0.647816
DT	880	0.639855	0.600698	0.664404	0.638003
DT	885	0.641266	0.602543	0.661521	0.639647
DT	890	0.631086	0.591013	0.65346	0.629671
DT	895	0.642274	0.603577	0.661543	0.641559
DT	900	0.642274	0.603556	0.668643	0.640131
DT	905	0.65064	0.612781	0.671626	0.649556
DT	910	0.638444	0.59974	0.662426	0.635908
DT	915	0.635218	0.595642	0.6595	0.633554
DT	920	0.637133	0.597729	0.660122	0.635079
DT	925	0.647818	0.609542	0.669698	0.646221
DT	930	0.640863	0.601921	0.66649	0.639771
DT	935	0.643584	0.604895	0.664952	0.64218
DT	940	0.639855	0.601002	0.663483	0.638128
DT	945	0.633706	0.594299	0.654796	0.632252
DT	950	0.640157	0.601486	0.663722	0.638749
DT	955	0.640157	0.601058	0.662233	0.639159
DT	960	0.646003	0.607798	0.664956	0.645545
DT	965	0.651043	0.613105	0.673786	0.649912
DT	970	0.645903	0.607917	0.668613	0.64439
DT	975	0.656083	0.618646	0.671615	0.655528
DT	980	0.639855	0.600967	0.66231	0.638381
DT	985	0.63421	0.594334	0.659373	0.632936
DT	990	0.634714	0.595388	0.655495	0.63289
DT	995	0.644895	0.60633	0.666917	0.643382
DT	1000	0.647515	0.608879	0.670051	0.646622
KNN	5	0.662836	0.62882	0.726984	0.64995
KNN	10	0.706683	0.677353	0.768297	0.696365
KNN	15	0.723617	0.696149	0.784492	0.713048
KNN	20	0.725229	0.698391	0.781972	0.714717
KNN	25	0.726338	0.70013	0.783807	0.714491
KNN	30	0.728354	0.702792	0.782842	0.71618
KNN	35	0.733293	0.708137	0.784673	0.721255
KNN	40	0.728152	0.702193	0.783354	0.715817
KNN	45	0.729866	0.704916	0.781818	0.716243
KNN	50	0.733898	0.709164	0.784265	0.721469
KNN	55	0.732487	0.707769	0.786348	0.719356
KNN	60	0.732285	0.707735	0.782826	0.719253
KNN	65	0.736821	0.712568	0.787241	0.723439
KNN	70	0.738736	0.715071	0.787299	0.725528
KNN	75	0.731378	0.70728	0.781067	0.717057
KNN	80	0.731781	0.707868	0.78144	0.718226
KNN	85	0.734704	0.711691	0.781782	0.720387
KNN	90	0.728959	0.705339	0.776902	0.714052
KNN	95	0.727346	0.704257	0.774235	0.71105
KNN	100	0.718073	0.694611	0.765173	0.701808
KNN	105	0.71767	0.694337	0.766119	0.701419
KNN	110	0.717569	0.694748	0.763946	0.699866
KNN	115	0.718375	0.695172	0.765649	0.701366
KNN	120	0.71767	0.694637	0.76581	0.70091
KNN	125	0.712227	0.689265	0.760002	0.693878
KNN	130	0.717266	0.694065	0.765467	0.700088
KNN	135	0.705675	0.682751	0.754735	0.686269
KNN	140	0.71142	0.688678	0.759999	0.692913
KNN	145	0.718174	0.696394	0.762754	0.701641
KNN	150	0.71394	0.692218	0.757409	0.695335
KNN	155	0.714142	0.69233	0.759171	0.697401
KNN	160	0.711017	0.688902	0.75685	0.694257
KNN	165	0.719182	0.698395	0.762447	0.701505
KNN	170	0.707187	0.685679	0.753613	0.688897
KNN	175	0.702651	0.681156	0.749513	0.68396
KNN	180	0.702248	0.680796	0.748348	0.68282
KNN	185	0.70638	0.685253	0.751003	0.688598
KNN	190	0.69489	0.673653	0.741891	0.675209
KNN	195	0.701845	0.680949	0.747212	0.681547
KNN	200	0.703659	0.682984	0.748559	0.683531
KNN	205	0.700433	0.680344	0.744674	0.678121
KNN	210	0.698921	0.678729	0.743164	0.677059
KNN	215	0.698821	0.678408	0.743676	0.677368
KNN	220	0.697309	0.677474	0.740583	0.67576
KNN	225	0.691261	0.671354	0.736602	0.668789
KNN	230	0.689648	0.669902	0.734228	0.668089
KNN	235	0.687733	0.66787	0.733955	0.665231
KNN	240	0.688539	0.669143	0.733994	0.664511
KNN	245	0.686524	0.666665	0.731188	0.663318
KNN	250	0.684407	0.664668	0.728134	0.660763
KNN	255	0.685012	0.665683	0.730235	0.660794
KNN	260	0.679266	0.660234	0.725074	0.655066
KNN	265	0.679367	0.660469	0.72473	0.654677
KNN	270	0.681081	0.662466	0.727225	0.653423
KNN	275	0.673521	0.654448	0.719679	0.645412
KNN	280	0.677553	0.659074	0.722258	0.649584
KNN	285	0.673722	0.65539	0.718385	0.647104
KNN	290	0.673823	0.655673	0.719524	0.645489
KNN	295	0.676948	0.658379	0.722018	0.649363
KNN	300	0.668884	0.650337	0.714442	0.641209
KNN	305	0.670295	0.652582	0.716584	0.643193
KNN	310	0.667574	0.649603	0.711938	0.637115
KNN	315	0.667372	0.650115	0.712528	0.642215
KNN	320	0.666767	0.649008	0.712394	0.636815
KNN	325	0.664046	0.646463	0.707963	0.636833
KNN	330	0.666465	0.648491	0.711357	0.637036
KNN	335	0.657897	0.640273	0.703966	0.62676
KNN	340	0.665155	0.647536	0.710845	0.635284
KNN	345	0.666364	0.649614	0.710753	0.632596
KNN	350	0.66324	0.645805	0.70898	0.631801
KNN	355	0.657192	0.639847	0.702004	0.623111
KNN	360	0.656184	0.639268	0.700878	0.624515
KNN	365	0.653059	0.63636	0.698176	0.619567
KNN	370	0.654269	0.637843	0.696988	0.619252
KNN	375	0.650842	0.634254	0.695327	0.615776
KNN	380	0.652656	0.636179	0.696756	0.618354
KNN	385	0.653462	0.636332	0.6981	0.619407
KNN	390	0.65437	0.638307	0.698042	0.619118
KNN	395	0.655075	0.638875	0.69821	0.618751
KNN	400	0.651547	0.635296	0.694898	0.614735
KNN	405	0.653765	0.637395	0.694485	0.616621
KNN	410	0.652757	0.636425	0.696714	0.618765
KNN	415	0.650237	0.633888	0.696255	0.614318
KNN	420	0.647314	0.632005	0.691648	0.609345
KNN	425	0.652757	0.637522	0.697189	0.61643
KNN	430	0.644592	0.627968	0.688817	0.609007
KNN	435	0.647717	0.632035	0.69193	0.609559
KNN	440	0.645197	0.629352	0.691601	0.608661
KNN	445	0.641165	0.62584	0.687897	0.596678
KNN	450	0.63794	0.621994	0.68402	0.595319
KNN	455	0.641669	0.626373	0.686632	0.602114
KNN	460	0.635823	0.62137	0.68105	0.595822
KNN	465	0.634009	0.618525	0.679651	0.591118
KNN	470	0.637133	0.622759	0.683196	0.595264
KNN	475	0.638343	0.622632	0.683401	0.596533
KNN	480	0.642879	0.628046	0.688278	0.599764
KNN	485	0.637436	0.622234	0.68222	0.593261
KNN	490	0.639452	0.625245	0.6843	0.597521
KNN	495	0.638343	0.6235	0.681611	0.596755
KNN	500	0.6329	0.617431	0.677363	0.587198
KNN	505	0.634916	0.620321	0.67877	0.5887
KNN	510	0.632094	0.616332	0.676881	0.589313
KNN	515	0.636327	0.621543	0.681889	0.590923
KNN	520	0.634311	0.619206	0.679809	0.5898
KNN	525	0.631287	0.616323	0.674977	0.583758
KNN	530	0.636831	0.621205	0.681878	0.591841
KNN	535	0.631489	0.616675	0.67549	0.584665
KNN	540	0.633303	0.618859	0.679142	0.588268
KNN	545	0.627759	0.613627	0.673456	0.581747
KNN	550	0.629674	0.615238	0.672833	0.581477
KNN	555	0.624433	0.610134	0.670919	0.578095
KNN	560	0.633605	0.618333	0.679343	0.586099
KNN	565	0.628868	0.613912	0.674208	0.581805
KNN	570	0.62534	0.61132	0.671222	0.574995
KNN	575	0.626348	0.611378	0.671185	0.576167
KNN	580	0.630481	0.615877	0.675938	0.582435
KNN	585	0.630178	0.615526	0.675041	0.582003
KNN	590	0.628868	0.61433	0.673934	0.577522
KNN	595	0.626147	0.612032	0.672544	0.574727
KNN	600	0.626046	0.611302	0.672922	0.575311
KNN	605	0.626348	0.611552	0.674039	0.577024
KNN	610	0.621107	0.607828	0.666218	0.569028
KNN	615	0.619494	0.605357	0.664565	0.569476
KNN	620	0.621409	0.607037	0.666507	0.568324
KNN	625	0.622719	0.607453	0.666669	0.573538
KNN	630	0.620905	0.607682	0.666561	0.569046
KNN	635	0.627759	0.613325	0.673705	0.578518
KNN	640	0.620502	0.607163	0.66576	0.572802
KNN	645	0.625743	0.611753	0.670368	0.574661
KNN	650	0.6202	0.606965	0.664791	0.566777
KNN	655	0.625743	0.61154	0.670993	0.574285
KNN	660	0.620905	0.607313	0.665076	0.566304
KNN	665	0.618486	0.605316	0.660981	0.561983
KNN	670	0.616974	0.60324	0.662503	0.561781
KNN	675	0.61899	0.606322	0.66352	0.564739
KNN	680	0.617579	0.60414	0.663325	0.563689
KNN	685	0.611632	0.59876	0.655394	0.555486
KNN	690	0.621208	0.607771	0.66442	0.563158
KNN	695	0.61768	0.604736	0.661882	0.561231
KNN	700	0.620704	0.607278	0.663358	0.566378
KNN	705	0.617478	0.604259	0.659552	0.561071
KNN	710	0.609717	0.596139	0.655805	0.557084
KNN	715	0.616773	0.604111	0.660068	0.562329
KNN	720	0.618788	0.606276	0.662576	0.563952
KNN	725	0.611632	0.598756	0.65739	0.55418
KNN	730	0.617075	0.603649	0.661052	0.562272
KNN	735	0.614958	0.601967	0.658774	0.560493
KNN	740	0.611531	0.598092	0.656934	0.555702
KNN	745	0.612237	0.599031	0.65742	0.555242
KNN	750	0.621107	0.608045	0.66247	0.564428
KNN	755	0.61133	0.598026	0.655257	0.551866
KNN	760	0.610422	0.597343	0.654139	0.551914
KNN	765	0.613043	0.600257	0.656668	0.559691
KNN	770	0.613043	0.60003	0.655779	0.553914
KNN	775	0.614958	0.601775	0.660818	0.563804
KNN	780	0.618587	0.605038	0.660993	0.561918
KNN	785	0.610826	0.598353	0.655281	0.55216
KNN	790	0.61143	0.5992	0.655792	0.552597
KNN	795	0.615765	0.603112	0.65987	0.556863
KNN	800	0.612136	0.598312	0.655547	0.555993
KNN	805	0.611934	0.598944	0.655377	0.555167
KNN	810	0.614857	0.602191	0.657404	0.558466
KNN	815	0.610221	0.597944	0.656042	0.556178
KNN	820	0.609616	0.596278	0.652291	0.549484
KNN	825	0.615966	0.603037	0.65985	0.556669
KNN	830	0.607096	0.593571	0.651753	0.550269
KNN	835	0.606894	0.594091	0.651163	0.549209
KNN	840	0.617478	0.604065	0.659211	0.559893
KNN	845	0.601754	0.589319	0.647512	0.540462
KNN	850	0.601451	0.589821	0.645963	0.541251
KNN	855	0.602056	0.590377	0.645885	0.54226
KNN	860	0.613144	0.600487	0.656137	0.555871
KNN	865	0.611934	0.598597	0.657212	0.552307
KNN	870	0.612841	0.600292	0.656546	0.55378
KNN	875	0.605584	0.593155	0.649293	0.548478
KNN	880	0.603467	0.590381	0.64857	0.544871
KNN	885	0.605181	0.593299	0.649625	0.545333
KNN	890	0.608507	0.595325	0.653355	0.548002
KNN	895	0.60377	0.590849	0.64857	0.544413
KNN	900	0.610725	0.597344	0.656385	0.551966
KNN	905	0.604576	0.591395	0.649149	0.543815
KNN	910	0.602258	0.589915	0.647625	0.546602
KNN	915	0.607701	0.594492	0.65145	0.546065
KNN	920	0.6076	0.594581	0.652969	0.544309
KNN	925	0.603367	0.590211	0.649022	0.541511
KNN	930	0.612741	0.599285	0.657706	0.555079
KNN	935	0.602762	0.590534	0.648962	0.543057
KNN	940	0.609112	0.595602	0.650651	0.547439
KNN	945	0.609011	0.596422	0.651847	0.549412
KNN	950	0.60639	0.593299	0.650617	0.546243
KNN	955	0.612136	0.599628	0.654177	0.552584
KNN	960	0.610826	0.597789	0.6546	0.551988
KNN	965	0.603165	0.59097	0.649456	0.545396
KNN	970	0.604879	0.592012	0.649818	0.543273
KNN	975	0.606592	0.593057	0.65074	0.543806
KNN	980	0.60256	0.589738	0.645267	0.540636
KNN	985	0.613245	0.599722	0.655769	0.554488
KNN	990	0.600847	0.587556	0.645161	0.540532
KNN	995	0.612035	0.599474	0.654871	0.550765
KNN	1000	0.603064	0.590787	0.647733	0.545366
RF	5	0.621308	0.583383	0.675057	0.604698
RF	10	0.669489	0.636739	0.728278	0.653692
RF	15	0.690858	0.660606	0.755893	0.676056
RF	20	0.716057	0.688418	0.772513	0.701307
RF	25	0.729261	0.702427	0.783628	0.715508
RF	30	0.73541	0.709684	0.7909	0.721053
RF	35	0.740248	0.715227	0.793628	0.725662
RF	40	0.742768	0.71746	0.797059	0.729406
RF	45	0.747908	0.723394	0.801907	0.73373
RF	50	0.748816	0.72462	0.801333	0.73452
RF	55	0.746699	0.721935	0.803877	0.732574
RF	60	0.748211	0.723272	0.805983	0.735088
RF	65	0.749622	0.724937	0.80631	0.736687
RF	70	0.754359	0.730359	0.811726	0.741424
RF	75	0.749924	0.725245	0.809136	0.73761
RF	80	0.75184	0.727126	0.807684	0.740087
RF	85	0.752041	0.727448	0.809813	0.739964
RF	90	0.753855	0.72933	0.812706	0.74143
RF	95	0.751739	0.727269	0.807992	0.739558
RF	100	0.762423	0.73897	0.815544	0.750479
RF	105	0.759298	0.735862	0.813808	0.74666
RF	110	0.760206	0.736493	0.815698	0.747913
RF	115	0.762423	0.738931	0.817334	0.749861
RF	120	0.76071	0.73714	0.817718	0.747381
RF	125	0.767261	0.744286	0.821828	0.754538
RF	130	0.767967	0.744952	0.822933	0.755843
RF	135	0.762423	0.738857	0.817868	0.750061
RF	140	0.76323	0.74004	0.819654	0.750432
RF	145	0.768169	0.745342	0.821067	0.755321
RF	150	0.76706	0.744085	0.821756	0.754629
RF	155	0.767665	0.744937	0.823401	0.754449
RF	160	0.770386	0.748024	0.825302	0.756912
RF	165	0.774015	0.75182	0.825673	0.76153
RF	170	0.774418	0.752383	0.827774	0.761262
RF	175	0.769882	0.747316	0.822088	0.756747
RF	180	0.773612	0.751246	0.825113	0.761514
RF	185	0.769882	0.747254	0.822859	0.756944
RF	190	0.771293	0.748661	0.824507	0.758939
RF	195	0.766858	0.74381	0.820319	0.753965
RF	200	0.766959	0.744132	0.820943	0.753982
RF	205	0.765245	0.742388	0.819857	0.751523
RF	210	0.767463	0.744745	0.821901	0.75429
RF	215	0.772704	0.750526	0.82597	0.759662
RF	220	0.772704	0.75048	0.825043	0.760589
RF	225	0.767866	0.745232	0.821942	0.754485
RF	230	0.769277	0.746554	0.822602	0.756345
RF	235	0.765245	0.74249	0.821223	0.751526
RF	240	0.765145	0.742196	0.819617	0.751285
RF	245	0.768471	0.745913	0.820665	0.754686
RF	250	0.770991	0.748452	0.823946	0.757823
RF	255	0.772906	0.750624	0.82511	0.760246
RF	260	0.767463	0.744738	0.821407	0.753647
RF	265	0.770991	0.748402	0.824928	0.758411
RF	270	0.764943	0.741861	0.819943	0.751454
RF	275	0.76968	0.747068	0.821447	0.756522
RF	280	0.770285	0.747679	0.824863	0.757026
RF	285	0.766354	0.743342	0.82024	0.753213
RF	290	0.764137	0.740868	0.817769	0.750813
RF	295	0.769882	0.747268	0.82232	0.756392
RF	300	0.767463	0.744765	0.821748	0.754014
RF	305	0.767866	0.745037	0.819951	0.755068
RF	310	0.767564	0.744658	0.822621	0.75463
RF	315	0.768874	0.745916	0.823962	0.756612
RF	320	0.770285	0.747867	0.824889	0.756886
RF	325	0.769882	0.747071	0.82456	0.756838
RF	330	0.771092	0.748359	0.825405	0.759297
RF	335	0.769076	0.74614	0.824298	0.756032
RF	340	0.77089	0.74813	0.825139	0.758311
RF	345	0.766757	0.74379	0.822162	0.754241
RF	350	0.773612	0.751553	0.826083	0.76055
RF	355	0.768068	0.74537	0.822169	0.754639
RF	360	0.768975	0.746408	0.822057	0.755898
RF	365	0.768773	0.746026	0.822828	0.756056
RF	370	0.766556	0.743853	0.820648	0.753028
RF	375	0.769076	0.746333	0.825271	0.756503
RF	380	0.767261	0.744277	0.822907	0.754509
RF	385	0.763733	0.740278	0.82019	0.750904
RF	390	0.763129	0.739602	0.820457	0.750117
RF	395	0.769277	0.746486	0.823109	0.757047
RF	400	0.767564	0.744846	0.822139	0.754408
RF	405	0.763733	0.74024	0.819016	0.751048
RF	410	0.76585	0.742667	0.820632	0.753337
RF	415	0.76323	0.739891	0.8191	0.749626
RF	420	0.763733	0.740009	0.819976	0.751518
RF	425	0.769277	0.746582	0.822791	0.75607
RF	430	0.765649	0.742549	0.820168	0.753231
RF	435	0.765245	0.742203	0.822673	0.752288
RF	440	0.767665	0.744537	0.823893	0.755071
RF	445	0.767665	0.744717	0.822767	0.755038
RF	450	0.762423	0.739042	0.816194	0.748815
RF	455	0.76333	0.739917	0.818101	0.750618
RF	460	0.76454	0.741295	0.819379	0.751613
RF	465	0.765044	0.741749	0.821564	0.752866
RF	470	0.759702	0.736038	0.815534	0.746453
RF	475	0.765951	0.742845	0.821571	0.75378
RF	480	0.76081	0.737322	0.816503	0.747839
RF	485	0.760911	0.737439	0.819226	0.747715
RF	490	0.762222	0.738762	0.819402	0.749507
RF	495	0.766253	0.74276	0.823867	0.754121
RF	500	0.761617	0.738261	0.817543	0.748935
RF	505	0.761617	0.737838	0.819168	0.749336
RF	510	0.762121	0.738194	0.819531	0.750713
RF	515	0.757585	0.733564	0.815479	0.744547
RF	520	0.762121	0.738647	0.819903	0.749462
RF	525	0.768471	0.745754	0.824358	0.755728
RF	530	0.767967	0.745058	0.824937	0.755381
RF	535	0.764641	0.741553	0.821665	0.751867
RF	540	0.762826	0.739163	0.820184	0.750123
RF	545	0.762524	0.738668	0.820628	0.750667
RF	550	0.764237	0.740711	0.819977	0.752011
RF	555	0.762927	0.739093	0.821058	0.750961
RF	560	0.764137	0.740887	0.820515	0.751522
RF	565	0.765346	0.742074	0.821044	0.752964
RF	570	0.763733	0.740398	0.820412	0.751507
RF	575	0.765447	0.742077	0.822054	0.753501
RF	580	0.764943	0.74148	0.821195	0.75397
RF	585	0.765044	0.741584	0.821763	0.753021
RF	590	0.760306	0.736349	0.819016	0.748277
RF	595	0.768673	0.745664	0.824667	0.757234
RF	600	0.760911	0.737306	0.818718	0.748566
RF	605	0.762121	0.738622	0.818511	0.749894
RF	610	0.763532	0.740162	0.822097	0.75147
RF	615	0.770386	0.747715	0.824455	0.758814
RF	620	0.766757	0.743306	0.821813	0.755411
RF	625	0.767463	0.744381	0.822039	0.755724
RF	630	0.76081	0.737094	0.817972	0.748908
RF	635	0.764741	0.741444	0.821202	0.752589
RF	640	0.766153	0.743195	0.822479	0.753951
RF	645	0.767765	0.744783	0.823668	0.7559
RF	650	0.76706	0.743912	0.824333	0.755286
RF	655	0.762222	0.738774	0.818803	0.749821
RF	660	0.764842	0.74169	0.820224	0.752781
RF	665	0.766757	0.743406	0.824485	0.755293
RF	670	0.76333	0.739902	0.82102	0.751671
RF	675	0.764943	0.74198	0.82249	0.752562
RF	680	0.760911	0.737057	0.819835	0.74916
RF	685	0.760306	0.736632	0.820035	0.747562
RF	690	0.762322	0.738743	0.819409	0.750042
RF	695	0.771394	0.748761	0.829798	0.759852
RF	700	0.762726	0.739394	0.819623	0.750271
RF	705	0.764439	0.740873	0.821577	0.752575
RF	710	0.763834	0.740274	0.821817	0.752171
RF	715	0.766858	0.743829	0.824454	0.754759
RF	720	0.761617	0.737882	0.820459	0.750142
RF	725	0.765346	0.742064	0.82236	0.753043
RF	730	0.769479	0.746621	0.824497	0.757302
RF	735	0.764842	0.741774	0.821955	0.751877
RF	740	0.767161	0.744152	0.823859	0.7545
RF	745	0.765548	0.74238	0.821158	0.752904
RF	750	0.761516	0.737817	0.817909	0.748758
RF	755	0.766253	0.742935	0.821456	0.754206
RF	760	0.76454	0.741369	0.819758	0.751952
RF	765	0.762826	0.73916	0.821054	0.750763
RF	770	0.763733	0.740349	0.820012	0.751461
RF	775	0.763028	0.739691	0.818505	0.750607
RF	780	0.763129	0.739655	0.821174	0.751349
RF	785	0.76706	0.743951	0.823065	0.755104
RF	790	0.76323	0.73977	0.819578	0.750801
RF	795	0.761718	0.738116	0.819536	0.749082
RF	800	0.763733	0.740469	0.819861	0.751559
RF	805	0.765447	0.742385	0.820909	0.752683
RF	810	0.763633	0.740151	0.8224	0.751664
RF	815	0.761012	0.737555	0.816495	0.74822
RF	820	0.757182	0.733081	0.816565	0.744555
RF	825	0.765044	0.741707	0.820773	0.753324
RF	830	0.765548	0.742249	0.821602	0.753401
RF	835	0.766959	0.74392	0.821404	0.754701
RF	840	0.766354	0.743182	0.821948	0.75407
RF	845	0.763935	0.740208	0.822633	0.752122
RF	850	0.767967	0.745045	0.824199	0.756063
RF	855	0.764641	0.741159	0.821894	0.752852
RF	860	0.766153	0.742756	0.822794	0.754225
RF	865	0.765447	0.742352	0.820869	0.753092
RF	870	0.761214	0.737731	0.818131	0.748729
RF	875	0.764641	0.741235	0.81998	0.752615
RF	880	0.763028	0.739454	0.820397	0.750412
RF	885	0.761617	0.737981	0.817724	0.749406
RF	890	0.761718	0.73812	0.818615	0.749418
RF	895	0.76202	0.738527	0.819145	0.749437
RF	900	0.762726	0.739023	0.819618	0.750694
RF	905	0.76081	0.737009	0.818433	0.748735
RF	910	0.767765	0.744661	0.823653	0.756228
RF	915	0.76454	0.741249	0.82077	0.752122
RF	920	0.765649	0.742406	0.822196	0.753461
RF	925	0.76585	0.74255	0.822493	0.754141
RF	930	0.766959	0.743767	0.821116	0.755072
RF	935	0.76081	0.73699	0.819919	0.748787
RF	940	0.764237	0.74075	0.819853	0.752288
RF	945	0.768068	0.745002	0.823796	0.756139
RF	950	0.760609	0.736726	0.81707	0.748222
RF	955	0.76071	0.736748	0.819084	0.748713
RF	960	0.763532	0.740079	0.819833	0.751152
RF	965	0.764641	0.741435	0.819256	0.752023
RF	970	0.761113	0.73729	0.819794	0.749187
RF	975	0.756476	0.732573	0.815209	0.743103
RF	980	0.764943	0.741817	0.82053	0.752459
RF	985	0.764439	0.74123	0.821984	0.7518
RF	990	0.765145	0.742028	0.822076	0.752784
RF	995	0.759298	0.735649	0.815763	0.746342
RF	1000	0.763028	0.739465	0.817988	0.75081
SVM	5	0.493902	0.443332	0.484735	0.483104
SVM	10	0.581695	0.539013	0.625181	0.576116
SVM	15	0.659107	0.624063	0.717466	0.652217
SVM	20	0.702147	0.670788	0.760585	0.695491
SVM	25	0.723717	0.694356	0.779165	0.717615
SVM	30	0.735813	0.707552	0.7936	0.729368
SVM	35	0.752444	0.725994	0.808271	0.746382
SVM	40	0.76323	0.737787	0.817533	0.757577
SVM	45	0.774821	0.750316	0.826989	0.769616
SVM	50	0.777442	0.753341	0.829032	0.772033
SVM	55	0.779055	0.755047	0.832136	0.773551
SVM	60	0.790243	0.767183	0.842088	0.785534
SVM	65	0.793065	0.770473	0.844623	0.788103
SVM	70	0.796795	0.774637	0.846824	0.792068
SVM	75	0.801431	0.779751	0.85089	0.796832
SVM	80	0.804354	0.782864	0.851343	0.800105
SVM	85	0.808487	0.787428	0.854983	0.804294
SVM	90	0.814736	0.794361	0.858453	0.810637
SVM	95	0.814837	0.794603	0.858946	0.810629
SVM	100	0.813124	0.792556	0.859991	0.808466
SVM	105	0.818264	0.798344	0.862332	0.813885
SVM	110	0.821591	0.801938	0.865728	0.81714
SVM	115	0.825018	0.805679	0.868734	0.820666
SVM	120	0.823103	0.803634	0.8673	0.818637
SVM	125	0.829856	0.811249	0.870342	0.825657
SVM	130	0.828344	0.809487	0.869331	0.824357
SVM	135	0.82653	0.807468	0.868249	0.822386
SVM	140	0.827134	0.808095	0.868862	0.823034
SVM	145	0.829251	0.810405	0.869793	0.825362
SVM	150	0.829856	0.811164	0.869156	0.825967
SVM	155	0.832174	0.813605	0.871364	0.828523
SVM	160	0.836307	0.818314	0.873773	0.832523
SVM	165	0.838121	0.820367	0.875751	0.834146
SVM	170	0.836307	0.818298	0.87555	0.832281
SVM	175	0.837617	0.819702	0.876135	0.83383
SVM	180	0.83802	0.820183	0.876542	0.833985
SVM	185	0.836206	0.818204	0.87629	0.83198
SVM	190	0.838625	0.820827	0.878741	0.834566
SVM	195	0.842455	0.825067	0.88106	0.838554
SVM	200	0.842657	0.825171	0.88005	0.839078
SVM	205	0.843967	0.826685	0.881351	0.840322
SVM	210	0.842859	0.825399	0.882006	0.839075
SVM	215	0.842455	0.825011	0.8817	0.83865
SVM	220	0.845177	0.828022	0.882554	0.841473
SVM	225	0.845479	0.828347	0.882647	0.841734
SVM	230	0.842556	0.825145	0.881104	0.838694
SVM	235	0.841851	0.824311	0.880698	0.838024
SVM	240	0.847495	0.830519	0.884956	0.843901
SVM	245	0.850418	0.833812	0.886922	0.846835
SVM	250	0.847697	0.830728	0.883888	0.844194
SVM	255	0.850217	0.833504	0.88651	0.846872
SVM	260	0.851527	0.835028	0.887527	0.84808
SVM	265	0.849209	0.832462	0.885699	0.845659
SVM	270	0.849108	0.832332	0.886367	0.845476
SVM	275	0.848604	0.831819	0.885416	0.844898
SVM	280	0.846185	0.82916	0.882463	0.842588
SVM	285	0.848906	0.832094	0.885076	0.845455
SVM	290	0.848402	0.831688	0.884807	0.844702
SVM	295	0.849713	0.833118	0.886309	0.846055
SVM	300	0.848201	0.831489	0.883949	0.84432
SVM	305	0.849713	0.833145	0.884484	0.846047
SVM	310	0.850721	0.834219	0.885615	0.847141
SVM	315	0.850116	0.833666	0.885294	0.846145
SVM	320	0.850116	0.833583	0.884647	0.846368
SVM	325	0.850418	0.833926	0.885005	0.84676
SVM	330	0.850821	0.834347	0.885756	0.847208
SVM	335	0.851426	0.835005	0.885756	0.847798
SVM	340	0.851829	0.835443	0.885092	0.848416
SVM	345	0.85062	0.834004	0.884362	0.847278
SVM	350	0.849914	0.833273	0.884478	0.846395
SVM	355	0.850418	0.833844	0.885268	0.846859
SVM	360	0.848705	0.831974	0.884209	0.845007
SVM	365	0.850318	0.833706	0.88534	0.846848
SVM	370	0.850821	0.834293	0.885282	0.847396
SVM	375	0.847394	0.83051	0.88279	0.843656
SVM	380	0.849108	0.832384	0.884777	0.845417
SVM	385	0.850519	0.834002	0.885434	0.846887
SVM	390	0.850519	0.834117	0.885542	0.846474
SVM	395	0.849914	0.833422	0.884706	0.845971
SVM	400	0.84941	0.832904	0.885061	0.845303
SVM	405	0.849209	0.832645	0.884634	0.845221
SVM	410	0.850015	0.83352	0.885962	0.846121
SVM	415	0.848302	0.83154	0.885014	0.844464
SVM	420	0.84689	0.829971	0.883705	0.843017
SVM	425	0.847898	0.831079	0.884672	0.843941
SVM	430	0.846386	0.829432	0.882712	0.842439
SVM	435	0.845479	0.828403	0.882265	0.84148
SVM	440	0.844471	0.827325	0.881239	0.840483
SVM	445	0.846084	0.829189	0.882796	0.84201
SVM	450	0.846084	0.829192	0.882979	0.84199
SVM	455	0.842959	0.825719	0.880357	0.838735
SVM	460	0.844068	0.82699	0.880893	0.839824
SVM	465	0.843967	0.82688	0.880971	0.839762
SVM	470	0.845076	0.828043	0.881696	0.841073
SVM	475	0.846286	0.829394	0.882376	0.842338
SVM	480	0.846185	0.829293	0.881968	0.842156
SVM	485	0.84679	0.829939	0.882116	0.842901
SVM	490	0.847193	0.830363	0.882174	0.843356
SVM	495	0.846689	0.829813	0.881302	0.842888
SVM	500	0.84679	0.829917	0.882097	0.843075
SVM	505	0.845983	0.828988	0.881149	0.842311
SVM	510	0.846487	0.829626	0.881205	0.842788
SVM	515	0.848806	0.832155	0.88278	0.845255
SVM	520	0.848806	0.832219	0.883424	0.845059
SVM	525	0.849511	0.832972	0.88431	0.845784
SVM	530	0.849612	0.833107	0.883533	0.84599
SVM	535	0.848705	0.83201	0.884051	0.844949
SVM	540	0.847697	0.830872	0.882862	0.843953
SVM	545	0.848201	0.831357	0.883928	0.844493
SVM	550	0.847394	0.830496	0.882635	0.843678
SVM	555	0.847394	0.830514	0.882875	0.84373
SVM	560	0.846084	0.829109	0.881988	0.842275
SVM	565	0.847898	0.83113	0.882819	0.844164
SVM	570	0.8481	0.831266	0.883823	0.844431
SVM	575	0.848604	0.831831	0.884305	0.845045
SVM	580	0.850318	0.83375	0.886252	0.846698
SVM	585	0.850519	0.833977	0.885592	0.847041
SVM	590	0.850519	0.833962	0.886332	0.847042
SVM	595	0.849209	0.832573	0.88504	0.845524
SVM	600	0.850721	0.834217	0.886402	0.846984
SVM	605	0.850418	0.833896	0.886293	0.846662
SVM	610	0.852031	0.835617	0.887018	0.848483
SVM	615	0.85314	0.836834	0.888448	0.849616
SVM	620	0.850721	0.834178	0.886718	0.847105
SVM	625	0.848705	0.831983	0.884887	0.844952
SVM	630	0.850015	0.83337	0.885902	0.846327
SVM	635	0.849612	0.83288	0.88554	0.845965
SVM	640	0.85193	0.835369	0.887748	0.848603
SVM	645	0.84931	0.832518	0.885895	0.845829
SVM	650	0.849511	0.832716	0.885858	0.846119
SVM	655	0.849914	0.833144	0.886035	0.846541
SVM	660	0.852535	0.836051	0.888557	0.849121
SVM	665	0.850721	0.834087	0.887556	0.847246
SVM	670	0.852233	0.835757	0.888456	0.848787
SVM	675	0.852132	0.835631	0.887779	0.848763
SVM	680	0.850217	0.833484	0.886559	0.846804
SVM	685	0.849007	0.832078	0.886897	0.845558
SVM	690	0.848302	0.831376	0.885784	0.844731
SVM	695	0.847294	0.830285	0.886017	0.843433
SVM	700	0.846386	0.829267	0.885605	0.842583
SVM	705	0.845681	0.828469	0.88441	0.84203
SVM	710	0.846386	0.829271	0.885833	0.842617
SVM	715	0.845479	0.828365	0.884078	0.841701
SVM	720	0.843967	0.826632	0.882823	0.84024
SVM	725	0.846185	0.829083	0.885073	0.842499
SVM	730	0.848302	0.831466	0.886025	0.844728
SVM	735	0.845681	0.828527	0.883892	0.842069
SVM	740	0.847193	0.830235	0.884442	0.843588
SVM	745	0.848402	0.831549	0.885245	0.844936
SVM	750	0.847092	0.830083	0.884628	0.843585
SVM	755	0.847999	0.831	0.886018	0.844557
SVM	760	0.845378	0.828087	0.884001	0.841902
SVM	765	0.847294	0.830251	0.885582	0.84386
SVM	770	0.847798	0.830863	0.885977	0.844096
SVM	775	0.84931	0.832489	0.88746	0.845705
SVM	780	0.849914	0.833183	0.886799	0.846454
SVM	785	0.847798	0.830838	0.88596	0.844189
SVM	790	0.847798	0.830797	0.885729	0.844295
SVM	795	0.846286	0.829116	0.884198	0.842745
SVM	800	0.846487	0.829436	0.884749	0.8428
SVM	805	0.845882	0.828721	0.883803	0.842266
SVM	810	0.844371	0.827049	0.882443	0.840716
SVM	815	0.845177	0.827922	0.883138	0.841555
SVM	820	0.844774	0.827514	0.882668	0.84104
SVM	825	0.844572	0.827295	0.882781	0.840908
SVM	830	0.845681	0.828474	0.883713	0.84197
SVM	835	0.844875	0.827585	0.883166	0.841208
SVM	840	0.845378	0.828188	0.883129	0.841701
SVM	845	0.845782	0.828601	0.884114	0.842081
SVM	850	0.845278	0.828044	0.883909	0.84166
SVM	855	0.84306	0.825528	0.882999	0.839303
SVM	860	0.845983	0.828772	0.884733	0.842347
SVM	865	0.844572	0.827197	0.883435	0.840933
SVM	870	0.84689	0.829792	0.884676	0.84336
SVM	875	0.844471	0.827135	0.883302	0.840711
SVM	880	0.845378	0.828117	0.884297	0.841695
SVM	885	0.845681	0.828457	0.885167	0.841988
SVM	890	0.843161	0.825674	0.883544	0.839304
SVM	895	0.843262	0.825756	0.883989	0.83957
SVM	900	0.844068	0.826602	0.884624	0.840521
SVM	905	0.843363	0.825834	0.883262	0.839833
SVM	910	0.844068	0.826605	0.884067	0.840499
SVM	915	0.844068	0.826675	0.883539	0.840475
SVM	920	0.845076	0.827808	0.883957	0.841489
SVM	925	0.846185	0.828986	0.88437	0.842699
SVM	930	0.846588	0.8294	0.885135	0.843183
SVM	935	0.847798	0.8307	0.88643	0.844551
SVM	940	0.846991	0.829855	0.88568	0.843563
SVM	945	0.846689	0.829471	0.886133	0.843259
SVM	950	0.84679	0.829598	0.885825	0.843407
SVM	955	0.847999	0.831003	0.886274	0.844517
SVM	960	0.846084	0.828894	0.884364	0.842633
SVM	965	0.846487	0.829357	0.884722	0.843033
SVM	970	0.847092	0.830069	0.885206	0.843553
SVM	975	0.847092	0.830035	0.885869	0.843548
SVM	980	0.847092	0.830081	0.885397	0.843446
SVM	985	0.847193	0.830103	0.886716	0.843613
SVM	990	0.846286	0.829117	0.88607	0.84255
SVM	995	0.845882	0.82861	0.88551	0.842316
SVM	1000	0.846286	0.829054	0.885715	0.842763

## Sheet: RF_ZL
Classification algorithm	Number of features	ACC	MCC	Macro F1	Weighted F1
DT	5	0.531297	0.482547	0.563892	0.523086
DT	10	0.592481	0.549499	0.625414	0.585656
DT	15	0.600242	0.557304	0.637593	0.596692
DT	20	0.61778	0.576824	0.652112	0.615039
DT	25	0.633303	0.593564	0.66566	0.629566
DT	30	0.639351	0.600408	0.666069	0.638018
DT	35	0.637335	0.59783	0.667036	0.634364
DT	40	0.646003	0.607317	0.673421	0.643951
DT	45	0.664147	0.627203	0.685892	0.662528
DT	50	0.655176	0.617427	0.675821	0.653669
DT	55	0.663945	0.627102	0.686829	0.663295
DT	60	0.673924	0.638296	0.696723	0.671742
DT	65	0.680375	0.644787	0.70479	0.679261
DT	70	0.669086	0.632776	0.68966	0.668614
DT	75	0.672815	0.63682	0.692586	0.671938
DT	80	0.676343	0.640907	0.700974	0.675273
DT	85	0.674126	0.638378	0.697945	0.672755
DT	90	0.676948	0.641412	0.700292	0.675194
DT	95	0.671404	0.635579	0.693124	0.669616
DT	100	0.676041	0.640539	0.697068	0.674467
DT	105	0.675738	0.639877	0.696314	0.675158
DT	110	0.66838	0.631712	0.689899	0.667237
DT	115	0.67594	0.640233	0.693375	0.675159
DT	120	0.674831	0.639202	0.695899	0.673489
DT	125	0.674831	0.63902	0.698963	0.673154
DT	130	0.672714	0.636816	0.690915	0.67132
DT	135	0.685012	0.649854	0.703096	0.684615
DT	140	0.679065	0.643536	0.70169	0.677535
DT	145	0.670699	0.634479	0.69078	0.66938
DT	150	0.669287	0.633092	0.689672	0.667605
DT	155	0.667977	0.631612	0.690504	0.66642
DT	160	0.675537	0.640016	0.693184	0.674745
DT	165	0.679569	0.64419	0.701292	0.678497
DT	170	0.671001	0.634912	0.690915	0.670385
DT	175	0.680274	0.645104	0.702822	0.678651
DT	180	0.671706	0.635485	0.690702	0.670617
DT	185	0.672311	0.635994	0.693965	0.670729
DT	190	0.676444	0.640689	0.698477	0.674924
DT	195	0.677149	0.641612	0.698124	0.675374
DT	200	0.674226	0.638115	0.696638	0.672658
DT	205	0.67463	0.639041	0.692106	0.673315
DT	210	0.667473	0.631118	0.686701	0.666077
DT	215	0.670598	0.63428	0.691454	0.669557
DT	220	0.666465	0.629758	0.684425	0.665333
DT	225	0.672412	0.636456	0.692084	0.671232
DT	230	0.672714	0.636916	0.689932	0.671756
DT	235	0.665155	0.628989	0.680726	0.6638
DT	240	0.667876	0.631438	0.688907	0.666961
DT	245	0.664953	0.628366	0.690644	0.662724
DT	250	0.668884	0.632438	0.69165	0.667527
DT	255	0.667675	0.6309	0.689579	0.665666
DT	260	0.661425	0.624179	0.685097	0.660682
DT	265	0.67211	0.635919	0.688617	0.671726
DT	270	0.67221	0.636354	0.692361	0.67038
DT	275	0.666969	0.630428	0.686565	0.665862
DT	280	0.669691	0.633469	0.692686	0.668615
DT	285	0.661123	0.623582	0.684991	0.659904
DT	290	0.667574	0.631153	0.689947	0.666312
DT	295	0.664147	0.627363	0.683451	0.66342
DT	300	0.666969	0.630419	0.686156	0.666006
DT	305	0.666364	0.629967	0.687236	0.665857
DT	310	0.66586	0.629553	0.686406	0.665116
DT	315	0.662736	0.626065	0.683594	0.66024
DT	320	0.659107	0.621927	0.68064	0.657471
DT	325	0.658401	0.620605	0.678735	0.657572
DT	330	0.663643	0.626992	0.682736	0.662539
DT	335	0.662937	0.626262	0.685506	0.661494
DT	340	0.660317	0.623042	0.678913	0.65901
DT	345	0.674529	0.638678	0.696415	0.673523
DT	350	0.66586	0.629227	0.689251	0.664179
DT	355	0.665961	0.62936	0.687608	0.664141
DT	360	0.670497	0.634365	0.695945	0.668788
DT	365	0.661526	0.624281	0.68514	0.66022
DT	370	0.663744	0.626747	0.687425	0.661561
DT	375	0.670497	0.634025	0.690011	0.669227
DT	380	0.671505	0.635368	0.691778	0.670748
DT	385	0.661224	0.624288	0.681617	0.660494
DT	390	0.664953	0.628244	0.686901	0.663542
DT	395	0.666667	0.629917	0.690253	0.665095
DT	400	0.665457	0.628619	0.686175	0.663879
DT	405	0.661929	0.625203	0.686872	0.659305
DT	410	0.663542	0.626432	0.681288	0.662545
DT	415	0.666163	0.629524	0.688137	0.664246
DT	420	0.660115	0.622736	0.67856	0.659171
DT	425	0.656285	0.618331	0.677554	0.655292
DT	430	0.657897	0.620514	0.679439	0.656973
DT	435	0.666263	0.629436	0.687816	0.664668
DT	440	0.661627	0.624205	0.682097	0.660492
DT	445	0.654773	0.616883	0.675203	0.652695
DT	450	0.667271	0.630395	0.690478	0.666063
DT	455	0.661929	0.624871	0.684376	0.660624
DT	460	0.661123	0.623982	0.684567	0.658843
DT	465	0.652051	0.614115	0.67156	0.651399
DT	470	0.655377	0.617457	0.678899	0.654497
DT	475	0.654874	0.617247	0.678004	0.652995
DT	480	0.658099	0.620593	0.680206	0.656671
DT	485	0.666566	0.62997	0.685762	0.665617
DT	490	0.655982	0.618173	0.677458	0.655259
DT	495	0.645096	0.606405	0.667441	0.644032
DT	500	0.653765	0.615819	0.680219	0.652015
DT	505	0.660115	0.622655	0.679888	0.658779
DT	510	0.65185	0.613772	0.672572	0.650272
DT	515	0.660518	0.622954	0.684264	0.658495
DT	520	0.658704	0.621034	0.677579	0.658519
DT	525	0.650741	0.612869	0.671168	0.650179
DT	530	0.65568	0.617697	0.677755	0.654786
DT	535	0.658401	0.620687	0.677967	0.657224
DT	540	0.660417	0.623382	0.682171	0.658966
DT	545	0.650035	0.611575	0.673921	0.6476
DT	550	0.653059	0.615172	0.675259	0.651986
DT	555	0.646608	0.607727	0.668972	0.645229
DT	560	0.656889	0.61912	0.681496	0.654583
DT	565	0.655277	0.617271	0.68077	0.653385
DT	570	0.650338	0.611723	0.677032	0.64865
DT	575	0.652253	0.614141	0.676862	0.650304
DT	580	0.652253	0.613835	0.672057	0.651618
DT	585	0.651043	0.612472	0.673214	0.650517
DT	590	0.65185	0.613941	0.674975	0.650173
DT	595	0.651749	0.613791	0.677307	0.649345
DT	600	0.652253	0.614223	0.673972	0.651211
DT	605	0.65447	0.61655	0.676808	0.652644
DT	610	0.643484	0.604231	0.66716	0.642283
DT	615	0.649733	0.611239	0.675029	0.64818
DT	620	0.656688	0.618866	0.676601	0.656322
DT	625	0.64681	0.608012	0.668696	0.646005
DT	630	0.651547	0.61348	0.678633	0.648997
DT	635	0.645096	0.606287	0.66785	0.643426
DT	640	0.656889	0.619004	0.678457	0.655886
DT	645	0.653966	0.616461	0.670002	0.653014
DT	650	0.647919	0.609736	0.666322	0.647336
DT	655	0.641367	0.602239	0.665163	0.639388
DT	660	0.653261	0.615419	0.673714	0.652563
DT	665	0.643685	0.604608	0.665828	0.642693
DT	670	0.649733	0.611374	0.67027	0.648061
DT	675	0.652555	0.614467	0.669993	0.651535
DT	680	0.651043	0.612952	0.667441	0.65024
DT	685	0.651547	0.6136	0.675419	0.649561
DT	690	0.644592	0.605589	0.6662	0.643737
DT	695	0.645298	0.606559	0.664853	0.645091
DT	700	0.65064	0.612278	0.668998	0.649966
DT	705	0.647415	0.608808	0.666348	0.645995
DT	710	0.646407	0.608051	0.669107	0.644481
DT	715	0.641871	0.603156	0.660009	0.640798
DT	720	0.648221	0.610063	0.665677	0.647107
DT	725	0.647818	0.609603	0.668908	0.646387
DT	730	0.650338	0.612339	0.670724	0.64924
DT	735	0.650136	0.612001	0.667134	0.649615
DT	740	0.6456	0.606878	0.665595	0.643967
DT	745	0.639956	0.600523	0.662024	0.638004
DT	750	0.642576	0.603624	0.664029	0.641626
DT	755	0.643887	0.605003	0.664994	0.642744
DT	760	0.640762	0.601339	0.6637	0.639443
DT	765	0.648019	0.609865	0.669757	0.64629
DT	770	0.64308	0.604028	0.663243	0.641857
DT	775	0.652656	0.614749	0.668121	0.651942
DT	780	0.652454	0.614514	0.673591	0.651187
DT	785	0.645197	0.606217	0.669487	0.643179
DT	790	0.639855	0.600824	0.663857	0.637799
DT	795	0.648019	0.609216	0.666801	0.646991
DT	800	0.64046	0.601135	0.661767	0.639068
DT	805	0.642778	0.603822	0.664468	0.641251
DT	810	0.646507	0.607859	0.667969	0.645025
DT	815	0.644088	0.605125	0.664154	0.643181
DT	820	0.647616	0.609019	0.668431	0.646424
DT	825	0.64056	0.601021	0.663235	0.638756
DT	830	0.636629	0.597	0.658622	0.635618
DT	835	0.648523	0.61001	0.665285	0.648228
DT	840	0.6456	0.606831	0.667682	0.644082
DT	845	0.639149	0.599813	0.659196	0.637632
DT	850	0.634815	0.594732	0.65977	0.632685
DT	855	0.637033	0.597462	0.657713	0.635886
DT	860	0.645298	0.606553	0.665529	0.64382
DT	865	0.638041	0.598563	0.657244	0.636929
DT	870	0.646407	0.607844	0.667816	0.645361
DT	875	0.65447	0.616632	0.675637	0.652758
DT	880	0.64933	0.610984	0.671348	0.648036
DT	885	0.649733	0.611823	0.674514	0.648425
DT	890	0.647515	0.609357	0.668026	0.646369
DT	895	0.640762	0.60163	0.66291	0.639085
DT	900	0.641468	0.602772	0.661501	0.639914
DT	905	0.640762	0.601592	0.663651	0.638876
DT	910	0.64429	0.605238	0.665831	0.643429
DT	915	0.651346	0.613389	0.672575	0.6503
DT	920	0.642375	0.603307	0.663773	0.641038
DT	925	0.637637	0.598442	0.661856	0.635689
DT	930	0.636226	0.596554	0.658221	0.634582
DT	935	0.633001	0.593084	0.656807	0.632017
DT	940	0.635521	0.596291	0.656547	0.634006
DT	945	0.643988	0.605126	0.66132	0.64363
DT	950	0.635117	0.595722	0.656239	0.634227
DT	955	0.636529	0.59713	0.656064	0.635509
DT	960	0.641266	0.602082	0.663173	0.639723
DT	965	0.634109	0.59467	0.660722	0.631786
DT	970	0.641165	0.602247	0.663086	0.639065
DT	975	0.652555	0.61437	0.672302	0.652396
DT	980	0.645298	0.606762	0.666997	0.643495
DT	985	0.639552	0.60042	0.663645	0.637854
DT	990	0.644895	0.606905	0.665429	0.643429
DT	995	0.634613	0.594941	0.656899	0.633006
DT	1000	0.639956	0.600575	0.664562	0.637596
KNN	5	0.661123	0.627739	0.721823	0.643951
KNN	10	0.730672	0.703736	0.786833	0.718515
KNN	15	0.744885	0.719082	0.798317	0.736023
KNN	20	0.74559	0.720255	0.800592	0.736117
KNN	25	0.760508	0.736297	0.813103	0.752939
KNN	30	0.765749	0.742461	0.812943	0.757736
KNN	35	0.762726	0.739123	0.813614	0.754804
KNN	40	0.768975	0.745994	0.816372	0.761811
KNN	45	0.766253	0.743382	0.816647	0.757779
KNN	50	0.758492	0.735071	0.810164	0.748396
KNN	55	0.768773	0.745954	0.819833	0.760215
KNN	60	0.771797	0.749428	0.821034	0.763043
KNN	65	0.784094	0.763109	0.827191	0.775792
KNN	70	0.785203	0.764181	0.828537	0.7778
KNN	75	0.776938	0.755601	0.822249	0.767873
KNN	80	0.778752	0.757538	0.821154	0.771109
KNN	85	0.778853	0.75758	0.82311	0.770028
KNN	90	0.771394	0.749394	0.817656	0.76299
KNN	95	0.772805	0.751151	0.818547	0.764988
KNN	100	0.783086	0.762401	0.826498	0.775309
KNN	105	0.777341	0.756144	0.81973	0.769789
KNN	110	0.782784	0.762257	0.825124	0.774427
KNN	115	0.786715	0.766347	0.827183	0.779265
KNN	120	0.784397	0.76404	0.826199	0.777255
KNN	125	0.784397	0.763925	0.823788	0.777374
KNN	130	0.787521	0.767759	0.825369	0.779792
KNN	135	0.788933	0.769247	0.826176	0.781021
KNN	140	0.775426	0.754767	0.813855	0.768608
KNN	145	0.776938	0.756472	0.817457	0.76945
KNN	150	0.776031	0.755792	0.814902	0.768651
KNN	155	0.780566	0.760732	0.819123	0.772274
KNN	160	0.778752	0.758506	0.816421	0.771077
KNN	165	0.781776	0.761917	0.821556	0.773825
KNN	170	0.777643	0.757567	0.817802	0.769884
KNN	175	0.78349	0.764031	0.820025	0.775824
KNN	180	0.777139	0.757095	0.816242	0.768662
KNN	185	0.777341	0.757418	0.815912	0.768797
KNN	190	0.782482	0.762911	0.820139	0.774187
KNN	195	0.779256	0.759407	0.816555	0.770922
KNN	200	0.776837	0.756998	0.813874	0.767962
KNN	205	0.781373	0.761592	0.818123	0.772898
KNN	210	0.778551	0.758876	0.815961	0.770351
KNN	215	0.777442	0.757445	0.815284	0.768876
KNN	220	0.764036	0.743703	0.8029	0.754465
KNN	225	0.768068	0.747949	0.806343	0.758732
KNN	230	0.763935	0.743622	0.801861	0.754628
KNN	235	0.764036	0.743534	0.802672	0.754801
KNN	240	0.755065	0.734608	0.794775	0.745333
KNN	245	0.757182	0.7367	0.794852	0.747065
KNN	250	0.759802	0.739713	0.798684	0.750194
KNN	255	0.76454	0.74514	0.801306	0.753973
KNN	260	0.758593	0.73846	0.796473	0.749402
KNN	265	0.758391	0.738366	0.797829	0.748175
KNN	270	0.761113	0.741332	0.800092	0.750332
KNN	275	0.76323	0.744207	0.799037	0.754899
KNN	280	0.755065	0.735371	0.791322	0.745096
KNN	285	0.760609	0.7411	0.796365	0.750072
KNN	290	0.756779	0.737185	0.793316	0.74729
KNN	295	0.758895	0.739723	0.794641	0.749205
KNN	300	0.752444	0.733125	0.791778	0.74116
KNN	305	0.748312	0.728983	0.787213	0.737178
KNN	310	0.745792	0.726412	0.784807	0.734889
KNN	315	0.742667	0.723323	0.781247	0.732914
KNN	320	0.73924	0.719565	0.780086	0.727942
KNN	325	0.743877	0.724705	0.782117	0.731242
KNN	330	0.7468	0.727796	0.784098	0.736403
KNN	335	0.741961	0.722725	0.781153	0.730824
KNN	340	0.735712	0.716094	0.775491	0.72334
KNN	345	0.742062	0.722825	0.780379	0.730862
KNN	350	0.735712	0.716027	0.776882	0.723208
KNN	355	0.737325	0.717834	0.777112	0.725411
KNN	360	0.737829	0.718953	0.777236	0.725966
KNN	365	0.738232	0.719487	0.777408	0.726702
KNN	370	0.739946	0.720624	0.778	0.728441
KNN	375	0.738938	0.719661	0.77763	0.727362
KNN	380	0.735107	0.716174	0.773695	0.721716
KNN	385	0.738434	0.719323	0.776102	0.726846
KNN	390	0.739542	0.720539	0.777918	0.728159
KNN	395	0.729362	0.71061	0.76802	0.717333
KNN	400	0.728253	0.70918	0.768589	0.716412
KNN	405	0.728253	0.709656	0.768388	0.716097
KNN	410	0.728052	0.709653	0.769319	0.714821
KNN	415	0.732184	0.71383	0.771731	0.719986
KNN	420	0.726338	0.707686	0.767841	0.712453
KNN	425	0.721197	0.702587	0.76116	0.706373
KNN	430	0.722105	0.703291	0.762973	0.706975
KNN	435	0.7215	0.703364	0.761752	0.706856
KNN	440	0.716662	0.698338	0.758184	0.701553
KNN	445	0.71646	0.697909	0.75615	0.702774
KNN	450	0.720895	0.702629	0.760627	0.706764
KNN	455	0.711219	0.693475	0.754088	0.696643
KNN	460	0.711319	0.692946	0.75341	0.696395
KNN	465	0.706481	0.688262	0.746516	0.691421
KNN	470	0.710009	0.691408	0.751505	0.693304
KNN	475	0.706683	0.688651	0.747166	0.690126
KNN	480	0.712831	0.694619	0.753865	0.697167
KNN	485	0.707187	0.68906	0.748767	0.689747
KNN	490	0.710715	0.692505	0.752831	0.692556
KNN	495	0.705574	0.68729	0.745657	0.687768
KNN	500	0.702752	0.68469	0.746199	0.681864
KNN	505	0.70386	0.686047	0.746241	0.684143
KNN	510	0.709203	0.691478	0.749897	0.689867
KNN	515	0.69741	0.67988	0.739164	0.676138
KNN	520	0.701441	0.684191	0.743019	0.680085
KNN	525	0.703558	0.686289	0.744657	0.682838
KNN	530	0.695696	0.678076	0.737304	0.673806
KNN	535	0.690959	0.673348	0.732842	0.669119
KNN	540	0.689547	0.672685	0.731406	0.668127
KNN	545	0.686322	0.66915	0.730993	0.663856
KNN	550	0.688539	0.671644	0.731249	0.662264
KNN	555	0.687834	0.670196	0.731932	0.66436
KNN	560	0.688136	0.671489	0.731399	0.663349
KNN	565	0.678964	0.662383	0.723364	0.65242
KNN	570	0.679266	0.662356	0.723418	0.655025
KNN	575	0.677653	0.661154	0.720381	0.649948
KNN	580	0.675134	0.658345	0.71761	0.647515
KNN	585	0.674529	0.657716	0.719797	0.64843
KNN	590	0.670396	0.653921	0.714343	0.641424
KNN	595	0.668985	0.652919	0.713454	0.641334
KNN	600	0.675234	0.659042	0.719358	0.646156
KNN	605	0.662232	0.646601	0.704732	0.629444
KNN	610	0.660921	0.644635	0.70435	0.627817
KNN	615	0.66082	0.644547	0.703767	0.629329
KNN	620	0.657897	0.642058	0.700894	0.624926
KNN	625	0.661627	0.645811	0.704966	0.628286
KNN	630	0.661022	0.64552	0.705391	0.626855
KNN	635	0.65568	0.639924	0.698866	0.619898
KNN	640	0.653966	0.638194	0.697785	0.619207
KNN	645	0.65699	0.641459	0.701016	0.619488
KNN	650	0.651245	0.635138	0.696265	0.613182
KNN	655	0.651446	0.636088	0.69503	0.612708
KNN	660	0.653765	0.638633	0.696916	0.616526
KNN	665	0.643584	0.628357	0.686583	0.604485
KNN	670	0.648423	0.633093	0.689637	0.607359
KNN	675	0.639351	0.624333	0.683039	0.597473
KNN	680	0.652958	0.638359	0.695891	0.614392
KNN	685	0.642778	0.627929	0.685591	0.60124
KNN	690	0.639552	0.624619	0.682584	0.598246
KNN	695	0.641266	0.626693	0.683369	0.598965
KNN	700	0.647616	0.632481	0.691132	0.608592
KNN	705	0.64177	0.627149	0.684775	0.598969
KNN	710	0.638645	0.623081	0.683283	0.596822
KNN	715	0.637738	0.622783	0.682255	0.594442
KNN	720	0.643181	0.628687	0.686434	0.60108
KNN	725	0.640964	0.625805	0.684125	0.596189
KNN	730	0.63421	0.619009	0.677497	0.587918
KNN	735	0.637637	0.623717	0.683237	0.596111
KNN	740	0.629473	0.615312	0.673509	0.580027
KNN	745	0.633807	0.61915	0.676369	0.586226
KNN	750	0.627054	0.61258	0.670789	0.579377
KNN	755	0.630783	0.616155	0.675381	0.582718
KNN	760	0.633706	0.619766	0.677009	0.585079
KNN	765	0.633404	0.619757	0.677372	0.586553
KNN	770	0.633908	0.619149	0.676182	0.582483
KNN	775	0.625441	0.611274	0.669074	0.577502
KNN	780	0.627457	0.613421	0.668878	0.578309
KNN	785	0.62655	0.612381	0.670015	0.577961
KNN	790	0.619192	0.605062	0.661991	0.568542
KNN	795	0.630985	0.616922	0.671443	0.577813
KNN	800	0.623223	0.609396	0.667002	0.573191
KNN	805	0.622014	0.608194	0.663136	0.570202
KNN	810	0.625743	0.612026	0.667419	0.572382
KNN	815	0.621006	0.607794	0.665146	0.569073
KNN	820	0.621308	0.608405	0.665025	0.570313
KNN	825	0.621006	0.607396	0.662723	0.564387
KNN	830	0.619393	0.606276	0.661157	0.569694
KNN	835	0.622719	0.609297	0.662172	0.569244
KNN	840	0.618385	0.604401	0.660506	0.564623
KNN	845	0.624836	0.611361	0.666962	0.570094
KNN	850	0.622518	0.609489	0.663901	0.56917
KNN	855	0.628364	0.614739	0.669392	0.572162
KNN	860	0.6203	0.607227	0.662835	0.562128
KNN	865	0.616269	0.602393	0.656117	0.556195
KNN	870	0.619494	0.605598	0.659382	0.55932
KNN	875	0.616974	0.603357	0.65738	0.558353
KNN	880	0.61778	0.604375	0.661089	0.56032
KNN	885	0.617579	0.603621	0.658783	0.558325
KNN	890	0.61768	0.60358	0.659299	0.559106
KNN	895	0.61395	0.601007	0.656397	0.556274
KNN	900	0.615664	0.601834	0.657067	0.556454
KNN	905	0.606088	0.592851	0.64787	0.546721
KNN	910	0.615361	0.602157	0.65795	0.555394
KNN	915	0.615664	0.601372	0.657683	0.555742
KNN	920	0.610221	0.596644	0.653414	0.548685
KNN	925	0.610019	0.596232	0.653598	0.545523
KNN	930	0.612337	0.599321	0.653784	0.555837
KNN	935	0.609011	0.59599	0.65297	0.54911
KNN	940	0.606592	0.592975	0.6495	0.542598
KNN	945	0.610019	0.59742	0.651303	0.548896
KNN	950	0.609011	0.595989	0.6505	0.547541
KNN	955	0.606894	0.594585	0.649018	0.543512
KNN	960	0.609314	0.59671	0.651398	0.546124
KNN	965	0.610422	0.597278	0.655138	0.55015
KNN	970	0.606491	0.593735	0.646859	0.543201
KNN	975	0.610624	0.597227	0.651674	0.544709
KNN	980	0.605383	0.592004	0.649079	0.545982
KNN	985	0.606592	0.593552	0.647626	0.543573
KNN	990	0.608003	0.594013	0.650729	0.544859
KNN	995	0.608608	0.595811	0.650068	0.547454
KNN	1000	0.6076	0.594291	0.649984	0.545174
RF	5	0.615059	0.578976	0.661941	0.589611
RF	10	0.681786	0.651537	0.73482	0.660123
RF	15	0.698921	0.670038	0.754919	0.680069
RF	20	0.718577	0.691685	0.775677	0.701671
RF	25	0.727749	0.700838	0.787087	0.71306
RF	30	0.757081	0.73285	0.810414	0.744688
RF	35	0.757283	0.733334	0.811215	0.744319
RF	40	0.760004	0.73643	0.815512	0.746797
RF	45	0.775426	0.752871	0.825321	0.764648
RF	50	0.771696	0.748851	0.820979	0.759467
RF	55	0.7722	0.749614	0.819956	0.7596
RF	60	0.781574	0.759886	0.829896	0.77018
RF	65	0.787925	0.766677	0.833414	0.777827
RF	70	0.785102	0.763593	0.831737	0.774491
RF	75	0.791049	0.770682	0.83727	0.779547
RF	80	0.785808	0.764215	0.836048	0.775217
RF	85	0.786917	0.765518	0.834752	0.776562
RF	90	0.795988	0.775711	0.840918	0.785465
RF	95	0.791956	0.771431	0.838002	0.780798
RF	100	0.795081	0.774461	0.840479	0.785267
RF	105	0.792057	0.771378	0.838707	0.781489
RF	110	0.790243	0.769301	0.837901	0.779389
RF	115	0.79236	0.771837	0.838409	0.781419
RF	120	0.798206	0.778282	0.841857	0.787911
RF	125	0.796492	0.776562	0.842616	0.784903
RF	130	0.793065	0.772576	0.839147	0.781958
RF	135	0.79498	0.774709	0.840067	0.784408
RF	140	0.800423	0.780527	0.844687	0.789976
RF	145	0.791856	0.771036	0.839894	0.780852
RF	150	0.79619	0.776026	0.841814	0.785667
RF	155	0.79367	0.773275	0.841085	0.782402
RF	160	0.796492	0.776135	0.84459	0.785832
RF	165	0.795988	0.775692	0.84216	0.784646
RF	170	0.794678	0.774127	0.843052	0.784042
RF	175	0.792057	0.771462	0.839431	0.78044
RF	180	0.792964	0.77241	0.8403	0.781907
RF	185	0.790747	0.769961	0.837342	0.779146
RF	190	0.791251	0.770743	0.839391	0.77899
RF	195	0.790243	0.769809	0.837211	0.778349
RF	200	0.793771	0.773319	0.839926	0.783105
RF	205	0.791352	0.770761	0.840154	0.77969
RF	210	0.792158	0.771714	0.839455	0.780113
RF	215	0.792259	0.772232	0.837502	0.780036
RF	220	0.793368	0.773102	0.839853	0.781355
RF	225	0.791452	0.770895	0.839903	0.779997
RF	230	0.792864	0.772434	0.840841	0.781453
RF	235	0.792561	0.77233	0.84098	0.7807
RF	240	0.788933	0.768086	0.836049	0.777386
RF	245	0.789437	0.76889	0.836978	0.777466
RF	250	0.78863	0.768329	0.835274	0.77605
RF	255	0.78863	0.767951	0.837196	0.776603
RF	260	0.787219	0.766248	0.836109	0.775362
RF	265	0.790646	0.770127	0.837715	0.778777
RF	270	0.790545	0.769771	0.840652	0.779541
RF	275	0.789739	0.769226	0.838107	0.77783
RF	280	0.787017	0.766237	0.834953	0.774771
RF	285	0.789537	0.769291	0.837006	0.77672
RF	290	0.792057	0.77152	0.840762	0.780606
RF	295	0.788227	0.767523	0.838362	0.776243
RF	300	0.790445	0.770147	0.838099	0.778761
RF	305	0.788126	0.767588	0.836444	0.77546
RF	310	0.787219	0.766419	0.836039	0.774861
RF	315	0.789739	0.769177	0.839743	0.777501
RF	320	0.788025	0.767444	0.836648	0.776168
RF	325	0.78359	0.762411	0.834078	0.771344
RF	330	0.78097	0.759414	0.831137	0.768237
RF	335	0.7848	0.763857	0.83696	0.772437
RF	340	0.786715	0.766067	0.836668	0.774385
RF	345	0.783086	0.761872	0.834974	0.770801
RF	350	0.7848	0.763789	0.835284	0.772475
RF	355	0.785102	0.763905	0.836484	0.773146
RF	360	0.787723	0.766836	0.838226	0.776027
RF	365	0.780365	0.75864	0.83251	0.768506
RF	370	0.784397	0.763342	0.834703	0.772051
RF	375	0.784195	0.763092	0.834995	0.77168
RF	380	0.784397	0.763155	0.83436	0.772594
RF	385	0.783792	0.762765	0.834564	0.770934
RF	390	0.784901	0.763732	0.836207	0.772778
RF	395	0.784498	0.763376	0.835457	0.772088
RF	400	0.778853	0.75709	0.830077	0.766832
RF	405	0.786614	0.765519	0.837231	0.774568
RF	410	0.783187	0.761759	0.834973	0.771366
RF	415	0.78611	0.764882	0.837091	0.774219
RF	420	0.782381	0.760961	0.834127	0.770584
RF	425	0.780566	0.758891	0.833926	0.768349
RF	430	0.784598	0.763309	0.836282	0.772819
RF	435	0.78349	0.762213	0.836385	0.771236
RF	440	0.78107	0.759582	0.833715	0.76939
RF	445	0.777946	0.755875	0.832286	0.766202
RF	450	0.782784	0.761563	0.834651	0.770525
RF	455	0.780062	0.758608	0.832667	0.767339
RF	460	0.781272	0.759675	0.832359	0.769487
RF	465	0.78107	0.75951	0.833317	0.769063
RF	470	0.783691	0.762309	0.835588	0.772193
RF	475	0.78349	0.762235	0.834967	0.771368
RF	480	0.779357	0.757574	0.831056	0.767406
RF	485	0.780062	0.758323	0.833012	0.768781
RF	490	0.778147	0.756141	0.830448	0.76655
RF	495	0.776535	0.75437	0.828957	0.764979
RF	500	0.779861	0.758129	0.830901	0.76804
RF	505	0.77845	0.756669	0.829443	0.766064
RF	510	0.780264	0.758541	0.832855	0.768463
RF	515	0.776434	0.754653	0.830675	0.763565
RF	520	0.779659	0.757781	0.830998	0.767847
RF	525	0.777139	0.755086	0.831008	0.764436
RF	530	0.776131	0.754389	0.829533	0.763321
RF	535	0.777543	0.755665	0.829872	0.765386
RF	540	0.778047	0.756396	0.831387	0.765647
RF	545	0.776837	0.754964	0.829111	0.764889
RF	550	0.780062	0.758611	0.833762	0.768198
RF	555	0.777845	0.755998	0.829241	0.765817
RF	560	0.774619	0.752459	0.828913	0.762181
RF	565	0.773914	0.751648	0.826	0.762005
RF	570	0.773511	0.751174	0.82677	0.761171
RF	575	0.774821	0.752422	0.828576	0.762943
RF	580	0.768975	0.746098	0.822763	0.756374
RF	585	0.774216	0.751453	0.829358	0.763143
RF	590	0.772402	0.749745	0.826737	0.760894
RF	595	0.773007	0.750638	0.825836	0.760508
RF	600	0.772402	0.749894	0.825792	0.760601
RF	605	0.774821	0.752413	0.826018	0.763095
RF	610	0.772301	0.749632	0.825312	0.760516
RF	615	0.770688	0.747961	0.826008	0.758479
RF	620	0.773612	0.751452	0.827809	0.761003
RF	625	0.768874	0.746218	0.821574	0.756048
RF	630	0.774519	0.752096	0.827136	0.762724
RF	635	0.775627	0.753278	0.828409	0.764048
RF	640	0.770487	0.747711	0.825669	0.758724
RF	645	0.770184	0.747643	0.825833	0.75747
RF	650	0.774922	0.752449	0.827511	0.763104
RF	655	0.772503	0.749792	0.827422	0.760987
RF	660	0.7722	0.749609	0.825773	0.760195
RF	665	0.76958	0.747035	0.822046	0.756998
RF	670	0.777139	0.754941	0.830189	0.765836
RF	675	0.774821	0.752379	0.828048	0.763092
RF	680	0.775023	0.752776	0.829091	0.762975
RF	685	0.770184	0.747267	0.826102	0.758454
RF	690	0.777442	0.755382	0.829921	0.76557
RF	695	0.776434	0.754374	0.829271	0.764522
RF	700	0.777139	0.755149	0.829019	0.76555
RF	705	0.778853	0.756954	0.830475	0.767184
RF	710	0.769378	0.746844	0.823747	0.756539
RF	715	0.774216	0.751896	0.828809	0.761675
RF	720	0.773208	0.750936	0.826659	0.760736
RF	725	0.769882	0.747054	0.823409	0.757836
RF	730	0.77341	0.751178	0.826403	0.761377
RF	735	0.773208	0.751008	0.824573	0.760601
RF	740	0.773712	0.751356	0.826557	0.761579
RF	745	0.774519	0.751907	0.828563	0.763256
RF	750	0.769983	0.747398	0.82392	0.758166
RF	755	0.771495	0.748977	0.825128	0.759653
RF	760	0.768975	0.746222	0.823427	0.75659
RF	765	0.770588	0.747856	0.827577	0.758981
RF	770	0.772402	0.750277	0.825229	0.759746
RF	775	0.767362	0.744295	0.821201	0.755523
RF	780	0.769076	0.746219	0.824095	0.757164
RF	785	0.767564	0.744572	0.823182	0.755225
RF	790	0.766757	0.743598	0.82308	0.754906
RF	795	0.76706	0.743868	0.821415	0.754992
RF	800	0.770487	0.747706	0.823815	0.758397
RF	805	0.769781	0.746934	0.823413	0.75815
RF	810	0.766556	0.743773	0.821356	0.753522
RF	815	0.76958	0.746732	0.823495	0.757504
RF	820	0.76837	0.745549	0.822128	0.755884
RF	825	0.769882	0.747114	0.822242	0.758356
RF	830	0.771696	0.749236	0.825392	0.759799
RF	835	0.766757	0.743536	0.822787	0.754786
RF	840	0.770386	0.747795	0.823479	0.75845
RF	845	0.767161	0.744136	0.820744	0.75508
RF	850	0.762625	0.739135	0.818375	0.750742
RF	855	0.766153	0.743032	0.820572	0.754201
RF	860	0.770688	0.747962	0.824911	0.758768
RF	865	0.765145	0.741758	0.82152	0.753951
RF	870	0.76454	0.741352	0.820239	0.752396
RF	875	0.762726	0.739101	0.819399	0.751163
RF	880	0.764237	0.740714	0.819817	0.752213
RF	885	0.771797	0.748837	0.827433	0.760324
RF	890	0.764943	0.741406	0.820793	0.753296
RF	895	0.768471	0.745323	0.822425	0.756886
RF	900	0.763129	0.739719	0.818357	0.750486
RF	905	0.768773	0.745986	0.823409	0.756651
RF	910	0.767765	0.744983	0.822314	0.755406
RF	915	0.764943	0.741779	0.819304	0.752604
RF	920	0.764641	0.741235	0.821956	0.752689
RF	925	0.767261	0.744433	0.823784	0.755135
RF	930	0.767161	0.744174	0.822058	0.75537
RF	935	0.765245	0.741827	0.819427	0.75392
RF	940	0.766556	0.743293	0.820936	0.754915
RF	945	0.766354	0.742961	0.823129	0.754394
RF	950	0.764741	0.741386	0.821802	0.752812
RF	955	0.763532	0.740075	0.818254	0.751316
RF	960	0.75819	0.734099	0.815845	0.746209
RF	965	0.762726	0.739273	0.818833	0.749977
RF	970	0.763431	0.740099	0.818836	0.751097
RF	975	0.760508	0.736529	0.817244	0.748503
RF	980	0.763733	0.740458	0.818637	0.750978
RF	985	0.758492	0.734409	0.814696	0.745973
RF	990	0.760407	0.736355	0.817772	0.748942
RF	995	0.76323	0.739607	0.817813	0.751529
RF	1000	0.760206	0.736055	0.815395	0.748693
SVM	5	0.464066	0.414908	0.453146	0.437931
SVM	10	0.590263	0.54988	0.623621	0.581928
SVM	15	0.638948	0.602399	0.680868	0.632103
SVM	20	0.688943	0.656172	0.737128	0.683947
SVM	25	0.722911	0.693044	0.776385	0.717105
SVM	30	0.759097	0.733117	0.802423	0.754481
SVM	35	0.777039	0.752627	0.819588	0.772873
SVM	40	0.787017	0.763513	0.830525	0.782868
SVM	45	0.802641	0.780845	0.844737	0.798595
SVM	50	0.803649	0.781937	0.844849	0.799508
SVM	55	0.811713	0.790913	0.85286	0.807446
SVM	60	0.818869	0.798838	0.858745	0.814985
SVM	65	0.824413	0.805008	0.862287	0.820334
SVM	70	0.826026	0.806875	0.863248	0.82217
SVM	75	0.830662	0.811962	0.868013	0.827395
SVM	80	0.842657	0.825145	0.877298	0.839681
SVM	85	0.841447	0.823787	0.875352	0.838488
SVM	90	0.847394	0.830352	0.881957	0.844369
SVM	95	0.848906	0.832111	0.882203	0.845795
SVM	100	0.851124	0.834647	0.884307	0.847976
SVM	105	0.85062	0.834085	0.883149	0.847489
SVM	110	0.851225	0.834743	0.883391	0.848303
SVM	115	0.861607	0.846208	0.890196	0.859129
SVM	120	0.86201	0.846631	0.89111	0.859603
SVM	125	0.861909	0.846627	0.89124	0.85935
SVM	130	0.858381	0.842745	0.888104	0.855673
SVM	135	0.857474	0.841696	0.887299	0.854735
SVM	140	0.864631	0.849517	0.8937	0.862215
SVM	145	0.864026	0.848956	0.892946	0.861411
SVM	150	0.866647	0.85191	0.895058	0.864087
SVM	155	0.869066	0.854599	0.897008	0.866563
SVM	160	0.865739	0.850879	0.893875	0.863287
SVM	165	0.867453	0.852743	0.894783	0.865041
SVM	170	0.868763	0.854227	0.896476	0.866284
SVM	175	0.867453	0.852788	0.895677	0.864814
SVM	180	0.86836	0.85375	0.895879	0.86603
SVM	185	0.867957	0.853305	0.896791	0.865528
SVM	190	0.87088	0.856572	0.897913	0.868535
SVM	195	0.87088	0.856566	0.898278	0.868474
SVM	200	0.871686	0.857466	0.898876	0.869276
SVM	205	0.871686	0.857518	0.898724	0.869174
SVM	210	0.873198	0.859161	0.89981	0.870885
SVM	215	0.873803	0.85983	0.900159	0.871401
SVM	220	0.874408	0.860444	0.899927	0.872143
SVM	225	0.873601	0.859526	0.900433	0.871297
SVM	230	0.871384	0.857122	0.897697	0.86901
SVM	235	0.874509	0.860536	0.900657	0.872272
SVM	240	0.875416	0.861628	0.899991	0.873217
SVM	245	0.874609	0.860699	0.900034	0.872231
SVM	250	0.872997	0.858855	0.898861	0.870611
SVM	255	0.874206	0.860254	0.899767	0.871836
SVM	260	0.874811	0.860905	0.900455	0.872472
SVM	265	0.874005	0.859959	0.89995	0.871684
SVM	270	0.874509	0.86052	0.900619	0.87217
SVM	275	0.874912	0.861016	0.900973	0.872503
SVM	280	0.87592	0.862098	0.901384	0.873775
SVM	285	0.877432	0.863762	0.903116	0.875185
SVM	290	0.877734	0.864076	0.90257	0.875696
SVM	295	0.878238	0.864551	0.904169	0.876369
SVM	300	0.878137	0.864502	0.903577	0.876173
SVM	305	0.876021	0.862228	0.901597	0.873748
SVM	310	0.875617	0.861752	0.90169	0.873248
SVM	315	0.874811	0.860878	0.901036	0.872399
SVM	320	0.876827	0.86307	0.901902	0.874748
SVM	325	0.876625	0.862894	0.901951	0.87431
SVM	330	0.876323	0.862582	0.901456	0.874048
SVM	335	0.87471	0.860797	0.899786	0.872479
SVM	340	0.877129	0.863462	0.902651	0.874891
SVM	345	0.877734	0.864098	0.90337	0.87554
SVM	350	0.876827	0.863127	0.903147	0.87453
SVM	355	0.875517	0.861644	0.902392	0.87315
SVM	360	0.876827	0.863048	0.903471	0.874631
SVM	365	0.875617	0.861662	0.903217	0.873281
SVM	370	0.87592	0.861961	0.903481	0.873653
SVM	375	0.876323	0.862424	0.903915	0.873973
SVM	380	0.876021	0.862075	0.90337	0.873744
SVM	385	0.874408	0.860333	0.90179	0.87201
SVM	390	0.873601	0.85946	0.900973	0.871268
SVM	395	0.876928	0.863203	0.904073	0.874538
SVM	400	0.873803	0.859692	0.902001	0.871324
SVM	405	0.874105	0.860014	0.901658	0.871675
SVM	410	0.874509	0.860513	0.902002	0.872008
SVM	415	0.875113	0.861165	0.902937	0.872585
SVM	420	0.872896	0.858697	0.901254	0.870307
SVM	425	0.872997	0.858836	0.901302	0.87031
SVM	430	0.87219	0.857932	0.901248	0.869477
SVM	435	0.873299	0.859166	0.902234	0.870669
SVM	440	0.869872	0.855423	0.899226	0.867137
SVM	445	0.871082	0.856743	0.900493	0.868386
SVM	450	0.869066	0.854473	0.898755	0.866257
SVM	455	0.869771	0.855225	0.899395	0.867015
SVM	460	0.868259	0.853587	0.897289	0.865514
SVM	465	0.869066	0.854498	0.897755	0.866365
SVM	470	0.872392	0.858149	0.900754	0.869751
SVM	475	0.87088	0.85648	0.899776	0.868282
SVM	480	0.870678	0.856307	0.900056	0.867867
SVM	485	0.87088	0.856598	0.898676	0.868148
SVM	490	0.871485	0.857246	0.899512	0.868784
SVM	495	0.868763	0.854232	0.897901	0.865979
SVM	500	0.865538	0.850628	0.895506	0.862704
SVM	505	0.86584	0.850972	0.8956	0.86303
SVM	510	0.866647	0.851817	0.897716	0.863686
SVM	515	0.865639	0.850713	0.895949	0.862792
SVM	520	0.866445	0.851648	0.896448	0.863434
SVM	525	0.86584	0.850953	0.895803	0.862992
SVM	530	0.865538	0.850662	0.895189	0.862499
SVM	535	0.864933	0.849923	0.894975	0.862152
SVM	540	0.866546	0.851783	0.896437	0.863597
SVM	545	0.86584	0.850882	0.895727	0.863104
SVM	550	0.866042	0.85113	0.895477	0.863299
SVM	555	0.863723	0.848562	0.893772	0.860893
SVM	560	0.861405	0.846061	0.891663	0.858371
SVM	565	0.862715	0.847509	0.893902	0.859686
SVM	570	0.863522	0.848391	0.894821	0.860412
SVM	575	0.861506	0.846163	0.892974	0.858404
SVM	580	0.862211	0.846957	0.892552	0.859184
SVM	585	0.862211	0.847003	0.893222	0.859
SVM	590	0.860599	0.845254	0.89143	0.857371
SVM	595	0.860901	0.84552	0.892743	0.857627
SVM	600	0.860095	0.844571	0.891495	0.856992
SVM	605	0.859792	0.844235	0.890819	0.856769
SVM	610	0.859389	0.843785	0.89009	0.856423
SVM	615	0.859792	0.844197	0.89147	0.856771
SVM	620	0.860599	0.845062	0.892468	0.857475
SVM	625	0.8607	0.845163	0.892197	0.857667
SVM	630	0.859792	0.844173	0.891194	0.856684
SVM	635	0.860599	0.845038	0.892749	0.85763
SVM	640	0.85818	0.842394	0.8901	0.855203
SVM	645	0.859692	0.843994	0.892566	0.856848
SVM	650	0.857877	0.842084	0.889957	0.854916
SVM	655	0.861204	0.845755	0.892762	0.858347
SVM	660	0.860296	0.844809	0.892288	0.857266
SVM	665	0.859389	0.843777	0.891101	0.856385
SVM	670	0.859288	0.843663	0.891218	0.856281
SVM	675	0.858079	0.842356	0.890181	0.855017
SVM	680	0.8607	0.845233	0.891867	0.857705
SVM	685	0.858986	0.843389	0.890405	0.85587
SVM	690	0.860095	0.844567	0.891747	0.857032
SVM	695	0.859087	0.84343	0.891529	0.855884
SVM	700	0.859591	0.843946	0.892016	0.856527
SVM	705	0.858784	0.843161	0.890557	0.855731
SVM	710	0.857776	0.842054	0.890323	0.854652
SVM	715	0.857474	0.841661	0.891095	0.854269
SVM	720	0.858885	0.843271	0.891892	0.855619
SVM	725	0.857978	0.842253	0.890766	0.854924
SVM	730	0.85828	0.842477	0.891154	0.855492
SVM	735	0.85818	0.842355	0.891794	0.855335
SVM	740	0.857776	0.841952	0.89105	0.854897
SVM	745	0.859591	0.844013	0.892285	0.856557
SVM	750	0.859288	0.843674	0.891857	0.856294
SVM	755	0.858381	0.842667	0.891249	0.855431
SVM	760	0.857978	0.842192	0.890671	0.855055
SVM	765	0.857172	0.841275	0.889915	0.854278
SVM	770	0.855761	0.839746	0.888757	0.852725
SVM	775	0.854349	0.838099	0.888272	0.851334
SVM	780	0.856264	0.840259	0.889865	0.853257
SVM	785	0.855458	0.839334	0.889504	0.852519
SVM	790	0.854753	0.838616	0.888542	0.851693
SVM	795	0.854954	0.83884	0.888104	0.851915
SVM	800	0.855055	0.838883	0.889041	0.852099
SVM	805	0.855761	0.839635	0.890222	0.852657
SVM	810	0.855055	0.838885	0.889868	0.851842
SVM	815	0.855861	0.839801	0.889986	0.852698
SVM	820	0.854349	0.838127	0.88965	0.850979
SVM	825	0.855761	0.839686	0.890208	0.852594
SVM	830	0.852333	0.835948	0.88686	0.84895
SVM	835	0.851325	0.834781	0.887089	0.848017
SVM	840	0.850922	0.834382	0.886066	0.847489
SVM	845	0.850217	0.833582	0.885598	0.846772
SVM	850	0.850418	0.833741	0.886247	0.847105
SVM	855	0.848503	0.831646	0.884701	0.845107
SVM	860	0.849108	0.832282	0.885918	0.845759
SVM	865	0.847898	0.830922	0.885134	0.844551
SVM	870	0.848906	0.832036	0.885922	0.845649
SVM	875	0.847798	0.830843	0.885139	0.844356
SVM	880	0.845479	0.828235	0.883108	0.841962
SVM	885	0.847495	0.830513	0.88507	0.844016
SVM	890	0.849814	0.833051	0.88712	0.846383
SVM	895	0.850217	0.833573	0.887049	0.846662
SVM	900	0.850217	0.833496	0.887591	0.846811
SVM	905	0.848906	0.832016	0.885834	0.845507
SVM	910	0.847596	0.830648	0.885416	0.843891
SVM	915	0.84679	0.82969	0.885657	0.843178
SVM	920	0.846588	0.82948	0.885055	0.842949
SVM	925	0.845782	0.828616	0.884237	0.842181
SVM	930	0.846185	0.828984	0.885022	0.842665
SVM	935	0.846487	0.829383	0.884879	0.842871
SVM	940	0.845782	0.828625	0.883996	0.842129
SVM	945	0.844774	0.827498	0.884128	0.840949
SVM	950	0.843463	0.82606	0.882919	0.839673
SVM	955	0.846185	0.829081	0.885016	0.842537
SVM	960	0.845882	0.8287	0.885238	0.842154
SVM	965	0.844471	0.827102	0.884608	0.840736
SVM	970	0.845076	0.827798	0.885267	0.84128
SVM	975	0.845076	0.827819	0.885509	0.841236
SVM	980	0.844371	0.827014	0.884874	0.840648
SVM	985	0.842052	0.824503	0.882483	0.838106
SVM	990	0.842052	0.824431	0.883113	0.838212
SVM	995	0.842153	0.824484	0.882823	0.838526
SVM	1000	0.841447	0.823764	0.881994	0.837764

## Sheet: CATboost
Classification algorithm	Number of features	ACC	MCC	Macro F1	Weighted F1
DT	5	0.546215	0.498202	0.57363	0.540029
DT	10	0.623123	0.582487	0.643487	0.620059
DT	15	0.647415	0.609206	0.668669	0.645189
DT	20	0.662836	0.625732	0.682404	0.661317
DT	25	0.652858	0.61469	0.675514	0.650741
DT	30	0.680274	0.645162	0.698882	0.679419
DT	35	0.683802	0.648904	0.701936	0.68271
DT	40	0.69237	0.658611	0.709325	0.691168
DT	45	0.68612	0.651311	0.703123	0.685822
DT	50	0.688035	0.653498	0.704779	0.687255
DT	55	0.687431	0.65311	0.706932	0.686609
DT	60	0.684508	0.64966	0.70431	0.683167
DT	65	0.685012	0.650763	0.70418	0.682674
DT	70	0.682391	0.64733	0.701192	0.680851
DT	75	0.679669	0.644299	0.699393	0.678588
DT	80	0.680173	0.644783	0.699714	0.679263
DT	85	0.683802	0.648848	0.706633	0.682297
DT	90	0.680476	0.64518	0.700688	0.679301
DT	95	0.682088	0.646967	0.702544	0.680903
DT	100	0.686624	0.651786	0.707593	0.685161
DT	105	0.674025	0.638582	0.696007	0.67262
DT	110	0.670699	0.634307	0.6943	0.669261
DT	115	0.678057	0.642991	0.697598	0.676745
DT	120	0.679569	0.643784	0.703787	0.678247
DT	125	0.682492	0.64744	0.702107	0.681494
DT	130	0.677855	0.642172	0.698174	0.677176
DT	135	0.682088	0.647051	0.700138	0.681401
DT	140	0.683298	0.648667	0.701039	0.68152
DT	145	0.670799	0.634728	0.689215	0.669872
DT	150	0.674126	0.638102	0.69373	0.673233
DT	155	0.673521	0.637451	0.694808	0.672267
DT	160	0.677452	0.641989	0.694215	0.675977
DT	165	0.674932	0.638856	0.689478	0.674722
DT	170	0.676142	0.640622	0.698432	0.674597
DT	175	0.673622	0.63809	0.691266	0.671932
DT	180	0.671807	0.635731	0.688864	0.670262
DT	185	0.677754	0.642163	0.695994	0.676654
DT	190	0.667574	0.631109	0.690624	0.665716
DT	195	0.667574	0.631033	0.685563	0.666703
DT	200	0.674126	0.638443	0.69564	0.672844
DT	205	0.668179	0.631887	0.686913	0.66729
DT	210	0.672513	0.63644	0.691469	0.671794
DT	215	0.674428	0.638657	0.697313	0.672874
DT	220	0.660619	0.623106	0.681995	0.659923
DT	225	0.668985	0.632337	0.691237	0.667036
DT	230	0.661828	0.624373	0.685726	0.660527
DT	235	0.662332	0.625066	0.684013	0.660959
DT	240	0.66082	0.623818	0.676983	0.659975
DT	245	0.664852	0.628068	0.682787	0.663798
DT	250	0.668481	0.631974	0.68599	0.667494
DT	255	0.670699	0.634351	0.689734	0.669729
DT	260	0.664953	0.627913	0.686552	0.663609
DT	265	0.668078	0.63182	0.686041	0.666615
DT	270	0.668179	0.631582	0.689204	0.667072
DT	275	0.673118	0.637541	0.694333	0.671751
DT	280	0.653664	0.616163	0.6758	0.651562
DT	285	0.653059	0.614805	0.673989	0.652174
DT	290	0.662534	0.6258	0.680889	0.66121
DT	295	0.661022	0.623837	0.68564	0.660005
DT	300	0.663542	0.626645	0.681336	0.663083
DT	305	0.663038	0.625875	0.681833	0.662522
DT	310	0.670598	0.634529	0.689012	0.669469
DT	315	0.677553	0.642206	0.693899	0.676805
DT	320	0.667372	0.63113	0.684845	0.66625
DT	325	0.667271	0.630867	0.688519	0.665258
DT	330	0.667675	0.631081	0.681632	0.667165
DT	335	0.657998	0.620638	0.673621	0.657238
DT	340	0.656285	0.618924	0.674196	0.656033
DT	345	0.667271	0.63078	0.685706	0.665751
DT	350	0.667876	0.631324	0.68776	0.667093
DT	355	0.660417	0.623574	0.681239	0.658466
DT	360	0.666767	0.630321	0.686018	0.6657
DT	365	0.659208	0.621833	0.677483	0.657439
DT	370	0.657293	0.619191	0.678945	0.656043
DT	375	0.660417	0.623338	0.681397	0.658859
DT	380	0.663139	0.626287	0.682148	0.662077
DT	385	0.663038	0.626324	0.681798	0.662552
DT	390	0.668884	0.632821	0.688627	0.667589
DT	395	0.663139	0.626322	0.684708	0.662203
DT	400	0.660518	0.623279	0.681173	0.659252
DT	405	0.660216	0.623139	0.6822	0.65904
DT	410	0.660317	0.622653	0.681826	0.659426
DT	415	0.663542	0.627234	0.68425	0.661976
DT	420	0.665558	0.629163	0.682543	0.665321
DT	425	0.656083	0.618567	0.676913	0.654909
DT	430	0.65568	0.618054	0.675889	0.654685
DT	435	0.658805	0.621542	0.678033	0.657298
DT	440	0.648322	0.610267	0.668745	0.647483
DT	445	0.658099	0.620694	0.674618	0.657603
DT	450	0.661425	0.624222	0.6811	0.660798
DT	455	0.655781	0.618296	0.677182	0.655744
DT	460	0.656486	0.618746	0.673113	0.655295
DT	465	0.664752	0.628289	0.686285	0.66399
DT	470	0.645903	0.607017	0.664909	0.644986
DT	475	0.668481	0.632292	0.686921	0.667021
DT	480	0.659107	0.621731	0.676749	0.658756
DT	485	0.66334	0.626533	0.680452	0.661504
DT	490	0.659409	0.622106	0.678713	0.657635
DT	495	0.65699	0.619378	0.681212	0.655279
DT	500	0.661929	0.624891	0.685262	0.660754
DT	505	0.665558	0.629001	0.686742	0.664432
DT	510	0.666364	0.629846	0.686438	0.666267
DT	515	0.661224	0.624116	0.685809	0.66007
DT	520	0.651749	0.613741	0.672509	0.651418
DT	525	0.654269	0.616319	0.676847	0.652499
DT	530	0.658905	0.621289	0.679141	0.65775
DT	535	0.654773	0.617227	0.677082	0.653019
DT	540	0.65699	0.619887	0.6765	0.655484
DT	545	0.657494	0.620078	0.680261	0.655287
DT	550	0.649834	0.611727	0.668109	0.648908
DT	555	0.662332	0.625205	0.681118	0.66196
DT	560	0.661224	0.623938	0.677842	0.660384
DT	565	0.64933	0.61176	0.670472	0.647985
DT	570	0.655277	0.617458	0.675558	0.654159
DT	575	0.656083	0.618369	0.678162	0.654693
DT	580	0.657797	0.620329	0.680743	0.65622
DT	585	0.657595	0.620306	0.68164	0.65593
DT	590	0.655277	0.617657	0.675189	0.65421
DT	595	0.644895	0.60608	0.668282	0.643998
DT	600	0.640863	0.6019	0.664073	0.639155
DT	605	0.653765	0.615657	0.674394	0.652374
DT	610	0.653765	0.615668	0.67251	0.652575
DT	615	0.646709	0.607976	0.670088	0.645461
DT	620	0.6456	0.607488	0.668645	0.644167
DT	625	0.657595	0.620123	0.679416	0.656859
DT	630	0.65064	0.612507	0.668074	0.649357
DT	635	0.653362	0.615718	0.676057	0.652245
DT	640	0.656184	0.61917	0.677396	0.65563
DT	645	0.657998	0.620873	0.682494	0.655972
DT	650	0.655781	0.618684	0.677475	0.654831
DT	655	0.654672	0.617586	0.675812	0.653355
DT	660	0.643988	0.60591	0.664671	0.642454
DT	665	0.657897	0.620415	0.677974	0.657424
DT	670	0.651346	0.613694	0.670479	0.650168
DT	675	0.652757	0.615025	0.674738	0.651114
DT	680	0.656688	0.619472	0.676731	0.654936
DT	685	0.651547	0.61355	0.671732	0.650062
DT	690	0.652454	0.614688	0.670475	0.651858
DT	695	0.648927	0.610476	0.67051	0.648101
DT	700	0.652354	0.614072	0.673332	0.651136
DT	705	0.653563	0.616088	0.673247	0.65268
DT	710	0.641165	0.601533	0.662404	0.640693
DT	715	0.646608	0.608538	0.666148	0.645271
DT	720	0.643584	0.604699	0.66627	0.642215
DT	725	0.656083	0.618704	0.674953	0.655677
DT	730	0.650741	0.61278	0.672963	0.64882
DT	735	0.645802	0.607256	0.66583	0.645386
DT	740	0.645197	0.606672	0.662665	0.644392
DT	745	0.644895	0.606369	0.667801	0.643732
DT	750	0.654874	0.617302	0.67846	0.653461
DT	755	0.643988	0.605804	0.664792	0.642791
DT	760	0.655881	0.618443	0.678002	0.654812
DT	765	0.638343	0.599387	0.660566	0.63697
DT	770	0.644491	0.606378	0.662991	0.642619
DT	775	0.649632	0.611934	0.671231	0.648274
DT	780	0.640056	0.601426	0.663757	0.638527
DT	785	0.652152	0.614416	0.66991	0.651791
DT	790	0.653765	0.615971	0.672437	0.653153
DT	795	0.65447	0.617078	0.673655	0.653588
DT	800	0.651346	0.613386	0.674836	0.650115
DT	805	0.639653	0.600874	0.663787	0.637535
DT	810	0.655881	0.618566	0.678714	0.65407
DT	815	0.64308	0.604585	0.665585	0.641868
DT	820	0.642476	0.603912	0.663559	0.642021
DT	825	0.648221	0.610208	0.668736	0.647133
DT	830	0.657998	0.620575	0.67739	0.656468
DT	835	0.659208	0.622067	0.676075	0.658645
DT	840	0.654269	0.616667	0.676761	0.653168
DT	845	0.6456	0.607495	0.667638	0.643688
DT	850	0.651245	0.613329	0.670986	0.64979
DT	855	0.639552	0.600712	0.658276	0.638131
DT	860	0.651043	0.613229	0.671435	0.649493
DT	865	0.656587	0.619597	0.67655	0.655633
DT	870	0.656385	0.619117	0.676243	0.655332
DT	875	0.647415	0.609174	0.672106	0.645411
DT	880	0.647919	0.60933	0.6714	0.646242
DT	885	0.653462	0.615975	0.67102	0.652635
DT	890	0.653664	0.616147	0.672994	0.652078
DT	895	0.643181	0.604138	0.666125	0.642534
DT	900	0.644189	0.605903	0.66532	0.642786
DT	905	0.646306	0.607842	0.669362	0.645113
DT	910	0.649128	0.611411	0.670588	0.647427
DT	915	0.647314	0.60905	0.668929	0.645608
DT	920	0.646608	0.60834	0.668124	0.645451
DT	925	0.645399	0.60703	0.66658	0.643865
DT	930	0.647818	0.609518	0.66943	0.647039
DT	935	0.649531	0.611781	0.66956	0.648494
DT	940	0.643484	0.60496	0.666425	0.642481
DT	945	0.644491	0.605299	0.667247	0.643243
DT	950	0.64046	0.601425	0.665853	0.638693
DT	955	0.64812	0.609906	0.665475	0.64738
DT	960	0.647818	0.609836	0.664287	0.647021
DT	965	0.641972	0.603657	0.663991	0.641534
DT	970	0.644895	0.6069	0.662895	0.643836
DT	975	0.649431	0.611347	0.667367	0.648455
DT	980	0.642274	0.603534	0.663022	0.641124
DT	985	0.64308	0.604832	0.663865	0.642256
DT	990	0.64681	0.607884	0.67009	0.645685
DT	995	0.649431	0.61131	0.667886	0.647822
DT	1000	0.643383	0.604375	0.662515	0.643173
KNN	5	0.681181	0.649497	0.735808	0.665726
KNN	10	0.751739	0.726054	0.801597	0.743097
KNN	15	0.779256	0.756406	0.823029	0.77222
KNN	20	0.780264	0.757469	0.823784	0.772937
KNN	25	0.782582	0.760289	0.826935	0.775236
KNN	30	0.796089	0.775003	0.835203	0.790743
KNN	35	0.792763	0.771433	0.832172	0.787136
KNN	40	0.78984	0.768384	0.831051	0.783806
KNN	45	0.793368	0.772284	0.832116	0.787714
KNN	50	0.781776	0.759687	0.824314	0.774919
KNN	55	0.774619	0.751826	0.818528	0.767624
KNN	60	0.778047	0.756002	0.819181	0.77053
KNN	65	0.786917	0.765653	0.827438	0.78015
KNN	70	0.793267	0.772791	0.832514	0.786576
KNN	75	0.775728	0.753637	0.818116	0.767733
KNN	80	0.779357	0.757937	0.822387	0.771621
KNN	85	0.786009	0.765304	0.826694	0.778186
KNN	90	0.788025	0.767316	0.829083	0.780823
KNN	95	0.784296	0.76322	0.825718	0.776918
KNN	100	0.785505	0.764728	0.826438	0.778286
KNN	105	0.795182	0.775578	0.832582	0.78803
KNN	110	0.790041	0.769588	0.828513	0.782663
KNN	115	0.78863	0.768549	0.825456	0.781673
KNN	120	0.78732	0.767114	0.824546	0.779498
KNN	125	0.783187	0.762982	0.82158	0.775402
KNN	130	0.779962	0.759855	0.818331	0.771106
KNN	135	0.775224	0.754947	0.812912	0.766198
KNN	140	0.775728	0.755578	0.815056	0.766691
KNN	145	0.767463	0.746739	0.804391	0.758253
KNN	150	0.770084	0.749832	0.80701	0.760206
KNN	155	0.771394	0.751222	0.808011	0.762779
KNN	160	0.76968	0.749392	0.805657	0.761129
KNN	165	0.765346	0.744839	0.802994	0.756493
KNN	170	0.757686	0.737161	0.79649	0.747645
KNN	175	0.751739	0.730514	0.792324	0.740376
KNN	180	0.747102	0.726525	0.785793	0.734964
KNN	185	0.741054	0.720088	0.780573	0.728374
KNN	190	0.733495	0.712356	0.772599	0.721334
KNN	195	0.733192	0.712547	0.773222	0.721343
KNN	200	0.725733	0.704728	0.767413	0.710183
KNN	205	0.726036	0.704993	0.767626	0.71023
KNN	210	0.730672	0.710322	0.770767	0.716419
KNN	215	0.712932	0.692589	0.755131	0.69454
KNN	220	0.712025	0.691568	0.753587	0.693754
KNN	225	0.710815	0.690411	0.749965	0.692055
KNN	230	0.709203	0.689263	0.749645	0.690404
KNN	235	0.705977	0.686163	0.746551	0.688213
KNN	240	0.704566	0.685006	0.744905	0.684448
KNN	245	0.695797	0.676218	0.736138	0.675722
KNN	250	0.695494	0.675878	0.736796	0.673452
KNN	255	0.692168	0.672592	0.733545	0.670001
KNN	260	0.684205	0.664538	0.727508	0.661499
KNN	265	0.682391	0.663655	0.725066	0.65773
KNN	270	0.677553	0.658964	0.72071	0.653033
KNN	275	0.681383	0.662877	0.724065	0.656735
KNN	280	0.679468	0.661021	0.722772	0.652068
KNN	285	0.682088	0.664184	0.723809	0.65695
KNN	290	0.666969	0.648785	0.712199	0.64147
KNN	295	0.669187	0.651067	0.710751	0.640365
KNN	300	0.667473	0.649428	0.711351	0.638446
KNN	305	0.672009	0.655104	0.714715	0.64371
KNN	310	0.661123	0.643107	0.70555	0.629291
KNN	315	0.655579	0.637956	0.69948	0.622545
KNN	320	0.659107	0.6414	0.702906	0.628006
KNN	325	0.652354	0.63514	0.696271	0.617923
KNN	330	0.657797	0.641038	0.701064	0.625268
KNN	335	0.646911	0.630561	0.691824	0.612312
KNN	340	0.647717	0.630959	0.693866	0.609576
KNN	345	0.652958	0.63696	0.694462	0.617909
KNN	350	0.648826	0.632873	0.692358	0.611904
KNN	355	0.649128	0.632676	0.691991	0.612033
KNN	360	0.648725	0.632818	0.691491	0.611989
KNN	365	0.643584	0.627273	0.687164	0.6076
KNN	370	0.652454	0.636583	0.695249	0.614485
KNN	375	0.64681	0.630682	0.690298	0.609284
KNN	380	0.646911	0.630702	0.69149	0.608213
KNN	385	0.646407	0.630184	0.690819	0.605906
KNN	390	0.639149	0.623047	0.682861	0.597718
KNN	395	0.637436	0.621871	0.683235	0.597221
KNN	400	0.638444	0.622694	0.681118	0.599588
KNN	405	0.631086	0.615192	0.676132	0.590171
KNN	410	0.632698	0.617975	0.674775	0.589385
KNN	415	0.627356	0.611685	0.673465	0.580398
KNN	420	0.627255	0.612417	0.670741	0.584342
KNN	425	0.636932	0.622271	0.678122	0.59072
KNN	430	0.632497	0.617333	0.675701	0.587355
KNN	435	0.630884	0.615927	0.673768	0.583751
KNN	440	0.628364	0.613681	0.671135	0.58163
KNN	445	0.627054	0.61218	0.67203	0.581229
KNN	450	0.627558	0.613497	0.670995	0.580743
KNN	455	0.637234	0.622571	0.680159	0.5938
KNN	460	0.627759	0.613275	0.669377	0.580283
KNN	465	0.623324	0.609563	0.667	0.576822
KNN	470	0.625945	0.611582	0.669334	0.577661
KNN	475	0.625441	0.611741	0.668018	0.579529
KNN	480	0.625743	0.611661	0.668494	0.578048
KNN	485	0.628666	0.613711	0.672759	0.579119
KNN	490	0.620401	0.606049	0.662344	0.571721
KNN	495	0.618284	0.604367	0.660596	0.567796
KNN	500	0.62282	0.608164	0.667608	0.569319
KNN	505	0.619897	0.605874	0.663345	0.569923
KNN	510	0.6202	0.606526	0.663655	0.570806
KNN	515	0.616571	0.602924	0.659332	0.564501
KNN	520	0.618688	0.605146	0.660625	0.566114
KNN	525	0.618083	0.604967	0.661221	0.568107
KNN	530	0.615361	0.601408	0.656303	0.561033
KNN	535	0.611733	0.597667	0.654086	0.554667
KNN	540	0.61516	0.601317	0.65653	0.562337
KNN	545	0.610422	0.597001	0.652356	0.55452
KNN	550	0.612741	0.598709	0.656175	0.56029
KNN	555	0.615865	0.602986	0.657446	0.561436
KNN	560	0.614857	0.601428	0.65766	0.559511
KNN	565	0.612942	0.598964	0.655974	0.554998
KNN	570	0.611632	0.598443	0.655139	0.558959
KNN	575	0.605282	0.592729	0.647897	0.549264
KNN	580	0.608507	0.59547	0.650511	0.550489
KNN	585	0.609717	0.596243	0.651433	0.552152
KNN	590	0.614555	0.600774	0.65621	0.555942
KNN	595	0.604979	0.592076	0.646625	0.546412
KNN	600	0.613245	0.599014	0.656129	0.552823
KNN	605	0.605685	0.592061	0.64886	0.54739
KNN	610	0.600343	0.587801	0.644765	0.541579
KNN	615	0.605887	0.592417	0.648354	0.548499
KNN	620	0.607197	0.593316	0.649201	0.549602
KNN	625	0.604576	0.590782	0.648008	0.546751
KNN	630	0.608608	0.595499	0.650777	0.548407
KNN	635	0.604375	0.590863	0.644822	0.545284
KNN	640	0.606693	0.592583	0.64865	0.546237
KNN	645	0.598428	0.585316	0.640904	0.539775
KNN	650	0.606894	0.592608	0.649297	0.547939
KNN	655	0.602459	0.589908	0.643031	0.543448
KNN	660	0.602258	0.588501	0.64315	0.538147
KNN	665	0.600343	0.587158	0.642652	0.543806
KNN	670	0.599133	0.58551	0.641549	0.538304
KNN	675	0.605383	0.591741	0.649711	0.546669
KNN	680	0.601955	0.588808	0.644344	0.539711
KNN	685	0.604375	0.590959	0.645747	0.541274
KNN	690	0.602963	0.588764	0.646223	0.541239
KNN	695	0.605786	0.591751	0.646431	0.544851
KNN	700	0.594295	0.581447	0.637579	0.531668
KNN	705	0.602056	0.588619	0.642871	0.537318
KNN	710	0.596512	0.582708	0.638677	0.52939
KNN	715	0.600544	0.587681	0.641894	0.538547
KNN	720	0.599234	0.585893	0.63954	0.53059
KNN	725	0.60004	0.585755	0.643588	0.535654
KNN	730	0.597218	0.583461	0.638759	0.532749
KNN	735	0.609112	0.59494	0.648697	0.544812
KNN	740	0.59873	0.585258	0.639948	0.534986
KNN	745	0.599234	0.585535	0.642092	0.536764
KNN	750	0.596916	0.582679	0.638562	0.53275
KNN	755	0.601552	0.588098	0.641003	0.537767
KNN	760	0.597621	0.583491	0.638965	0.531332
KNN	765	0.60125	0.587396	0.642309	0.536667
KNN	770	0.593186	0.580583	0.635264	0.526884
KNN	775	0.596815	0.583247	0.638941	0.528336
KNN	780	0.594396	0.58093	0.636345	0.529843
KNN	785	0.601149	0.58802	0.641742	0.532981
KNN	790	0.601955	0.58739	0.64158	0.535097
KNN	795	0.597621	0.583496	0.640347	0.533657
KNN	800	0.594799	0.581932	0.636589	0.528218
KNN	805	0.596714	0.583201	0.639299	0.529861
KNN	810	0.595001	0.581749	0.636613	0.530979
KNN	815	0.598932	0.58511	0.640387	0.530926
KNN	820	0.593287	0.580385	0.632583	0.524875
KNN	825	0.592985	0.579386	0.635915	0.526969
KNN	830	0.588953	0.57525	0.631832	0.521359
KNN	835	0.600544	0.587165	0.642846	0.537428
KNN	840	0.59621	0.582854	0.636824	0.530465
KNN	845	0.600544	0.586617	0.641412	0.531195
KNN	850	0.596512	0.582507	0.640447	0.532064
KNN	855	0.591977	0.578374	0.634625	0.524612
KNN	860	0.598428	0.585531	0.640461	0.534366
KNN	865	0.598125	0.585069	0.641471	0.535148
KNN	870	0.597319	0.583609	0.638085	0.530295
KNN	875	0.59873	0.585177	0.640136	0.531554
KNN	880	0.592077	0.578539	0.63387	0.524676
KNN	885	0.593085	0.579045	0.635515	0.526292
KNN	890	0.595404	0.581005	0.637709	0.530424
KNN	895	0.590061	0.576744	0.632014	0.52272
KNN	900	0.59752	0.584017	0.639859	0.531728
KNN	905	0.593287	0.579001	0.632917	0.523057
KNN	910	0.590465	0.576829	0.632955	0.519807
KNN	915	0.59873	0.584874	0.641707	0.529889
KNN	920	0.596613	0.58295	0.635881	0.527757
KNN	925	0.592985	0.579168	0.633886	0.523737
KNN	930	0.595202	0.581312	0.63756	0.527774
KNN	935	0.597016	0.583483	0.636072	0.523782
KNN	940	0.591876	0.578583	0.632886	0.523296
KNN	945	0.599436	0.585611	0.637971	0.527338
KNN	950	0.596109	0.583129	0.634258	0.527894
KNN	955	0.58734	0.573611	0.629112	0.518841
KNN	960	0.59994	0.586411	0.63762	0.531798
KNN	965	0.590364	0.577299	0.630649	0.524274
KNN	970	0.593287	0.579762	0.633337	0.52218
KNN	975	0.597319	0.58267	0.637534	0.529861
KNN	980	0.587239	0.574246	0.628709	0.518213
KNN	985	0.593892	0.580056	0.635525	0.524972
KNN	990	0.592481	0.578622	0.634918	0.526904
KNN	995	0.592481	0.57961	0.631373	0.52211
KNN	1000	0.599032	0.584801	0.64008	0.531421
RF	5	0.614353	0.577189	0.656711	0.593601
RF	10	0.709606	0.68015	0.756139	0.696776
RF	15	0.745993	0.720472	0.791958	0.73381
RF	20	0.761818	0.738056	0.805472	0.749945
RF	25	0.771999	0.74948	0.817379	0.759347
RF	30	0.789437	0.768218	0.83229	0.779476
RF	35	0.793771	0.772884	0.834211	0.784262
RF	40	0.797803	0.777562	0.835185	0.788487
RF	45	0.797299	0.777106	0.837525	0.787808
RF	50	0.80002	0.78014	0.840791	0.790169
RF	55	0.803548	0.783991	0.843322	0.793794
RF	60	0.802036	0.782505	0.845099	0.792084
RF	65	0.802238	0.782604	0.844226	0.7919
RF	70	0.802338	0.782638	0.845435	0.792174
RF	75	0.80002	0.780249	0.842273	0.789258
RF	80	0.798609	0.778709	0.842836	0.787965
RF	85	0.801633	0.781975	0.844116	0.790916
RF	90	0.801633	0.782063	0.845507	0.790892
RF	95	0.805564	0.786276	0.847113	0.795365
RF	100	0.806471	0.787325	0.849936	0.795826
RF	105	0.801935	0.782359	0.845225	0.791198
RF	110	0.797299	0.777471	0.840421	0.785973
RF	115	0.799415	0.779801	0.842227	0.787947
RF	120	0.798307	0.778413	0.842246	0.787477
RF	125	0.802842	0.783093	0.848628	0.792716
RF	130	0.799516	0.779685	0.844732	0.788469
RF	135	0.801431	0.781788	0.844489	0.790589
RF	140	0.80375	0.784379	0.847395	0.792666
RF	145	0.799214	0.779373	0.843009	0.788383
RF	150	0.800827	0.781273	0.845227	0.789323
RF	155	0.80385	0.784683	0.84791	0.792797
RF	160	0.801028	0.781327	0.846173	0.790233
RF	165	0.797803	0.778219	0.841646	0.78638
RF	170	0.797702	0.777655	0.842745	0.78683
RF	175	0.797803	0.777946	0.842309	0.786148
RF	180	0.796291	0.776482	0.840899	0.784388
RF	185	0.800726	0.781052	0.845264	0.789931
RF	190	0.792259	0.77158	0.83879	0.781344
RF	195	0.792662	0.772345	0.838658	0.781589
RF	200	0.796795	0.776807	0.840511	0.785793
RF	205	0.794174	0.77385	0.838953	0.783136
RF	210	0.794476	0.774181	0.840398	0.783538
RF	215	0.79246	0.771895	0.840195	0.781217
RF	220	0.793368	0.772866	0.839921	0.782581
RF	225	0.799113	0.779293	0.84401	0.788025
RF	230	0.797399	0.777411	0.845327	0.786238
RF	235	0.79498	0.77454	0.843418	0.783944
RF	240	0.793569	0.773188	0.839478	0.782548
RF	245	0.799012	0.779483	0.844339	0.787345
RF	250	0.794476	0.774233	0.841763	0.783254
RF	255	0.793368	0.772967	0.84073	0.781837
RF	260	0.793972	0.773813	0.841722	0.782414
RF	265	0.791553	0.771027	0.837842	0.780057
RF	270	0.785203	0.764284	0.833575	0.772761
RF	275	0.794275	0.774148	0.841013	0.782983
RF	280	0.79246	0.772085	0.840935	0.780836
RF	285	0.788126	0.767146	0.836269	0.777055
RF	290	0.793267	0.772913	0.840141	0.782323
RF	295	0.793771	0.773476	0.840921	0.782757
RF	300	0.787723	0.766629	0.836042	0.776477
RF	305	0.791856	0.771212	0.837482	0.78062
RF	310	0.792763	0.772623	0.838495	0.781273
RF	315	0.790445	0.769601	0.836951	0.779547
RF	320	0.789134	0.768375	0.836122	0.778025
RF	325	0.791553	0.770818	0.83765	0.78069
RF	330	0.786312	0.765198	0.835457	0.775342
RF	335	0.783389	0.761968	0.83413	0.771804
RF	340	0.790848	0.770412	0.838387	0.779524
RF	345	0.78863	0.767681	0.837102	0.777186
RF	350	0.789437	0.768582	0.837348	0.778362
RF	355	0.787219	0.766377	0.836076	0.775578
RF	360	0.788529	0.767728	0.836877	0.777186
RF	365	0.78732	0.766508	0.834938	0.775121
RF	370	0.78611	0.765243	0.834956	0.773578
RF	375	0.784094	0.76287	0.834461	0.77228
RF	380	0.786715	0.76566	0.834243	0.775409
RF	385	0.787118	0.766248	0.836891	0.775453
RF	390	0.786917	0.765848	0.836621	0.775397
RF	395	0.777744	0.755797	0.829132	0.765632
RF	400	0.784699	0.763369	0.833752	0.773645
RF	405	0.785505	0.764335	0.834628	0.7738
RF	410	0.788933	0.768206	0.836947	0.777538
RF	415	0.788025	0.767126	0.836784	0.776845
RF	420	0.780566	0.758907	0.829833	0.769069
RF	425	0.786312	0.765504	0.835278	0.774088
RF	430	0.785102	0.763843	0.834854	0.773716
RF	435	0.780365	0.758843	0.830193	0.768572
RF	440	0.780365	0.75882	0.830641	0.768324
RF	445	0.784296	0.763312	0.832326	0.772058
RF	450	0.782078	0.760751	0.83222	0.770325
RF	455	0.783288	0.762194	0.834647	0.7717
RF	460	0.783994	0.76263	0.83388	0.772532
RF	465	0.777744	0.755548	0.829893	0.766311
RF	470	0.784598	0.763158	0.835291	0.773893
RF	475	0.782683	0.761361	0.833303	0.771026
RF	480	0.778349	0.756649	0.829394	0.766524
RF	485	0.78359	0.762404	0.833869	0.77145
RF	490	0.781171	0.75961	0.833978	0.769345
RF	495	0.781877	0.760237	0.833755	0.770263
RF	500	0.786816	0.765859	0.837726	0.775742
RF	505	0.785405	0.764279	0.83496	0.774174
RF	510	0.786312	0.765495	0.834362	0.773929
RF	515	0.781474	0.760038	0.831959	0.769812
RF	520	0.78228	0.761009	0.832747	0.769771
RF	525	0.783086	0.761776	0.832639	0.771344
RF	530	0.78349	0.762475	0.833349	0.771284
RF	535	0.780163	0.758461	0.831905	0.768082
RF	540	0.782784	0.761737	0.831402	0.770464
RF	545	0.778752	0.757233	0.829545	0.766829
RF	550	0.778248	0.756324	0.831311	0.76627
RF	555	0.779962	0.758335	0.830991	0.768278
RF	560	0.777744	0.755788	0.829137	0.765797
RF	565	0.777543	0.755786	0.830037	0.765578
RF	570	0.779659	0.758049	0.831711	0.767752
RF	575	0.778047	0.756232	0.830811	0.766136
RF	580	0.780365	0.759115	0.831661	0.767823
RF	585	0.775325	0.753178	0.82765	0.763782
RF	590	0.780466	0.758945	0.83236	0.768727
RF	595	0.78097	0.759287	0.83214	0.769693
RF	600	0.781373	0.759571	0.832738	0.770456
RF	605	0.780365	0.758973	0.830391	0.768427
RF	610	0.778752	0.756917	0.831788	0.766996
RF	615	0.777139	0.755342	0.828116	0.764862
RF	620	0.781675	0.760081	0.83262	0.770654
RF	625	0.776635	0.754516	0.828236	0.76542
RF	630	0.778349	0.756601	0.830765	0.766691
RF	635	0.781877	0.760245	0.832221	0.770727
RF	640	0.773813	0.751452	0.827411	0.761868
RF	645	0.778651	0.757078	0.831485	0.766564
RF	650	0.775325	0.753294	0.826692	0.763927
RF	655	0.773612	0.751212	0.827254	0.762162
RF	660	0.777845	0.755653	0.830308	0.766554
RF	665	0.778147	0.756297	0.830488	0.7672
RF	670	0.774922	0.752741	0.827426	0.763103
RF	675	0.771293	0.748779	0.826309	0.758715
RF	680	0.770386	0.747819	0.824775	0.758352
RF	685	0.775224	0.753066	0.829108	0.763743
RF	690	0.779357	0.757648	0.830038	0.767917
RF	695	0.778551	0.75652	0.832478	0.767603
RF	700	0.776131	0.75399	0.829227	0.764636
RF	705	0.774519	0.751982	0.82726	0.763431
RF	710	0.776131	0.754172	0.827971	0.763996
RF	715	0.772402	0.750206	0.825737	0.759772
RF	720	0.776837	0.754964	0.827646	0.76534
RF	725	0.770789	0.748339	0.824457	0.758364
RF	730	0.774519	0.752271	0.824783	0.762736
RF	735	0.770084	0.747351	0.824597	0.758038
RF	740	0.771092	0.748532	0.825534	0.758951
RF	745	0.774619	0.752545	0.826242	0.762258
RF	750	0.773511	0.751496	0.826263	0.761216
RF	755	0.772704	0.750457	0.824287	0.76027
RF	760	0.771797	0.749246	0.824492	0.760533
RF	765	0.778248	0.75613	0.829894	0.766999
RF	770	0.774519	0.752271	0.827737	0.762702
RF	775	0.774619	0.752287	0.827399	0.762984
RF	780	0.765245	0.742164	0.821201	0.753211
RF	785	0.768673	0.745916	0.823319	0.756246
RF	790	0.773813	0.751633	0.828184	0.761494
RF	795	0.772503	0.750012	0.826387	0.761147
RF	800	0.772402	0.750089	0.825627	0.760168
RF	805	0.770386	0.747772	0.823873	0.758345
RF	810	0.773813	0.751475	0.827373	0.762116
RF	815	0.771192	0.74846	0.825256	0.759651
RF	820	0.771192	0.748602	0.826095	0.759008
RF	825	0.772402	0.750074	0.822652	0.760142
RF	830	0.770789	0.748343	0.825648	0.75852
RF	835	0.772604	0.75044	0.826977	0.760165
RF	840	0.771293	0.748773	0.82421	0.759262
RF	845	0.77593	0.753922	0.82701	0.764333
RF	850	0.772604	0.750152	0.827589	0.760314
RF	855	0.773007	0.750744	0.826508	0.761183
RF	860	0.771192	0.748505	0.824774	0.759488
RF	865	0.770487	0.747873	0.824575	0.758319
RF	870	0.768169	0.745372	0.823076	0.755737
RF	875	0.769378	0.7468	0.823188	0.757513
RF	880	0.765346	0.742146	0.820875	0.753158
RF	885	0.768975	0.746366	0.822981	0.756831
RF	890	0.767362	0.744791	0.820653	0.754851
RF	895	0.770991	0.748549	0.824547	0.758763
RF	900	0.771092	0.748486	0.82579	0.759276
RF	905	0.76837	0.745598	0.82469	0.755945
RF	910	0.767261	0.744381	0.82348	0.755291
RF	915	0.766354	0.743244	0.822142	0.754293
RF	920	0.767665	0.744409	0.822575	0.756423
RF	925	0.766455	0.743544	0.820019	0.754247
RF	930	0.766253	0.743228	0.821111	0.753957
RF	935	0.771797	0.749363	0.824968	0.759938
RF	940	0.767261	0.74412	0.822174	0.755086
RF	945	0.765649	0.742559	0.81875	0.75351
RF	950	0.769076	0.746154	0.822183	0.757338
RF	955	0.762524	0.739103	0.816876	0.749898
RF	960	0.767362	0.744557	0.822605	0.754764
RF	965	0.763733	0.740645	0.818108	0.750951
RF	970	0.766757	0.743512	0.821281	0.754747
RF	975	0.769378	0.746752	0.822024	0.756979
RF	980	0.766959	0.743842	0.820889	0.754566
RF	985	0.767665	0.744428	0.823032	0.756257
RF	990	0.767765	0.744634	0.822975	0.755876
RF	995	0.767362	0.743896	0.82066	0.755623
RF	1000	0.764943	0.741618	0.820492	0.75334
SVM	5	0.470013	0.422024	0.46627	0.451655
SVM	10	0.612841	0.57436	0.636784	0.607776
SVM	15	0.691967	0.659929	0.723254	0.687758
SVM	20	0.736922	0.708888	0.776964	0.732373
SVM	25	0.775829	0.751498	0.81516	0.771484
SVM	30	0.81393	0.793582	0.843737	0.811361
SVM	35	0.819071	0.799228	0.854488	0.815681
SVM	40	0.819373	0.799521	0.85553	0.815932
SVM	45	0.828546	0.809644	0.863981	0.825
SVM	50	0.836004	0.817851	0.870093	0.832758
SVM	55	0.842052	0.824415	0.874454	0.839136
SVM	60	0.84679	0.829769	0.878929	0.844089
SVM	65	0.852837	0.836487	0.884907	0.850227
SVM	70	0.850217	0.833456	0.882029	0.847727
SVM	75	0.857474	0.841526	0.887602	0.855157
SVM	80	0.860095	0.844359	0.891408	0.85774
SVM	85	0.863119	0.847777	0.893029	0.860876
SVM	90	0.866445	0.851389	0.896696	0.864106
SVM	95	0.867856	0.85306	0.895412	0.865905
SVM	100	0.864832	0.849751	0.892474	0.862759
SVM	105	0.868562	0.853859	0.897486	0.86626
SVM	110	0.869368	0.854727	0.898836	0.867074
SVM	115	0.871384	0.856913	0.899584	0.869351
SVM	120	0.873601	0.859353	0.901948	0.871606
SVM	125	0.874509	0.860313	0.902697	0.872691
SVM	130	0.87592	0.86182	0.903724	0.874
SVM	135	0.873904	0.859643	0.90229	0.871818
SVM	140	0.875113	0.860984	0.902675	0.873028
SVM	145	0.875113	0.861066	0.899925	0.873132
SVM	150	0.878843	0.865216	0.902261	0.877044
SVM	155	0.879548	0.866027	0.902797	0.877681
SVM	160	0.878944	0.865269	0.903084	0.877177
SVM	165	0.874811	0.860781	0.899496	0.872845
SVM	170	0.87844	0.864776	0.901683	0.876668
SVM	175	0.878944	0.86526	0.903318	0.877178
SVM	180	0.876625	0.862655	0.90212	0.874877
SVM	185	0.878137	0.864381	0.902382	0.87632
SVM	190	0.877936	0.864104	0.902645	0.876355
SVM	195	0.876827	0.862884	0.902108	0.875065
SVM	200	0.872694	0.858407	0.899123	0.870513
SVM	205	0.875416	0.861368	0.90145	0.873295
SVM	210	0.87844	0.864723	0.904004	0.876365
SVM	215	0.873299	0.858997	0.900818	0.871274
SVM	220	0.875013	0.860956	0.901442	0.872991
SVM	225	0.875013	0.860925	0.901539	0.872904
SVM	230	0.874609	0.860467	0.901306	0.872457
SVM	235	0.8734	0.859139	0.899114	0.871477
SVM	240	0.8734	0.859145	0.899486	0.87121
SVM	245	0.873702	0.859455	0.900195	0.871621
SVM	250	0.874609	0.86044	0.900359	0.872573
SVM	255	0.875315	0.861265	0.900682	0.873288
SVM	260	0.874307	0.860141	0.899509	0.87235
SVM	265	0.873702	0.859421	0.900091	0.871604
SVM	270	0.871283	0.856823	0.896938	0.869091
SVM	275	0.870678	0.856104	0.896804	0.868508
SVM	280	0.872291	0.857897	0.899265	0.870092
SVM	285	0.872694	0.858353	0.899713	0.870555
SVM	290	0.869368	0.854727	0.895882	0.867085
SVM	295	0.871283	0.856837	0.897685	0.868949
SVM	300	0.874105	0.859971	0.899512	0.871926
SVM	305	0.873601	0.859368	0.89918	0.871423
SVM	310	0.870174	0.855605	0.895873	0.867888
SVM	315	0.870578	0.85605	0.895736	0.868311
SVM	320	0.872593	0.858315	0.898296	0.870221
SVM	325	0.871384	0.857039	0.895449	0.869091
SVM	330	0.871686	0.857332	0.896724	0.869486
SVM	335	0.870275	0.855781	0.895893	0.867837
SVM	340	0.870174	0.855605	0.896172	0.868027
SVM	345	0.869771	0.855161	0.89616	0.86748
SVM	350	0.869872	0.855247	0.897292	0.867545
SVM	355	0.867957	0.853148	0.895678	0.865599
SVM	360	0.866747	0.851824	0.894657	0.864385
SVM	365	0.867352	0.852479	0.895502	0.865023
SVM	370	0.866042	0.851067	0.894742	0.863668
SVM	375	0.865437	0.850488	0.894196	0.862829
SVM	380	0.865034	0.850043	0.894208	0.862383
SVM	385	0.864127	0.849038	0.892725	0.861547
SVM	390	0.863119	0.847862	0.892858	0.860457
SVM	395	0.861909	0.846524	0.891976	0.859252
SVM	400	0.863723	0.848552	0.893135	0.861026
SVM	405	0.863421	0.848284	0.89227	0.860764
SVM	410	0.864429	0.849302	0.894087	0.861838
SVM	415	0.863824	0.848721	0.893265	0.861007
SVM	420	0.864731	0.849679	0.894069	0.862157
SVM	425	0.864127	0.849045	0.893398	0.861416
SVM	430	0.862413	0.84722	0.891751	0.859385
SVM	435	0.861506	0.846196	0.891499	0.858448
SVM	440	0.862111	0.846869	0.891778	0.859133
SVM	445	0.860599	0.845119	0.891039	0.857703
SVM	450	0.861405	0.846024	0.891689	0.858538
SVM	455	0.860498	0.845017	0.891032	0.857682
SVM	460	0.857373	0.841568	0.888919	0.854363
SVM	465	0.856466	0.840556	0.887308	0.853465
SVM	470	0.857373	0.841574	0.887938	0.854355
SVM	475	0.860296	0.844769	0.890968	0.857505
SVM	480	0.857877	0.842085	0.888797	0.854996
SVM	485	0.858885	0.843148	0.890666	0.855986
SVM	490	0.855962	0.839923	0.888614	0.853
SVM	495	0.85566	0.839612	0.887954	0.852634
SVM	500	0.855761	0.839622	0.888232	0.852925
SVM	505	0.854853	0.838645	0.887846	0.851842
SVM	510	0.85697	0.841034	0.889273	0.853971
SVM	515	0.855257	0.839119	0.887824	0.852323
SVM	520	0.855458	0.839325	0.888092	0.852539
SVM	525	0.857474	0.841572	0.889364	0.854597
SVM	530	0.854047	0.83777	0.886536	0.851081
SVM	535	0.853442	0.837074	0.886385	0.850513
SVM	540	0.853644	0.837405	0.886151	0.850574
SVM	545	0.853644	0.83745	0.885693	0.850448
SVM	550	0.855458	0.839383	0.888016	0.852549
SVM	555	0.852434	0.836047	0.88585	0.849324
SVM	560	0.854753	0.838669	0.886926	0.851729
SVM	565	0.853946	0.837679	0.886956	0.851039
SVM	570	0.855962	0.83995	0.888584	0.852905
SVM	575	0.856668	0.84072	0.888952	0.85365
SVM	580	0.857676	0.841882	0.889681	0.854643
SVM	585	0.856063	0.840077	0.888524	0.853011
SVM	590	0.854551	0.838366	0.887592	0.851514
SVM	595	0.853644	0.837379	0.886959	0.85061
SVM	600	0.852535	0.836143	0.886327	0.849511
SVM	605	0.852938	0.83656	0.886976	0.849895
SVM	610	0.852535	0.836062	0.886591	0.849645
SVM	615	0.851225	0.834661	0.885412	0.848232
SVM	620	0.852938	0.836575	0.886246	0.849922
SVM	625	0.851729	0.835176	0.885191	0.848902
SVM	630	0.851527	0.835	0.885194	0.848532
SVM	635	0.852938	0.836487	0.886488	0.849993
SVM	640	0.853644	0.83726	0.887077	0.850756
SVM	645	0.854853	0.838572	0.888563	0.852173
SVM	650	0.854954	0.838717	0.888296	0.852275
SVM	655	0.853039	0.836554	0.886597	0.850337
SVM	660	0.852233	0.835671	0.885869	0.849476
SVM	665	0.852535	0.836048	0.886517	0.849686
SVM	670	0.852233	0.835715	0.886512	0.8493
SVM	675	0.853644	0.837239	0.888515	0.850705
SVM	680	0.85445	0.838144	0.889085	0.851522
SVM	685	0.852636	0.836134	0.887215	0.849708
SVM	690	0.852132	0.835536	0.886611	0.849208
SVM	695	0.851729	0.835146	0.88605	0.848709
SVM	700	0.85062	0.833892	0.88511	0.847595
SVM	705	0.852938	0.836458	0.887917	0.849891
SVM	710	0.852233	0.835684	0.886889	0.849231
SVM	715	0.852737	0.836225	0.887888	0.849771
SVM	720	0.852938	0.836505	0.88702	0.850015
SVM	725	0.853543	0.837139	0.887915	0.85069
SVM	730	0.852837	0.83637	0.887137	0.850034
SVM	735	0.852535	0.835987	0.887819	0.849756
SVM	740	0.852233	0.835677	0.887408	0.849393
SVM	745	0.852132	0.835544	0.887458	0.849369
SVM	750	0.851829	0.835259	0.887426	0.848941
SVM	755	0.85314	0.836639	0.888929	0.850403
SVM	760	0.852132	0.835544	0.888138	0.849252
SVM	765	0.851829	0.835129	0.888366	0.849053
SVM	770	0.852031	0.835353	0.889121	0.849102
SVM	775	0.854047	0.837564	0.890859	0.851195
SVM	780	0.85314	0.836652	0.889305	0.850185
SVM	785	0.852535	0.835936	0.888542	0.849695
SVM	790	0.852535	0.836002	0.889117	0.849488
SVM	795	0.85193	0.835327	0.888362	0.848835
SVM	800	0.852938	0.836469	0.890456	0.849807
SVM	805	0.852938	0.836484	0.890331	0.849719
SVM	810	0.850318	0.833553	0.888798	0.847037
SVM	815	0.850318	0.833561	0.888727	0.847076
SVM	820	0.849814	0.833004	0.888309	0.846537
SVM	825	0.849007	0.83214	0.887548	0.845596
SVM	830	0.851527	0.834903	0.889328	0.848256
SVM	835	0.851426	0.834779	0.888938	0.84825
SVM	840	0.853039	0.836611	0.890528	0.849789
SVM	845	0.854047	0.837638	0.891226	0.850998
SVM	850	0.851225	0.834554	0.889094	0.848045
SVM	855	0.851829	0.835255	0.890309	0.848518
SVM	860	0.853543	0.837136	0.890934	0.850415
SVM	865	0.852938	0.83651	0.890399	0.849697
SVM	870	0.850922	0.834231	0.889166	0.847639
SVM	875	0.851023	0.834395	0.88869	0.847765
SVM	880	0.850418	0.833714	0.888817	0.847034
SVM	885	0.849511	0.832672	0.887493	0.846323
SVM	890	0.848503	0.831527	0.886636	0.845265
SVM	895	0.847294	0.830237	0.885704	0.843995
SVM	900	0.850418	0.833683	0.888296	0.847203
SVM	905	0.848503	0.831492	0.887337	0.845296
SVM	910	0.847596	0.830483	0.886642	0.844435
SVM	915	0.848302	0.831275	0.887499	0.845099
SVM	920	0.846084	0.828775	0.886166	0.842818
SVM	925	0.846286	0.829074	0.886247	0.842832
SVM	930	0.844673	0.827288	0.885149	0.841127
SVM	935	0.846386	0.829221	0.886172	0.842841
SVM	940	0.8481	0.831049	0.887842	0.84475
SVM	945	0.847394	0.830263	0.886997	0.844099
SVM	950	0.848402	0.831415	0.887423	0.84503
SVM	955	0.847798	0.830715	0.887218	0.844491
SVM	960	0.847092	0.829904	0.886936	0.843734
SVM	965	0.847294	0.830155	0.88624	0.843903
SVM	970	0.847092	0.829896	0.886427	0.843788
SVM	975	0.847193	0.83003	0.886725	0.843849
SVM	980	0.845479	0.828121	0.884996	0.84208
SVM	985	0.844169	0.826683	0.884161	0.840686
SVM	990	0.844068	0.826599	0.884459	0.840493
SVM	995	0.843766	0.826235	0.883722	0.840185
SVM	1000	0.844068	0.826573	0.883626	0.840574

## Sheet: XGBoost
Classification algorithm	Number of features	ACC	MCC	Macro F1	Weighted F1
DT	5	0.48735	0.434272	0.519324	0.481486
DT	10	0.505393	0.454829	0.535768	0.500651
DT	15	0.517589	0.467338	0.555128	0.514996
DT	20	0.556295	0.50972	0.590722	0.553762
DT	25	0.584518	0.540572	0.609149	0.583385
DT	30	0.597823	0.555458	0.623708	0.597054
DT	35	0.607298	0.565853	0.631476	0.606952
DT	40	0.605987	0.564176	0.634437	0.605712
DT	45	0.6076	0.565863	0.631058	0.606607
DT	50	0.611632	0.570595	0.634025	0.612107
DT	55	0.615462	0.574161	0.640031	0.615001
DT	60	0.627356	0.587663	0.648146	0.626353
DT	65	0.633102	0.593639	0.652971	0.633581
DT	70	0.628566	0.588862	0.649409	0.628363
DT	75	0.624131	0.58398	0.645652	0.622536
DT	80	0.62655	0.58654	0.648319	0.62663
DT	85	0.623324	0.583004	0.64181	0.623995
DT	90	0.649431	0.611122	0.667174	0.648689
DT	95	0.645802	0.607352	0.662958	0.645087
DT	100	0.641669	0.603057	0.656141	0.641785
DT	105	0.637033	0.598666	0.655853	0.636525
DT	110	0.642778	0.603938	0.660297	0.642673
DT	115	0.652051	0.614404	0.669852	0.652121
DT	120	0.643484	0.604299	0.661284	0.643633
DT	125	0.658603	0.621306	0.678194	0.658886
DT	130	0.649027	0.610998	0.670037	0.648455
DT	135	0.647415	0.609396	0.66651	0.64626
DT	140	0.656385	0.61933	0.67283	0.656105
DT	145	0.654168	0.617264	0.669156	0.653905
DT	150	0.655377	0.618084	0.672143	0.655173
DT	155	0.655377	0.618153	0.673196	0.654981
DT	160	0.655881	0.61879	0.672344	0.654628
DT	165	0.650136	0.611991	0.669151	0.649539
DT	170	0.650338	0.612403	0.66589	0.650356
DT	175	0.6456	0.6071	0.669675	0.644656
DT	180	0.655075	0.617503	0.674068	0.654412
DT	185	0.647717	0.609514	0.666051	0.647569
DT	190	0.65185	0.614354	0.670241	0.65009
DT	195	0.649632	0.611769	0.665863	0.649498
DT	200	0.657293	0.620103	0.671159	0.656297
DT	205	0.653966	0.616775	0.668117	0.654225
DT	210	0.64933	0.611125	0.666407	0.649245
DT	215	0.652051	0.614209	0.673401	0.651402
DT	220	0.661324	0.624608	0.67865	0.660798
DT	225	0.651749	0.614088	0.672709	0.650451
DT	230	0.657192	0.620093	0.67528	0.656256
DT	235	0.652757	0.614919	0.673669	0.652007
DT	240	0.660417	0.62342	0.678771	0.659326
DT	245	0.65185	0.614068	0.672733	0.650404
DT	250	0.656184	0.618506	0.674972	0.65506
DT	255	0.654672	0.617366	0.670936	0.654205
DT	260	0.652958	0.615226	0.671907	0.652391
DT	265	0.644491	0.605831	0.662554	0.643442
DT	270	0.654773	0.616941	0.674247	0.653765
DT	275	0.657897	0.620824	0.676873	0.657014
DT	280	0.648019	0.610028	0.668597	0.645719
DT	285	0.652858	0.615275	0.668662	0.651854
DT	290	0.649027	0.610615	0.668826	0.648219
DT	295	0.644995	0.60618	0.668146	0.643619
DT	300	0.654571	0.617092	0.677299	0.65307
DT	305	0.651446	0.613803	0.670554	0.650099
DT	310	0.653059	0.615331	0.675123	0.651791
DT	315	0.645802	0.607134	0.667545	0.644826
DT	320	0.657393	0.620179	0.676236	0.657207
DT	325	0.652253	0.614803	0.670096	0.651441
DT	330	0.65447	0.616893	0.676253	0.653564
DT	335	0.655579	0.617698	0.672986	0.655171
DT	340	0.654067	0.616854	0.676574	0.652723
DT	345	0.652958	0.615272	0.674363	0.651216
DT	350	0.651749	0.613495	0.674424	0.650793
DT	355	0.652253	0.614211	0.670297	0.651235
DT	360	0.651346	0.613063	0.673234	0.650284
DT	365	0.654168	0.616538	0.675987	0.652421
DT	370	0.655881	0.618595	0.675373	0.655186
DT	375	0.648927	0.611031	0.668829	0.647757
DT	380	0.652253	0.614364	0.673315	0.651165
DT	385	0.657293	0.620115	0.680027	0.656232
DT	390	0.648624	0.610278	0.672123	0.647196
DT	395	0.654067	0.616804	0.67514	0.652427
DT	400	0.654974	0.617427	0.678997	0.653572
DT	405	0.64812	0.609921	0.669227	0.646791
DT	410	0.647818	0.609465	0.668858	0.646857
DT	415	0.654773	0.617108	0.675733	0.653286
DT	420	0.652555	0.614514	0.672727	0.652089
DT	425	0.657797	0.620505	0.677935	0.656773
DT	430	0.651245	0.613747	0.672916	0.650651
DT	435	0.641568	0.602916	0.661198	0.640411
DT	440	0.652253	0.614483	0.672959	0.651483
DT	445	0.646911	0.608155	0.665533	0.646116
DT	450	0.643988	0.605751	0.665897	0.643204
DT	455	0.651446	0.613611	0.671321	0.651006
DT	460	0.653462	0.616233	0.672607	0.652528
DT	465	0.647818	0.609697	0.667838	0.64605
DT	470	0.650438	0.612577	0.673753	0.648505
DT	475	0.64298	0.604382	0.665238	0.641562
DT	480	0.649531	0.611252	0.669226	0.649112
DT	485	0.641266	0.602269	0.66518	0.639508
DT	490	0.649834	0.612024	0.670166	0.64914
DT	495	0.659006	0.622148	0.67892	0.657854
DT	500	0.654974	0.617531	0.675152	0.654048
DT	505	0.647717	0.609597	0.672609	0.646024
DT	510	0.65195	0.614161	0.674116	0.649883
DT	515	0.643786	0.605205	0.666997	0.64183
DT	520	0.646104	0.608	0.66638	0.644827
DT	525	0.64298	0.604445	0.666132	0.641647
DT	530	0.64308	0.604505	0.665442	0.64129
DT	535	0.645197	0.606587	0.666592	0.644385
DT	540	0.645197	0.606809	0.664001	0.644719
DT	545	0.645903	0.607588	0.669461	0.644019
DT	550	0.644491	0.606168	0.660347	0.643397
DT	555	0.650136	0.612492	0.667036	0.648728
DT	560	0.649733	0.611848	0.669493	0.648782
DT	565	0.65185	0.614404	0.669097	0.650738
DT	570	0.650842	0.612911	0.668895	0.650475
DT	575	0.652253	0.614435	0.670222	0.651297
DT	580	0.650438	0.612572	0.667449	0.649643
DT	585	0.646003	0.607439	0.670223	0.644581
DT	590	0.649934	0.612239	0.670707	0.64833
DT	595	0.65064	0.612903	0.669091	0.649344
DT	600	0.650741	0.613019	0.669912	0.649022
DT	605	0.652757	0.614885	0.676581	0.650429
DT	610	0.647818	0.609589	0.667988	0.647056
DT	615	0.653261	0.615831	0.672434	0.652617
DT	620	0.649229	0.610791	0.668033	0.648584
DT	625	0.647515	0.609503	0.667993	0.646466
DT	630	0.648624	0.610207	0.664735	0.648042
DT	635	0.652454	0.61451	0.67671	0.651486
DT	640	0.65195	0.614582	0.673541	0.649958
DT	645	0.648624	0.610971	0.666258	0.64772
DT	650	0.639149	0.600225	0.654945	0.637893
DT	655	0.64681	0.608409	0.667407	0.645274
DT	660	0.648019	0.61016	0.666924	0.646033
DT	665	0.652656	0.615534	0.672031	0.651482
DT	670	0.649431	0.611301	0.667717	0.648225
DT	675	0.643685	0.605236	0.66375	0.641986
DT	680	0.64298	0.604463	0.660193	0.642715
DT	685	0.657998	0.621005	0.675658	0.656622
DT	690	0.647919	0.609792	0.667615	0.646535
DT	695	0.650438	0.612307	0.672195	0.648621
DT	700	0.646003	0.607643	0.666179	0.644829
DT	705	0.644693	0.606305	0.669774	0.642272
DT	710	0.654773	0.618056	0.675181	0.653727
DT	715	0.646104	0.607724	0.665192	0.644809
DT	720	0.644189	0.605664	0.665428	0.642692
DT	725	0.643988	0.605911	0.668653	0.642515
DT	730	0.646709	0.608567	0.665871	0.645667
DT	735	0.647717	0.609206	0.672892	0.646498
DT	740	0.647314	0.609154	0.668755	0.645757
DT	745	0.655781	0.618498	0.6758	0.654829
DT	750	0.65195	0.614649	0.672685	0.650986
DT	755	0.642879	0.604744	0.665717	0.6409
DT	760	0.649733	0.612059	0.671565	0.647311
DT	765	0.650338	0.612617	0.670706	0.648306
DT	770	0.642778	0.604777	0.664515	0.641633
DT	775	0.648322	0.610263	0.66761	0.646366
DT	780	0.645802	0.607585	0.665975	0.645068
DT	785	0.649229	0.611311	0.673118	0.647178
DT	790	0.647415	0.609449	0.667041	0.645766
DT	795	0.651648	0.61371	0.672663	0.651066
DT	800	0.642173	0.603323	0.662588	0.641249
DT	805	0.646911	0.608738	0.667426	0.645273
DT	810	0.649834	0.611619	0.670287	0.648817
DT	815	0.652253	0.614473	0.675392	0.650595
DT	820	0.643282	0.604742	0.665484	0.642007
DT	825	0.649229	0.611788	0.665605	0.64811
DT	830	0.653462	0.615883	0.674594	0.651862
DT	835	0.648523	0.610492	0.667565	0.647196
DT	840	0.637133	0.597813	0.657515	0.635243
DT	845	0.647314	0.609089	0.667718	0.645841
DT	850	0.64933	0.61131	0.667858	0.648633
DT	855	0.648927	0.610753	0.672744	0.647893
DT	860	0.647616	0.609789	0.663799	0.646375
DT	865	0.63673	0.59697	0.656026	0.635664
DT	870	0.64429	0.60539	0.665726	0.643107
DT	875	0.644693	0.606134	0.666635	0.644087
DT	880	0.641669	0.60338	0.665581	0.63943
DT	885	0.650842	0.613407	0.671972	0.649668
DT	890	0.643786	0.605588	0.664821	0.642582
DT	895	0.65064	0.612644	0.66831	0.649458
DT	900	0.642173	0.603037	0.660581	0.640826
DT	905	0.657091	0.61974	0.673438	0.655645
DT	910	0.646407	0.608137	0.666919	0.645027
DT	915	0.647515	0.609352	0.666242	0.646989
DT	920	0.639754	0.600692	0.661942	0.637925
DT	925	0.643181	0.604723	0.663079	0.642209
DT	930	0.648322	0.609989	0.66814	0.64706
DT	935	0.641367	0.602481	0.661665	0.640703
DT	940	0.649632	0.611919	0.670556	0.648417
DT	945	0.639956	0.601282	0.660064	0.639296
DT	950	0.638343	0.599052	0.660923	0.637929
DT	955	0.650136	0.612281	0.66731	0.649416
DT	960	0.643282	0.604859	0.66488	0.641976
DT	965	0.653563	0.615782	0.673515	0.65259
DT	970	0.644491	0.605911	0.663571	0.643654
DT	975	0.639048	0.599929	0.661135	0.637423
DT	980	0.648221	0.610052	0.665682	0.646645
DT	985	0.652354	0.614609	0.671188	0.651581
DT	990	0.641972	0.603227	0.660989	0.640943
DT	995	0.650741	0.612948	0.670756	0.649246
DT	1000	0.642677	0.604146	0.662808	0.641953
KNN	5	0.62403	0.586656	0.690524	0.607115
KNN	10	0.643383	0.608978	0.713059	0.624907
KNN	15	0.634311	0.599911	0.704105	0.612713
KNN	20	0.640661	0.6071	0.71207	0.621214
KNN	25	0.641972	0.608214	0.714365	0.621132
KNN	30	0.638847	0.605707	0.708475	0.6168
KNN	35	0.633102	0.600503	0.70193	0.608763
KNN	40	0.629271	0.597234	0.69686	0.603344
KNN	45	0.619091	0.586911	0.685925	0.590641
KNN	50	0.618083	0.587513	0.683442	0.58658
KNN	55	0.626751	0.597633	0.686957	0.596768
KNN	60	0.62534	0.596449	0.687073	0.595141
KNN	65	0.619192	0.590671	0.680379	0.58736
KNN	70	0.618184	0.591518	0.676112	0.58589
KNN	75	0.616269	0.59058	0.672127	0.582225
KNN	80	0.616168	0.590776	0.66907	0.581973
KNN	85	0.618889	0.592985	0.675543	0.585262
KNN	90	0.621611	0.596616	0.674471	0.587429
KNN	95	0.616168	0.591641	0.670429	0.5798
KNN	100	0.615361	0.591932	0.669898	0.577939
KNN	105	0.614555	0.591125	0.666907	0.578515
KNN	110	0.616873	0.593766	0.669619	0.579728
KNN	115	0.61768	0.594784	0.670117	0.58005
KNN	120	0.61264	0.589762	0.665413	0.573834
KNN	125	0.612136	0.589932	0.664753	0.57365
KNN	130	0.622115	0.600652	0.672862	0.587116
KNN	135	0.619897	0.598461	0.668985	0.583126
KNN	140	0.635117	0.613892	0.684668	0.601191
KNN	145	0.63038	0.610086	0.67767	0.595703
KNN	150	0.63421	0.613817	0.68137	0.600873
KNN	155	0.631993	0.611697	0.680058	0.59773
KNN	160	0.633303	0.613721	0.67893	0.599844
KNN	165	0.629775	0.610366	0.67745	0.592508
KNN	170	0.627457	0.607933	0.675831	0.590474
KNN	175	0.623627	0.60488	0.670278	0.584156
KNN	180	0.6203	0.601583	0.665586	0.577811
KNN	185	0.61768	0.59895	0.663183	0.577276
KNN	190	0.621611	0.603143	0.665219	0.581987
KNN	195	0.615664	0.598136	0.659515	0.571228
KNN	200	0.626046	0.608222	0.670254	0.585689
KNN	205	0.614454	0.596306	0.660611	0.570718
KNN	210	0.612942	0.595447	0.657398	0.568007
KNN	215	0.614656	0.596921	0.658633	0.571634
KNN	220	0.612237	0.59427	0.658798	0.569238
KNN	225	0.616773	0.599144	0.661132	0.569335
KNN	230	0.609616	0.592723	0.653813	0.562788
KNN	235	0.61133	0.59386	0.654829	0.565886
KNN	240	0.616269	0.599415	0.659377	0.570981
KNN	245	0.618284	0.601431	0.661366	0.571028
KNN	250	0.613648	0.597091	0.656085	0.565927
KNN	255	0.611733	0.595533	0.655102	0.565435
KNN	260	0.60891	0.592603	0.652348	0.560651
KNN	265	0.609011	0.593093	0.651961	0.563798
KNN	270	0.610725	0.594723	0.65565	0.560775
KNN	275	0.609414	0.593272	0.653323	0.558868
KNN	280	0.605584	0.589792	0.649774	0.556889
KNN	285	0.606995	0.590626	0.651799	0.557186
KNN	290	0.608507	0.592395	0.651803	0.557807
KNN	295	0.610826	0.594978	0.653034	0.55872
KNN	300	0.606894	0.591191	0.651206	0.558921
KNN	305	0.60881	0.593279	0.651839	0.558919
KNN	310	0.604677	0.588969	0.648621	0.552894
KNN	315	0.598226	0.582958	0.642051	0.543097
KNN	320	0.600645	0.585455	0.643229	0.547815
KNN	325	0.593589	0.578125	0.637828	0.541285
KNN	330	0.60125	0.586387	0.64506	0.550506
KNN	335	0.603367	0.587789	0.646517	0.547462
KNN	340	0.606592	0.591427	0.650887	0.551028
KNN	345	0.601149	0.585923	0.646117	0.547829
KNN	350	0.601955	0.586194	0.645563	0.545414
KNN	355	0.600141	0.584353	0.644215	0.545816
KNN	360	0.599839	0.585075	0.643906	0.542527
KNN	365	0.602056	0.587388	0.64324	0.544807
KNN	370	0.605181	0.590311	0.647004	0.548299
KNN	375	0.597722	0.582813	0.641599	0.540512
KNN	380	0.603467	0.588503	0.646632	0.547547
KNN	385	0.590162	0.574916	0.635214	0.531925
KNN	390	0.601451	0.585187	0.647106	0.54147
KNN	395	0.594497	0.579829	0.638555	0.540025
KNN	400	0.602863	0.58854	0.645188	0.54629
KNN	405	0.603669	0.58795	0.646496	0.546085
KNN	410	0.598932	0.583087	0.642565	0.543171
KNN	415	0.600544	0.584607	0.644553	0.543132
KNN	420	0.594698	0.580055	0.637872	0.539071
KNN	425	0.600847	0.586035	0.641521	0.542615
KNN	430	0.594698	0.579845	0.636463	0.536349
KNN	435	0.600444	0.585105	0.641464	0.53851
KNN	440	0.596714	0.581554	0.640476	0.538756
KNN	445	0.601149	0.585241	0.644516	0.541355
KNN	450	0.598428	0.582931	0.640562	0.539965
KNN	455	0.599335	0.583608	0.642342	0.538167
KNN	460	0.596714	0.581409	0.638005	0.53748
KNN	465	0.597319	0.582456	0.638768	0.534023
KNN	470	0.595807	0.58066	0.636937	0.536851
KNN	475	0.593186	0.578504	0.635869	0.530636
KNN	480	0.59994	0.584759	0.643378	0.542566
KNN	485	0.592985	0.578378	0.635037	0.53212
KNN	490	0.593085	0.578857	0.63385	0.53603
KNN	495	0.596714	0.581059	0.639971	0.539298
KNN	500	0.59742	0.582708	0.638428	0.539395
KNN	505	0.591573	0.576308	0.634399	0.532186
KNN	510	0.590061	0.574566	0.632784	0.531172
KNN	515	0.598428	0.582849	0.641884	0.538618
KNN	520	0.592077	0.577688	0.63508	0.533034
KNN	525	0.595908	0.581684	0.639938	0.537877
KNN	530	0.587743	0.573276	0.631425	0.526198
KNN	535	0.594093	0.579368	0.636716	0.532623
KNN	540	0.593186	0.579607	0.63483	0.532823
KNN	545	0.587441	0.57293	0.631759	0.525332
KNN	550	0.587945	0.573439	0.631373	0.528904
KNN	555	0.586937	0.573118	0.629609	0.528725
KNN	560	0.585626	0.571544	0.62743	0.523229
KNN	565	0.59621	0.582213	0.638578	0.535953
KNN	570	0.591473	0.57668	0.633578	0.529429
KNN	575	0.593287	0.578732	0.635252	0.533958
KNN	580	0.589255	0.57566	0.630401	0.529675
KNN	585	0.585122	0.571282	0.626918	0.523643
KNN	590	0.589558	0.574782	0.631667	0.527256
KNN	595	0.592077	0.576761	0.635601	0.529838
KNN	600	0.590061	0.574843	0.63416	0.529076
KNN	605	0.59369	0.579977	0.635316	0.535289
KNN	610	0.585122	0.570978	0.626909	0.525732
KNN	615	0.588247	0.57383	0.631731	0.527989
KNN	620	0.599032	0.58484	0.640554	0.540349
KNN	625	0.590465	0.576664	0.633893	0.530024
KNN	630	0.58986	0.576455	0.633466	0.531932
KNN	635	0.586634	0.572601	0.630829	0.527528
KNN	640	0.592884	0.57743	0.636705	0.531344
KNN	645	0.591977	0.577297	0.635023	0.533214
KNN	650	0.592884	0.577979	0.637232	0.53311
KNN	655	0.58734	0.572916	0.631386	0.525071
KNN	660	0.58855	0.574411	0.633651	0.530012
KNN	665	0.593388	0.579024	0.636273	0.532768
KNN	670	0.59369	0.57971	0.634957	0.531034
KNN	675	0.599536	0.584745	0.641826	0.535866
KNN	680	0.58734	0.573527	0.63103	0.525872
KNN	685	0.59621	0.581509	0.639293	0.534696
KNN	690	0.588146	0.574054	0.63172	0.525061
KNN	695	0.592581	0.579101	0.635148	0.5334
KNN	700	0.594497	0.580182	0.636395	0.533284
KNN	705	0.591977	0.577622	0.636649	0.533936
KNN	710	0.588046	0.57488	0.632121	0.526936
KNN	715	0.590565	0.577093	0.633065	0.52794
KNN	720	0.593085	0.579568	0.636204	0.529215
KNN	725	0.58613	0.571659	0.630327	0.523282
KNN	730	0.591271	0.577798	0.632602	0.530136
KNN	735	0.58855	0.575256	0.629904	0.524178
KNN	740	0.59752	0.583339	0.640143	0.537671
KNN	745	0.596311	0.582756	0.638606	0.53732
KNN	750	0.586433	0.573499	0.630536	0.527362
KNN	755	0.593791	0.580035	0.633624	0.533487
KNN	760	0.592783	0.578194	0.632839	0.5287
KNN	765	0.583308	0.570422	0.62318	0.520852
KNN	770	0.590565	0.576338	0.634275	0.530487
KNN	775	0.584921	0.571474	0.626113	0.51883
KNN	780	0.586534	0.572932	0.62903	0.521456
KNN	785	0.590364	0.57651	0.632481	0.526617
KNN	790	0.588953	0.575326	0.631704	0.527129
KNN	795	0.590263	0.576728	0.632056	0.525969
KNN	800	0.592884	0.578733	0.636264	0.531664
KNN	805	0.593892	0.580963	0.632386	0.531828
KNN	810	0.595605	0.581552	0.637178	0.532541
KNN	815	0.58734	0.573391	0.629292	0.523364
KNN	820	0.585022	0.571778	0.628532	0.521605
KNN	825	0.585223	0.571902	0.624713	0.519328
KNN	830	0.597621	0.583233	0.638702	0.534191
KNN	835	0.588348	0.575407	0.630783	0.525678
KNN	840	0.58613	0.573091	0.628075	0.523335
KNN	845	0.590868	0.577829	0.631333	0.5266
KNN	850	0.58613	0.572491	0.629262	0.520884
KNN	855	0.591775	0.577854	0.633963	0.532076
KNN	860	0.581595	0.568056	0.623739	0.517963
KNN	865	0.58603	0.572904	0.628741	0.522763
KNN	870	0.586231	0.571648	0.629452	0.52084
KNN	875	0.588046	0.574462	0.630452	0.524892
KNN	880	0.585022	0.571593	0.62735	0.521713
KNN	885	0.58865	0.575405	0.632197	0.522647
KNN	890	0.591069	0.576983	0.63323	0.528507
KNN	895	0.582401	0.568914	0.625911	0.518629
KNN	900	0.590162	0.575658	0.634388	0.525535
KNN	905	0.589356	0.575294	0.633448	0.527297
KNN	910	0.591372	0.577276	0.634262	0.52765
KNN	915	0.593085	0.579283	0.636996	0.530199
KNN	920	0.590465	0.577128	0.633991	0.529698
KNN	925	0.590666	0.577679	0.632164	0.530569
KNN	930	0.600444	0.586406	0.643505	0.538678
KNN	935	0.588146	0.575851	0.632212	0.528299
KNN	940	0.587542	0.57405	0.628295	0.521627
KNN	945	0.588751	0.575235	0.632527	0.526166
KNN	950	0.585727	0.572886	0.62782	0.524854
KNN	955	0.590969	0.577762	0.633471	0.5249
KNN	960	0.592077	0.578219	0.632431	0.527115
KNN	965	0.585727	0.572149	0.627785	0.5198
KNN	970	0.595404	0.581687	0.637585	0.530604
KNN	975	0.586836	0.573157	0.628084	0.521052
KNN	980	0.594597	0.581131	0.63582	0.531862
KNN	985	0.596815	0.583642	0.638778	0.532643
KNN	990	0.587542	0.573595	0.632282	0.525332
KNN	995	0.586534	0.572797	0.63005	0.52352
KNN	1000	0.591271	0.577528	0.633623	0.529704
RF	5	0.571112	0.529946	0.626583	0.549161
RF	10	0.620603	0.583493	0.67484	0.602588
RF	15	0.638343	0.602165	0.700658	0.624421
RF	20	0.67725	0.644894	0.735648	0.664809
RF	25	0.696805	0.666463	0.753005	0.683502
RF	30	0.717367	0.688894	0.768185	0.704825
RF	35	0.722508	0.69496	0.77217	0.709209
RF	40	0.726943	0.699855	0.777564	0.713791
RF	45	0.723415	0.69552	0.775932	0.710195
RF	50	0.730975	0.703727	0.782024	0.719207
RF	55	0.74045	0.714739	0.789579	0.727717
RF	60	0.739341	0.7133	0.7911	0.727049
RF	65	0.739643	0.713562	0.79024	0.727211
RF	70	0.740248	0.71422	0.790652	0.728293
RF	75	0.747001	0.721758	0.799361	0.734899
RF	80	0.748412	0.723336	0.797598	0.735974
RF	85	0.75184	0.727439	0.800737	0.738547
RF	90	0.754763	0.730198	0.804867	0.743239
RF	95	0.76323	0.739318	0.810443	0.75236
RF	100	0.763633	0.739935	0.811641	0.752399
RF	105	0.765447	0.741894	0.813659	0.754682
RF	110	0.76958	0.746567	0.815893	0.758458
RF	115	0.766253	0.742958	0.811572	0.754833
RF	120	0.775023	0.752685	0.819406	0.763774
RF	125	0.776635	0.753982	0.820873	0.76653
RF	130	0.779659	0.757498	0.8217	0.769444
RF	135	0.779659	0.75764	0.821498	0.769335
RF	140	0.780163	0.758032	0.823935	0.769949
RF	145	0.782482	0.760713	0.825109	0.772078
RF	150	0.779256	0.75726	0.823798	0.768249
RF	155	0.779055	0.756912	0.824476	0.768196
RF	160	0.781171	0.75954	0.823933	0.769895
RF	165	0.785808	0.764663	0.829656	0.774937
RF	170	0.78732	0.766084	0.831212	0.776756
RF	175	0.783691	0.762151	0.825637	0.772902
RF	180	0.777946	0.755879	0.823451	0.766261
RF	185	0.780466	0.758794	0.824316	0.768931
RF	190	0.779155	0.757507	0.824811	0.767422
RF	195	0.777341	0.755225	0.822343	0.766025
RF	200	0.779357	0.757376	0.824108	0.76821
RF	205	0.782986	0.761754	0.825377	0.771527
RF	210	0.781171	0.759517	0.826408	0.76974
RF	215	0.782582	0.761078	0.829316	0.770904
RF	220	0.782179	0.760521	0.829539	0.770435
RF	225	0.786413	0.765019	0.831364	0.775797
RF	230	0.781877	0.759924	0.829604	0.771572
RF	235	0.783187	0.76154	0.830409	0.772648
RF	240	0.785304	0.764105	0.830032	0.774441
RF	245	0.784598	0.763175	0.830313	0.773853
RF	250	0.782986	0.761287	0.831561	0.772488
RF	255	0.783389	0.762232	0.831796	0.772026
RF	260	0.78228	0.760602	0.830539	0.771505
RF	265	0.782381	0.760878	0.831507	0.77151
RF	270	0.785405	0.763933	0.833087	0.775504
RF	275	0.779559	0.757946	0.829028	0.768225
RF	280	0.787219	0.766007	0.834804	0.777165
RF	285	0.782784	0.761397	0.832152	0.771605
RF	290	0.782582	0.761033	0.831893	0.771893
RF	295	0.779256	0.757375	0.827542	0.76764
RF	300	0.780667	0.758955	0.829449	0.769264
RF	305	0.783389	0.761907	0.832393	0.771995
RF	310	0.78349	0.761831	0.832663	0.772744
RF	315	0.782885	0.761146	0.830577	0.772013
RF	320	0.779357	0.757381	0.828196	0.768155
RF	325	0.782582	0.761085	0.831845	0.771323
RF	330	0.782381	0.760769	0.831677	0.771341
RF	335	0.782582	0.760968	0.832617	0.771233
RF	340	0.78107	0.759371	0.830488	0.769788
RF	345	0.781877	0.760199	0.830709	0.770862
RF	350	0.783389	0.762047	0.832946	0.771924
RF	355	0.781272	0.759459	0.830711	0.770939
RF	360	0.780869	0.758998	0.832537	0.769688
RF	365	0.780667	0.758896	0.82928	0.769905
RF	370	0.784699	0.763498	0.834834	0.773037
RF	375	0.782482	0.760819	0.832125	0.771709
RF	380	0.779861	0.758123	0.829491	0.76861
RF	385	0.77845	0.75617	0.830862	0.767979
RF	390	0.77724	0.755011	0.829259	0.766252
RF	395	0.77845	0.75649	0.829798	0.767245
RF	400	0.782582	0.761046	0.83281	0.771732
RF	405	0.779357	0.757265	0.832749	0.768214
RF	410	0.778853	0.756857	0.82909	0.767371
RF	415	0.779962	0.757993	0.831451	0.769231
RF	420	0.777442	0.755142	0.828286	0.766652
RF	425	0.779458	0.757504	0.831125	0.768105
RF	430	0.779055	0.757129	0.829706	0.767827
RF	435	0.776938	0.75458	0.829589	0.766153
RF	440	0.774821	0.752211	0.824694	0.763826
RF	445	0.774519	0.75206	0.826958	0.76305
RF	450	0.77976	0.757805	0.831188	0.768907
RF	455	0.777744	0.755814	0.82958	0.766522
RF	460	0.775123	0.752788	0.825786	0.763531
RF	465	0.779155	0.757319	0.828743	0.767788
RF	470	0.778047	0.756038	0.828422	0.767302
RF	475	0.777845	0.755771	0.830819	0.766483
RF	480	0.775627	0.753005	0.828322	0.764986
RF	485	0.77976	0.757978	0.831469	0.768642
RF	490	0.7722	0.749682	0.825387	0.760666
RF	495	0.778853	0.756805	0.831145	0.768057
RF	500	0.781574	0.759751	0.832667	0.770547
RF	505	0.778651	0.756417	0.830784	0.768264
RF	510	0.775224	0.752926	0.827683	0.763687
RF	515	0.775325	0.753231	0.826496	0.763725
RF	520	0.776635	0.754543	0.827802	0.765275
RF	525	0.778651	0.75668	0.830135	0.76749
RF	530	0.77724	0.755281	0.828627	0.765808
RF	535	0.776131	0.753658	0.828555	0.765197
RF	540	0.773309	0.751003	0.825831	0.762027
RF	545	0.778853	0.756733	0.831149	0.768065
RF	550	0.778248	0.756368	0.829588	0.766948
RF	555	0.780869	0.759196	0.832407	0.769638
RF	560	0.776434	0.753956	0.831257	0.765704
RF	565	0.778147	0.755875	0.829874	0.767534
RF	570	0.774216	0.751789	0.82664	0.762923
RF	575	0.771696	0.748912	0.825326	0.760399
RF	580	0.781373	0.759464	0.833301	0.770927
RF	585	0.77472	0.752456	0.827946	0.763419
RF	590	0.775728	0.75334	0.829759	0.764296
RF	595	0.776434	0.754153	0.830226	0.76541
RF	600	0.772906	0.75037	0.827109	0.76206
RF	605	0.773813	0.751404	0.82733	0.762342
RF	610	0.77472	0.752334	0.827074	0.762888
RF	615	0.77341	0.751	0.826914	0.762002
RF	620	0.780062	0.758109	0.833026	0.769446
RF	625	0.776837	0.75461	0.829988	0.766131
RF	630	0.771596	0.748979	0.826706	0.759996
RF	635	0.781373	0.759548	0.83241	0.770363
RF	640	0.776131	0.753668	0.827941	0.765316
RF	645	0.778651	0.756718	0.831769	0.767314
RF	650	0.773309	0.750665	0.826872	0.762066
RF	655	0.776837	0.754748	0.830464	0.765479
RF	660	0.77089	0.747962	0.824342	0.759552
RF	665	0.771696	0.748817	0.826619	0.760238
RF	670	0.773007	0.750405	0.825227	0.761714
RF	675	0.774821	0.75249	0.82955	0.763162
RF	680	0.768874	0.746074	0.823869	0.757035
RF	685	0.773309	0.750783	0.827383	0.762028
RF	690	0.77593	0.753691	0.828443	0.764986
RF	695	0.77472	0.752221	0.828927	0.763369
RF	700	0.772604	0.749935	0.826864	0.761808
RF	705	0.770789	0.747987	0.824881	0.759143
RF	710	0.772402	0.749877	0.828226	0.760986
RF	715	0.772301	0.749687	0.826613	0.761096
RF	720	0.768673	0.745634	0.82639	0.757685
RF	725	0.772402	0.749646	0.826445	0.761092
RF	730	0.771192	0.748071	0.826985	0.760801
RF	735	0.772704	0.750167	0.826627	0.761071
RF	740	0.769983	0.74727	0.826404	0.758044
RF	745	0.76958	0.746493	0.825361	0.758661
RF	750	0.770789	0.748244	0.826351	0.758975
RF	755	0.774519	0.752054	0.828527	0.763314
RF	760	0.774418	0.752129	0.827935	0.762876
RF	765	0.768169	0.745135	0.824509	0.756606
RF	770	0.774922	0.752373	0.829416	0.763755
RF	775	0.772704	0.750063	0.827743	0.761151
RF	780	0.771192	0.748501	0.825651	0.759599
RF	785	0.770688	0.747904	0.82493	0.759254
RF	790	0.773007	0.750578	0.826961	0.761034
RF	795	0.775224	0.752706	0.828936	0.764335
RF	800	0.774922	0.752936	0.829843	0.763145
RF	805	0.771495	0.748606	0.825897	0.760515
RF	810	0.76706	0.743782	0.823048	0.755427
RF	815	0.773208	0.750621	0.829284	0.762189
RF	820	0.768169	0.745165	0.825571	0.75641
RF	825	0.765447	0.742235	0.820986	0.753317
RF	830	0.770789	0.747912	0.825364	0.759739
RF	835	0.775023	0.752675	0.830781	0.763593
RF	840	0.76968	0.746953	0.82499	0.758102
RF	845	0.770789	0.747854	0.826673	0.759381
RF	850	0.769076	0.745954	0.826288	0.757598
RF	855	0.76837	0.745136	0.821961	0.757266
RF	860	0.769983	0.746753	0.82498	0.759069
RF	865	0.76706	0.744001	0.82442	0.755082
RF	870	0.774418	0.752165	0.830453	0.76276
RF	875	0.771797	0.749123	0.827009	0.760591
RF	880	0.767463	0.744548	0.824781	0.754713
RF	885	0.770285	0.74715	0.825409	0.759477
RF	890	0.769277	0.746216	0.824843	0.758173
RF	895	0.769479	0.746437	0.825998	0.758052
RF	900	0.768269	0.745056	0.824134	0.756833
RF	905	0.764741	0.741326	0.822007	0.752762
RF	910	0.76958	0.746563	0.825833	0.757809
RF	915	0.769176	0.746444	0.823952	0.757245
RF	920	0.771999	0.74976	0.826315	0.759263
RF	925	0.770184	0.747301	0.826105	0.758448
RF	930	0.771192	0.7486	0.827007	0.759239
RF	935	0.768673	0.745697	0.824869	0.757223
RF	940	0.773007	0.750677	0.826389	0.76076
RF	945	0.766959	0.743984	0.823545	0.754975
RF	950	0.766858	0.743781	0.822748	0.755141
RF	955	0.760105	0.736481	0.818225	0.747588
RF	960	0.772301	0.749691	0.826561	0.761101
RF	965	0.767564	0.744576	0.822531	0.755708
RF	970	0.768975	0.746174	0.822047	0.756358
RF	975	0.766455	0.743209	0.821152	0.755053
RF	980	0.767362	0.744363	0.82273	0.755062
RF	985	0.7721	0.749583	0.826702	0.760175
RF	990	0.770285	0.747488	0.824729	0.758858
RF	995	0.771797	0.749258	0.827282	0.759969
RF	1000	0.768068	0.745121	0.822621	0.756115
SVM	5	0.402177	0.347372	0.383102	0.375225
SVM	10	0.495212	0.445988	0.519909	0.486407
SVM	15	0.579377	0.536542	0.630198	0.572213
SVM	20	0.622115	0.583282	0.675207	0.614511
SVM	25	0.651749	0.615327	0.708074	0.643831
SVM	30	0.69368	0.661137	0.744555	0.687594
SVM	35	0.705776	0.673961	0.756505	0.700406
SVM	40	0.71525	0.684593	0.770155	0.709173
SVM	45	0.723113	0.692809	0.779364	0.716855
SVM	50	0.729765	0.700262	0.787304	0.723606
SVM	55	0.741961	0.713648	0.79915	0.735908
SVM	60	0.748513	0.721041	0.80511	0.74223
SVM	65	0.750832	0.723362	0.808902	0.744954
SVM	70	0.75819	0.731594	0.81187	0.752565
SVM	75	0.766858	0.74125	0.822032	0.761168
SVM	80	0.775527	0.750717	0.829256	0.770156
SVM	85	0.777341	0.752727	0.829572	0.772184
SVM	90	0.788126	0.764625	0.83844	0.783443
SVM	95	0.793166	0.77016	0.841915	0.788476
SVM	100	0.793468	0.770688	0.840886	0.788657
SVM	105	0.801331	0.779359	0.845179	0.797158
SVM	110	0.807882	0.786527	0.851154	0.803789
SVM	115	0.807781	0.786401	0.852752	0.803376
SVM	120	0.812116	0.791257	0.855825	0.807536
SVM	125	0.811108	0.790074	0.854256	0.807036
SVM	130	0.820079	0.799932	0.86144	0.81647
SVM	135	0.82028	0.800203	0.861254	0.816458
SVM	140	0.824917	0.805245	0.865872	0.821282
SVM	145	0.827638	0.808223	0.866106	0.824345
SVM	150	0.832275	0.813514	0.870062	0.828874
SVM	155	0.827034	0.807719	0.866134	0.823388
SVM	160	0.826731	0.807228	0.866862	0.823346
SVM	165	0.828546	0.809306	0.869283	0.824944
SVM	170	0.831872	0.81296	0.871932	0.828282
SVM	175	0.831166	0.812308	0.869036	0.827539
SVM	180	0.829352	0.810267	0.869511	0.825453
SVM	185	0.829553	0.810609	0.869346	0.82558
SVM	190	0.827739	0.808616	0.866509	0.82379
SVM	195	0.831166	0.812458	0.869568	0.827311
SVM	200	0.827739	0.808653	0.866187	0.823887
SVM	205	0.830259	0.811406	0.867506	0.826467
SVM	210	0.829352	0.81033	0.86747	0.825502
SVM	215	0.829453	0.81048	0.868326	0.825536
SVM	220	0.829957	0.810962	0.868953	0.826186
SVM	225	0.831368	0.812572	0.868879	0.827691
SVM	230	0.832275	0.813624	0.870109	0.828578
SVM	235	0.833081	0.814382	0.869867	0.829676
SVM	240	0.835198	0.816853	0.871931	0.831564
SVM	245	0.833686	0.815093	0.872341	0.830031
SVM	250	0.832477	0.81379	0.871546	0.828637
SVM	255	0.829049	0.810055	0.868902	0.82503
SVM	260	0.830158	0.811301	0.869692	0.826303
SVM	265	0.83167	0.812926	0.869572	0.828096
SVM	270	0.832477	0.813839	0.870534	0.828852
SVM	275	0.831368	0.812616	0.869389	0.827758
SVM	280	0.83288	0.814307	0.869978	0.829225
SVM	285	0.82915	0.810122	0.866898	0.825608
SVM	290	0.833485	0.814934	0.870791	0.829931
SVM	295	0.828344	0.809226	0.865072	0.824761
SVM	300	0.831368	0.812688	0.868585	0.827456
SVM	305	0.832577	0.813975	0.869539	0.82892
SVM	310	0.831368	0.81272	0.868184	0.827575
SVM	315	0.829553	0.810712	0.866164	0.825801
SVM	320	0.83036	0.811597	0.866692	0.826657
SVM	325	0.830158	0.811363	0.86715	0.826217
SVM	330	0.832376	0.813796	0.869372	0.828382
SVM	335	0.831569	0.812893	0.869646	0.827459
SVM	340	0.832678	0.814255	0.869107	0.828718
SVM	345	0.83419	0.815934	0.870496	0.830064
SVM	350	0.831872	0.813352	0.869617	0.827595
SVM	355	0.831368	0.812809	0.868695	0.827101
SVM	360	0.830864	0.812217	0.868211	0.82667
SVM	365	0.829654	0.810872	0.866836	0.825702
SVM	370	0.831469	0.81292	0.868669	0.827658
SVM	375	0.832174	0.813683	0.869324	0.828225
SVM	380	0.83167	0.813114	0.868856	0.827904
SVM	385	0.832577	0.814157	0.86963	0.828595
SVM	390	0.832577	0.814154	0.869652	0.828595
SVM	395	0.830864	0.812252	0.868658	0.826809
SVM	400	0.832477	0.81408	0.869438	0.828437
SVM	405	0.828747	0.809873	0.866001	0.824701
SVM	410	0.830763	0.812062	0.867979	0.826975
SVM	415	0.830461	0.811675	0.869034	0.826545
SVM	420	0.831166	0.812459	0.869512	0.827335
SVM	425	0.828848	0.809998	0.867768	0.824623
SVM	430	0.828747	0.809846	0.867728	0.824641
SVM	435	0.827034	0.807964	0.866163	0.822778
SVM	440	0.831469	0.81285	0.869739	0.827604
SVM	445	0.829957	0.811164	0.868485	0.826202
SVM	450	0.828042	0.809126	0.866992	0.823998
SVM	455	0.828344	0.809398	0.86695	0.824514
SVM	460	0.826227	0.807111	0.865505	0.822214
SVM	465	0.826126	0.806941	0.865518	0.822228
SVM	470	0.825522	0.806348	0.864506	0.821653
SVM	475	0.826933	0.807888	0.865509	0.823104
SVM	480	0.826429	0.807271	0.865632	0.822561
SVM	485	0.823808	0.80437	0.864926	0.819696
SVM	490	0.824413	0.805043	0.864642	0.820352
SVM	495	0.826227	0.806983	0.865522	0.822697
SVM	500	0.825219	0.805867	0.865842	0.821468
SVM	505	0.823606	0.804034	0.86534	0.819905
SVM	510	0.82411	0.804675	0.866095	0.820171
SVM	515	0.824816	0.80545	0.866455	0.820873
SVM	520	0.825622	0.806342	0.867594	0.821657
SVM	525	0.823304	0.803813	0.865683	0.81925
SVM	530	0.822599	0.802987	0.864637	0.818532
SVM	535	0.823304	0.803709	0.865812	0.819355
SVM	540	0.823707	0.804236	0.865535	0.819816
SVM	545	0.822498	0.802957	0.865295	0.818324
SVM	550	0.82411	0.804648	0.867216	0.820018
SVM	555	0.824715	0.805282	0.867559	0.820606
SVM	560	0.824312	0.804838	0.867286	0.820159
SVM	565	0.826126	0.806899	0.868536	0.821914
SVM	570	0.825622	0.806422	0.867252	0.82136
SVM	575	0.826126	0.806949	0.868792	0.821982
SVM	580	0.825421	0.806147	0.86887	0.821104
SVM	585	0.824413	0.805086	0.866979	0.820034
SVM	590	0.825622	0.8064	0.868664	0.821216
SVM	595	0.826328	0.80722	0.868972	0.821782
SVM	600	0.827437	0.808389	0.870007	0.823087
SVM	605	0.828344	0.809415	0.870389	0.824051
SVM	610	0.828546	0.809654	0.870647	0.824236
SVM	615	0.827235	0.808191	0.869242	0.822989
SVM	620	0.825018	0.805789	0.86811	0.820524
SVM	625	0.825925	0.806777	0.869084	0.821488
SVM	630	0.824312	0.804985	0.867355	0.820046
SVM	635	0.825421	0.806186	0.868705	0.821109
SVM	640	0.825925	0.806728	0.869428	0.821501
SVM	645	0.825018	0.805741	0.868467	0.820814
SVM	650	0.826328	0.807202	0.868769	0.82216
SVM	655	0.82663	0.807571	0.869615	0.822249
SVM	660	0.825622	0.806455	0.867299	0.821424
SVM	665	0.827134	0.80811	0.869713	0.82288
SVM	670	0.827134	0.80809	0.869893	0.822882
SVM	675	0.825219	0.805975	0.868055	0.821023
SVM	680	0.824917	0.805699	0.868733	0.820299
SVM	685	0.825118	0.805873	0.86825	0.82072
SVM	690	0.828142	0.809187	0.870281	0.824055
SVM	695	0.824917	0.805685	0.867086	0.820613
SVM	700	0.823506	0.804106	0.866056	0.819028
SVM	705	0.824715	0.805445	0.866898	0.820265
SVM	710	0.824614	0.805257	0.867816	0.820191
SVM	715	0.82663	0.807508	0.869308	0.822343
SVM	720	0.825925	0.806764	0.86866	0.821498
SVM	725	0.824614	0.805276	0.868174	0.820262
SVM	730	0.82401	0.804539	0.867889	0.819642
SVM	735	0.825925	0.806716	0.868686	0.821531
SVM	740	0.824514	0.80514	0.867693	0.820236
SVM	745	0.826126	0.806954	0.869183	0.821646
SVM	750	0.824715	0.80536	0.869105	0.820261
SVM	755	0.825723	0.806455	0.870003	0.821394
SVM	760	0.824312	0.804886	0.868768	0.819937
SVM	765	0.82532	0.806028	0.870089	0.8209
SVM	770	0.82532	0.806066	0.869888	0.820973
SVM	775	0.824917	0.805645	0.868763	0.820477
SVM	780	0.824413	0.805063	0.868764	0.819998
SVM	785	0.824211	0.804836	0.868042	0.819986
SVM	790	0.827235	0.808224	0.870685	0.8229
SVM	795	0.826026	0.806839	0.869033	0.821918
SVM	800	0.82653	0.80732	0.870071	0.822356
SVM	805	0.825522	0.806232	0.86941	0.821223
SVM	810	0.825421	0.806129	0.868392	0.821231
SVM	815	0.825421	0.806203	0.868833	0.821017
SVM	820	0.825421	0.80615	0.869228	0.821053
SVM	825	0.823707	0.804273	0.867453	0.819286
SVM	830	0.823506	0.804024	0.868018	0.819011
SVM	835	0.824211	0.804897	0.867481	0.819603
SVM	840	0.822296	0.802788	0.866302	0.817592
SVM	845	0.823909	0.804488	0.868832	0.819321
SVM	850	0.823707	0.80429	0.868338	0.819121
SVM	855	0.824211	0.804767	0.869496	0.819793
SVM	860	0.824514	0.805109	0.869729	0.820118
SVM	865	0.823707	0.804233	0.869265	0.819203
SVM	870	0.824715	0.805336	0.869144	0.820374
SVM	875	0.823707	0.804244	0.868842	0.819244
SVM	880	0.824917	0.805619	0.869716	0.820328
SVM	885	0.824312	0.804954	0.868854	0.819863
SVM	890	0.824312	0.804931	0.868575	0.819813
SVM	895	0.825824	0.806564	0.869983	0.821496
SVM	900	0.827638	0.808602	0.871853	0.823284
SVM	905	0.826832	0.80773	0.87115	0.822335
SVM	910	0.825925	0.806774	0.870321	0.82125
SVM	915	0.824211	0.804882	0.869434	0.819416
SVM	920	0.825522	0.806291	0.870392	0.820859
SVM	925	0.827034	0.807979	0.871153	0.822398
SVM	930	0.826227	0.807111	0.87055	0.821629
SVM	935	0.82663	0.807499	0.871622	0.82212
SVM	940	0.826429	0.807245	0.870786	0.82204
SVM	945	0.827034	0.807864	0.871942	0.82268
SVM	950	0.828344	0.809374	0.871874	0.824071
SVM	955	0.825723	0.806462	0.869232	0.821432
SVM	960	0.826832	0.807705	0.870801	0.822434
SVM	965	0.82784	0.808799	0.870931	0.82354
SVM	970	0.829453	0.810571	0.872891	0.825255
SVM	975	0.827739	0.808669	0.870729	0.823574
SVM	980	0.827638	0.808533	0.870653	0.823494
SVM	985	0.829553	0.810578	0.87324	0.825457
SVM	990	0.828747	0.809687	0.872701	0.824754
SVM	995	0.828848	0.809852	0.872829	0.824712
SVM	1000	0.828646	0.809646	0.871936	0.82445
