# Supplementary material for: Machine Learning-Based Identification of Candidate Serum miRNA Features for Pan-Cancer and Cancer Type Classification
Source: Life (Basel). 2026 May 20;16(5):850. doi: 10.3390/life16050850 (PMC13208496; doi:10.3390/life16050850)
Supplement: Supplementary file 1 [file life-16-00850-s001.zip › life-4232501-supplementary/Table S5.xlsx]

## Sheet: Pan-Cancer Vs Non-Cancer
Features identified by 7 methods	Features identified by 6 methods	Features identified by 5 methods	Features identified by 4 methods	Features identified by 3 methods	Features identified by 2 methods	Features identified by 1 method
hsa-miR-4783-3p	hsa-miR-6784-5p	hsa-miR-1307-3p	hsa-miR-8073	hsa-miR-4456	hsa-miR-1469	hsa-miR-151a-5p
hsa-miR-663a		hsa-miR-4730		hsa-miR-6845-5p	hsa-miR-575	hsa-miR-510-5p
		hsa-miR-3184-5p		hsa-miR-1233-5p	hsa-miR-6802-5p	hsa-miR-4460
		hsa-miR-1228-5p		hsa-miR-629-3p	hsa-miR-320a	hsa-miR-507
		hsa-miR-4532		hsa-miR-3940-5p	hsa-miR-4739	hsa-miR-4679
		hsa-miR-5100		hsa-miR-4745-5p	hsa-miR-1290	hsa-miR-3166
				hsa-miR-6805-3p	hsa-miR-4787-3p	hsa-miR-4461
					hsa-miR-6088	hsa-miR-548b-3p
					hsa-miR-1275	hsa-miR-592
					hsa-miR-1234-3p	hsa-miR-1245a
					hsa-miR-4463	hsa-miR-3657
					hsa-miR-6893-5p	hsa-miR-548ar-5p
					hsa-miR-3923	hsa-miR-4777-3p
					hsa-miR-642b-3p	hsa-miR-519a-3p
					hsa-miR-320b	hsa-miR-140-3p
					hsa-miR-658	hsa-miR-148a-3p
					hsa-miR-629-5p	hsa-miR-539-5p
					hsa-miR-125a-3p	hsa-miR-1343-3p
					hsa-miR-7114-5p	hsa-miR-4666a-5p
					hsa-miR-4666a-3p	hsa-miR-3617-5p
					hsa-miR-4417	hsa-miR-1260b
					hsa-miR-4443	hsa-miR-1268a
					hsa-miR-1185-1-3p	hsa-miR-3688-5p
						hsa-miR-3146
						hsa-miR-586
						hsa-miR-4490
						hsa-miR-590-5p
						hsa-miR-548l
						hsa-miR-339-3p
						hsa-miR-151b
						hsa-miR-548d-5p
						hsa-miR-5692b
						hsa-miR-4317
						hsa-miR-4797-5p
						hsa-miR-613
						hsa-miR-4693-3p
						hsa-miR-4665-3p
						hsa-miR-638
						hsa-miR-7110-5p
						hsa-miR-4706
						hsa-miR-135a-3p
						hsa-miR-6798-3p
						hsa-miR-6895-5p
						hsa-miR-7108-5p
						hsa-miR-30a-3p
						hsa-miR-3150b-5p
						hsa-miR-20a-3p
						hsa-miR-4783-5p
						hsa-miR-4674
						hsa-miR-6731-3p
						hsa-miR-889-5p
						hsa-miR-5587-5p
						hsa-miR-6769a-5p
						hsa-miR-6771-3p
						hsa-miR-217
						hsa-miR-3118
						hsa-miR-3924
						hsa-miR-3179
						hsa-miR-4477b
						hsa-miR-3671
						hsa-miR-1909-3p
						hsa-miR-4536-5p
						hsa-miR-561-3p
						hsa-miR-17-3p
						hsa-miR-1258
						hsa-miR-1262
						hsa-miR-6729-5p
						hsa-miR-4433a-5p
						hsa-miR-3606-5p
						hsa-miR-103a-2-5p
						hsa-miR-373-5p
						hsa-miR-3115
						hsa-miR-6789-5p
						hsa-miR-6821-5p
						hsa-miR-6785-5p
						hsa-miR-3679-5p
						hsa-miR-516a-5p
						hsa-miR-4646-5p
						hsa-miR-6087
						hsa-miR-1227-5p
						hsa-miR-3683
						hsa-miR-887-3p
						hsa-miR-3178
						hsa-miR-6800-5p
						hsa-miR-6765-5p
						hsa-miR-1203
						hsa-miR-6880-5p
						hsa-miR-1268b
						hsa-miR-1343-5p
						hsa-miR-3656
						hsa-miR-1225-3p
						hsa-miR-149-3p
						hsa-miR-885-3p
						hsa-miR-4697-5p
						hsa-miR-320c
						hsa-miR-92b-5p
						hsa-miR-3132
						hsa-miR-514b-5p
						hsa-miR-8059
						hsa-miR-6775-5p
						hsa-miR-6885-5p
						hsa-miR-4675
						hsa-miR-4327
						hsa-miR-4725-3p

## Sheet: Within Pan-Cancer
Features identified by 7 methods	Features identified by 6 methods	Features identified by 5 methods	Features identified by 4 methods	Features identified by 3 methods	Features identified by 2 methods	Features identified by 1 method
hsa-miR-4734	hsa-miR-6836-3p	hsa-miR-221-3p	hsa-miR-4745-5p	hsa-miR-6752-5p	hsa-miR-6831-5p	hsa-miR-3622a-5p
hsa-miR-629-3p	hsa-miR-6087	hsa-miR-3131	hsa-miR-1909-3p	hsa-miR-4726-5p	hsa-miR-4646-5p	hsa-miR-4461
hsa-miR-5100	hsa-miR-6717-5p	hsa-miR-3160-5p	hsa-miR-6088	hsa-miR-1268b	hsa-miR-4532	hsa-miR-6807-5p
hsa-miR-4258	hsa-miR-6741-5p	hsa-miR-3619-3p	hsa-miR-3663-3p	hsa-miR-6803-5p	hsa-miR-6165	hsa-miR-6075
hsa-miR-1290	hsa-miR-2861	hsa-miR-4758-5p	hsa-miR-1307-3p	hsa-miR-6775-5p	hsa-miR-4489	hsa-miR-4448
hsa-miR-1343-3p	hsa-miR-6768-5p	hsa-miR-1185-1-3p	hsa-miR-4783-3p	hsa-miR-6765-5p	hsa-miR-6501-3p	hsa-miR-6076
	hsa-miR-6746-5p	hsa-miR-4763-3p	hsa-miR-6756-5p	hsa-miR-4472	hsa-miR-3185	hsa-miR-1199-5p
	hsa-miR-1185-2-3p	hsa-miR-4787-3p	hsa-miR-3917	hsa-miR-4534	hsa-miR-4708-3p	hsa-miR-5001-5p
	hsa-miR-1470	hsa-miR-6794-5p	hsa-miR-7108-3p	hsa-miR-1233-5p	hsa-miR-8071	hsa-miR-5739
	hsa-miR-6736-5p	hsa-miR-328-5p	hsa-miR-6724-5p	hsa-miR-92a-2-5p	hsa-miR-4727-3p	hsa-miR-4459
	hsa-miR-6805-3p	hsa-miR-4525	hsa-miR-6812-5p	hsa-miR-4652-5p	hsa-miR-373-5p	hsa-miR-4505
	hsa-miR-422a	hsa-miR-6887-5p	hsa-miR-6858-5p	hsa-miR-6877-5p	hsa-miR-6834-5p	hsa-miR-6128
	hsa-miR-6515-5p	hsa-miR-187-5p	hsa-miR-4632-5p	hsa-miR-650	hsa-miR-1914-5p	hsa-miR-4733-3p
	hsa-miR-1225-3p	hsa-miR-195-5p	hsa-miR-6893-5p	hsa-miR-6763-5p	hsa-miR-548ap-5p	hsa-miR-670-3p
	hsa-miR-3195	hsa-miR-1228-5p	hsa-miR-197-5p	hsa-miR-668-5p	hsa-miR-4695-5p	hsa-miR-181c-3p
		hsa-miR-5698	hsa-miR-4728-5p	hsa-miR-8060	hsa-miR-6880-5p	hsa-miR-133b
		hsa-miR-6845-5p	hsa-miR-191-5p	hsa-miR-6511b-5p	hsa-miR-4665-3p	hsa-miR-3606-5p
		hsa-miR-4710	hsa-miR-6785-5p	hsa-miR-8073	hsa-miR-1343-5p	hsa-miR-5589-3p
			hsa-miR-4449	hsa-miR-4634	hsa-miR-1908-5p	hsa-miR-1185-5p
			hsa-miR-29b-3p	hsa-miR-920	hsa-miR-940	hsa-miR-548aw
			hsa-miR-4492	hsa-miR-6777-5p	hsa-miR-6515-3p	hsa-miR-4520-3p
			hsa-miR-937-5p	hsa-miR-6760-5p	hsa-miR-4530	hsa-miR-495-3p
			hsa-miR-7847-3p	hsa-miR-718	hsa-miR-3648	hsa-miR-5000-3p
			hsa-miR-1292-3p	hsa-miR-4635	hsa-miR-6737-5p	hsa-miR-543
			hsa-miR-4697-5p	hsa-miR-6762-5p	hsa-miR-122-5p	hsa-miR-610
			hsa-miR-4507	hsa-miR-4429	hsa-miR-4442	hsa-miR-144-5p
				hsa-miR-124-3p	hsa-miR-3154	hsa-miR-4777-5p
				hsa-miR-4257	hsa-miR-4463	hsa-miR-4774-5p
				hsa-miR-4419b	hsa-miR-6787-5p	hsa-miR-4732-5p
				hsa-miR-451a	hsa-miR-4687-3p	hsa-miR-4313
				hsa-miR-6748-5p	hsa-miR-16-5p	hsa-miR-4776-5p
				hsa-miR-1246	hsa-miR-551b-5p	hsa-miR-4789-5p
				hsa-miR-4739	hsa-miR-939-5p	hsa-miR-4730
				hsa-miR-629-5p	hsa-miR-4706	hsa-miR-4281
				hsa-miR-3191-3p	hsa-miR-6895-5p	hsa-miR-3156-5p
				hsa-miR-3194-3p	hsa-miR-7111-5p	hsa-miR-8089
					hsa-miR-638	hsa-miR-8072
					hsa-miR-6769b-5p	hsa-miR-3192-5p
					hsa-miR-4462	hsa-miR-6849-5p
					hsa-miR-4651	hsa-miR-6793-5p
					hsa-miR-3656	hsa-miR-6131
					hsa-miR-4259	hsa-miR-6859-5p
					hsa-miR-3620-5p	hsa-miR-4538
					hsa-miR-3141	hsa-miR-29b-1-5p
					hsa-miR-3162-5p	hsa-miR-8085
						hsa-miR-3183
						hsa-miR-2467-3p
						hsa-miR-3622b-5p
						hsa-miR-5189-5p
						hsa-miR-6747-5p
						hsa-miR-4454
						hsa-miR-3610
						hsa-miR-1587
						hsa-miR-4296
						hsa-miR-4783-5p
						hsa-miR-1254
						hsa-miR-5006-5p
						hsa-miR-4718
						hsa-miR-646
						hsa-miR-6757-5p
						hsa-miR-3714
						hsa-miR-548al
						hsa-miR-5705
						hsa-miR-4693-5p
						hsa-miR-4497
						hsa-miR-140-3p
						hsa-miR-1249-5p
						hsa-miR-4433a-3p
						hsa-let-7d-3p
						hsa-miR-4775
						hsa-miR-6792-5p
						hsa-miR-593-3p
						hsa-miR-665
						hsa-miR-519c-3p
						hsa-miR-5004-5p
						hsa-miR-96-5p
						hsa-miR-3687
						hsa-miR-518e-3p
						hsa-miR-214-5p
						hsa-miR-6778-5p
						hsa-miR-4756-5p
						hsa-miR-5699-3p
						hsa-miR-128-2-5p
						hsa-miR-4662b
						hsa-miR-6715b-5p
						hsa-miR-152-5p
						hsa-miR-1914-3p
						hsa-miR-628-5p
						hsa-miR-17-3p
						hsa-miR-4252
						hsa-miR-6868-5p
						hsa-miR-6840-3p
						hsa-miR-4668-5p
						hsa-miR-6839-5p
						hsa-miR-4786-5p
						hsa-miR-642a-3p
						hsa-miR-33b-5p
						hsa-miR-3678-5p
						hsa-miR-3181
						hsa-miR-4757-5p
						hsa-miR-6781-3p
						hsa-miR-384
						hsa-miR-4659b-5p
						hsa-miR-6070
						hsa-miR-6766-3p
						hsa-miR-3167
						hsa-miR-5002-5p
						hsa-miR-3152-5p
						hsa-miR-4792
						hsa-miR-3674
						hsa-miR-141-3p
						hsa-miR-644a
						hsa-miR-3170
						hsa-miR-6823-5p
						hsa-miR-656-3p
						hsa-miR-6790-3p
						hsa-miR-8088
						hsa-miR-4504
						hsa-miR-4797-3p
						hsa-miR-6086
						hsa-miR-126-5p
						hsa-miR-6820-5p
						hsa-miR-6802-5p
						hsa-miR-20a-3p
						hsa-miR-582-5p
						hsa-miR-625-3p
						hsa-miR-6798-3p
						hsa-miR-4515
						hsa-miR-6869-5p
						hsa-miR-4294
						hsa-miR-760
						hsa-miR-200c-5p
						hsa-miR-4528
						hsa-miR-4637
						hsa-miR-4725-3p
						hsa-miR-6850-5p
						hsa-miR-4787-5p
						hsa-miR-5787
						hsa-miR-6751-5p
						hsa-miR-204-3p
						hsa-miR-6821-5p
						hsa-miR-4688
						hsa-miR-615-5p
						hsa-miR-6784-5p
						hsa-miR-6727-5p
						hsa-miR-4789-3p
						hsa-miR-1236-3p
						hsa-miR-6879-5p
						hsa-miR-6780a-5p
						hsa-miR-3937
						hsa-miR-320a
						hsa-miR-1915-3p
						hsa-miR-3652
						hsa-miR-223-3p
						hsa-miR-6880-3p
						hsa-miR-4439
						hsa-miR-3679-5p
						hsa-miR-4420
						hsa-miR-941
						hsa-miR-3150a-3p
						hsa-miR-4676-5p
