# Supplementary material for: Machine Learning-Based Identification of Candidate Serum miRNA Features for Pan-Cancer and Cancer Type Classification
Source: Life (Basel). 2026 May 20;16(5):850. doi: 10.3390/life16050850 (PMC13208496; doi:10.3390/life16050850)
Supplement: Supplementary file 1 [file life-16-00850-s001.zip › life-4232501-supplementary/Table S6.xlsx]

## Sheet: LASSO
Rules_0	passed counts:7545
node_0: feature_name=hsa-miR-663a	feature_id[3].value > threshold=11.154406547546387
node_28: feature_name=hsa-miR-5100	feature_id[0].value > threshold=11.125522136688232
node_282: feature_name=hsa-miR-1343-5p	feature_id[327].value <= threshold=10.658041954040527
node_283: feature_name=hsa-miR-1246	feature_id[369].value > threshold=-1.3900106549263
node_287: feature_name=hsa-miR-6765-3p	feature_id[799].value > threshold=5.09880518913269
node_289: feature_name=hsa-miR-654-5p	feature_id[678].value > threshold=-2.1048624515533447
node_291: feature_name=hsa-miR-5196-5p	feature_id[560].value > threshold=-0.5087746977806091
node_293: feature_name=hsa-miR-5100	feature_id[0].value > threshold=11.555608749389648
node_309: feature_name=hsa-miR-3119	feature_id[612].value <= threshold=11.52429723739624
node_310: feature_name=hsa-miR-6502-3p	feature_id[711].value <= threshold=10.058889865875244
node_311: feature_name=hsa-miR-6514-5p	feature_id[398].value <= threshold=8.463376522064209
node_312: feature_name=hsa-miR-642b-3p	feature_id[1].value <= threshold=12.986438751220703
node_313: feature_name=hsa-miR-182-5p	feature_id[269].value <= threshold=9.782668590545654
node_314: feature_name=hsa-miR-1290	feature_id[352].value > threshold=5.319377660751343
node_318: feature_name=hsa-miR-3664-3p	feature_id[462].value <= threshold=8.522752285003662
node_319: feature_name=hsa-miR-663a	feature_id[3].value > threshold=11.384927749633789
node_333: feature_name=hsa-miR-1233-5p	feature_id[5].value <= threshold=14.976428031921387
node_334: feature_name=hsa-miR-3131	feature_id[457].value <= threshold=10.834459781646729
node_335: feature_name=hsa-miR-193a-5p	feature_id[432].value <= threshold=10.3222074508667
node_336: feature_name=hsa-miR-6715b-5p	feature_id[244].value <= threshold=10.01942777633667
node_337: feature_name=hsa-miR-92a-3p	feature_id[117].value > threshold=-0.7138737440109253
node_341: feature_name=hsa-miR-3122	feature_id[380].value <= threshold=8.819347381591797
node_342: feature_name=hsa-miR-5689	feature_id[631].value <= threshold=9.079512119293213
node_343: feature_name=hsa-miR-1915-3p	feature_id[617].value <= threshold=12.161905288696289
node_344: feature_name=hsa-miR-182-5p	feature_id[269].value <= threshold=8.223851680755615
node_345: feature_name=hsa-miR-3194-3p	feature_id[306].value > threshold=-0.3611743152141571
node_349: feature_name=hsa-miR-520f-5p	feature_id[411].value <= threshold=7.145179510116577
node_350: feature_name=hsa-miR-548ac	feature_id[157].value <= threshold=7.159844160079956
node_351: feature_name=hsa-miR-504-3p	feature_id[258].value <= threshold=8.882135391235352
node_352: feature_name=hsa-miR-103b	feature_id[442].value <= threshold=5.058563470840454
Class: 1
Rules_1	passed counts:5470
node_0: feature_name=hsa-miR-663a	feature_id[3].value <= threshold=11.154406547546387
node_1: feature_name=hsa-miR-4783-3p	feature_id[21].value <= threshold=6.573919296264648
node_2: feature_name=hsa-miR-3665	feature_id[774].value > threshold=12.138713359832764
node_4: feature_name=hsa-miR-1307-3p	feature_id[2].value <= threshold=7.2499306201934814
Class: 0
Rules_2	passed counts:494
node_0: feature_name=hsa-miR-663a	feature_id[3].value > threshold=11.154406547546387
node_28: feature_name=hsa-miR-5100	feature_id[0].value <= threshold=11.125522136688232
node_29: feature_name=hsa-miR-629-3p	feature_id[751].value > threshold=3.885734438896179
node_83: feature_name=hsa-miR-629-5p	feature_id[30].value > threshold=2.0850155353546143
node_117: feature_name=hsa-miR-4745-5p	feature_id[7].value > threshold=11.9699387550354
node_189: feature_name=hsa-miR-497-5p	feature_id[193].value <= threshold=7.131054639816284
node_190: feature_name=hsa-miR-1249-3p	feature_id[217].value > threshold=4.393167972564697
node_192: feature_name=hsa-miR-4417	feature_id[13].value > threshold=7.879492282867432
node_198: feature_name=hsa-miR-125a-3p	feature_id[279].value <= threshold=5.827920913696289
node_199: feature_name=hsa-miR-339-3p	feature_id[446].value > threshold=-2.3353322744369507
node_201: feature_name=hsa-miR-3177-3p	feature_id[147].value > threshold=-1.5321688652038574
node_203: feature_name=hsa-miR-6812-5p	feature_id[253].value > threshold=0.7354771196842194
node_205: feature_name=hsa-miR-4697-5p	feature_id[23].value <= threshold=9.714471817016602
node_206: feature_name=hsa-miR-1181	feature_id[513].value > threshold=-0.29207200556993484
node_210: feature_name=hsa-miR-4448	feature_id[382].value > threshold=2.480693221092224
node_214: feature_name=hsa-miR-6750-5p	feature_id[802].value > threshold=-1.0596789121627808
node_216: feature_name=hsa-miR-320a	feature_id[740].value > threshold=4.093922257423401
node_218: feature_name=hsa-miR-3944-5p	feature_id[796].value <= threshold=7.921463489532471
node_219: feature_name=hsa-miR-1908-3p	feature_id[642].value <= threshold=8.965181827545166
node_220: feature_name=hsa-miR-654-5p	feature_id[678].value <= threshold=7.74047327041626
node_221: feature_name=hsa-miR-3139	feature_id[227].value <= threshold=7.203094720840454
node_222: feature_name=hsa-miR-141-5p	feature_id[434].value <= threshold=6.735227823257446
node_223: feature_name=hsa-miR-1275	feature_id[602].value > threshold=6.289323091506958
node_227: feature_name=hsa-miR-1246	feature_id[369].value <= threshold=10.674789428710938
node_228: feature_name=hsa-miR-1229-5p	feature_id[789].value <= threshold=10.139558792114258
node_229: feature_name=hsa-miR-3976	feature_id[234].value <= threshold=7.136585712432861
node_230: feature_name=hsa-miR-1233-5p	feature_id[5].value <= threshold=14.406463623046875
node_231: feature_name=hsa-miR-6758-5p	feature_id[800].value > threshold=-1.2496392726898193
node_235: feature_name=hsa-miR-3135b	feature_id[381].value <= threshold=10.257456302642822
node_236: feature_name=hsa-miR-6765-3p	feature_id[799].value <= threshold=9.38650369644165
node_237: feature_name=hsa-miR-92b-3p	feature_id[593].value > threshold=-0.18450571596622467
Class: 1
Rules_3	passed counts:246
node_0: feature_name=hsa-miR-663a	feature_id[3].value > threshold=11.154406547546387
node_28: feature_name=hsa-miR-5100	feature_id[0].value > threshold=11.125522136688232
node_282: feature_name=hsa-miR-1343-5p	feature_id[327].value <= threshold=10.658041954040527
node_283: feature_name=hsa-miR-1246	feature_id[369].value > threshold=-1.3900106549263
node_287: feature_name=hsa-miR-6765-3p	feature_id[799].value > threshold=5.09880518913269
node_289: feature_name=hsa-miR-654-5p	feature_id[678].value > threshold=-2.1048624515533447
node_291: feature_name=hsa-miR-5196-5p	feature_id[560].value > threshold=-0.5087746977806091
node_293: feature_name=hsa-miR-5100	feature_id[0].value > threshold=11.555608749389648
node_309: feature_name=hsa-miR-3119	feature_id[612].value <= threshold=11.52429723739624
node_310: feature_name=hsa-miR-6502-3p	feature_id[711].value <= threshold=10.058889865875244
node_311: feature_name=hsa-miR-6514-5p	feature_id[398].value <= threshold=8.463376522064209
node_312: feature_name=hsa-miR-642b-3p	feature_id[1].value <= threshold=12.986438751220703
node_313: feature_name=hsa-miR-182-5p	feature_id[269].value <= threshold=9.782668590545654
node_314: feature_name=hsa-miR-1290	feature_id[352].value > threshold=5.319377660751343
node_318: feature_name=hsa-miR-3664-3p	feature_id[462].value <= threshold=8.522752285003662
node_319: feature_name=hsa-miR-663a	feature_id[3].value > threshold=11.384927749633789
node_333: feature_name=hsa-miR-1233-5p	feature_id[5].value <= threshold=14.976428031921387
node_334: feature_name=hsa-miR-3131	feature_id[457].value <= threshold=10.834459781646729
node_335: feature_name=hsa-miR-193a-5p	feature_id[432].value <= threshold=10.3222074508667
node_336: feature_name=hsa-miR-6715b-5p	feature_id[244].value <= threshold=10.01942777633667
node_337: feature_name=hsa-miR-92a-3p	feature_id[117].value > threshold=-0.7138737440109253
node_341: feature_name=hsa-miR-3122	feature_id[380].value <= threshold=8.819347381591797
node_342: feature_name=hsa-miR-5689	feature_id[631].value <= threshold=9.079512119293213
node_343: feature_name=hsa-miR-1915-3p	feature_id[617].value <= threshold=12.161905288696289
node_344: feature_name=hsa-miR-182-5p	feature_id[269].value <= threshold=8.223851680755615
node_345: feature_name=hsa-miR-3194-3p	feature_id[306].value > threshold=-0.3611743152141571
node_349: feature_name=hsa-miR-520f-5p	feature_id[411].value <= threshold=7.145179510116577
node_350: feature_name=hsa-miR-548ac	feature_id[157].value <= threshold=7.159844160079956
node_351: feature_name=hsa-miR-504-3p	feature_id[258].value <= threshold=8.882135391235352
node_352: feature_name=hsa-miR-103b	feature_id[442].value > threshold=5.058563470840454
node_354: feature_name=hsa-miR-103b	feature_id[442].value > threshold=5.059197664260864
Class: 1
Rules_4	passed counts:230
node_0: feature_name=hsa-miR-663a	feature_id[3].value > threshold=11.154406547546387
node_28: feature_name=hsa-miR-5100	feature_id[0].value <= threshold=11.125522136688232
node_29: feature_name=hsa-miR-629-3p	feature_id[751].value <= threshold=3.885734438896179
node_30: feature_name=hsa-miR-532-3p	feature_id[749].value > threshold=5.166470766067505
node_72: feature_name=hsa-miR-1343-5p	feature_id[327].value > threshold=9.382279396057129
node_74: feature_name=hsa-miR-4274	feature_id[758].value > threshold=-0.1160057783126831
node_76: feature_name=hsa-miR-3152-5p	feature_id[312].value <= threshold=6.440690755844116
node_77: feature_name=hsa-miR-6773-3p	feature_id[726].value <= threshold=6.293473720550537
node_78: feature_name=hsa-miR-296-3p	feature_id[607].value > threshold=4.777983665466309
Class: 0
Rules_5	passed counts:192
node_0: feature_name=hsa-miR-663a	feature_id[3].value > threshold=11.154406547546387
node_28: feature_name=hsa-miR-5100	feature_id[0].value > threshold=11.125522136688232
node_282: feature_name=hsa-miR-1343-5p	feature_id[327].value <= threshold=10.658041954040527
node_283: feature_name=hsa-miR-1246	feature_id[369].value > threshold=-1.3900106549263
node_287: feature_name=hsa-miR-6765-3p	feature_id[799].value > threshold=5.09880518913269
node_289: feature_name=hsa-miR-654-5p	feature_id[678].value > threshold=-2.1048624515533447
node_291: feature_name=hsa-miR-5196-5p	feature_id[560].value > threshold=-0.5087746977806091
node_293: feature_name=hsa-miR-5100	feature_id[0].value > threshold=11.555608749389648
node_309: feature_name=hsa-miR-3119	feature_id[612].value <= threshold=11.52429723739624
node_310: feature_name=hsa-miR-6502-3p	feature_id[711].value <= threshold=10.058889865875244
node_311: feature_name=hsa-miR-6514-5p	feature_id[398].value <= threshold=8.463376522064209
node_312: feature_name=hsa-miR-642b-3p	feature_id[1].value <= threshold=12.986438751220703
node_313: feature_name=hsa-miR-182-5p	feature_id[269].value <= threshold=9.782668590545654
node_314: feature_name=hsa-miR-1290	feature_id[352].value > threshold=5.319377660751343
node_318: feature_name=hsa-miR-3664-3p	feature_id[462].value <= threshold=8.522752285003662
node_319: feature_name=hsa-miR-663a	feature_id[3].value <= threshold=11.384927749633789
node_320: feature_name=hsa-miR-4675	feature_id[9].value > threshold=7.7769551277160645
node_324: feature_name=hsa-miR-4747-3p	feature_id[689].value <= threshold=7.128116607666016
node_325: feature_name=hsa-miR-4757-3p	feature_id[788].value <= threshold=6.002047300338745
node_326: feature_name=hsa-miR-4528	feature_id[309].value <= threshold=8.825704097747803
Class: 1
Rules_6	passed counts:161
node_0: feature_name=hsa-miR-663a	feature_id[3].value > threshold=11.154406547546387
node_28: feature_name=hsa-miR-5100	feature_id[0].value <= threshold=11.125522136688232
node_29: feature_name=hsa-miR-629-3p	feature_id[751].value > threshold=3.885734438896179
node_83: feature_name=hsa-miR-629-5p	feature_id[30].value > threshold=2.0850155353546143
node_117: feature_name=hsa-miR-4745-5p	feature_id[7].value <= threshold=11.9699387550354
node_118: feature_name=hsa-miR-885-3p	feature_id[24].value <= threshold=6.6520562171936035
node_119: feature_name=hsa-miR-671-5p	feature_id[677].value <= threshold=7.714442014694214
node_120: feature_name=hsa-miR-3194-3p	feature_id[306].value > threshold=4.766108512878418
node_124: feature_name=hsa-miR-548aj-3p	feature_id[237].value <= threshold=5.907872915267944
node_125: feature_name=hsa-miR-616-3p	feature_id[747].value <= threshold=6.724246978759766
node_126: feature_name=hsa-miR-4722-5p	feature_id[540].value > threshold=5.4029927253723145
node_130: feature_name=hsa-miR-8085	feature_id[261].value <= threshold=5.430924654006958
node_131: feature_name=hsa-miR-1298-3p	feature_id[177].value <= threshold=6.2094690799713135
Class: 1
Rules_7	passed counts:155
node_0: feature_name=hsa-miR-663a	feature_id[3].value <= threshold=11.154406547546387
node_1: feature_name=hsa-miR-4783-3p	feature_id[21].value > threshold=6.573919296264648
node_9: feature_name=hsa-miR-5100	feature_id[0].value > threshold=10.464543342590332
node_23: feature_name=hsa-miR-4264	feature_id[149].value <= threshold=5.442748785018921
Class: 1
Rules_8	passed counts:137
node_0: feature_name=hsa-miR-663a	feature_id[3].value > threshold=11.154406547546387
node_28: feature_name=hsa-miR-5100	feature_id[0].value <= threshold=11.125522136688232
node_29: feature_name=hsa-miR-629-3p	feature_id[751].value <= threshold=3.885734438896179
node_30: feature_name=hsa-miR-532-3p	feature_id[749].value <= threshold=5.166470766067505
node_31: feature_name=hsa-miR-135a-3p	feature_id[590].value <= threshold=6.832756042480469
node_32: feature_name=hsa-miR-4755-3p	feature_id[460].value <= threshold=4.168600082397461
node_33: feature_name=hsa-miR-8089	feature_id[104].value <= threshold=6.70980429649353
node_34: feature_name=hsa-miR-4663	feature_id[305].value <= threshold=5.489381551742554
node_35: feature_name=hsa-miR-4781-3p	feature_id[224].value <= threshold=0.366044994443655
Class: 1
Rules_9	passed counts:133
node_0: feature_name=hsa-miR-663a	feature_id[3].value > threshold=11.154406547546387
node_28: feature_name=hsa-miR-5100	feature_id[0].value > threshold=11.125522136688232
node_282: feature_name=hsa-miR-1343-5p	feature_id[327].value <= threshold=10.658041954040527
node_283: feature_name=hsa-miR-1246	feature_id[369].value > threshold=-1.3900106549263
node_287: feature_name=hsa-miR-6765-3p	feature_id[799].value > threshold=5.09880518913269
node_289: feature_name=hsa-miR-654-5p	feature_id[678].value > threshold=-2.1048624515533447
node_291: feature_name=hsa-miR-5196-5p	feature_id[560].value > threshold=-0.5087746977806091
node_293: feature_name=hsa-miR-5100	feature_id[0].value <= threshold=11.555608749389648
node_294: feature_name=hsa-miR-663a	feature_id[3].value > threshold=11.293010234832764
node_298: feature_name=hsa-miR-6765-3p	feature_id[799].value <= threshold=9.05100965499878
node_299: feature_name=hsa-miR-4725-3p	feature_id[6].value > threshold=8.206547021865845
node_301: feature_name=hsa-miR-504-3p	feature_id[258].value <= threshold=9.054353713989258
Class: 1
Rules_10	passed counts:111
node_0: feature_name=hsa-miR-663a	feature_id[3].value > threshold=11.154406547546387
node_28: feature_name=hsa-miR-5100	feature_id[0].value <= threshold=11.125522136688232
node_29: feature_name=hsa-miR-629-3p	feature_id[751].value <= threshold=3.885734438896179
node_30: feature_name=hsa-miR-532-3p	feature_id[749].value <= threshold=5.166470766067505
node_31: feature_name=hsa-miR-135a-3p	feature_id[590].value > threshold=6.832756042480469
node_61: feature_name=hsa-miR-4534	feature_id[541].value > threshold=7.734212160110474
node_65: feature_name=hsa-miR-4532	feature_id[12].value <= threshold=13.863500595092773
node_66: feature_name=hsa-miR-3610	feature_id[453].value > threshold=2.0066221952438354
Class: 0
Rules_11	passed counts:104
node_0: feature_name=hsa-miR-663a	feature_id[3].value > threshold=11.154406547546387
node_28: feature_name=hsa-miR-5100	feature_id[0].value > threshold=11.125522136688232
node_282: feature_name=hsa-miR-1343-5p	feature_id[327].value <= threshold=10.658041954040527
node_283: feature_name=hsa-miR-1246	feature_id[369].value > threshold=-1.3900106549263
node_287: feature_name=hsa-miR-6765-3p	feature_id[799].value > threshold=5.09880518913269
node_289: feature_name=hsa-miR-654-5p	feature_id[678].value > threshold=-2.1048624515533447
node_291: feature_name=hsa-miR-5196-5p	feature_id[560].value > threshold=-0.5087746977806091
node_293: feature_name=hsa-miR-5100	feature_id[0].value > threshold=11.555608749389648
node_309: feature_name=hsa-miR-3119	feature_id[612].value <= threshold=11.52429723739624
node_310: feature_name=hsa-miR-6502-3p	feature_id[711].value <= threshold=10.058889865875244
node_311: feature_name=hsa-miR-6514-5p	feature_id[398].value <= threshold=8.463376522064209
node_312: feature_name=hsa-miR-642b-3p	feature_id[1].value <= threshold=12.986438751220703
node_313: feature_name=hsa-miR-182-5p	feature_id[269].value <= threshold=9.782668590545654
node_314: feature_name=hsa-miR-1290	feature_id[352].value > threshold=5.319377660751343
node_318: feature_name=hsa-miR-3664-3p	feature_id[462].value <= threshold=8.522752285003662
node_319: feature_name=hsa-miR-663a	feature_id[3].value > threshold=11.384927749633789
node_333: feature_name=hsa-miR-1233-5p	feature_id[5].value <= threshold=14.976428031921387
node_334: feature_name=hsa-miR-3131	feature_id[457].value <= threshold=10.834459781646729
node_335: feature_name=hsa-miR-193a-5p	feature_id[432].value <= threshold=10.3222074508667
node_336: feature_name=hsa-miR-6715b-5p	feature_id[244].value <= threshold=10.01942777633667
node_337: feature_name=hsa-miR-92a-3p	feature_id[117].value > threshold=-0.7138737440109253
node_341: feature_name=hsa-miR-3122	feature_id[380].value <= threshold=8.819347381591797
node_342: feature_name=hsa-miR-5689	feature_id[631].value <= threshold=9.079512119293213
node_343: feature_name=hsa-miR-1915-3p	feature_id[617].value <= threshold=12.161905288696289
node_344: feature_name=hsa-miR-182-5p	feature_id[269].value <= threshold=8.223851680755615
node_345: feature_name=hsa-miR-3194-3p	feature_id[306].value > threshold=-0.3611743152141571
node_349: feature_name=hsa-miR-520f-5p	feature_id[411].value > threshold=7.145179510116577
node_363: feature_name=hsa-miR-520f-5p	feature_id[411].value > threshold=7.145549058914185
node_365: feature_name=hsa-miR-4738-3p	feature_id[324].value > threshold=0.9859613180160522
Class: 1
Rules_12	passed counts:100
node_0: feature_name=hsa-miR-663a	feature_id[3].value > threshold=11.154406547546387
node_28: feature_name=hsa-miR-5100	feature_id[0].value <= threshold=11.125522136688232
node_29: feature_name=hsa-miR-629-3p	feature_id[751].value > threshold=3.885734438896179
node_83: feature_name=hsa-miR-629-5p	feature_id[30].value > threshold=2.0850155353546143
node_117: feature_name=hsa-miR-4745-5p	feature_id[7].value <= threshold=11.9699387550354
node_118: feature_name=hsa-miR-885-3p	feature_id[24].value > threshold=6.6520562171936035
node_148: feature_name=hsa-miR-23c	feature_id[608].value > threshold=-0.5523521602153778
node_154: feature_name=hsa-miR-29b-1-5p	feature_id[206].value <= threshold=4.129317283630371
node_155: feature_name=hsa-miR-6807-3p	feature_id[566].value <= threshold=3.4818334579467773
node_156: feature_name=hsa-miR-5187-5p	feature_id[383].value > threshold=-1.3573370575904846
node_158: feature_name=hsa-miR-4422	feature_id[693].value <= threshold=4.310772180557251
node_159: feature_name=hsa-miR-92b-5p	feature_id[19].value > threshold=9.203137874603271
node_163: feature_name=hsa-miR-544a	feature_id[282].value <= threshold=5.474005222320557
node_164: feature_name=hsa-miR-7974	feature_id[414].value <= threshold=5.052262544631958
node_165: feature_name=hsa-miR-3944-5p	feature_id[796].value > threshold=-2.1966259479522705
Class: 1
Rules_13	passed counts:60
node_0: feature_name=hsa-miR-663a	feature_id[3].value > threshold=11.154406547546387
node_28: feature_name=hsa-miR-5100	feature_id[0].value <= threshold=11.125522136688232
node_29: feature_name=hsa-miR-629-3p	feature_id[751].value > threshold=3.885734438896179
node_83: feature_name=hsa-miR-629-5p	feature_id[30].value <= threshold=2.0850155353546143
node_84: feature_name=hsa-miR-6836-3p	feature_id[188].value > threshold=8.008211851119995
node_100: feature_name=hsa-miR-3648	feature_id[296].value > threshold=12.689229488372803
node_104: feature_name=hsa-miR-3135b	feature_id[381].value > threshold=7.288318634033203
node_108: feature_name=hsa-miR-503-5p	feature_id[284].value <= threshold=6.3201375007629395
node_109: feature_name=hsa-miR-4797-3p	feature_id[461].value <= threshold=4.897078514099121
node_110: feature_name=hsa-miR-320d	feature_id[288].value <= threshold=6.675250053405762
Class: 0
Rules_14	passed counts:57
node_0: feature_name=hsa-miR-663a	feature_id[3].value > threshold=11.154406547546387
node_28: feature_name=hsa-miR-5100	feature_id[0].value <= threshold=11.125522136688232
node_29: feature_name=hsa-miR-629-3p	feature_id[751].value > threshold=3.885734438896179
node_83: feature_name=hsa-miR-629-5p	feature_id[30].value <= threshold=2.0850155353546143
node_84: feature_name=hsa-miR-6836-3p	feature_id[188].value <= threshold=8.008211851119995
node_85: feature_name=hsa-miR-4745-5p	feature_id[7].value > threshold=11.426393508911133
node_89: feature_name=hsa-miR-6502-3p	feature_id[711].value <= threshold=5.688818454742432
node_90: feature_name=hsa-miR-5587-5p	feature_id[476].value <= threshold=2.0509159564971924
Class: 1
Rules_15	passed counts:42
node_0: feature_name=hsa-miR-663a	feature_id[3].value > threshold=11.154406547546387
node_28: feature_name=hsa-miR-5100	feature_id[0].value > threshold=11.125522136688232
node_282: feature_name=hsa-miR-1343-5p	feature_id[327].value > threshold=10.658041954040527
node_412: feature_name=hsa-miR-6816-5p	feature_id[563].value <= threshold=10.732518672943115
node_413: feature_name=hsa-miR-3680-3p	feature_id[771].value > threshold=-2.9768049716949463
Class: 1
Rules_16	passed counts:42
node_0: feature_name=hsa-miR-663a	feature_id[3].value > threshold=11.154406547546387
node_28: feature_name=hsa-miR-5100	feature_id[0].value > threshold=11.125522136688232
node_282: feature_name=hsa-miR-1343-5p	feature_id[327].value <= threshold=10.658041954040527
node_283: feature_name=hsa-miR-1246	feature_id[369].value > threshold=-1.3900106549263
node_287: feature_name=hsa-miR-6765-3p	feature_id[799].value > threshold=5.09880518913269
node_289: feature_name=hsa-miR-654-5p	feature_id[678].value > threshold=-2.1048624515533447
node_291: feature_name=hsa-miR-5196-5p	feature_id[560].value > threshold=-0.5087746977806091
node_293: feature_name=hsa-miR-5100	feature_id[0].value > threshold=11.555608749389648
node_309: feature_name=hsa-miR-3119	feature_id[612].value <= threshold=11.52429723739624
node_310: feature_name=hsa-miR-6502-3p	feature_id[711].value <= threshold=10.058889865875244
node_311: feature_name=hsa-miR-6514-5p	feature_id[398].value <= threshold=8.463376522064209
node_312: feature_name=hsa-miR-642b-3p	feature_id[1].value <= threshold=12.986438751220703
node_313: feature_name=hsa-miR-182-5p	feature_id[269].value <= threshold=9.782668590545654
node_314: feature_name=hsa-miR-1290	feature_id[352].value > threshold=5.319377660751343
node_318: feature_name=hsa-miR-3664-3p	feature_id[462].value <= threshold=8.522752285003662
node_319: feature_name=hsa-miR-663a	feature_id[3].value > threshold=11.384927749633789
node_333: feature_name=hsa-miR-1233-5p	feature_id[5].value <= threshold=14.976428031921387
node_334: feature_name=hsa-miR-3131	feature_id[457].value <= threshold=10.834459781646729
node_335: feature_name=hsa-miR-193a-5p	feature_id[432].value <= threshold=10.3222074508667
node_336: feature_name=hsa-miR-6715b-5p	feature_id[244].value <= threshold=10.01942777633667
node_337: feature_name=hsa-miR-92a-3p	feature_id[117].value > threshold=-0.7138737440109253
node_341: feature_name=hsa-miR-3122	feature_id[380].value <= threshold=8.819347381591797
node_342: feature_name=hsa-miR-5689	feature_id[631].value <= threshold=9.079512119293213
node_343: feature_name=hsa-miR-1915-3p	feature_id[617].value <= threshold=12.161905288696289
node_344: feature_name=hsa-miR-182-5p	feature_id[269].value <= threshold=8.223851680755615
node_345: feature_name=hsa-miR-3194-3p	feature_id[306].value > threshold=-0.3611743152141571
node_349: feature_name=hsa-miR-520f-5p	feature_id[411].value <= threshold=7.145179510116577
node_350: feature_name=hsa-miR-548ac	feature_id[157].value <= threshold=7.159844160079956
node_351: feature_name=hsa-miR-504-3p	feature_id[258].value > threshold=8.882135391235352
node_357: feature_name=hsa-miR-510-3p	feature_id[257].value > threshold=-0.5481697916984558
Class: 1
Rules_17	passed counts:41
node_0: feature_name=hsa-miR-663a	feature_id[3].value > threshold=11.154406547546387
node_28: feature_name=hsa-miR-5100	feature_id[0].value > threshold=11.125522136688232
node_282: feature_name=hsa-miR-1343-5p	feature_id[327].value <= threshold=10.658041954040527
node_283: feature_name=hsa-miR-1246	feature_id[369].value > threshold=-1.3900106549263
node_287: feature_name=hsa-miR-6765-3p	feature_id[799].value > threshold=5.09880518913269
node_289: feature_name=hsa-miR-654-5p	feature_id[678].value > threshold=-2.1048624515533447
node_291: feature_name=hsa-miR-5196-5p	feature_id[560].value > threshold=-0.5087746977806091
node_293: feature_name=hsa-miR-5100	feature_id[0].value > threshold=11.555608749389648
node_309: feature_name=hsa-miR-3119	feature_id[612].value <= threshold=11.52429723739624
node_310: feature_name=hsa-miR-6502-3p	feature_id[711].value <= threshold=10.058889865875244
node_311: feature_name=hsa-miR-6514-5p	feature_id[398].value <= threshold=8.463376522064209
node_312: feature_name=hsa-miR-642b-3p	feature_id[1].value <= threshold=12.986438751220703
node_313: feature_name=hsa-miR-182-5p	feature_id[269].value <= threshold=9.782668590545654
node_314: feature_name=hsa-miR-1290	feature_id[352].value > threshold=5.319377660751343
node_318: feature_name=hsa-miR-3664-3p	feature_id[462].value <= threshold=8.522752285003662
node_319: feature_name=hsa-miR-663a	feature_id[3].value > threshold=11.384927749633789
node_333: feature_name=hsa-miR-1233-5p	feature_id[5].value > threshold=14.976428031921387
node_391: feature_name=hsa-miR-28-3p	feature_id[32].value <= threshold=4.826619386672974
node_392: feature_name=hsa-miR-5008-5p	feature_id[385].value > threshold=8.304636478424072
Class: 1
Rules_18	passed counts:33
node_0: feature_name=hsa-miR-663a	feature_id[3].value <= threshold=11.154406547546387
node_1: feature_name=hsa-miR-4783-3p	feature_id[21].value > threshold=6.573919296264648
node_9: feature_name=hsa-miR-5100	feature_id[0].value <= threshold=10.464543342590332
node_10: feature_name=hsa-miR-4462	feature_id[169].value <= threshold=4.965071439743042
node_11: feature_name=hsa-miR-4532	feature_id[12].value > threshold=13.556046962738037
Class: 1
Rules_19	passed counts:31
node_0: feature_name=hsa-miR-663a	feature_id[3].value > threshold=11.154406547546387
node_28: feature_name=hsa-miR-5100	feature_id[0].value > threshold=11.125522136688232
node_282: feature_name=hsa-miR-1343-5p	feature_id[327].value > threshold=10.658041954040527
node_412: feature_name=hsa-miR-6816-5p	feature_id[563].value > threshold=10.732518672943115
node_416: feature_name=hsa-miR-4655-3p	feature_id[222].value <= threshold=4.987192630767822
Class: 0
Rules_20	passed counts:31
node_0: feature_name=hsa-miR-663a	feature_id[3].value > threshold=11.154406547546387
node_28: feature_name=hsa-miR-5100	feature_id[0].value <= threshold=11.125522136688232
node_29: feature_name=hsa-miR-629-3p	feature_id[751].value > threshold=3.885734438896179
node_83: feature_name=hsa-miR-629-5p	feature_id[30].value > threshold=2.0850155353546143
node_117: feature_name=hsa-miR-4745-5p	feature_id[7].value > threshold=11.9699387550354
node_189: feature_name=hsa-miR-497-5p	feature_id[193].value <= threshold=7.131054639816284
node_190: feature_name=hsa-miR-1249-3p	feature_id[217].value > threshold=4.393167972564697
node_192: feature_name=hsa-miR-4417	feature_id[13].value > threshold=7.879492282867432
node_198: feature_name=hsa-miR-125a-3p	feature_id[279].value > threshold=5.827920913696289
node_270: feature_name=hsa-miR-1199-3p	feature_id[570].value <= threshold=4.212946891784668
node_271: feature_name=hsa-miR-211-3p	feature_id[333].value > threshold=7.52834153175354
Class: 1
Rules_21	passed counts:24
node_0: feature_name=hsa-miR-663a	feature_id[3].value > threshold=11.154406547546387
node_28: feature_name=hsa-miR-5100	feature_id[0].value > threshold=11.125522136688232
node_282: feature_name=hsa-miR-1343-5p	feature_id[327].value <= threshold=10.658041954040527
node_283: feature_name=hsa-miR-1246	feature_id[369].value > threshold=-1.3900106549263
node_287: feature_name=hsa-miR-6765-3p	feature_id[799].value > threshold=5.09880518913269
node_289: feature_name=hsa-miR-654-5p	feature_id[678].value > threshold=-2.1048624515533447
node_291: feature_name=hsa-miR-5196-5p	feature_id[560].value > threshold=-0.5087746977806091
node_293: feature_name=hsa-miR-5100	feature_id[0].value > threshold=11.555608749389648
node_309: feature_name=hsa-miR-3119	feature_id[612].value <= threshold=11.52429723739624
node_310: feature_name=hsa-miR-6502-3p	feature_id[711].value <= threshold=10.058889865875244
node_311: feature_name=hsa-miR-6514-5p	feature_id[398].value <= threshold=8.463376522064209
node_312: feature_name=hsa-miR-642b-3p	feature_id[1].value <= threshold=12.986438751220703
node_313: feature_name=hsa-miR-182-5p	feature_id[269].value <= threshold=9.782668590545654
node_314: feature_name=hsa-miR-1290	feature_id[352].value > threshold=5.319377660751343
node_318: feature_name=hsa-miR-3664-3p	feature_id[462].value <= threshold=8.522752285003662
node_319: feature_name=hsa-miR-663a	feature_id[3].value > threshold=11.384927749633789
node_333: feature_name=hsa-miR-1233-5p	feature_id[5].value <= threshold=14.976428031921387
node_334: feature_name=hsa-miR-3131	feature_id[457].value <= threshold=10.834459781646729
node_335: feature_name=hsa-miR-193a-5p	feature_id[432].value <= threshold=10.3222074508667
node_336: feature_name=hsa-miR-6715b-5p	feature_id[244].value <= threshold=10.01942777633667
node_337: feature_name=hsa-miR-92a-3p	feature_id[117].value > threshold=-0.7138737440109253
node_341: feature_name=hsa-miR-3122	feature_id[380].value <= threshold=8.819347381591797
node_342: feature_name=hsa-miR-5689	feature_id[631].value <= threshold=9.079512119293213
node_343: feature_name=hsa-miR-1915-3p	feature_id[617].value <= threshold=12.161905288696289
node_344: feature_name=hsa-miR-182-5p	feature_id[269].value <= threshold=8.223851680755615
node_345: feature_name=hsa-miR-3194-3p	feature_id[306].value > threshold=-0.3611743152141571
node_349: feature_name=hsa-miR-520f-5p	feature_id[411].value <= threshold=7.145179510116577
node_350: feature_name=hsa-miR-548ac	feature_id[157].value > threshold=7.159844160079956
node_360: feature_name=hsa-miR-5008-5p	feature_id[385].value <= threshold=7.5360236167907715
Class: 1
Rules_22	passed counts:23
node_0: feature_name=hsa-miR-663a	feature_id[3].value > threshold=11.154406547546387
node_28: feature_name=hsa-miR-5100	feature_id[0].value <= threshold=11.125522136688232
node_29: feature_name=hsa-miR-629-3p	feature_id[751].value > threshold=3.885734438896179
node_83: feature_name=hsa-miR-629-5p	feature_id[30].value > threshold=2.0850155353546143
node_117: feature_name=hsa-miR-4745-5p	feature_id[7].value > threshold=11.9699387550354
node_189: feature_name=hsa-miR-497-5p	feature_id[193].value <= threshold=7.131054639816284
node_190: feature_name=hsa-miR-1249-3p	feature_id[217].value > threshold=4.393167972564697
node_192: feature_name=hsa-miR-4417	feature_id[13].value > threshold=7.879492282867432
node_198: feature_name=hsa-miR-125a-3p	feature_id[279].value <= threshold=5.827920913696289
node_199: feature_name=hsa-miR-339-3p	feature_id[446].value > threshold=-2.3353322744369507
node_201: feature_name=hsa-miR-3177-3p	feature_id[147].value > threshold=-1.5321688652038574
node_203: feature_name=hsa-miR-6812-5p	feature_id[253].value > threshold=0.7354771196842194
node_205: feature_name=hsa-miR-4697-5p	feature_id[23].value <= threshold=9.714471817016602
node_206: feature_name=hsa-miR-1181	feature_id[513].value > threshold=-0.29207200556993484
node_210: feature_name=hsa-miR-4448	feature_id[382].value > threshold=2.480693221092224
node_214: feature_name=hsa-miR-6750-5p	feature_id[802].value > threshold=-1.0596789121627808
node_216: feature_name=hsa-miR-320a	feature_id[740].value > threshold=4.093922257423401
node_218: feature_name=hsa-miR-3944-5p	feature_id[796].value <= threshold=7.921463489532471
node_219: feature_name=hsa-miR-1908-3p	feature_id[642].value <= threshold=8.965181827545166
node_220: feature_name=hsa-miR-654-5p	feature_id[678].value <= threshold=7.74047327041626
node_221: feature_name=hsa-miR-3139	feature_id[227].value <= threshold=7.203094720840454
node_222: feature_name=hsa-miR-141-5p	feature_id[434].value <= threshold=6.735227823257446
node_223: feature_name=hsa-miR-1275	feature_id[602].value > threshold=6.289323091506958
node_227: feature_name=hsa-miR-1246	feature_id[369].value > threshold=10.674789428710938
node_257: feature_name=hsa-miR-885-3p	feature_id[24].value <= threshold=6.92302393913269
node_258: feature_name=hsa-miR-5589-5p	feature_id[167].value > threshold=-0.5983622968196869
Class: 1
Rules_23	passed counts:23
node_0: feature_name=hsa-miR-663a	feature_id[3].value > threshold=11.154406547546387
node_28: feature_name=hsa-miR-5100	feature_id[0].value <= threshold=11.125522136688232
node_29: feature_name=hsa-miR-629-3p	feature_id[751].value > threshold=3.885734438896179
node_83: feature_name=hsa-miR-629-5p	feature_id[30].value > threshold=2.0850155353546143
node_117: feature_name=hsa-miR-4745-5p	feature_id[7].value <= threshold=11.9699387550354
node_118: feature_name=hsa-miR-885-3p	feature_id[24].value > threshold=6.6520562171936035
node_148: feature_name=hsa-miR-23c	feature_id[608].value <= threshold=-0.5523521602153778
node_149: feature_name=hsa-miR-4529-3p	feature_id[311].value > threshold=2.9417601823806763
Class: 0
Rules_24	passed counts:23
node_0: feature_name=hsa-miR-663a	feature_id[3].value > threshold=11.154406547546387
node_28: feature_name=hsa-miR-5100	feature_id[0].value <= threshold=11.125522136688232
node_29: feature_name=hsa-miR-629-3p	feature_id[751].value <= threshold=3.885734438896179
node_30: feature_name=hsa-miR-532-3p	feature_id[749].value <= threshold=5.166470766067505
node_31: feature_name=hsa-miR-135a-3p	feature_id[590].value <= threshold=6.832756042480469
node_32: feature_name=hsa-miR-4755-3p	feature_id[460].value > threshold=4.168600082397461
node_50: feature_name=hsa-miR-6836-3p	feature_id[188].value > threshold=7.752801179885864
node_58: feature_name=hsa-miR-1286	feature_id[510].value <= threshold=4.551790714263916
Class: 0
Rules_25	passed counts:22
node_0: feature_name=hsa-miR-663a	feature_id[3].value <= threshold=11.154406547546387
node_1: feature_name=hsa-miR-4783-3p	feature_id[21].value > threshold=6.573919296264648
node_9: feature_name=hsa-miR-5100	feature_id[0].value <= threshold=10.464543342590332
node_10: feature_name=hsa-miR-4462	feature_id[169].value > threshold=4.965071439743042
node_14: feature_name=hsa-miR-4745-5p	feature_id[7].value <= threshold=11.46764326095581
node_15: feature_name=hsa-miR-92a-3p	feature_id[117].value <= threshold=7.36595344543457
node_16: feature_name=hsa-miR-4279	feature_id[697].value <= threshold=5.854195833206177
Class: 0
Rules_26	passed counts:18
node_0: feature_name=hsa-miR-663a	feature_id[3].value > threshold=11.154406547546387
node_28: feature_name=hsa-miR-5100	feature_id[0].value <= threshold=11.125522136688232
node_29: feature_name=hsa-miR-629-3p	feature_id[751].value > threshold=3.885734438896179
node_83: feature_name=hsa-miR-629-5p	feature_id[30].value > threshold=2.0850155353546143
node_117: feature_name=hsa-miR-4745-5p	feature_id[7].value <= threshold=11.9699387550354
node_118: feature_name=hsa-miR-885-3p	feature_id[24].value > threshold=6.6520562171936035
node_148: feature_name=hsa-miR-23c	feature_id[608].value > threshold=-0.5523521602153778
node_154: feature_name=hsa-miR-29b-1-5p	feature_id[206].value > threshold=4.129317283630371
node_182: feature_name=hsa-miR-520f-3p	feature_id[364].value <= threshold=3.931650161743164
node_183: feature_name=hsa-miR-616-3p	feature_id[747].value > threshold=-0.5090444386005402
Class: 0
Rules_27	passed counts:16
node_0: feature_name=hsa-miR-663a	feature_id[3].value > threshold=11.154406547546387
node_28: feature_name=hsa-miR-5100	feature_id[0].value > threshold=11.125522136688232
node_282: feature_name=hsa-miR-1343-5p	feature_id[327].value <= threshold=10.658041954040527
node_283: feature_name=hsa-miR-1246	feature_id[369].value > threshold=-1.3900106549263
node_287: feature_name=hsa-miR-6765-3p	feature_id[799].value > threshold=5.09880518913269
node_289: feature_name=hsa-miR-654-5p	feature_id[678].value > threshold=-2.1048624515533447
node_291: feature_name=hsa-miR-5196-5p	feature_id[560].value > threshold=-0.5087746977806091
node_293: feature_name=hsa-miR-5100	feature_id[0].value > threshold=11.555608749389648
node_309: feature_name=hsa-miR-3119	feature_id[612].value <= threshold=11.52429723739624
node_310: feature_name=hsa-miR-6502-3p	feature_id[711].value <= threshold=10.058889865875244
node_311: feature_name=hsa-miR-6514-5p	feature_id[398].value <= threshold=8.463376522064209
node_312: feature_name=hsa-miR-642b-3p	feature_id[1].value <= threshold=12.986438751220703
node_313: feature_name=hsa-miR-182-5p	feature_id[269].value <= threshold=9.782668590545654
node_314: feature_name=hsa-miR-1290	feature_id[352].value > threshold=5.319377660751343
node_318: feature_name=hsa-miR-3664-3p	feature_id[462].value <= threshold=8.522752285003662
node_319: feature_name=hsa-miR-663a	feature_id[3].value > threshold=11.384927749633789
node_333: feature_name=hsa-miR-1233-5p	feature_id[5].value <= threshold=14.976428031921387
node_334: feature_name=hsa-miR-3131	feature_id[457].value <= threshold=10.834459781646729
node_335: feature_name=hsa-miR-193a-5p	feature_id[432].value <= threshold=10.3222074508667
node_336: feature_name=hsa-miR-6715b-5p	feature_id[244].value <= threshold=10.01942777633667
node_337: feature_name=hsa-miR-92a-3p	feature_id[117].value > threshold=-0.7138737440109253
node_341: feature_name=hsa-miR-3122	feature_id[380].value <= threshold=8.819347381591797
node_342: feature_name=hsa-miR-5689	feature_id[631].value <= threshold=9.079512119293213
node_343: feature_name=hsa-miR-1915-3p	feature_id[617].value <= threshold=12.161905288696289
node_344: feature_name=hsa-miR-182-5p	feature_id[269].value > threshold=8.223851680755615
node_370: feature_name=hsa-miR-450a-5p	feature_id[350].value > threshold=-0.5014532431960106
Class: 1
Rules_28	passed counts:16
node_0: feature_name=hsa-miR-663a	feature_id[3].value > threshold=11.154406547546387
node_28: feature_name=hsa-miR-5100	feature_id[0].value > threshold=11.125522136688232
node_282: feature_name=hsa-miR-1343-5p	feature_id[327].value <= threshold=10.658041954040527
node_283: feature_name=hsa-miR-1246	feature_id[369].value > threshold=-1.3900106549263
node_287: feature_name=hsa-miR-6765-3p	feature_id[799].value > threshold=5.09880518913269
node_289: feature_name=hsa-miR-654-5p	feature_id[678].value > threshold=-2.1048624515533447
node_291: feature_name=hsa-miR-5196-5p	feature_id[560].value > threshold=-0.5087746977806091
node_293: feature_name=hsa-miR-5100	feature_id[0].value > threshold=11.555608749389648
node_309: feature_name=hsa-miR-3119	feature_id[612].value <= threshold=11.52429723739624
node_310: feature_name=hsa-miR-6502-3p	feature_id[711].value <= threshold=10.058889865875244
node_311: feature_name=hsa-miR-6514-5p	feature_id[398].value <= threshold=8.463376522064209
node_312: feature_name=hsa-miR-642b-3p	feature_id[1].value <= threshold=12.986438751220703
node_313: feature_name=hsa-miR-182-5p	feature_id[269].value <= threshold=9.782668590545654
node_314: feature_name=hsa-miR-1290	feature_id[352].value > threshold=5.319377660751343
node_318: feature_name=hsa-miR-3664-3p	feature_id[462].value <= threshold=8.522752285003662
node_319: feature_name=hsa-miR-663a	feature_id[3].value > threshold=11.384927749633789
node_333: feature_name=hsa-miR-1233-5p	feature_id[5].value <= threshold=14.976428031921387
node_334: feature_name=hsa-miR-3131	feature_id[457].value <= threshold=10.834459781646729
node_335: feature_name=hsa-miR-193a-5p	feature_id[432].value <= threshold=10.3222074508667
node_336: feature_name=hsa-miR-6715b-5p	feature_id[244].value <= threshold=10.01942777633667
node_337: feature_name=hsa-miR-92a-3p	feature_id[117].value > threshold=-0.7138737440109253
node_341: feature_name=hsa-miR-3122	feature_id[380].value <= threshold=8.819347381591797
node_342: feature_name=hsa-miR-5689	feature_id[631].value <= threshold=9.079512119293213
node_343: feature_name=hsa-miR-1915-3p	feature_id[617].value <= threshold=12.161905288696289
node_344: feature_name=hsa-miR-182-5p	feature_id[269].value <= threshold=8.223851680755615
node_345: feature_name=hsa-miR-3194-3p	feature_id[306].value <= threshold=-0.3611743152141571
node_346: feature_name=hsa-miR-8068	feature_id[263].value <= threshold=0.4925694465637207
Class: 1
Rules_29	passed counts:16
node_0: feature_name=hsa-miR-663a	feature_id[3].value > threshold=11.154406547546387
node_28: feature_name=hsa-miR-5100	feature_id[0].value <= threshold=11.125522136688232
node_29: feature_name=hsa-miR-629-3p	feature_id[751].value > threshold=3.885734438896179
node_83: feature_name=hsa-miR-629-5p	feature_id[30].value > threshold=2.0850155353546143
node_117: feature_name=hsa-miR-4745-5p	feature_id[7].value <= threshold=11.9699387550354
node_118: feature_name=hsa-miR-885-3p	feature_id[24].value <= threshold=6.6520562171936035
node_119: feature_name=hsa-miR-671-5p	feature_id[677].value <= threshold=7.714442014694214
node_120: feature_name=hsa-miR-3194-3p	feature_id[306].value > threshold=4.766108512878418
node_124: feature_name=hsa-miR-548aj-3p	feature_id[237].value <= threshold=5.907872915267944
node_125: feature_name=hsa-miR-616-3p	feature_id[747].value <= threshold=6.724246978759766
node_126: feature_name=hsa-miR-4722-5p	feature_id[540].value > threshold=5.4029927253723145
node_130: feature_name=hsa-miR-8085	feature_id[261].value > threshold=5.430924654006958
node_136: feature_name=hsa-miR-6780b-5p	feature_id[25].value > threshold=10.22901439666748
node_138: feature_name=hsa-miR-4766-3p	feature_id[467].value > threshold=-0.6918210983276367
Class: 1
Rules_30	passed counts:15
node_0: feature_name=hsa-miR-663a	feature_id[3].value > threshold=11.154406547546387
node_28: feature_name=hsa-miR-5100	feature_id[0].value <= threshold=11.125522136688232
node_29: feature_name=hsa-miR-629-3p	feature_id[751].value <= threshold=3.885734438896179
node_30: feature_name=hsa-miR-532-3p	feature_id[749].value <= threshold=5.166470766067505
node_31: feature_name=hsa-miR-135a-3p	feature_id[590].value <= threshold=6.832756042480469
node_32: feature_name=hsa-miR-4755-3p	feature_id[460].value > threshold=4.168600082397461
node_50: feature_name=hsa-miR-6836-3p	feature_id[188].value <= threshold=7.752801179885864
node_51: feature_name=hsa-let-7f-1-3p	feature_id[674].value <= threshold=4.083288908004761
node_52: feature_name=hsa-miR-515-3p	feature_id[503].value > threshold=-1.488092303276062
Class: 1
Rules_31	passed counts:14
node_0: feature_name=hsa-miR-663a	feature_id[3].value > threshold=11.154406547546387
node_28: feature_name=hsa-miR-5100	feature_id[0].value <= threshold=11.125522136688232
node_29: feature_name=hsa-miR-629-3p	feature_id[751].value > threshold=3.885734438896179
node_83: feature_name=hsa-miR-629-5p	feature_id[30].value > threshold=2.0850155353546143
node_117: feature_name=hsa-miR-4745-5p	feature_id[7].value <= threshold=11.9699387550354
node_118: feature_name=hsa-miR-885-3p	feature_id[24].value > threshold=6.6520562171936035
node_148: feature_name=hsa-miR-23c	feature_id[608].value > threshold=-0.5523521602153778
node_154: feature_name=hsa-miR-29b-1-5p	feature_id[206].value <= threshold=4.129317283630371
node_155: feature_name=hsa-miR-6807-3p	feature_id[566].value > threshold=3.4818334579467773
node_177: feature_name=hsa-miR-4705	feature_id[623].value <= threshold=4.389644145965576
node_178: feature_name=hsa-miR-642b-3p	feature_id[1].value <= threshold=10.551658153533936
Class: 0
Rules_32	passed counts:13
node_0: feature_name=hsa-miR-663a	feature_id[3].value > threshold=11.154406547546387
node_28: feature_name=hsa-miR-5100	feature_id[0].value <= threshold=11.125522136688232
node_29: feature_name=hsa-miR-629-3p	feature_id[751].value > threshold=3.885734438896179
node_83: feature_name=hsa-miR-629-5p	feature_id[30].value > threshold=2.0850155353546143
node_117: feature_name=hsa-miR-4745-5p	feature_id[7].value > threshold=11.9699387550354
node_189: feature_name=hsa-miR-497-5p	feature_id[193].value <= threshold=7.131054639816284
node_190: feature_name=hsa-miR-1249-3p	feature_id[217].value > threshold=4.393167972564697
node_192: feature_name=hsa-miR-4417	feature_id[13].value > threshold=7.879492282867432
node_198: feature_name=hsa-miR-125a-3p	feature_id[279].value <= threshold=5.827920913696289
node_199: feature_name=hsa-miR-339-3p	feature_id[446].value > threshold=-2.3353322744369507
node_201: feature_name=hsa-miR-3177-3p	feature_id[147].value > threshold=-1.5321688652038574
node_203: feature_name=hsa-miR-6812-5p	feature_id[253].value > threshold=0.7354771196842194
node_205: feature_name=hsa-miR-4697-5p	feature_id[23].value <= threshold=9.714471817016602
node_206: feature_name=hsa-miR-1181	feature_id[513].value > threshold=-0.29207200556993484
node_210: feature_name=hsa-miR-4448	feature_id[382].value > threshold=2.480693221092224
node_214: feature_name=hsa-miR-6750-5p	feature_id[802].value > threshold=-1.0596789121627808
node_216: feature_name=hsa-miR-320a	feature_id[740].value > threshold=4.093922257423401
node_218: feature_name=hsa-miR-3944-5p	feature_id[796].value <= threshold=7.921463489532471
node_219: feature_name=hsa-miR-1908-3p	feature_id[642].value <= threshold=8.965181827545166
node_220: feature_name=hsa-miR-654-5p	feature_id[678].value <= threshold=7.74047327041626
node_221: feature_name=hsa-miR-3139	feature_id[227].value <= threshold=7.203094720840454
node_222: feature_name=hsa-miR-141-5p	feature_id[434].value <= threshold=6.735227823257446
node_223: feature_name=hsa-miR-1275	feature_id[602].value > threshold=6.289323091506958
node_227: feature_name=hsa-miR-1246	feature_id[369].value <= threshold=10.674789428710938
node_228: feature_name=hsa-miR-1229-5p	feature_id[789].value <= threshold=10.139558792114258
node_229: feature_name=hsa-miR-3976	feature_id[234].value <= threshold=7.136585712432861
node_230: feature_name=hsa-miR-1233-5p	feature_id[5].value <= threshold=14.406463623046875
node_231: feature_name=hsa-miR-6758-5p	feature_id[800].value > threshold=-1.2496392726898193
node_235: feature_name=hsa-miR-3135b	feature_id[381].value <= threshold=10.257456302642822
node_236: feature_name=hsa-miR-6765-3p	feature_id[799].value <= threshold=9.38650369644165
node_237: feature_name=hsa-miR-92b-3p	feature_id[593].value <= threshold=-0.18450571596622467
node_238: feature_name=hsa-miR-4477b	feature_id[465].value <= threshold=-0.1990663930773735
Class: 1
Rules_33	passed counts:13
node_0: feature_name=hsa-miR-663a	feature_id[3].value <= threshold=11.154406547546387
node_1: feature_name=hsa-miR-4783-3p	feature_id[21].value > threshold=6.573919296264648
node_9: feature_name=hsa-miR-5100	feature_id[0].value <= threshold=10.464543342590332
node_10: feature_name=hsa-miR-4462	feature_id[169].value > threshold=4.965071439743042
node_14: feature_name=hsa-miR-4745-5p	feature_id[7].value > threshold=11.46764326095581
node_20: feature_name=hsa-miR-4658	feature_id[82].value <= threshold=5.438596487045288
Class: 1
Rules_34	passed counts:12
node_0: feature_name=hsa-miR-663a	feature_id[3].value > threshold=11.154406547546387
node_28: feature_name=hsa-miR-5100	feature_id[0].value <= threshold=11.125522136688232
node_29: feature_name=hsa-miR-629-3p	feature_id[751].value <= threshold=3.885734438896179
node_30: feature_name=hsa-miR-532-3p	feature_id[749].value <= threshold=5.166470766067505
node_31: feature_name=hsa-miR-135a-3p	feature_id[590].value <= threshold=6.832756042480469
node_32: feature_name=hsa-miR-4755-3p	feature_id[460].value <= threshold=4.168600082397461
node_33: feature_name=hsa-miR-8089	feature_id[104].value > threshold=6.70980429649353
node_43: feature_name=hsa-miR-4741	feature_id[784].value > threshold=9.104021549224854
node_47: feature_name=hsa-miR-4427	feature_id[307].value <= threshold=1.5567170977592468
Class: 0
Rules_35	passed counts:11
node_0: feature_name=hsa-miR-663a	feature_id[3].value > threshold=11.154406547546387
node_28: feature_name=hsa-miR-5100	feature_id[0].value <= threshold=11.125522136688232
node_29: feature_name=hsa-miR-629-3p	feature_id[751].value <= threshold=3.885734438896179
node_30: feature_name=hsa-miR-532-3p	feature_id[749].value <= threshold=5.166470766067505
node_31: feature_name=hsa-miR-135a-3p	feature_id[590].value <= threshold=6.832756042480469
node_32: feature_name=hsa-miR-4755-3p	feature_id[460].value <= threshold=4.168600082397461
node_33: feature_name=hsa-miR-8089	feature_id[104].value > threshold=6.70980429649353
node_43: feature_name=hsa-miR-4741	feature_id[784].value <= threshold=9.104021549224854
node_44: feature_name=hsa-miR-4643	feature_id[710].value <= threshold=3.6429619789123535
Class: 1
Rules_36	passed counts:10
node_0: feature_name=hsa-miR-663a	feature_id[3].value > threshold=11.154406547546387
node_28: feature_name=hsa-miR-5100	feature_id[0].value > threshold=11.125522136688232
node_282: feature_name=hsa-miR-1343-5p	feature_id[327].value <= threshold=10.658041954040527
node_283: feature_name=hsa-miR-1246	feature_id[369].value > threshold=-1.3900106549263
node_287: feature_name=hsa-miR-6765-3p	feature_id[799].value > threshold=5.09880518913269
node_289: feature_name=hsa-miR-654-5p	feature_id[678].value > threshold=-2.1048624515533447
node_291: feature_name=hsa-miR-5196-5p	feature_id[560].value > threshold=-0.5087746977806091
node_293: feature_name=hsa-miR-5100	feature_id[0].value > threshold=11.555608749389648
node_309: feature_name=hsa-miR-3119	feature_id[612].value <= threshold=11.52429723739624
node_310: feature_name=hsa-miR-6502-3p	feature_id[711].value <= threshold=10.058889865875244
node_311: feature_name=hsa-miR-6514-5p	feature_id[398].value <= threshold=8.463376522064209
node_312: feature_name=hsa-miR-642b-3p	feature_id[1].value <= threshold=12.986438751220703
node_313: feature_name=hsa-miR-182-5p	feature_id[269].value <= threshold=9.782668590545654
node_314: feature_name=hsa-miR-1290	feature_id[352].value > threshold=5.319377660751343
node_318: feature_name=hsa-miR-3664-3p	feature_id[462].value <= threshold=8.522752285003662
node_319: feature_name=hsa-miR-663a	feature_id[3].value > threshold=11.384927749633789
node_333: feature_name=hsa-miR-1233-5p	feature_id[5].value <= threshold=14.976428031921387
node_334: feature_name=hsa-miR-3131	feature_id[457].value <= threshold=10.834459781646729
node_335: feature_name=hsa-miR-193a-5p	feature_id[432].value <= threshold=10.3222074508667
node_336: feature_name=hsa-miR-6715b-5p	feature_id[244].value <= threshold=10.01942777633667
node_337: feature_name=hsa-miR-92a-3p	feature_id[117].value > threshold=-0.7138737440109253
node_341: feature_name=hsa-miR-3122	feature_id[380].value <= threshold=8.819347381591797
node_342: feature_name=hsa-miR-5689	feature_id[631].value <= threshold=9.079512119293213
node_343: feature_name=hsa-miR-1915-3p	feature_id[617].value > threshold=12.161905288696289
node_373: feature_name=hsa-miR-1277-3p	feature_id[444].value > threshold=-1.1575796008110046
Class: 1
Rules_37	passed counts:10
node_0: feature_name=hsa-miR-663a	feature_id[3].value > threshold=11.154406547546387
node_28: feature_name=hsa-miR-5100	feature_id[0].value <= threshold=11.125522136688232
node_29: feature_name=hsa-miR-629-3p	feature_id[751].value > threshold=3.885734438896179
node_83: feature_name=hsa-miR-629-5p	feature_id[30].value <= threshold=2.0850155353546143
node_84: feature_name=hsa-miR-6836-3p	feature_id[188].value > threshold=8.008211851119995
node_100: feature_name=hsa-miR-3648	feature_id[296].value <= threshold=12.689229488372803
node_101: feature_name=hsa-miR-6510-3p	feature_id[727].value > threshold=0.4666534811258316
Class: 1
Rules_38	passed counts:10
node_0: feature_name=hsa-miR-663a	feature_id[3].value > threshold=11.154406547546387
node_28: feature_name=hsa-miR-5100	feature_id[0].value <= threshold=11.125522136688232
node_29: feature_name=hsa-miR-629-3p	feature_id[751].value <= threshold=3.885734438896179
node_30: feature_name=hsa-miR-532-3p	feature_id[749].value <= threshold=5.166470766067505
node_31: feature_name=hsa-miR-135a-3p	feature_id[590].value > threshold=6.832756042480469
node_61: feature_name=hsa-miR-4534	feature_id[541].value <= threshold=7.734212160110474
node_62: feature_name=hsa-miR-20a-5p	feature_id[119].value > threshold=-0.8863913754466921
Class: 1
Rules_39	passed counts:9
node_0: feature_name=hsa-miR-663a	feature_id[3].value > threshold=11.154406547546387
node_28: feature_name=hsa-miR-5100	feature_id[0].value > threshold=11.125522136688232
node_282: feature_name=hsa-miR-1343-5p	feature_id[327].value <= threshold=10.658041954040527
node_283: feature_name=hsa-miR-1246	feature_id[369].value > threshold=-1.3900106549263
node_287: feature_name=hsa-miR-6765-3p	feature_id[799].value > threshold=5.09880518913269
node_289: feature_name=hsa-miR-654-5p	feature_id[678].value > threshold=-2.1048624515533447
node_291: feature_name=hsa-miR-5196-5p	feature_id[560].value > threshold=-0.5087746977806091
node_293: feature_name=hsa-miR-5100	feature_id[0].value > threshold=11.555608749389648
node_309: feature_name=hsa-miR-3119	feature_id[612].value <= threshold=11.52429723739624
node_310: feature_name=hsa-miR-6502-3p	feature_id[711].value <= threshold=10.058889865875244
node_311: feature_name=hsa-miR-6514-5p	feature_id[398].value <= threshold=8.463376522064209
node_312: feature_name=hsa-miR-642b-3p	feature_id[1].value <= threshold=12.986438751220703
node_313: feature_name=hsa-miR-182-5p	feature_id[269].value <= threshold=9.782668590545654
node_314: feature_name=hsa-miR-1290	feature_id[352].value > threshold=5.319377660751343
node_318: feature_name=hsa-miR-3664-3p	feature_id[462].value > threshold=8.522752285003662
node_398: feature_name=hsa-miR-5190	feature_id[230].value > threshold=0.8807819187641144
Class: 1
Rules_40	passed counts:9
node_0: feature_name=hsa-miR-663a	feature_id[3].value > threshold=11.154406547546387
node_28: feature_name=hsa-miR-5100	feature_id[0].value > threshold=11.125522136688232
node_282: feature_name=hsa-miR-1343-5p	feature_id[327].value <= threshold=10.658041954040527
node_283: feature_name=hsa-miR-1246	feature_id[369].value <= threshold=-1.3900106549263
node_284: feature_name=hsa-miR-718	feature_id[523].value > threshold=7.027853012084961
Class: 1
Rules_41	passed counts:9
node_0: feature_name=hsa-miR-663a	feature_id[3].value > threshold=11.154406547546387
node_28: feature_name=hsa-miR-5100	feature_id[0].value <= threshold=11.125522136688232
node_29: feature_name=hsa-miR-629-3p	feature_id[751].value > threshold=3.885734438896179
node_83: feature_name=hsa-miR-629-5p	feature_id[30].value > threshold=2.0850155353546143
node_117: feature_name=hsa-miR-4745-5p	feature_id[7].value > threshold=11.9699387550354
node_189: feature_name=hsa-miR-497-5p	feature_id[193].value <= threshold=7.131054639816284
node_190: feature_name=hsa-miR-1249-3p	feature_id[217].value > threshold=4.393167972564697
node_192: feature_name=hsa-miR-4417	feature_id[13].value <= threshold=7.879492282867432
node_193: feature_name=hsa-miR-181d-3p	feature_id[412].value <= threshold=3.2992125749588013
node_194: feature_name=hsa-miR-182-3p	feature_id[268].value > threshold=0.18299028277397156
Class: 0
Rules_42	passed counts:9
node_0: feature_name=hsa-miR-663a	feature_id[3].value > threshold=11.154406547546387
node_28: feature_name=hsa-miR-5100	feature_id[0].value <= threshold=11.125522136688232
node_29: feature_name=hsa-miR-629-3p	feature_id[751].value > threshold=3.885734438896179
node_83: feature_name=hsa-miR-629-5p	feature_id[30].value <= threshold=2.0850155353546143
node_84: feature_name=hsa-miR-6836-3p	feature_id[188].value <= threshold=8.008211851119995
node_85: feature_name=hsa-miR-4745-5p	feature_id[7].value > threshold=11.426393508911133
node_89: feature_name=hsa-miR-6502-3p	feature_id[711].value <= threshold=5.688818454742432
node_90: feature_name=hsa-miR-5587-5p	feature_id[476].value > threshold=2.0509159564971924
node_92: feature_name=hsa-miR-199a-5p	feature_id[114].value > threshold=4.29906702041626
Class: 1
Rules_43	passed counts:9
node_0: feature_name=hsa-miR-663a	feature_id[3].value <= threshold=11.154406547546387
node_1: feature_name=hsa-miR-4783-3p	feature_id[21].value <= threshold=6.573919296264648
node_2: feature_name=hsa-miR-3665	feature_id[774].value <= threshold=12.138713359832764
Class: 1
Rules_44	passed counts:8
node_0: feature_name=hsa-miR-663a	feature_id[3].value > threshold=11.154406547546387
node_28: feature_name=hsa-miR-5100	feature_id[0].value > threshold=11.125522136688232
node_282: feature_name=hsa-miR-1343-5p	feature_id[327].value <= threshold=10.658041954040527
node_283: feature_name=hsa-miR-1246	feature_id[369].value > threshold=-1.3900106549263
node_287: feature_name=hsa-miR-6765-3p	feature_id[799].value > threshold=5.09880518913269
node_289: feature_name=hsa-miR-654-5p	feature_id[678].value > threshold=-2.1048624515533447
node_291: feature_name=hsa-miR-5196-5p	feature_id[560].value > threshold=-0.5087746977806091
node_293: feature_name=hsa-miR-5100	feature_id[0].value > threshold=11.555608749389648
node_309: feature_name=hsa-miR-3119	feature_id[612].value <= threshold=11.52429723739624
node_310: feature_name=hsa-miR-6502-3p	feature_id[711].value <= threshold=10.058889865875244
node_311: feature_name=hsa-miR-6514-5p	feature_id[398].value <= threshold=8.463376522064209
node_312: feature_name=hsa-miR-642b-3p	feature_id[1].value <= threshold=12.986438751220703
node_313: feature_name=hsa-miR-182-5p	feature_id[269].value <= threshold=9.782668590545654
node_314: feature_name=hsa-miR-1290	feature_id[352].value > threshold=5.319377660751343
node_318: feature_name=hsa-miR-3664-3p	feature_id[462].value <= threshold=8.522752285003662
node_319: feature_name=hsa-miR-663a	feature_id[3].value > threshold=11.384927749633789
node_333: feature_name=hsa-miR-1233-5p	feature_id[5].value <= threshold=14.976428031921387
node_334: feature_name=hsa-miR-3131	feature_id[457].value <= threshold=10.834459781646729
node_335: feature_name=hsa-miR-193a-5p	feature_id[432].value <= threshold=10.3222074508667
node_336: feature_name=hsa-miR-6715b-5p	feature_id[244].value <= threshold=10.01942777633667
node_337: feature_name=hsa-miR-92a-3p	feature_id[117].value > threshold=-0.7138737440109253
node_341: feature_name=hsa-miR-3122	feature_id[380].value <= threshold=8.819347381591797
node_342: feature_name=hsa-miR-5689	feature_id[631].value > threshold=9.079512119293213
node_376: feature_name=hsa-miR-7155-3p	feature_id[733].value <= threshold=4.412377595901489
Class: 1
Rules_45	passed counts:8
node_0: feature_name=hsa-miR-663a	feature_id[3].value > threshold=11.154406547546387
node_28: feature_name=hsa-miR-5100	feature_id[0].value > threshold=11.125522136688232
node_282: feature_name=hsa-miR-1343-5p	feature_id[327].value <= threshold=10.658041954040527
node_283: feature_name=hsa-miR-1246	feature_id[369].value > threshold=-1.3900106549263
node_287: feature_name=hsa-miR-6765-3p	feature_id[799].value > threshold=5.09880518913269
node_289: feature_name=hsa-miR-654-5p	feature_id[678].value > threshold=-2.1048624515533447
node_291: feature_name=hsa-miR-5196-5p	feature_id[560].value > threshold=-0.5087746977806091
node_293: feature_name=hsa-miR-5100	feature_id[0].value <= threshold=11.555608749389648
node_294: feature_name=hsa-miR-663a	feature_id[3].value > threshold=11.293010234832764
node_298: feature_name=hsa-miR-6765-3p	feature_id[799].value > threshold=9.05100965499878
node_306: feature_name=hsa-let-7c-3p	feature_id[85].value > threshold=1.8414901494979858
Class: 1
Rules_46	passed counts:8
node_0: feature_name=hsa-miR-663a	feature_id[3].value > threshold=11.154406547546387
node_28: feature_name=hsa-miR-5100	feature_id[0].value <= threshold=11.125522136688232
node_29: feature_name=hsa-miR-629-3p	feature_id[751].value > threshold=3.885734438896179
node_83: feature_name=hsa-miR-629-5p	feature_id[30].value > threshold=2.0850155353546143
node_117: feature_name=hsa-miR-4745-5p	feature_id[7].value > threshold=11.9699387550354
node_189: feature_name=hsa-miR-497-5p	feature_id[193].value <= threshold=7.131054639816284
node_190: feature_name=hsa-miR-1249-3p	feature_id[217].value > threshold=4.393167972564697
node_192: feature_name=hsa-miR-4417	feature_id[13].value > threshold=7.879492282867432
node_198: feature_name=hsa-miR-125a-3p	feature_id[279].value > threshold=5.827920913696289
node_270: feature_name=hsa-miR-1199-3p	feature_id[570].value > threshold=4.212946891784668
node_276: feature_name=hsa-miR-6502-5p	feature_id[712].value > threshold=3.4778987169265747
Class: 0
Rules_47	passed counts:8
node_0: feature_name=hsa-miR-663a	feature_id[3].value > threshold=11.154406547546387
node_28: feature_name=hsa-miR-5100	feature_id[0].value <= threshold=11.125522136688232
node_29: feature_name=hsa-miR-629-3p	feature_id[751].value > threshold=3.885734438896179
node_83: feature_name=hsa-miR-629-5p	feature_id[30].value > threshold=2.0850155353546143
node_117: feature_name=hsa-miR-4745-5p	feature_id[7].value <= threshold=11.9699387550354
node_118: feature_name=hsa-miR-885-3p	feature_id[24].value > threshold=6.6520562171936035
node_148: feature_name=hsa-miR-23c	feature_id[608].value > threshold=-0.5523521602153778
node_154: feature_name=hsa-miR-29b-1-5p	feature_id[206].value <= threshold=4.129317283630371
node_155: feature_name=hsa-miR-6807-3p	feature_id[566].value <= threshold=3.4818334579467773
node_156: feature_name=hsa-miR-5187-5p	feature_id[383].value > threshold=-1.3573370575904846
node_158: feature_name=hsa-miR-4422	feature_id[693].value <= threshold=4.310772180557251
node_159: feature_name=hsa-miR-92b-5p	feature_id[19].value <= threshold=9.203137874603271
node_160: feature_name=hsa-miR-6834-5p	feature_id[498].value > threshold=0.32810264080762863
Class: 1
Rules_48	passed counts:8
node_0: feature_name=hsa-miR-663a	feature_id[3].value > threshold=11.154406547546387
node_28: feature_name=hsa-miR-5100	feature_id[0].value <= threshold=11.125522136688232
node_29: feature_name=hsa-miR-629-3p	feature_id[751].value > threshold=3.885734438896179
node_83: feature_name=hsa-miR-629-5p	feature_id[30].value > threshold=2.0850155353546143
node_117: feature_name=hsa-miR-4745-5p	feature_id[7].value <= threshold=11.9699387550354
node_118: feature_name=hsa-miR-885-3p	feature_id[24].value > threshold=6.6520562171936035
node_148: feature_name=hsa-miR-23c	feature_id[608].value <= threshold=-0.5523521602153778
node_149: feature_name=hsa-miR-4529-3p	feature_id[311].value <= threshold=2.9417601823806763
node_150: feature_name=hsa-miR-382-3p	feature_id[180].value > threshold=-1.8045093417167664
Class: 1
Rules_49	passed counts:8
node_0: feature_name=hsa-miR-663a	feature_id[3].value > threshold=11.154406547546387
node_28: feature_name=hsa-miR-5100	feature_id[0].value <= threshold=11.125522136688232
node_29: feature_name=hsa-miR-629-3p	feature_id[751].value <= threshold=3.885734438896179
node_30: feature_name=hsa-miR-532-3p	feature_id[749].value <= threshold=5.166470766067505
node_31: feature_name=hsa-miR-135a-3p	feature_id[590].value <= threshold=6.832756042480469
node_32: feature_name=hsa-miR-4755-3p	feature_id[460].value <= threshold=4.168600082397461
node_33: feature_name=hsa-miR-8089	feature_id[104].value <= threshold=6.70980429649353
node_34: feature_name=hsa-miR-4663	feature_id[305].value <= threshold=5.489381551742554
node_35: feature_name=hsa-miR-4781-3p	feature_id[224].value > threshold=0.366044994443655
node_37: feature_name=hsa-miR-5100	feature_id[0].value > threshold=10.086753368377686
Class: 1
Rules_50	passed counts:7
node_0: feature_name=hsa-miR-663a	feature_id[3].value > threshold=11.154406547546387
node_28: feature_name=hsa-miR-5100	feature_id[0].value <= threshold=11.125522136688232
node_29: feature_name=hsa-miR-629-3p	feature_id[751].value > threshold=3.885734438896179
node_83: feature_name=hsa-miR-629-5p	feature_id[30].value > threshold=2.0850155353546143
node_117: feature_name=hsa-miR-4745-5p	feature_id[7].value > threshold=11.9699387550354
node_189: feature_name=hsa-miR-497-5p	feature_id[193].value <= threshold=7.131054639816284
node_190: feature_name=hsa-miR-1249-3p	feature_id[217].value > threshold=4.393167972564697
node_192: feature_name=hsa-miR-4417	feature_id[13].value > threshold=7.879492282867432
node_198: feature_name=hsa-miR-125a-3p	feature_id[279].value > threshold=5.827920913696289
node_270: feature_name=hsa-miR-1199-3p	feature_id[570].value > threshold=4.212946891784668
node_276: feature_name=hsa-miR-6502-5p	feature_id[712].value <= threshold=3.4778987169265747
node_277: feature_name=hsa-miR-30c-2-3p	feature_id[516].value <= threshold=5.635118007659912
Class: 1
Rules_51	passed counts:7
node_0: feature_name=hsa-miR-663a	feature_id[3].value > threshold=11.154406547546387
node_28: feature_name=hsa-miR-5100	feature_id[0].value <= threshold=11.125522136688232
node_29: feature_name=hsa-miR-629-3p	feature_id[751].value > threshold=3.885734438896179
node_83: feature_name=hsa-miR-629-5p	feature_id[30].value > threshold=2.0850155353546143
node_117: feature_name=hsa-miR-4745-5p	feature_id[7].value > threshold=11.9699387550354
node_189: feature_name=hsa-miR-497-5p	feature_id[193].value <= threshold=7.131054639816284
node_190: feature_name=hsa-miR-1249-3p	feature_id[217].value > threshold=4.393167972564697
node_192: feature_name=hsa-miR-4417	feature_id[13].value <= threshold=7.879492282867432
node_193: feature_name=hsa-miR-181d-3p	feature_id[412].value > threshold=3.2992125749588013
Class: 1
Rules_52	passed counts:7
node_0: feature_name=hsa-miR-663a	feature_id[3].value > threshold=11.154406547546387
node_28: feature_name=hsa-miR-5100	feature_id[0].value <= threshold=11.125522136688232
node_29: feature_name=hsa-miR-629-3p	feature_id[751].value > threshold=3.885734438896179
node_83: feature_name=hsa-miR-629-5p	feature_id[30].value > threshold=2.0850155353546143
node_117: feature_name=hsa-miR-4745-5p	feature_id[7].value <= threshold=11.9699387550354
node_118: feature_name=hsa-miR-885-3p	feature_id[24].value > threshold=6.6520562171936035
node_148: feature_name=hsa-miR-23c	feature_id[608].value > threshold=-0.5523521602153778
node_154: feature_name=hsa-miR-29b-1-5p	feature_id[206].value <= threshold=4.129317283630371
node_155: feature_name=hsa-miR-6807-3p	feature_id[566].value <= threshold=3.4818334579467773
node_156: feature_name=hsa-miR-5187-5p	feature_id[383].value > threshold=-1.3573370575904846
node_158: feature_name=hsa-miR-4422	feature_id[693].value <= threshold=4.310772180557251
node_159: feature_name=hsa-miR-92b-5p	feature_id[19].value <= threshold=9.203137874603271
node_160: feature_name=hsa-miR-6834-5p	feature_id[498].value <= threshold=0.32810264080762863
Class: 0
Rules_53	passed counts:6
node_0: feature_name=hsa-miR-663a	feature_id[3].value > threshold=11.154406547546387
node_28: feature_name=hsa-miR-5100	feature_id[0].value > threshold=11.125522136688232
node_282: feature_name=hsa-miR-1343-5p	feature_id[327].value <= threshold=10.658041954040527
node_283: feature_name=hsa-miR-1246	feature_id[369].value > threshold=-1.3900106549263
node_287: feature_name=hsa-miR-6765-3p	feature_id[799].value > threshold=5.09880518913269
node_289: feature_name=hsa-miR-654-5p	feature_id[678].value > threshold=-2.1048624515533447
node_291: feature_name=hsa-miR-5196-5p	feature_id[560].value > threshold=-0.5087746977806091
node_293: feature_name=hsa-miR-5100	feature_id[0].value > threshold=11.555608749389648
node_309: feature_name=hsa-miR-3119	feature_id[612].value <= threshold=11.52429723739624
node_310: feature_name=hsa-miR-6502-3p	feature_id[711].value <= threshold=10.058889865875244
node_311: feature_name=hsa-miR-6514-5p	feature_id[398].value <= threshold=8.463376522064209
node_312: feature_name=hsa-miR-642b-3p	feature_id[1].value <= threshold=12.986438751220703
node_313: feature_name=hsa-miR-182-5p	feature_id[269].value <= threshold=9.782668590545654
node_314: feature_name=hsa-miR-1290	feature_id[352].value > threshold=5.319377660751343
node_318: feature_name=hsa-miR-3664-3p	feature_id[462].value <= threshold=8.522752285003662
node_319: feature_name=hsa-miR-663a	feature_id[3].value > threshold=11.384927749633789
node_333: feature_name=hsa-miR-1233-5p	feature_id[5].value <= threshold=14.976428031921387
node_334: feature_name=hsa-miR-3131	feature_id[457].value <= threshold=10.834459781646729
node_335: feature_name=hsa-miR-193a-5p	feature_id[432].value <= threshold=10.3222074508667
node_336: feature_name=hsa-miR-6715b-5p	feature_id[244].value <= threshold=10.01942777633667
node_337: feature_name=hsa-miR-92a-3p	feature_id[117].value > threshold=-0.7138737440109253
node_341: feature_name=hsa-miR-3122	feature_id[380].value > threshold=8.819347381591797
node_379: feature_name=hsa-miR-7975	feature_id[413].value > threshold=9.37080430984497
Class: 1
Rules_54	passed counts:6
node_0: feature_name=hsa-miR-663a	feature_id[3].value > threshold=11.154406547546387
node_28: feature_name=hsa-miR-5100	feature_id[0].value > threshold=11.125522136688232
node_282: feature_name=hsa-miR-1343-5p	feature_id[327].value <= threshold=10.658041954040527
node_283: feature_name=hsa-miR-1246	feature_id[369].value > threshold=-1.3900106549263
node_287: feature_name=hsa-miR-6765-3p	feature_id[799].value > threshold=5.09880518913269
node_289: feature_name=hsa-miR-654-5p	feature_id[678].value > threshold=-2.1048624515533447
node_291: feature_name=hsa-miR-5196-5p	feature_id[560].value > threshold=-0.5087746977806091
node_293: feature_name=hsa-miR-5100	feature_id[0].value > threshold=11.555608749389648
node_309: feature_name=hsa-miR-3119	feature_id[612].value <= threshold=11.52429723739624
node_310: feature_name=hsa-miR-6502-3p	feature_id[711].value <= threshold=10.058889865875244
node_311: feature_name=hsa-miR-6514-5p	feature_id[398].value <= threshold=8.463376522064209
node_312: feature_name=hsa-miR-642b-3p	feature_id[1].value <= threshold=12.986438751220703
node_313: feature_name=hsa-miR-182-5p	feature_id[269].value <= threshold=9.782668590545654
node_314: feature_name=hsa-miR-1290	feature_id[352].value <= threshold=5.319377660751343
node_315: feature_name=hsa-miR-1273c	feature_id[362].value <= threshold=2.0398765206336975
Class: 1
Rules_55	passed counts:6
node_0: feature_name=hsa-miR-663a	feature_id[3].value > threshold=11.154406547546387
node_28: feature_name=hsa-miR-5100	feature_id[0].value > threshold=11.125522136688232
node_282: feature_name=hsa-miR-1343-5p	feature_id[327].value <= threshold=10.658041954040527
node_283: feature_name=hsa-miR-1246	feature_id[369].value > threshold=-1.3900106549263
node_287: feature_name=hsa-miR-6765-3p	feature_id[799].value > threshold=5.09880518913269
node_289: feature_name=hsa-miR-654-5p	feature_id[678].value > threshold=-2.1048624515533447
node_291: feature_name=hsa-miR-5196-5p	feature_id[560].value > threshold=-0.5087746977806091
node_293: feature_name=hsa-miR-5100	feature_id[0].value <= threshold=11.555608749389648
node_294: feature_name=hsa-miR-663a	feature_id[3].value > threshold=11.293010234832764
node_298: feature_name=hsa-miR-6765-3p	feature_id[799].value > threshold=9.05100965499878
node_306: feature_name=hsa-let-7c-3p	feature_id[85].value <= threshold=1.8414901494979858
Class: 0
Rules_56	passed counts:6
node_0: feature_name=hsa-miR-663a	feature_id[3].value > threshold=11.154406547546387
node_28: feature_name=hsa-miR-5100	feature_id[0].value > threshold=11.125522136688232
node_282: feature_name=hsa-miR-1343-5p	feature_id[327].value <= threshold=10.658041954040527
node_283: feature_name=hsa-miR-1246	feature_id[369].value > threshold=-1.3900106549263
node_287: feature_name=hsa-miR-6765-3p	feature_id[799].value > threshold=5.09880518913269
node_289: feature_name=hsa-miR-654-5p	feature_id[678].value > threshold=-2.1048624515533447
node_291: feature_name=hsa-miR-5196-5p	feature_id[560].value > threshold=-0.5087746977806091
node_293: feature_name=hsa-miR-5100	feature_id[0].value <= threshold=11.555608749389648
node_294: feature_name=hsa-miR-663a	feature_id[3].value <= threshold=11.293010234832764
node_295: feature_name=hsa-miR-16-1-3p	feature_id[501].value > threshold=-2.551783561706543
Class: 0
Rules_57	passed counts:6
node_0: feature_name=hsa-miR-663a	feature_id[3].value > threshold=11.154406547546387
node_28: feature_name=hsa-miR-5100	feature_id[0].value > threshold=11.125522136688232
node_282: feature_name=hsa-miR-1343-5p	feature_id[327].value <= threshold=10.658041954040527
node_283: feature_name=hsa-miR-1246	feature_id[369].value <= threshold=-1.3900106549263
node_284: feature_name=hsa-miR-718	feature_id[523].value <= threshold=7.027853012084961
Class: 0
Rules_58	passed counts:6
node_0: feature_name=hsa-miR-663a	feature_id[3].value > threshold=11.154406547546387
node_28: feature_name=hsa-miR-5100	feature_id[0].value <= threshold=11.125522136688232
node_29: feature_name=hsa-miR-629-3p	feature_id[751].value > threshold=3.885734438896179
node_83: feature_name=hsa-miR-629-5p	feature_id[30].value > threshold=2.0850155353546143
node_117: feature_name=hsa-miR-4745-5p	feature_id[7].value <= threshold=11.9699387550354
node_118: feature_name=hsa-miR-885-3p	feature_id[24].value > threshold=6.6520562171936035
node_148: feature_name=hsa-miR-23c	feature_id[608].value > threshold=-0.5523521602153778
node_154: feature_name=hsa-miR-29b-1-5p	feature_id[206].value <= threshold=4.129317283630371
node_155: feature_name=hsa-miR-6807-3p	feature_id[566].value > threshold=3.4818334579467773
node_177: feature_name=hsa-miR-4705	feature_id[623].value > threshold=4.389644145965576
Class: 1
Rules_59	passed counts:6
node_0: feature_name=hsa-miR-663a	feature_id[3].value > threshold=11.154406547546387
node_28: feature_name=hsa-miR-5100	feature_id[0].value <= threshold=11.125522136688232
node_29: feature_name=hsa-miR-629-3p	feature_id[751].value > threshold=3.885734438896179
node_83: feature_name=hsa-miR-629-5p	feature_id[30].value > threshold=2.0850155353546143
node_117: feature_name=hsa-miR-4745-5p	feature_id[7].value <= threshold=11.9699387550354
node_118: feature_name=hsa-miR-885-3p	feature_id[24].value > threshold=6.6520562171936035
node_148: feature_name=hsa-miR-23c	feature_id[608].value > threshold=-0.5523521602153778
node_154: feature_name=hsa-miR-29b-1-5p	feature_id[206].value <= threshold=4.129317283630371
node_155: feature_name=hsa-miR-6807-3p	feature_id[566].value <= threshold=3.4818334579467773
node_156: feature_name=hsa-miR-5187-5p	feature_id[383].value > threshold=-1.3573370575904846
node_158: feature_name=hsa-miR-4422	feature_id[693].value > threshold=4.310772180557251
node_174: feature_name=hsa-miR-6893-3p	feature_id[809].value > threshold=3.986515760421753
Class: 0
Rules_60	passed counts:6
node_0: feature_name=hsa-miR-663a	feature_id[3].value > threshold=11.154406547546387
node_28: feature_name=hsa-miR-5100	feature_id[0].value <= threshold=11.125522136688232
node_29: feature_name=hsa-miR-629-3p	feature_id[751].value > threshold=3.885734438896179
node_83: feature_name=hsa-miR-629-5p	feature_id[30].value > threshold=2.0850155353546143
node_117: feature_name=hsa-miR-4745-5p	feature_id[7].value <= threshold=11.9699387550354
node_118: feature_name=hsa-miR-885-3p	feature_id[24].value > threshold=6.6520562171936035
node_148: feature_name=hsa-miR-23c	feature_id[608].value > threshold=-0.5523521602153778
node_154: feature_name=hsa-miR-29b-1-5p	feature_id[206].value <= threshold=4.129317283630371
node_155: feature_name=hsa-miR-6807-3p	feature_id[566].value <= threshold=3.4818334579467773
node_156: feature_name=hsa-miR-5187-5p	feature_id[383].value <= threshold=-1.3573370575904846
Class: 0
Rules_61	passed counts:6
node_0: feature_name=hsa-miR-663a	feature_id[3].value > threshold=11.154406547546387
node_28: feature_name=hsa-miR-5100	feature_id[0].value <= threshold=11.125522136688232
node_29: feature_name=hsa-miR-629-3p	feature_id[751].value > threshold=3.885734438896179
node_83: feature_name=hsa-miR-629-5p	feature_id[30].value <= threshold=2.0850155353546143
node_84: feature_name=hsa-miR-6836-3p	feature_id[188].value > threshold=8.008211851119995
node_100: feature_name=hsa-miR-3648	feature_id[296].value > threshold=12.689229488372803
node_104: feature_name=hsa-miR-3135b	feature_id[381].value <= threshold=7.288318634033203
node_105: feature_name=hsa-miR-4766-5p	feature_id[308].value > threshold=-1.8429033160209656
Class: 1
Rules_62	passed counts:6
node_0: feature_name=hsa-miR-663a	feature_id[3].value > threshold=11.154406547546387
node_28: feature_name=hsa-miR-5100	feature_id[0].value <= threshold=11.125522136688232
node_29: feature_name=hsa-miR-629-3p	feature_id[751].value > threshold=3.885734438896179
node_83: feature_name=hsa-miR-629-5p	feature_id[30].value <= threshold=2.0850155353546143
node_84: feature_name=hsa-miR-6836-3p	feature_id[188].value <= threshold=8.008211851119995
node_85: feature_name=hsa-miR-4745-5p	feature_id[7].value <= threshold=11.426393508911133
node_86: feature_name=hsa-miR-580-5p	feature_id[100].value <= threshold=3.854338765144348
Class: 0
Rules_63	passed counts:5
node_0: feature_name=hsa-miR-663a	feature_id[3].value > threshold=11.154406547546387
node_28: feature_name=hsa-miR-5100	feature_id[0].value > threshold=11.125522136688232
node_282: feature_name=hsa-miR-1343-5p	feature_id[327].value <= threshold=10.658041954040527
node_283: feature_name=hsa-miR-1246	feature_id[369].value > threshold=-1.3900106549263
node_287: feature_name=hsa-miR-6765-3p	feature_id[799].value > threshold=5.09880518913269
node_289: feature_name=hsa-miR-654-5p	feature_id[678].value > threshold=-2.1048624515533447
node_291: feature_name=hsa-miR-5196-5p	feature_id[560].value > threshold=-0.5087746977806091
node_293: feature_name=hsa-miR-5100	feature_id[0].value > threshold=11.555608749389648
node_309: feature_name=hsa-miR-3119	feature_id[612].value <= threshold=11.52429723739624
node_310: feature_name=hsa-miR-6502-3p	feature_id[711].value <= threshold=10.058889865875244
node_311: feature_name=hsa-miR-6514-5p	feature_id[398].value <= threshold=8.463376522064209
node_312: feature_name=hsa-miR-642b-3p	feature_id[1].value <= threshold=12.986438751220703
node_313: feature_name=hsa-miR-182-5p	feature_id[269].value <= threshold=9.782668590545654
node_314: feature_name=hsa-miR-1290	feature_id[352].value > threshold=5.319377660751343
node_318: feature_name=hsa-miR-3664-3p	feature_id[462].value <= threshold=8.522752285003662
node_319: feature_name=hsa-miR-663a	feature_id[3].value > threshold=11.384927749633789
node_333: feature_name=hsa-miR-1233-5p	feature_id[5].value <= threshold=14.976428031921387
node_334: feature_name=hsa-miR-3131	feature_id[457].value <= threshold=10.834459781646729
node_335: feature_name=hsa-miR-193a-5p	feature_id[432].value <= threshold=10.3222074508667
node_336: feature_name=hsa-miR-6715b-5p	feature_id[244].value <= threshold=10.01942777633667
node_337: feature_name=hsa-miR-92a-3p	feature_id[117].value <= threshold=-0.7138737440109253
node_338: feature_name=hsa-miR-548bb-5p	feature_id[259].value <= threshold=-0.7470436990261078
Class: 1
Rules_64	passed counts:5
node_0: feature_name=hsa-miR-663a	feature_id[3].value > threshold=11.154406547546387
node_28: feature_name=hsa-miR-5100	feature_id[0].value > threshold=11.125522136688232
node_282: feature_name=hsa-miR-1343-5p	feature_id[327].value <= threshold=10.658041954040527
node_283: feature_name=hsa-miR-1246	feature_id[369].value > threshold=-1.3900106549263
node_287: feature_name=hsa-miR-6765-3p	feature_id[799].value > threshold=5.09880518913269
node_289: feature_name=hsa-miR-654-5p	feature_id[678].value > threshold=-2.1048624515533447
node_291: feature_name=hsa-miR-5196-5p	feature_id[560].value > threshold=-0.5087746977806091
node_293: feature_name=hsa-miR-5100	feature_id[0].value > threshold=11.555608749389648
node_309: feature_name=hsa-miR-3119	feature_id[612].value <= threshold=11.52429723739624
node_310: feature_name=hsa-miR-6502-3p	feature_id[711].value <= threshold=10.058889865875244
node_311: feature_name=hsa-miR-6514-5p	feature_id[398].value <= threshold=8.463376522064209
node_312: feature_name=hsa-miR-642b-3p	feature_id[1].value <= threshold=12.986438751220703
node_313: feature_name=hsa-miR-182-5p	feature_id[269].value <= threshold=9.782668590545654
node_314: feature_name=hsa-miR-1290	feature_id[352].value > threshold=5.319377660751343
node_318: feature_name=hsa-miR-3664-3p	feature_id[462].value <= threshold=8.522752285003662
node_319: feature_name=hsa-miR-663a	feature_id[3].value <= threshold=11.384927749633789
node_320: feature_name=hsa-miR-4675	feature_id[9].value <= threshold=7.7769551277160645
node_321: feature_name=hsa-miR-3616-3p	feature_id[142].value > threshold=5.355314493179321
Class: 0
Rules_65	passed counts:5
node_0: feature_name=hsa-miR-663a	feature_id[3].value > threshold=11.154406547546387
node_28: feature_name=hsa-miR-5100	feature_id[0].value <= threshold=11.125522136688232
node_29: feature_name=hsa-miR-629-3p	feature_id[751].value > threshold=3.885734438896179
node_83: feature_name=hsa-miR-629-5p	feature_id[30].value > threshold=2.0850155353546143
node_117: feature_name=hsa-miR-4745-5p	feature_id[7].value > threshold=11.9699387550354
node_189: feature_name=hsa-miR-497-5p	feature_id[193].value > threshold=7.131054639816284
Class: 0
Rules_66	passed counts:5
node_0: feature_name=hsa-miR-663a	feature_id[3].value > threshold=11.154406547546387
node_28: feature_name=hsa-miR-5100	feature_id[0].value <= threshold=11.125522136688232
node_29: feature_name=hsa-miR-629-3p	feature_id[751].value > threshold=3.885734438896179
node_83: feature_name=hsa-miR-629-5p	feature_id[30].value > threshold=2.0850155353546143
node_117: feature_name=hsa-miR-4745-5p	feature_id[7].value <= threshold=11.9699387550354
node_118: feature_name=hsa-miR-885-3p	feature_id[24].value > threshold=6.6520562171936035
node_148: feature_name=hsa-miR-23c	feature_id[608].value > threshold=-0.5523521602153778
node_154: feature_name=hsa-miR-29b-1-5p	feature_id[206].value > threshold=4.129317283630371
node_182: feature_name=hsa-miR-520f-3p	feature_id[364].value > threshold=3.931650161743164
node_186: feature_name=hsa-miR-539-5p	feature_id[283].value > threshold=0.5035319924354553
Class: 1
Rules_67	passed counts:5
node_0: feature_name=hsa-miR-663a	feature_id[3].value > threshold=11.154406547546387
node_28: feature_name=hsa-miR-5100	feature_id[0].value <= threshold=11.125522136688232
node_29: feature_name=hsa-miR-629-3p	feature_id[751].value > threshold=3.885734438896179
node_83: feature_name=hsa-miR-629-5p	feature_id[30].value > threshold=2.0850155353546143
node_117: feature_name=hsa-miR-4745-5p	feature_id[7].value <= threshold=11.9699387550354
node_118: feature_name=hsa-miR-885-3p	feature_id[24].value > threshold=6.6520562171936035
node_148: feature_name=hsa-miR-23c	feature_id[608].value > threshold=-0.5523521602153778
node_154: feature_name=hsa-miR-29b-1-5p	feature_id[206].value <= threshold=4.129317283630371
node_155: feature_name=hsa-miR-6807-3p	feature_id[566].value <= threshold=3.4818334579467773
node_156: feature_name=hsa-miR-5187-5p	feature_id[383].value > threshold=-1.3573370575904846
node_158: feature_name=hsa-miR-4422	feature_id[693].value <= threshold=4.310772180557251
node_159: feature_name=hsa-miR-92b-5p	feature_id[19].value > threshold=9.203137874603271
node_163: feature_name=hsa-miR-544a	feature_id[282].value <= threshold=5.474005222320557
node_164: feature_name=hsa-miR-7974	feature_id[414].value > threshold=5.052262544631958
node_168: feature_name=hsa-miR-6801-3p	feature_id[410].value > threshold=5.591841459274292
Class: 1
Rules_68	passed counts:5
node_0: feature_name=hsa-miR-663a	feature_id[3].value > threshold=11.154406547546387
node_28: feature_name=hsa-miR-5100	feature_id[0].value <= threshold=11.125522136688232
node_29: feature_name=hsa-miR-629-3p	feature_id[751].value > threshold=3.885734438896179
node_83: feature_name=hsa-miR-629-5p	feature_id[30].value > threshold=2.0850155353546143
node_117: feature_name=hsa-miR-4745-5p	feature_id[7].value <= threshold=11.9699387550354
node_118: feature_name=hsa-miR-885-3p	feature_id[24].value <= threshold=6.6520562171936035
node_119: feature_name=hsa-miR-671-5p	feature_id[677].value > threshold=7.714442014694214
node_145: feature_name=hsa-miR-4793-5p	feature_id[376].value <= threshold=5.807331800460815
Class: 0
Rules_69	passed counts:5
node_0: feature_name=hsa-miR-663a	feature_id[3].value > threshold=11.154406547546387
node_28: feature_name=hsa-miR-5100	feature_id[0].value <= threshold=11.125522136688232
node_29: feature_name=hsa-miR-629-3p	feature_id[751].value > threshold=3.885734438896179
node_83: feature_name=hsa-miR-629-5p	feature_id[30].value > threshold=2.0850155353546143
node_117: feature_name=hsa-miR-4745-5p	feature_id[7].value <= threshold=11.9699387550354
node_118: feature_name=hsa-miR-885-3p	feature_id[24].value <= threshold=6.6520562171936035
node_119: feature_name=hsa-miR-671-5p	feature_id[677].value <= threshold=7.714442014694214
node_120: feature_name=hsa-miR-3194-3p	feature_id[306].value <= threshold=4.766108512878418
node_121: feature_name=hsa-miR-4290	feature_id[146].value > threshold=2.339761793613434
Class: 0
Rules_70	passed counts:5
node_0: feature_name=hsa-miR-663a	feature_id[3].value > threshold=11.154406547546387
node_28: feature_name=hsa-miR-5100	feature_id[0].value <= threshold=11.125522136688232
node_29: feature_name=hsa-miR-629-3p	feature_id[751].value > threshold=3.885734438896179
node_83: feature_name=hsa-miR-629-5p	feature_id[30].value <= threshold=2.0850155353546143
node_84: feature_name=hsa-miR-6836-3p	feature_id[188].value <= threshold=8.008211851119995
node_85: feature_name=hsa-miR-4745-5p	feature_id[7].value > threshold=11.426393508911133
node_89: feature_name=hsa-miR-6502-3p	feature_id[711].value > threshold=5.688818454742432
node_97: feature_name=hsa-miR-6831-3p	feature_id[659].value > threshold=2.040584146976471
Class: 0
Rules_71	passed counts:5
node_0: feature_name=hsa-miR-663a	feature_id[3].value > threshold=11.154406547546387
node_28: feature_name=hsa-miR-5100	feature_id[0].value <= threshold=11.125522136688232
node_29: feature_name=hsa-miR-629-3p	feature_id[751].value > threshold=3.885734438896179
node_83: feature_name=hsa-miR-629-5p	feature_id[30].value <= threshold=2.0850155353546143
node_84: feature_name=hsa-miR-6836-3p	feature_id[188].value <= threshold=8.008211851119995
node_85: feature_name=hsa-miR-4745-5p	feature_id[7].value > threshold=11.426393508911133
node_89: feature_name=hsa-miR-6502-3p	feature_id[711].value <= threshold=5.688818454742432
node_90: feature_name=hsa-miR-5587-5p	feature_id[476].value > threshold=2.0509159564971924
node_92: feature_name=hsa-miR-199a-5p	feature_id[114].value <= threshold=4.29906702041626
node_93: feature_name=hsa-miR-1287-3p	feature_id[330].value > threshold=-0.6623785495758057
Class: 0
Rules_72	passed counts:4
node_0: feature_name=hsa-miR-663a	feature_id[3].value > threshold=11.154406547546387
node_28: feature_name=hsa-miR-5100	feature_id[0].value > threshold=11.125522136688232
node_282: feature_name=hsa-miR-1343-5p	feature_id[327].value <= threshold=10.658041954040527
node_283: feature_name=hsa-miR-1246	feature_id[369].value > threshold=-1.3900106549263
node_287: feature_name=hsa-miR-6765-3p	feature_id[799].value > threshold=5.09880518913269
node_289: feature_name=hsa-miR-654-5p	feature_id[678].value > threshold=-2.1048624515533447
node_291: feature_name=hsa-miR-5196-5p	feature_id[560].value > threshold=-0.5087746977806091
node_293: feature_name=hsa-miR-5100	feature_id[0].value > threshold=11.555608749389648
node_309: feature_name=hsa-miR-3119	feature_id[612].value <= threshold=11.52429723739624
node_310: feature_name=hsa-miR-6502-3p	feature_id[711].value <= threshold=10.058889865875244
node_311: feature_name=hsa-miR-6514-5p	feature_id[398].value <= threshold=8.463376522064209
node_312: feature_name=hsa-miR-642b-3p	feature_id[1].value <= threshold=12.986438751220703
node_313: feature_name=hsa-miR-182-5p	feature_id[269].value <= threshold=9.782668590545654
node_314: feature_name=hsa-miR-1290	feature_id[352].value > threshold=5.319377660751343
node_318: feature_name=hsa-miR-3664-3p	feature_id[462].value <= threshold=8.522752285003662
node_319: feature_name=hsa-miR-663a	feature_id[3].value > threshold=11.384927749633789
node_333: feature_name=hsa-miR-1233-5p	feature_id[5].value <= threshold=14.976428031921387
node_334: feature_name=hsa-miR-3131	feature_id[457].value <= threshold=10.834459781646729
node_335: feature_name=hsa-miR-193a-5p	feature_id[432].value > threshold=10.3222074508667
node_385: feature_name=hsa-miR-5580-3p	feature_id[399].value > threshold=0.7241985499858856
Class: 1
Rules_73	passed counts:4
node_0: feature_name=hsa-miR-663a	feature_id[3].value > threshold=11.154406547546387
node_28: feature_name=hsa-miR-5100	feature_id[0].value > threshold=11.125522136688232
node_282: feature_name=hsa-miR-1343-5p	feature_id[327].value <= threshold=10.658041954040527
node_283: feature_name=hsa-miR-1246	feature_id[369].value > threshold=-1.3900106549263
node_287: feature_name=hsa-miR-6765-3p	feature_id[799].value > threshold=5.09880518913269
node_289: feature_name=hsa-miR-654-5p	feature_id[678].value > threshold=-2.1048624515533447
node_291: feature_name=hsa-miR-5196-5p	feature_id[560].value > threshold=-0.5087746977806091
node_293: feature_name=hsa-miR-5100	feature_id[0].value > threshold=11.555608749389648
node_309: feature_name=hsa-miR-3119	feature_id[612].value <= threshold=11.52429723739624
node_310: feature_name=hsa-miR-6502-3p	feature_id[711].value <= threshold=10.058889865875244
node_311: feature_name=hsa-miR-6514-5p	feature_id[398].value <= threshold=8.463376522064209
node_312: feature_name=hsa-miR-642b-3p	feature_id[1].value <= threshold=12.986438751220703
node_313: feature_name=hsa-miR-182-5p	feature_id[269].value <= threshold=9.782668590545654
node_314: feature_name=hsa-miR-1290	feature_id[352].value > threshold=5.319377660751343
node_318: feature_name=hsa-miR-3664-3p	feature_id[462].value <= threshold=8.522752285003662
node_319: feature_name=hsa-miR-663a	feature_id[3].value > threshold=11.384927749633789
node_333: feature_name=hsa-miR-1233-5p	feature_id[5].value <= threshold=14.976428031921387
node_334: feature_name=hsa-miR-3131	feature_id[457].value <= threshold=10.834459781646729
node_335: feature_name=hsa-miR-193a-5p	feature_id[432].value <= threshold=10.3222074508667
node_336: feature_name=hsa-miR-6715b-5p	feature_id[244].value > threshold=10.01942777633667
node_382: feature_name=hsa-miR-4327	feature_id[15].value > threshold=8.986080646514893
Class: 1
Rules_74	passed counts:4
node_0: feature_name=hsa-miR-663a	feature_id[3].value > threshold=11.154406547546387
node_28: feature_name=hsa-miR-5100	feature_id[0].value > threshold=11.125522136688232
node_282: feature_name=hsa-miR-1343-5p	feature_id[327].value <= threshold=10.658041954040527
node_283: feature_name=hsa-miR-1246	feature_id[369].value > threshold=-1.3900106549263
node_287: feature_name=hsa-miR-6765-3p	feature_id[799].value > threshold=5.09880518913269
node_289: feature_name=hsa-miR-654-5p	feature_id[678].value > threshold=-2.1048624515533447
node_291: feature_name=hsa-miR-5196-5p	feature_id[560].value > threshold=-0.5087746977806091
node_293: feature_name=hsa-miR-5100	feature_id[0].value > threshold=11.555608749389648
node_309: feature_name=hsa-miR-3119	feature_id[612].value <= threshold=11.52429723739624
node_310: feature_name=hsa-miR-6502-3p	feature_id[711].value <= threshold=10.058889865875244
node_311: feature_name=hsa-miR-6514-5p	feature_id[398].value <= threshold=8.463376522064209
node_312: feature_name=hsa-miR-642b-3p	feature_id[1].value <= threshold=12.986438751220703
node_313: feature_name=hsa-miR-182-5p	feature_id[269].value <= threshold=9.782668590545654
node_314: feature_name=hsa-miR-1290	feature_id[352].value > threshold=5.319377660751343
node_318: feature_name=hsa-miR-3664-3p	feature_id[462].value <= threshold=8.522752285003662
node_319: feature_name=hsa-miR-663a	feature_id[3].value <= threshold=11.384927749633789
node_320: feature_name=hsa-miR-4675	feature_id[9].value <= threshold=7.7769551277160645
node_321: feature_name=hsa-miR-3616-3p	feature_id[142].value <= threshold=5.355314493179321
Class: 1
Rules_75	passed counts:4
node_0: feature_name=hsa-miR-663a	feature_id[3].value > threshold=11.154406547546387
node_28: feature_name=hsa-miR-5100	feature_id[0].value <= threshold=11.125522136688232
node_29: feature_name=hsa-miR-629-3p	feature_id[751].value > threshold=3.885734438896179
node_83: feature_name=hsa-miR-629-5p	feature_id[30].value > threshold=2.0850155353546143
node_117: feature_name=hsa-miR-4745-5p	feature_id[7].value > threshold=11.9699387550354
node_189: feature_name=hsa-miR-497-5p	feature_id[193].value <= threshold=7.131054639816284
node_190: feature_name=hsa-miR-1249-3p	feature_id[217].value > threshold=4.393167972564697
node_192: feature_name=hsa-miR-4417	feature_id[13].value > threshold=7.879492282867432
node_198: feature_name=hsa-miR-125a-3p	feature_id[279].value > threshold=5.827920913696289
node_270: feature_name=hsa-miR-1199-3p	feature_id[570].value <= threshold=4.212946891784668
node_271: feature_name=hsa-miR-211-3p	feature_id[333].value <= threshold=7.52834153175354
node_272: feature_name=hsa-miR-548ar-5p	feature_id[92].value > threshold=0.7688872367143631
Class: 0
Rules_76	passed counts:4
node_0: feature_name=hsa-miR-663a	feature_id[3].value > threshold=11.154406547546387
node_28: feature_name=hsa-miR-5100	feature_id[0].value <= threshold=11.125522136688232
node_29: feature_name=hsa-miR-629-3p	feature_id[751].value > threshold=3.885734438896179
node_83: feature_name=hsa-miR-629-5p	feature_id[30].value > threshold=2.0850155353546143
node_117: feature_name=hsa-miR-4745-5p	feature_id[7].value > threshold=11.9699387550354
node_189: feature_name=hsa-miR-497-5p	feature_id[193].value <= threshold=7.131054639816284
node_190: feature_name=hsa-miR-1249-3p	feature_id[217].value > threshold=4.393167972564697
node_192: feature_name=hsa-miR-4417	feature_id[13].value > threshold=7.879492282867432
node_198: feature_name=hsa-miR-125a-3p	feature_id[279].value <= threshold=5.827920913696289
node_199: feature_name=hsa-miR-339-3p	feature_id[446].value > threshold=-2.3353322744369507
node_201: feature_name=hsa-miR-3177-3p	feature_id[147].value > threshold=-1.5321688652038574
node_203: feature_name=hsa-miR-6812-5p	feature_id[253].value > threshold=0.7354771196842194
node_205: feature_name=hsa-miR-4697-5p	feature_id[23].value <= threshold=9.714471817016602
node_206: feature_name=hsa-miR-1181	feature_id[513].value > threshold=-0.29207200556993484
node_210: feature_name=hsa-miR-4448	feature_id[382].value > threshold=2.480693221092224
node_214: feature_name=hsa-miR-6750-5p	feature_id[802].value > threshold=-1.0596789121627808
node_216: feature_name=hsa-miR-320a	feature_id[740].value > threshold=4.093922257423401
node_218: feature_name=hsa-miR-3944-5p	feature_id[796].value <= threshold=7.921463489532471
node_219: feature_name=hsa-miR-1908-3p	feature_id[642].value <= threshold=8.965181827545166
node_220: feature_name=hsa-miR-654-5p	feature_id[678].value <= threshold=7.74047327041626
node_221: feature_name=hsa-miR-3139	feature_id[227].value <= threshold=7.203094720840454
node_222: feature_name=hsa-miR-141-5p	feature_id[434].value <= threshold=6.735227823257446
node_223: feature_name=hsa-miR-1275	feature_id[602].value > threshold=6.289323091506958
node_227: feature_name=hsa-miR-1246	feature_id[369].value <= threshold=10.674789428710938
node_228: feature_name=hsa-miR-1229-5p	feature_id[789].value <= threshold=10.139558792114258
node_229: feature_name=hsa-miR-3976	feature_id[234].value <= threshold=7.136585712432861
node_230: feature_name=hsa-miR-1233-5p	feature_id[5].value <= threshold=14.406463623046875
node_231: feature_name=hsa-miR-6758-5p	feature_id[800].value > threshold=-1.2496392726898193
node_235: feature_name=hsa-miR-3135b	feature_id[381].value > threshold=10.257456302642822
node_245: feature_name=hsa-miR-4288	feature_id[702].value <= threshold=2.2957212924957275
Class: 1
Rules_77	passed counts:4
node_0: feature_name=hsa-miR-663a	feature_id[3].value > threshold=11.154406547546387
node_28: feature_name=hsa-miR-5100	feature_id[0].value <= threshold=11.125522136688232
node_29: feature_name=hsa-miR-629-3p	feature_id[751].value > threshold=3.885734438896179
node_83: feature_name=hsa-miR-629-5p	feature_id[30].value > threshold=2.0850155353546143
node_117: feature_name=hsa-miR-4745-5p	feature_id[7].value > threshold=11.9699387550354
node_189: feature_name=hsa-miR-497-5p	feature_id[193].value <= threshold=7.131054639816284
node_190: feature_name=hsa-miR-1249-3p	feature_id[217].value > threshold=4.393167972564697
node_192: feature_name=hsa-miR-4417	feature_id[13].value > threshold=7.879492282867432
node_198: feature_name=hsa-miR-125a-3p	feature_id[279].value <= threshold=5.827920913696289
node_199: feature_name=hsa-miR-339-3p	feature_id[446].value > threshold=-2.3353322744369507
node_201: feature_name=hsa-miR-3177-3p	feature_id[147].value > threshold=-1.5321688652038574
node_203: feature_name=hsa-miR-6812-5p	feature_id[253].value > threshold=0.7354771196842194
node_205: feature_name=hsa-miR-4697-5p	feature_id[23].value <= threshold=9.714471817016602
node_206: feature_name=hsa-miR-1181	feature_id[513].value > threshold=-0.29207200556993484
node_210: feature_name=hsa-miR-4448	feature_id[382].value > threshold=2.480693221092224
node_214: feature_name=hsa-miR-6750-5p	feature_id[802].value > threshold=-1.0596789121627808
node_216: feature_name=hsa-miR-320a	feature_id[740].value > threshold=4.093922257423401
node_218: feature_name=hsa-miR-3944-5p	feature_id[796].value <= threshold=7.921463489532471
node_219: feature_name=hsa-miR-1908-3p	feature_id[642].value <= threshold=8.965181827545166
node_220: feature_name=hsa-miR-654-5p	feature_id[678].value <= threshold=7.74047327041626
node_221: feature_name=hsa-miR-3139	feature_id[227].value <= threshold=7.203094720840454
node_222: feature_name=hsa-miR-141-5p	feature_id[434].value <= threshold=6.735227823257446
node_223: feature_name=hsa-miR-1275	feature_id[602].value > threshold=6.289323091506958
node_227: feature_name=hsa-miR-1246	feature_id[369].value <= threshold=10.674789428710938
node_228: feature_name=hsa-miR-1229-5p	feature_id[789].value <= threshold=10.139558792114258
node_229: feature_name=hsa-miR-3976	feature_id[234].value <= threshold=7.136585712432861
node_230: feature_name=hsa-miR-1233-5p	feature_id[5].value <= threshold=14.406463623046875
node_231: feature_name=hsa-miR-6758-5p	feature_id[800].value > threshold=-1.2496392726898193
node_235: feature_name=hsa-miR-3135b	feature_id[381].value <= threshold=10.257456302642822
node_236: feature_name=hsa-miR-6765-3p	feature_id[799].value > threshold=9.38650369644165
node_242: feature_name=hsa-miR-4722-3p	feature_id[65].value > threshold=0.4026715159416199
Class: 1
Rules_78	passed counts:4
node_0: feature_name=hsa-miR-663a	feature_id[3].value > threshold=11.154406547546387
node_28: feature_name=hsa-miR-5100	feature_id[0].value <= threshold=11.125522136688232
node_29: feature_name=hsa-miR-629-3p	feature_id[751].value > threshold=3.885734438896179
node_83: feature_name=hsa-miR-629-5p	feature_id[30].value > threshold=2.0850155353546143
node_117: feature_name=hsa-miR-4745-5p	feature_id[7].value > threshold=11.9699387550354
node_189: feature_name=hsa-miR-497-5p	feature_id[193].value <= threshold=7.131054639816284
node_190: feature_name=hsa-miR-1249-3p	feature_id[217].value <= threshold=4.393167972564697
Class: 0
Rules_79	passed counts:4
node_0: feature_name=hsa-miR-663a	feature_id[3].value > threshold=11.154406547546387
node_28: feature_name=hsa-miR-5100	feature_id[0].value <= threshold=11.125522136688232
node_29: feature_name=hsa-miR-629-3p	feature_id[751].value > threshold=3.885734438896179
node_83: feature_name=hsa-miR-629-5p	feature_id[30].value > threshold=2.0850155353546143
node_117: feature_name=hsa-miR-4745-5p	feature_id[7].value <= threshold=11.9699387550354
node_118: feature_name=hsa-miR-885-3p	feature_id[24].value <= threshold=6.6520562171936035
node_119: feature_name=hsa-miR-671-5p	feature_id[677].value <= threshold=7.714442014694214
node_120: feature_name=hsa-miR-3194-3p	feature_id[306].value > threshold=4.766108512878418
node_124: feature_name=hsa-miR-548aj-3p	feature_id[237].value <= threshold=5.907872915267944
node_125: feature_name=hsa-miR-616-3p	feature_id[747].value <= threshold=6.724246978759766
node_126: feature_name=hsa-miR-4722-5p	feature_id[540].value > threshold=5.4029927253723145
node_130: feature_name=hsa-miR-8085	feature_id[261].value > threshold=5.430924654006958
node_136: feature_name=hsa-miR-6780b-5p	feature_id[25].value <= threshold=10.22901439666748
Class: 0
Rules_80	passed counts:4
node_0: feature_name=hsa-miR-663a	feature_id[3].value > threshold=11.154406547546387
node_28: feature_name=hsa-miR-5100	feature_id[0].value <= threshold=11.125522136688232
node_29: feature_name=hsa-miR-629-3p	feature_id[751].value > threshold=3.885734438896179
node_83: feature_name=hsa-miR-629-5p	feature_id[30].value > threshold=2.0850155353546143
node_117: feature_name=hsa-miR-4745-5p	feature_id[7].value <= threshold=11.9699387550354
node_118: feature_name=hsa-miR-885-3p	feature_id[24].value <= threshold=6.6520562171936035
node_119: feature_name=hsa-miR-671-5p	feature_id[677].value <= threshold=7.714442014694214
node_120: feature_name=hsa-miR-3194-3p	feature_id[306].value > threshold=4.766108512878418
node_124: feature_name=hsa-miR-548aj-3p	feature_id[237].value <= threshold=5.907872915267944
node_125: feature_name=hsa-miR-616-3p	feature_id[747].value <= threshold=6.724246978759766
node_126: feature_name=hsa-miR-4722-5p	feature_id[540].value <= threshold=5.4029927253723145
node_127: feature_name=hsa-miR-4802-3p	feature_id[79].value > threshold=0.6298431754112244
Class: 0
Rules_81	passed counts:4
node_0: feature_name=hsa-miR-663a	feature_id[3].value > threshold=11.154406547546387
node_28: feature_name=hsa-miR-5100	feature_id[0].value <= threshold=11.125522136688232
node_29: feature_name=hsa-miR-629-3p	feature_id[751].value <= threshold=3.885734438896179
node_30: feature_name=hsa-miR-532-3p	feature_id[749].value <= threshold=5.166470766067505
node_31: feature_name=hsa-miR-135a-3p	feature_id[590].value > threshold=6.832756042480469
node_61: feature_name=hsa-miR-4534	feature_id[541].value > threshold=7.734212160110474
node_65: feature_name=hsa-miR-4532	feature_id[12].value > threshold=13.863500595092773
node_69: feature_name=hsa-miR-93-5p	feature_id[116].value > threshold=0.9548219740390778
Class: 1
Rules_82	passed counts:4
node_0: feature_name=hsa-miR-663a	feature_id[3].value > threshold=11.154406547546387
node_28: feature_name=hsa-miR-5100	feature_id[0].value <= threshold=11.125522136688232
node_29: feature_name=hsa-miR-629-3p	feature_id[751].value <= threshold=3.885734438896179
node_30: feature_name=hsa-miR-532-3p	feature_id[749].value <= threshold=5.166470766067505
node_31: feature_name=hsa-miR-135a-3p	feature_id[590].value <= threshold=6.832756042480469
node_32: feature_name=hsa-miR-4755-3p	feature_id[460].value > threshold=4.168600082397461
node_50: feature_name=hsa-miR-6836-3p	feature_id[188].value > threshold=7.752801179885864
node_58: feature_name=hsa-miR-1286	feature_id[510].value > threshold=4.551790714263916
Class: 1
Rules_83	passed counts:4
node_0: feature_name=hsa-miR-663a	feature_id[3].value > threshold=11.154406547546387
node_28: feature_name=hsa-miR-5100	feature_id[0].value <= threshold=11.125522136688232
node_29: feature_name=hsa-miR-629-3p	feature_id[751].value <= threshold=3.885734438896179
node_30: feature_name=hsa-miR-532-3p	feature_id[749].value <= threshold=5.166470766067505
node_31: feature_name=hsa-miR-135a-3p	feature_id[590].value <= threshold=6.832756042480469
node_32: feature_name=hsa-miR-4755-3p	feature_id[460].value > threshold=4.168600082397461
node_50: feature_name=hsa-miR-6836-3p	feature_id[188].value <= threshold=7.752801179885864
node_51: feature_name=hsa-let-7f-1-3p	feature_id[674].value > threshold=4.083288908004761
node_55: feature_name=hsa-miR-1294	feature_id[199].value <= threshold=3.5000308454036713
Class: 0
Rules_84	passed counts:4
node_0: feature_name=hsa-miR-663a	feature_id[3].value > threshold=11.154406547546387
node_28: feature_name=hsa-miR-5100	feature_id[0].value <= threshold=11.125522136688232
node_29: feature_name=hsa-miR-629-3p	feature_id[751].value <= threshold=3.885734438896179
node_30: feature_name=hsa-miR-532-3p	feature_id[749].value <= threshold=5.166470766067505
node_31: feature_name=hsa-miR-135a-3p	feature_id[590].value <= threshold=6.832756042480469
node_32: feature_name=hsa-miR-4755-3p	feature_id[460].value <= threshold=4.168600082397461
node_33: feature_name=hsa-miR-8089	feature_id[104].value <= threshold=6.70980429649353
node_34: feature_name=hsa-miR-4663	feature_id[305].value <= threshold=5.489381551742554
node_35: feature_name=hsa-miR-4781-3p	feature_id[224].value > threshold=0.366044994443655
node_37: feature_name=hsa-miR-5100	feature_id[0].value <= threshold=10.086753368377686
node_38: feature_name=hsa-miR-148a-5p	feature_id[517].value <= threshold=0.8696245849132538
Class: 0
Rules_85	passed counts:3
node_0: feature_name=hsa-miR-663a	feature_id[3].value > threshold=11.154406547546387
node_28: feature_name=hsa-miR-5100	feature_id[0].value > threshold=11.125522136688232
node_282: feature_name=hsa-miR-1343-5p	feature_id[327].value > threshold=10.658041954040527
node_412: feature_name=hsa-miR-6816-5p	feature_id[563].value > threshold=10.732518672943115
node_416: feature_name=hsa-miR-4655-3p	feature_id[222].value > threshold=4.987192630767822
Class: 1
Rules_86	passed counts:3
node_0: feature_name=hsa-miR-663a	feature_id[3].value > threshold=11.154406547546387
node_28: feature_name=hsa-miR-5100	feature_id[0].value > threshold=11.125522136688232
node_282: feature_name=hsa-miR-1343-5p	feature_id[327].value <= threshold=10.658041954040527
node_283: feature_name=hsa-miR-1246	feature_id[369].value > threshold=-1.3900106549263
node_287: feature_name=hsa-miR-6765-3p	feature_id[799].value > threshold=5.09880518913269
node_289: feature_name=hsa-miR-654-5p	feature_id[678].value > threshold=-2.1048624515533447
node_291: feature_name=hsa-miR-5196-5p	feature_id[560].value > threshold=-0.5087746977806091
node_293: feature_name=hsa-miR-5100	feature_id[0].value > threshold=11.555608749389648
node_309: feature_name=hsa-miR-3119	feature_id[612].value <= threshold=11.52429723739624
node_310: feature_name=hsa-miR-6502-3p	feature_id[711].value <= threshold=10.058889865875244
node_311: feature_name=hsa-miR-6514-5p	feature_id[398].value <= threshold=8.463376522064209
node_312: feature_name=hsa-miR-642b-3p	feature_id[1].value <= threshold=12.986438751220703
node_313: feature_name=hsa-miR-182-5p	feature_id[269].value <= threshold=9.782668590545654
node_314: feature_name=hsa-miR-1290	feature_id[352].value > threshold=5.319377660751343
node_318: feature_name=hsa-miR-3664-3p	feature_id[462].value <= threshold=8.522752285003662
node_319: feature_name=hsa-miR-663a	feature_id[3].value > threshold=11.384927749633789
node_333: feature_name=hsa-miR-1233-5p	feature_id[5].value > threshold=14.976428031921387
node_391: feature_name=hsa-miR-28-3p	feature_id[32].value > threshold=4.826619386672974
node_395: feature_name=hsa-miR-6774-5p	feature_id[725].value > threshold=6.57790732383728
Class: 0
Rules_87	passed counts:3
node_0: feature_name=hsa-miR-663a	feature_id[3].value > threshold=11.154406547546387
node_28: feature_name=hsa-miR-5100	feature_id[0].value <= threshold=11.125522136688232
node_29: feature_name=hsa-miR-629-3p	feature_id[751].value > threshold=3.885734438896179
node_83: feature_name=hsa-miR-629-5p	feature_id[30].value > threshold=2.0850155353546143
node_117: feature_name=hsa-miR-4745-5p	feature_id[7].value > threshold=11.9699387550354
node_189: feature_name=hsa-miR-497-5p	feature_id[193].value <= threshold=7.131054639816284
node_190: feature_name=hsa-miR-1249-3p	feature_id[217].value > threshold=4.393167972564697
node_192: feature_name=hsa-miR-4417	feature_id[13].value > threshold=7.879492282867432
node_198: feature_name=hsa-miR-125a-3p	feature_id[279].value > threshold=5.827920913696289
node_270: feature_name=hsa-miR-1199-3p	feature_id[570].value <= threshold=4.212946891784668
node_271: feature_name=hsa-miR-211-3p	feature_id[333].value <= threshold=7.52834153175354
node_272: feature_name=hsa-miR-548ar-5p	feature_id[92].value <= threshold=0.7688872367143631
Class: 1
Rules_88	passed counts:3
node_0: feature_name=hsa-miR-663a	feature_id[3].value > threshold=11.154406547546387
node_28: feature_name=hsa-miR-5100	feature_id[0].value <= threshold=11.125522136688232
node_29: feature_name=hsa-miR-629-3p	feature_id[751].value > threshold=3.885734438896179
node_83: feature_name=hsa-miR-629-5p	feature_id[30].value > threshold=2.0850155353546143
node_117: feature_name=hsa-miR-4745-5p	feature_id[7].value > threshold=11.9699387550354
node_189: feature_name=hsa-miR-497-5p	feature_id[193].value <= threshold=7.131054639816284
node_190: feature_name=hsa-miR-1249-3p	feature_id[217].value > threshold=4.393167972564697
node_192: feature_name=hsa-miR-4417	feature_id[13].value > threshold=7.879492282867432
node_198: feature_name=hsa-miR-125a-3p	feature_id[279].value <= threshold=5.827920913696289
node_199: feature_name=hsa-miR-339-3p	feature_id[446].value > threshold=-2.3353322744369507
node_201: feature_name=hsa-miR-3177-3p	feature_id[147].value > threshold=-1.5321688652038574
node_203: feature_name=hsa-miR-6812-5p	feature_id[253].value > threshold=0.7354771196842194
node_205: feature_name=hsa-miR-4697-5p	feature_id[23].value <= threshold=9.714471817016602
node_206: feature_name=hsa-miR-1181	feature_id[513].value > threshold=-0.29207200556993484
node_210: feature_name=hsa-miR-4448	feature_id[382].value > threshold=2.480693221092224
node_214: feature_name=hsa-miR-6750-5p	feature_id[802].value > threshold=-1.0596789121627808
node_216: feature_name=hsa-miR-320a	feature_id[740].value > threshold=4.093922257423401
node_218: feature_name=hsa-miR-3944-5p	feature_id[796].value <= threshold=7.921463489532471
node_219: feature_name=hsa-miR-1908-3p	feature_id[642].value <= threshold=8.965181827545166
node_220: feature_name=hsa-miR-654-5p	feature_id[678].value <= threshold=7.74047327041626
node_221: feature_name=hsa-miR-3139	feature_id[227].value <= threshold=7.203094720840454
node_222: feature_name=hsa-miR-141-5p	feature_id[434].value <= threshold=6.735227823257446
node_223: feature_name=hsa-miR-1275	feature_id[602].value > threshold=6.289323091506958
node_227: feature_name=hsa-miR-1246	feature_id[369].value > threshold=10.674789428710938
node_257: feature_name=hsa-miR-885-3p	feature_id[24].value > threshold=6.92302393913269
Class: 0
Rules_89	passed counts:3
node_0: feature_name=hsa-miR-663a	feature_id[3].value > threshold=11.154406547546387
node_28: feature_name=hsa-miR-5100	feature_id[0].value <= threshold=11.125522136688232
node_29: feature_name=hsa-miR-629-3p	feature_id[751].value > threshold=3.885734438896179
node_83: feature_name=hsa-miR-629-5p	feature_id[30].value > threshold=2.0850155353546143
node_117: feature_name=hsa-miR-4745-5p	feature_id[7].value <= threshold=11.9699387550354
node_118: feature_name=hsa-miR-885-3p	feature_id[24].value > threshold=6.6520562171936035
node_148: feature_name=hsa-miR-23c	feature_id[608].value > threshold=-0.5523521602153778
node_154: feature_name=hsa-miR-29b-1-5p	feature_id[206].value <= threshold=4.129317283630371
node_155: feature_name=hsa-miR-6807-3p	feature_id[566].value <= threshold=3.4818334579467773
node_156: feature_name=hsa-miR-5187-5p	feature_id[383].value > threshold=-1.3573370575904846
node_158: feature_name=hsa-miR-4422	feature_id[693].value > threshold=4.310772180557251
node_174: feature_name=hsa-miR-6893-3p	feature_id[809].value <= threshold=3.986515760421753
Class: 1
Rules_90	passed counts:3
node_0: feature_name=hsa-miR-663a	feature_id[3].value > threshold=11.154406547546387
node_28: feature_name=hsa-miR-5100	feature_id[0].value <= threshold=11.125522136688232
node_29: feature_name=hsa-miR-629-3p	feature_id[751].value > threshold=3.885734438896179
node_83: feature_name=hsa-miR-629-5p	feature_id[30].value > threshold=2.0850155353546143
node_117: feature_name=hsa-miR-4745-5p	feature_id[7].value <= threshold=11.9699387550354
node_118: feature_name=hsa-miR-885-3p	feature_id[24].value > threshold=6.6520562171936035
node_148: feature_name=hsa-miR-23c	feature_id[608].value > threshold=-0.5523521602153778
node_154: feature_name=hsa-miR-29b-1-5p	feature_id[206].value <= threshold=4.129317283630371
node_155: feature_name=hsa-miR-6807-3p	feature_id[566].value <= threshold=3.4818334579467773
node_156: feature_name=hsa-miR-5187-5p	feature_id[383].value > threshold=-1.3573370575904846
node_158: feature_name=hsa-miR-4422	feature_id[693].value <= threshold=4.310772180557251
node_159: feature_name=hsa-miR-92b-5p	feature_id[19].value > threshold=9.203137874603271
node_163: feature_name=hsa-miR-544a	feature_id[282].value > threshold=5.474005222320557
node_171: feature_name=hsa-miR-3122	feature_id[380].value <= threshold=6.054686546325684
Class: 0
Rules_91	passed counts:3
node_0: feature_name=hsa-miR-663a	feature_id[3].value > threshold=11.154406547546387
node_28: feature_name=hsa-miR-5100	feature_id[0].value <= threshold=11.125522136688232
node_29: feature_name=hsa-miR-629-3p	feature_id[751].value > threshold=3.885734438896179
node_83: feature_name=hsa-miR-629-5p	feature_id[30].value > threshold=2.0850155353546143
node_117: feature_name=hsa-miR-4745-5p	feature_id[7].value <= threshold=11.9699387550354
node_118: feature_name=hsa-miR-885-3p	feature_id[24].value > threshold=6.6520562171936035
node_148: feature_name=hsa-miR-23c	feature_id[608].value > threshold=-0.5523521602153778
node_154: feature_name=hsa-miR-29b-1-5p	feature_id[206].value <= threshold=4.129317283630371
node_155: feature_name=hsa-miR-6807-3p	feature_id[566].value <= threshold=3.4818334579467773
node_156: feature_name=hsa-miR-5187-5p	feature_id[383].value > threshold=-1.3573370575904846
node_158: feature_name=hsa-miR-4422	feature_id[693].value <= threshold=4.310772180557251
node_159: feature_name=hsa-miR-92b-5p	feature_id[19].value > threshold=9.203137874603271
node_163: feature_name=hsa-miR-544a	feature_id[282].value <= threshold=5.474005222320557
node_164: feature_name=hsa-miR-7974	feature_id[414].value > threshold=5.052262544631958
node_168: feature_name=hsa-miR-6801-3p	feature_id[410].value <= threshold=5.591841459274292
Class: 0
Rules_92	passed counts:3
node_0: feature_name=hsa-miR-663a	feature_id[3].value > threshold=11.154406547546387
node_28: feature_name=hsa-miR-5100	feature_id[0].value <= threshold=11.125522136688232
node_29: feature_name=hsa-miR-629-3p	feature_id[751].value > threshold=3.885734438896179
node_83: feature_name=hsa-miR-629-5p	feature_id[30].value > threshold=2.0850155353546143
node_117: feature_name=hsa-miR-4745-5p	feature_id[7].value <= threshold=11.9699387550354
node_118: feature_name=hsa-miR-885-3p	feature_id[24].value <= threshold=6.6520562171936035
node_119: feature_name=hsa-miR-671-5p	feature_id[677].value <= threshold=7.714442014694214
node_120: feature_name=hsa-miR-3194-3p	feature_id[306].value > threshold=4.766108512878418
node_124: feature_name=hsa-miR-548aj-3p	feature_id[237].value > threshold=5.907872915267944
Class: 0
Rules_93	passed counts:3
node_0: feature_name=hsa-miR-663a	feature_id[3].value > threshold=11.154406547546387
node_28: feature_name=hsa-miR-5100	feature_id[0].value <= threshold=11.125522136688232
node_29: feature_name=hsa-miR-629-3p	feature_id[751].value > threshold=3.885734438896179
node_83: feature_name=hsa-miR-629-5p	feature_id[30].value > threshold=2.0850155353546143
node_117: feature_name=hsa-miR-4745-5p	feature_id[7].value <= threshold=11.9699387550354
node_118: feature_name=hsa-miR-885-3p	feature_id[24].value <= threshold=6.6520562171936035
node_119: feature_name=hsa-miR-671-5p	feature_id[677].value <= threshold=7.714442014694214
node_120: feature_name=hsa-miR-3194-3p	feature_id[306].value > threshold=4.766108512878418
node_124: feature_name=hsa-miR-548aj-3p	feature_id[237].value <= threshold=5.907872915267944
node_125: feature_name=hsa-miR-616-3p	feature_id[747].value > threshold=6.724246978759766
node_141: feature_name=hsa-miR-3664-3p	feature_id[462].value <= threshold=1.6789557933807373
Class: 0
Rules_94	passed counts:3
node_0: feature_name=hsa-miR-663a	feature_id[3].value > threshold=11.154406547546387
node_28: feature_name=hsa-miR-5100	feature_id[0].value <= threshold=11.125522136688232
node_29: feature_name=hsa-miR-629-3p	feature_id[751].value > threshold=3.885734438896179
node_83: feature_name=hsa-miR-629-5p	feature_id[30].value > threshold=2.0850155353546143
node_117: feature_name=hsa-miR-4745-5p	feature_id[7].value <= threshold=11.9699387550354
node_118: feature_name=hsa-miR-885-3p	feature_id[24].value <= threshold=6.6520562171936035
node_119: feature_name=hsa-miR-671-5p	feature_id[677].value <= threshold=7.714442014694214
node_120: feature_name=hsa-miR-3194-3p	feature_id[306].value > threshold=4.766108512878418
node_124: feature_name=hsa-miR-548aj-3p	feature_id[237].value <= threshold=5.907872915267944
node_125: feature_name=hsa-miR-616-3p	feature_id[747].value <= threshold=6.724246978759766
node_126: feature_name=hsa-miR-4722-5p	feature_id[540].value <= threshold=5.4029927253723145
node_127: feature_name=hsa-miR-4802-3p	feature_id[79].value <= threshold=0.6298431754112244
Class: 1
Rules_95	passed counts:3
node_0: feature_name=hsa-miR-663a	feature_id[3].value > threshold=11.154406547546387
node_28: feature_name=hsa-miR-5100	feature_id[0].value <= threshold=11.125522136688232
node_29: feature_name=hsa-miR-629-3p	feature_id[751].value > threshold=3.885734438896179
node_83: feature_name=hsa-miR-629-5p	feature_id[30].value <= threshold=2.0850155353546143
node_84: feature_name=hsa-miR-6836-3p	feature_id[188].value > threshold=8.008211851119995
node_100: feature_name=hsa-miR-3648	feature_id[296].value <= threshold=12.689229488372803
node_101: feature_name=hsa-miR-6510-3p	feature_id[727].value <= threshold=0.4666534811258316
Class: 0
Rules_96	passed counts:3
node_0: feature_name=hsa-miR-663a	feature_id[3].value > threshold=11.154406547546387
node_28: feature_name=hsa-miR-5100	feature_id[0].value <= threshold=11.125522136688232
node_29: feature_name=hsa-miR-629-3p	feature_id[751].value > threshold=3.885734438896179
node_83: feature_name=hsa-miR-629-5p	feature_id[30].value <= threshold=2.0850155353546143
node_84: feature_name=hsa-miR-6836-3p	feature_id[188].value <= threshold=8.008211851119995
node_85: feature_name=hsa-miR-4745-5p	feature_id[7].value <= threshold=11.426393508911133
node_86: feature_name=hsa-miR-580-5p	feature_id[100].value > threshold=3.854338765144348
Class: 1
Rules_97	passed counts:3
node_0: feature_name=hsa-miR-663a	feature_id[3].value > threshold=11.154406547546387
node_28: feature_name=hsa-miR-5100	feature_id[0].value <= threshold=11.125522136688232
node_29: feature_name=hsa-miR-629-3p	feature_id[751].value <= threshold=3.885734438896179
node_30: feature_name=hsa-miR-532-3p	feature_id[749].value <= threshold=5.166470766067505
node_31: feature_name=hsa-miR-135a-3p	feature_id[590].value > threshold=6.832756042480469
node_61: feature_name=hsa-miR-4534	feature_id[541].value > threshold=7.734212160110474
node_65: feature_name=hsa-miR-4532	feature_id[12].value > threshold=13.863500595092773
node_69: feature_name=hsa-miR-93-5p	feature_id[116].value <= threshold=0.9548219740390778
Class: 0
Rules_98	passed counts:3
node_0: feature_name=hsa-miR-663a	feature_id[3].value > threshold=11.154406547546387
node_28: feature_name=hsa-miR-5100	feature_id[0].value <= threshold=11.125522136688232
node_29: feature_name=hsa-miR-629-3p	feature_id[751].value <= threshold=3.885734438896179
node_30: feature_name=hsa-miR-532-3p	feature_id[749].value <= threshold=5.166470766067505
node_31: feature_name=hsa-miR-135a-3p	feature_id[590].value > threshold=6.832756042480469
node_61: feature_name=hsa-miR-4534	feature_id[541].value <= threshold=7.734212160110474
node_62: feature_name=hsa-miR-20a-5p	feature_id[119].value <= threshold=-0.8863913754466921
Class: 0
Rules_99	passed counts:3
node_0: feature_name=hsa-miR-663a	feature_id[3].value > threshold=11.154406547546387
node_28: feature_name=hsa-miR-5100	feature_id[0].value <= threshold=11.125522136688232
node_29: feature_name=hsa-miR-629-3p	feature_id[751].value <= threshold=3.885734438896179
node_30: feature_name=hsa-miR-532-3p	feature_id[749].value <= threshold=5.166470766067505
node_31: feature_name=hsa-miR-135a-3p	feature_id[590].value <= threshold=6.832756042480469
node_32: feature_name=hsa-miR-4755-3p	feature_id[460].value <= threshold=4.168600082397461
node_33: feature_name=hsa-miR-8089	feature_id[104].value > threshold=6.70980429649353
node_43: feature_name=hsa-miR-4741	feature_id[784].value > threshold=9.104021549224854
node_47: feature_name=hsa-miR-4427	feature_id[307].value > threshold=1.5567170977592468
Class: 1
Rules_100	passed counts:3
node_0: feature_name=hsa-miR-663a	feature_id[3].value > threshold=11.154406547546387
node_28: feature_name=hsa-miR-5100	feature_id[0].value <= threshold=11.125522136688232
node_29: feature_name=hsa-miR-629-3p	feature_id[751].value <= threshold=3.885734438896179
node_30: feature_name=hsa-miR-532-3p	feature_id[749].value <= threshold=5.166470766067505
node_31: feature_name=hsa-miR-135a-3p	feature_id[590].value <= threshold=6.832756042480469
node_32: feature_name=hsa-miR-4755-3p	feature_id[460].value <= threshold=4.168600082397461
node_33: feature_name=hsa-miR-8089	feature_id[104].value <= threshold=6.70980429649353
node_34: feature_name=hsa-miR-4663	feature_id[305].value > threshold=5.489381551742554
Class: 0
Rules_101	passed counts:3
node_0: feature_name=hsa-miR-663a	feature_id[3].value <= threshold=11.154406547546387
node_1: feature_name=hsa-miR-4783-3p	feature_id[21].value > threshold=6.573919296264648
node_9: feature_name=hsa-miR-5100	feature_id[0].value > threshold=10.464543342590332
node_23: feature_name=hsa-miR-4264	feature_id[149].value > threshold=5.442748785018921
node_25: feature_name=hsa-miR-548g-3p	feature_id[526].value <= threshold=4.786212623119354
Class: 0
Rules_102	passed counts:3
node_0: feature_name=hsa-miR-663a	feature_id[3].value <= threshold=11.154406547546387
node_1: feature_name=hsa-miR-4783-3p	feature_id[21].value > threshold=6.573919296264648
node_9: feature_name=hsa-miR-5100	feature_id[0].value <= threshold=10.464543342590332
node_10: feature_name=hsa-miR-4462	feature_id[169].value > threshold=4.965071439743042
node_14: feature_name=hsa-miR-4745-5p	feature_id[7].value <= threshold=11.46764326095581
node_15: feature_name=hsa-miR-92a-3p	feature_id[117].value > threshold=7.36595344543457
Class: 1
Rules_103	passed counts:3
node_0: feature_name=hsa-miR-663a	feature_id[3].value <= threshold=11.154406547546387
node_1: feature_name=hsa-miR-4783-3p	feature_id[21].value > threshold=6.573919296264648
node_9: feature_name=hsa-miR-5100	feature_id[0].value <= threshold=10.464543342590332
node_10: feature_name=hsa-miR-4462	feature_id[169].value <= threshold=4.965071439743042
node_11: feature_name=hsa-miR-4532	feature_id[12].value <= threshold=13.556046962738037
Class: 0
Rules_104	passed counts:2
node_0: feature_name=hsa-miR-663a	feature_id[3].value > threshold=11.154406547546387
node_28: feature_name=hsa-miR-5100	feature_id[0].value > threshold=11.125522136688232
node_282: feature_name=hsa-miR-1343-5p	feature_id[327].value <= threshold=10.658041954040527
node_283: feature_name=hsa-miR-1246	feature_id[369].value > threshold=-1.3900106549263
node_287: feature_name=hsa-miR-6765-3p	feature_id[799].value > threshold=5.09880518913269
node_289: feature_name=hsa-miR-654-5p	feature_id[678].value > threshold=-2.1048624515533447
node_291: feature_name=hsa-miR-5196-5p	feature_id[560].value > threshold=-0.5087746977806091
node_293: feature_name=hsa-miR-5100	feature_id[0].value > threshold=11.555608749389648
node_309: feature_name=hsa-miR-3119	feature_id[612].value <= threshold=11.52429723739624
node_310: feature_name=hsa-miR-6502-3p	feature_id[711].value <= threshold=10.058889865875244
node_311: feature_name=hsa-miR-6514-5p	feature_id[398].value <= threshold=8.463376522064209
node_312: feature_name=hsa-miR-642b-3p	feature_id[1].value <= threshold=12.986438751220703
node_313: feature_name=hsa-miR-182-5p	feature_id[269].value <= threshold=9.782668590545654
node_314: feature_name=hsa-miR-1290	feature_id[352].value > threshold=5.319377660751343
node_318: feature_name=hsa-miR-3664-3p	feature_id[462].value > threshold=8.522752285003662
node_398: feature_name=hsa-miR-5190	feature_id[230].value <= threshold=0.8807819187641144
Class: 0
Rules_105	passed counts:2
node_0: feature_name=hsa-miR-663a	feature_id[3].value > threshold=11.154406547546387
node_28: feature_name=hsa-miR-5100	feature_id[0].value > threshold=11.125522136688232
node_282: feature_name=hsa-miR-1343-5p	feature_id[327].value <= threshold=10.658041954040527
node_283: feature_name=hsa-miR-1246	feature_id[369].value > threshold=-1.3900106549263
node_287: feature_name=hsa-miR-6765-3p	feature_id[799].value > threshold=5.09880518913269
node_289: feature_name=hsa-miR-654-5p	feature_id[678].value > threshold=-2.1048624515533447
node_291: feature_name=hsa-miR-5196-5p	feature_id[560].value > threshold=-0.5087746977806091
node_293: feature_name=hsa-miR-5100	feature_id[0].value > threshold=11.555608749389648
node_309: feature_name=hsa-miR-3119	feature_id[612].value <= threshold=11.52429723739624
node_310: feature_name=hsa-miR-6502-3p	feature_id[711].value <= threshold=10.058889865875244
node_311: feature_name=hsa-miR-6514-5p	feature_id[398].value <= threshold=8.463376522064209
node_312: feature_name=hsa-miR-642b-3p	feature_id[1].value <= threshold=12.986438751220703
node_313: feature_name=hsa-miR-182-5p	feature_id[269].value <= threshold=9.782668590545654
node_314: feature_name=hsa-miR-1290	feature_id[352].value > threshold=5.319377660751343
node_318: feature_name=hsa-miR-3664-3p	feature_id[462].value <= threshold=8.522752285003662
node_319: feature_name=hsa-miR-663a	feature_id[3].value > threshold=11.384927749633789
node_333: feature_name=hsa-miR-1233-5p	feature_id[5].value <= threshold=14.976428031921387
node_334: feature_name=hsa-miR-3131	feature_id[457].value > threshold=10.834459781646729
node_388: feature_name=hsa-miR-5692b	feature_id[649].value > threshold=1.581968754529953
Class: 1
Rules_106	passed counts:2
node_0: feature_name=hsa-miR-663a	feature_id[3].value > threshold=11.154406547546387
node_28: feature_name=hsa-miR-5100	feature_id[0].value > threshold=11.125522136688232
node_282: feature_name=hsa-miR-1343-5p	feature_id[327].value <= threshold=10.658041954040527
node_283: feature_name=hsa-miR-1246	feature_id[369].value > threshold=-1.3900106549263
node_287: feature_name=hsa-miR-6765-3p	feature_id[799].value > threshold=5.09880518913269
node_289: feature_name=hsa-miR-654-5p	feature_id[678].value > threshold=-2.1048624515533447
node_291: feature_name=hsa-miR-5196-5p	feature_id[560].value > threshold=-0.5087746977806091
node_293: feature_name=hsa-miR-5100	feature_id[0].value > threshold=11.555608749389648
node_309: feature_name=hsa-miR-3119	feature_id[612].value <= threshold=11.52429723739624
node_310: feature_name=hsa-miR-6502-3p	feature_id[711].value <= threshold=10.058889865875244
node_311: feature_name=hsa-miR-6514-5p	feature_id[398].value <= threshold=8.463376522064209
node_312: feature_name=hsa-miR-642b-3p	feature_id[1].value <= threshold=12.986438751220703
node_313: feature_name=hsa-miR-182-5p	feature_id[269].value <= threshold=9.782668590545654
node_314: feature_name=hsa-miR-1290	feature_id[352].value > threshold=5.319377660751343
node_318: feature_name=hsa-miR-3664-3p	feature_id[462].value <= threshold=8.522752285003662
node_319: feature_name=hsa-miR-663a	feature_id[3].value <= threshold=11.384927749633789
node_320: feature_name=hsa-miR-4675	feature_id[9].value > threshold=7.7769551277160645
node_324: feature_name=hsa-miR-4747-3p	feature_id[689].value > threshold=7.128116607666016
node_330: feature_name=hsa-miR-196a-3p	feature_id[48].value <= threshold=1.7877638936042786
Class: 0
Rules_107	passed counts:2
node_0: feature_name=hsa-miR-663a	feature_id[3].value > threshold=11.154406547546387
node_28: feature_name=hsa-miR-5100	feature_id[0].value > threshold=11.125522136688232
node_282: feature_name=hsa-miR-1343-5p	feature_id[327].value <= threshold=10.658041954040527
node_283: feature_name=hsa-miR-1246	feature_id[369].value > threshold=-1.3900106549263
node_287: feature_name=hsa-miR-6765-3p	feature_id[799].value > threshold=5.09880518913269
node_289: feature_name=hsa-miR-654-5p	feature_id[678].value > threshold=-2.1048624515533447
node_291: feature_name=hsa-miR-5196-5p	feature_id[560].value > threshold=-0.5087746977806091
node_293: feature_name=hsa-miR-5100	feature_id[0].value > threshold=11.555608749389648
node_309: feature_name=hsa-miR-3119	feature_id[612].value <= threshold=11.52429723739624
node_310: feature_name=hsa-miR-6502-3p	feature_id[711].value <= threshold=10.058889865875244
node_311: feature_name=hsa-miR-6514-5p	feature_id[398].value <= threshold=8.463376522064209
node_312: feature_name=hsa-miR-642b-3p	feature_id[1].value <= threshold=12.986438751220703
node_313: feature_name=hsa-miR-182-5p	feature_id[269].value <= threshold=9.782668590545654
node_314: feature_name=hsa-miR-1290	feature_id[352].value <= threshold=5.319377660751343
node_315: feature_name=hsa-miR-1273c	feature_id[362].value > threshold=2.0398765206336975
Class: 0
Rules_108	passed counts:2
node_0: feature_name=hsa-miR-663a	feature_id[3].value > threshold=11.154406547546387
node_28: feature_name=hsa-miR-5100	feature_id[0].value > threshold=11.125522136688232
node_282: feature_name=hsa-miR-1343-5p	feature_id[327].value <= threshold=10.658041954040527
node_283: feature_name=hsa-miR-1246	feature_id[369].value > threshold=-1.3900106549263
node_287: feature_name=hsa-miR-6765-3p	feature_id[799].value > threshold=5.09880518913269
node_289: feature_name=hsa-miR-654-5p	feature_id[678].value > threshold=-2.1048624515533447
node_291: feature_name=hsa-miR-5196-5p	feature_id[560].value > threshold=-0.5087746977806091
node_293: feature_name=hsa-miR-5100	feature_id[0].value <= threshold=11.555608749389648
node_294: feature_name=hsa-miR-663a	feature_id[3].value <= threshold=11.293010234832764
node_295: feature_name=hsa-miR-16-1-3p	feature_id[501].value <= threshold=-2.551783561706543
Class: 1
Rules_109	passed counts:2
node_0: feature_name=hsa-miR-663a	feature_id[3].value > threshold=11.154406547546387
node_28: feature_name=hsa-miR-5100	feature_id[0].value > threshold=11.125522136688232
node_282: feature_name=hsa-miR-1343-5p	feature_id[327].value <= threshold=10.658041954040527
node_283: feature_name=hsa-miR-1246	feature_id[369].value > threshold=-1.3900106549263
node_287: feature_name=hsa-miR-6765-3p	feature_id[799].value > threshold=5.09880518913269
node_289: feature_name=hsa-miR-654-5p	feature_id[678].value > threshold=-2.1048624515533447
node_291: feature_name=hsa-miR-5196-5p	feature_id[560].value <= threshold=-0.5087746977806091
Class: 0
Rules_110	passed counts:2
node_0: feature_name=hsa-miR-663a	feature_id[3].value > threshold=11.154406547546387
node_28: feature_name=hsa-miR-5100	feature_id[0].value > threshold=11.125522136688232
node_282: feature_name=hsa-miR-1343-5p	feature_id[327].value <= threshold=10.658041954040527
node_283: feature_name=hsa-miR-1246	feature_id[369].value > threshold=-1.3900106549263
node_287: feature_name=hsa-miR-6765-3p	feature_id[799].value > threshold=5.09880518913269
node_289: feature_name=hsa-miR-654-5p	feature_id[678].value <= threshold=-2.1048624515533447
Class: 0
Rules_111	passed counts:2
node_0: feature_name=hsa-miR-663a	feature_id[3].value > threshold=11.154406547546387
node_28: feature_name=hsa-miR-5100	feature_id[0].value > threshold=11.125522136688232
node_282: feature_name=hsa-miR-1343-5p	feature_id[327].value <= threshold=10.658041954040527
node_283: feature_name=hsa-miR-1246	feature_id[369].value > threshold=-1.3900106549263
node_287: feature_name=hsa-miR-6765-3p	feature_id[799].value <= threshold=5.09880518913269
Class: 0
Rules_112	passed counts:2
node_0: feature_name=hsa-miR-663a	feature_id[3].value > threshold=11.154406547546387
node_28: feature_name=hsa-miR-5100	feature_id[0].value <= threshold=11.125522136688232
node_29: feature_name=hsa-miR-629-3p	feature_id[751].value > threshold=3.885734438896179
node_83: feature_name=hsa-miR-629-5p	feature_id[30].value > threshold=2.0850155353546143
node_117: feature_name=hsa-miR-4745-5p	feature_id[7].value > threshold=11.9699387550354
node_189: feature_name=hsa-miR-497-5p	feature_id[193].value <= threshold=7.131054639816284
node_190: feature_name=hsa-miR-1249-3p	feature_id[217].value > threshold=4.393167972564697
node_192: feature_name=hsa-miR-4417	feature_id[13].value > threshold=7.879492282867432
node_198: feature_name=hsa-miR-125a-3p	feature_id[279].value > threshold=5.827920913696289
node_270: feature_name=hsa-miR-1199-3p	feature_id[570].value > threshold=4.212946891784668
node_276: feature_name=hsa-miR-6502-5p	feature_id[712].value <= threshold=3.4778987169265747
node_277: feature_name=hsa-miR-30c-2-3p	feature_id[516].value > threshold=5.635118007659912
Class: 0
Rules_113	passed counts:2
node_0: feature_name=hsa-miR-663a	feature_id[3].value > threshold=11.154406547546387
node_28: feature_name=hsa-miR-5100	feature_id[0].value <= threshold=11.125522136688232
node_29: feature_name=hsa-miR-629-3p	feature_id[751].value > threshold=3.885734438896179
node_83: feature_name=hsa-miR-629-5p	feature_id[30].value > threshold=2.0850155353546143
node_117: feature_name=hsa-miR-4745-5p	feature_id[7].value > threshold=11.9699387550354
node_189: feature_name=hsa-miR-497-5p	feature_id[193].value <= threshold=7.131054639816284
node_190: feature_name=hsa-miR-1249-3p	feature_id[217].value > threshold=4.393167972564697
node_192: feature_name=hsa-miR-4417	feature_id[13].value > threshold=7.879492282867432
node_198: feature_name=hsa-miR-125a-3p	feature_id[279].value <= threshold=5.827920913696289
node_199: feature_name=hsa-miR-339-3p	feature_id[446].value > threshold=-2.3353322744369507
node_201: feature_name=hsa-miR-3177-3p	feature_id[147].value > threshold=-1.5321688652038574
node_203: feature_name=hsa-miR-6812-5p	feature_id[253].value > threshold=0.7354771196842194
node_205: feature_name=hsa-miR-4697-5p	feature_id[23].value > threshold=9.714471817016602
Class: 0
Rules_114	passed counts:2
node_0: feature_name=hsa-miR-663a	feature_id[3].value > threshold=11.154406547546387
node_28: feature_name=hsa-miR-5100	feature_id[0].value <= threshold=11.125522136688232
node_29: feature_name=hsa-miR-629-3p	feature_id[751].value > threshold=3.885734438896179
node_83: feature_name=hsa-miR-629-5p	feature_id[30].value > threshold=2.0850155353546143
node_117: feature_name=hsa-miR-4745-5p	feature_id[7].value > threshold=11.9699387550354
node_189: feature_name=hsa-miR-497-5p	feature_id[193].value <= threshold=7.131054639816284
node_190: feature_name=hsa-miR-1249-3p	feature_id[217].value > threshold=4.393167972564697
node_192: feature_name=hsa-miR-4417	feature_id[13].value > threshold=7.879492282867432
node_198: feature_name=hsa-miR-125a-3p	feature_id[279].value <= threshold=5.827920913696289
node_199: feature_name=hsa-miR-339-3p	feature_id[446].value > threshold=-2.3353322744369507
node_201: feature_name=hsa-miR-3177-3p	feature_id[147].value > threshold=-1.5321688652038574
node_203: feature_name=hsa-miR-6812-5p	feature_id[253].value > threshold=0.7354771196842194
node_205: feature_name=hsa-miR-4697-5p	feature_id[23].value <= threshold=9.714471817016602
node_206: feature_name=hsa-miR-1181	feature_id[513].value > threshold=-0.29207200556993484
node_210: feature_name=hsa-miR-4448	feature_id[382].value > threshold=2.480693221092224
node_214: feature_name=hsa-miR-6750-5p	feature_id[802].value > threshold=-1.0596789121627808
node_216: feature_name=hsa-miR-320a	feature_id[740].value > threshold=4.093922257423401
node_218: feature_name=hsa-miR-3944-5p	feature_id[796].value <= threshold=7.921463489532471
node_219: feature_name=hsa-miR-1908-3p	feature_id[642].value <= threshold=8.965181827545166
node_220: feature_name=hsa-miR-654-5p	feature_id[678].value <= threshold=7.74047327041626
node_221: feature_name=hsa-miR-3139	feature_id[227].value <= threshold=7.203094720840454
node_222: feature_name=hsa-miR-141-5p	feature_id[434].value <= threshold=6.735227823257446
node_223: feature_name=hsa-miR-1275	feature_id[602].value > threshold=6.289323091506958
node_227: feature_name=hsa-miR-1246	feature_id[369].value <= threshold=10.674789428710938
node_228: feature_name=hsa-miR-1229-5p	feature_id[789].value <= threshold=10.139558792114258
node_229: feature_name=hsa-miR-3976	feature_id[234].value > threshold=7.136585712432861
node_251: feature_name=hsa-miR-1250-5p	feature_id[216].value <= threshold=2.0974326580762863
Class: 1
Rules_115	passed counts:2
node_0: feature_name=hsa-miR-663a	feature_id[3].value > threshold=11.154406547546387
node_28: feature_name=hsa-miR-5100	feature_id[0].value <= threshold=11.125522136688232
node_29: feature_name=hsa-miR-629-3p	feature_id[751].value > threshold=3.885734438896179
node_83: feature_name=hsa-miR-629-5p	feature_id[30].value > threshold=2.0850155353546143
node_117: feature_name=hsa-miR-4745-5p	feature_id[7].value > threshold=11.9699387550354
node_189: feature_name=hsa-miR-497-5p	feature_id[193].value <= threshold=7.131054639816284
node_190: feature_name=hsa-miR-1249-3p	feature_id[217].value > threshold=4.393167972564697
node_192: feature_name=hsa-miR-4417	feature_id[13].value > threshold=7.879492282867432
node_198: feature_name=hsa-miR-125a-3p	feature_id[279].value <= threshold=5.827920913696289
node_199: feature_name=hsa-miR-339-3p	feature_id[446].value > threshold=-2.3353322744369507
node_201: feature_name=hsa-miR-3177-3p	feature_id[147].value > threshold=-1.5321688652038574
node_203: feature_name=hsa-miR-6812-5p	feature_id[253].value > threshold=0.7354771196842194
node_205: feature_name=hsa-miR-4697-5p	feature_id[23].value <= threshold=9.714471817016602
node_206: feature_name=hsa-miR-1181	feature_id[513].value > threshold=-0.29207200556993484
node_210: feature_name=hsa-miR-4448	feature_id[382].value > threshold=2.480693221092224
node_214: feature_name=hsa-miR-6750-5p	feature_id[802].value > threshold=-1.0596789121627808
node_216: feature_name=hsa-miR-320a	feature_id[740].value > threshold=4.093922257423401
node_218: feature_name=hsa-miR-3944-5p	feature_id[796].value <= threshold=7.921463489532471
node_219: feature_name=hsa-miR-1908-3p	feature_id[642].value <= threshold=8.965181827545166
node_220: feature_name=hsa-miR-654-5p	feature_id[678].value <= threshold=7.74047327041626
node_221: feature_name=hsa-miR-3139	feature_id[227].value <= threshold=7.203094720840454
node_222: feature_name=hsa-miR-141-5p	feature_id[434].value <= threshold=6.735227823257446
node_223: feature_name=hsa-miR-1275	feature_id[602].value > threshold=6.289323091506958
node_227: feature_name=hsa-miR-1246	feature_id[369].value <= threshold=10.674789428710938
node_228: feature_name=hsa-miR-1229-5p	feature_id[789].value <= threshold=10.139558792114258
node_229: feature_name=hsa-miR-3976	feature_id[234].value <= threshold=7.136585712432861
node_230: feature_name=hsa-miR-1233-5p	feature_id[5].value > threshold=14.406463623046875
node_248: feature_name=hsa-miR-193a-5p	feature_id[432].value > threshold=6.024974822998047
Class: 1
Rules_116	passed counts:2
node_0: feature_name=hsa-miR-663a	feature_id[3].value > threshold=11.154406547546387
node_28: feature_name=hsa-miR-5100	feature_id[0].value <= threshold=11.125522136688232
node_29: feature_name=hsa-miR-629-3p	feature_id[751].value > threshold=3.885734438896179
node_83: feature_name=hsa-miR-629-5p	feature_id[30].value > threshold=2.0850155353546143
node_117: feature_name=hsa-miR-4745-5p	feature_id[7].value > threshold=11.9699387550354
node_189: feature_name=hsa-miR-497-5p	feature_id[193].value <= threshold=7.131054639816284
node_190: feature_name=hsa-miR-1249-3p	feature_id[217].value > threshold=4.393167972564697
node_192: feature_name=hsa-miR-4417	feature_id[13].value > threshold=7.879492282867432
node_198: feature_name=hsa-miR-125a-3p	feature_id[279].value <= threshold=5.827920913696289
node_199: feature_name=hsa-miR-339-3p	feature_id[446].value > threshold=-2.3353322744369507
node_201: feature_name=hsa-miR-3177-3p	feature_id[147].value > threshold=-1.5321688652038574
node_203: feature_name=hsa-miR-6812-5p	feature_id[253].value > threshold=0.7354771196842194
node_205: feature_name=hsa-miR-4697-5p	feature_id[23].value <= threshold=9.714471817016602
node_206: feature_name=hsa-miR-1181	feature_id[513].value > threshold=-0.29207200556993484
node_210: feature_name=hsa-miR-4448	feature_id[382].value > threshold=2.480693221092224
node_214: feature_name=hsa-miR-6750-5p	feature_id[802].value > threshold=-1.0596789121627808
node_216: feature_name=hsa-miR-320a	feature_id[740].value > threshold=4.093922257423401
node_218: feature_name=hsa-miR-3944-5p	feature_id[796].value <= threshold=7.921463489532471
node_219: feature_name=hsa-miR-1908-3p	feature_id[642].value <= threshold=8.965181827545166
node_220: feature_name=hsa-miR-654-5p	feature_id[678].value <= threshold=7.74047327041626
node_221: feature_name=hsa-miR-3139	feature_id[227].value <= threshold=7.203094720840454
node_222: feature_name=hsa-miR-141-5p	feature_id[434].value <= threshold=6.735227823257446
node_223: feature_name=hsa-miR-1275	feature_id[602].value > threshold=6.289323091506958
node_227: feature_name=hsa-miR-1246	feature_id[369].value <= threshold=10.674789428710938
node_228: feature_name=hsa-miR-1229-5p	feature_id[789].value <= threshold=10.139558792114258
node_229: feature_name=hsa-miR-3976	feature_id[234].value <= threshold=7.136585712432861
node_230: feature_name=hsa-miR-1233-5p	feature_id[5].value <= threshold=14.406463623046875
node_231: feature_name=hsa-miR-6758-5p	feature_id[800].value <= threshold=-1.2496392726898193
node_232: feature_name=hsa-miR-191-3p	feature_id[349].value <= threshold=3.645833730697632
Class: 1
Rules_117	passed counts:2
node_0: feature_name=hsa-miR-663a	feature_id[3].value > threshold=11.154406547546387
node_28: feature_name=hsa-miR-5100	feature_id[0].value <= threshold=11.125522136688232
node_29: feature_name=hsa-miR-629-3p	feature_id[751].value > threshold=3.885734438896179
node_83: feature_name=hsa-miR-629-5p	feature_id[30].value > threshold=2.0850155353546143
node_117: feature_name=hsa-miR-4745-5p	feature_id[7].value > threshold=11.9699387550354
node_189: feature_name=hsa-miR-497-5p	feature_id[193].value <= threshold=7.131054639816284
node_190: feature_name=hsa-miR-1249-3p	feature_id[217].value > threshold=4.393167972564697
node_192: feature_name=hsa-miR-4417	feature_id[13].value > threshold=7.879492282867432
node_198: feature_name=hsa-miR-125a-3p	feature_id[279].value <= threshold=5.827920913696289
node_199: feature_name=hsa-miR-339-3p	feature_id[446].value > threshold=-2.3353322744369507
node_201: feature_name=hsa-miR-3177-3p	feature_id[147].value > threshold=-1.5321688652038574
node_203: feature_name=hsa-miR-6812-5p	feature_id[253].value > threshold=0.7354771196842194
node_205: feature_name=hsa-miR-4697-5p	feature_id[23].value <= threshold=9.714471817016602
node_206: feature_name=hsa-miR-1181	feature_id[513].value > threshold=-0.29207200556993484
node_210: feature_name=hsa-miR-4448	feature_id[382].value <= threshold=2.480693221092224
node_211: feature_name=hsa-miR-498	feature_id[36].value > threshold=5.600528717041016
Class: 0
Rules_118	passed counts:2
node_0: feature_name=hsa-miR-663a	feature_id[3].value > threshold=11.154406547546387
node_28: feature_name=hsa-miR-5100	feature_id[0].value <= threshold=11.125522136688232
node_29: feature_name=hsa-miR-629-3p	feature_id[751].value > threshold=3.885734438896179
node_83: feature_name=hsa-miR-629-5p	feature_id[30].value > threshold=2.0850155353546143
node_117: feature_name=hsa-miR-4745-5p	feature_id[7].value > threshold=11.9699387550354
node_189: feature_name=hsa-miR-497-5p	feature_id[193].value <= threshold=7.131054639816284
node_190: feature_name=hsa-miR-1249-3p	feature_id[217].value > threshold=4.393167972564697
node_192: feature_name=hsa-miR-4417	feature_id[13].value > threshold=7.879492282867432
node_198: feature_name=hsa-miR-125a-3p	feature_id[279].value <= threshold=5.827920913696289
node_199: feature_name=hsa-miR-339-3p	feature_id[446].value > threshold=-2.3353322744369507
node_201: feature_name=hsa-miR-3177-3p	feature_id[147].value > threshold=-1.5321688652038574
node_203: feature_name=hsa-miR-6812-5p	feature_id[253].value > threshold=0.7354771196842194
node_205: feature_name=hsa-miR-4697-5p	feature_id[23].value <= threshold=9.714471817016602
node_206: feature_name=hsa-miR-1181	feature_id[513].value <= threshold=-0.29207200556993484
node_207: feature_name=hsa-miR-125b-2-3p	feature_id[278].value <= threshold=2.6914289593696594
Class: 0
Rules_119	passed counts:2
node_0: feature_name=hsa-miR-663a	feature_id[3].value > threshold=11.154406547546387
node_28: feature_name=hsa-miR-5100	feature_id[0].value <= threshold=11.125522136688232
node_29: feature_name=hsa-miR-629-3p	feature_id[751].value > threshold=3.885734438896179
node_83: feature_name=hsa-miR-629-5p	feature_id[30].value > threshold=2.0850155353546143
node_117: feature_name=hsa-miR-4745-5p	feature_id[7].value > threshold=11.9699387550354
node_189: feature_name=hsa-miR-497-5p	feature_id[193].value <= threshold=7.131054639816284
node_190: feature_name=hsa-miR-1249-3p	feature_id[217].value > threshold=4.393167972564697
node_192: feature_name=hsa-miR-4417	feature_id[13].value > threshold=7.879492282867432
node_198: feature_name=hsa-miR-125a-3p	feature_id[279].value <= threshold=5.827920913696289
node_199: feature_name=hsa-miR-339-3p	feature_id[446].value > threshold=-2.3353322744369507
node_201: feature_name=hsa-miR-3177-3p	feature_id[147].value > threshold=-1.5321688652038574
node_203: feature_name=hsa-miR-6812-5p	feature_id[253].value <= threshold=0.7354771196842194
Class: 0
Rules_120	passed counts:2
node_0: feature_name=hsa-miR-663a	feature_id[3].value > threshold=11.154406547546387
node_28: feature_name=hsa-miR-5100	feature_id[0].value <= threshold=11.125522136688232
node_29: feature_name=hsa-miR-629-3p	feature_id[751].value > threshold=3.885734438896179
node_83: feature_name=hsa-miR-629-5p	feature_id[30].value > threshold=2.0850155353546143
node_117: feature_name=hsa-miR-4745-5p	feature_id[7].value > threshold=11.9699387550354
node_189: feature_name=hsa-miR-497-5p	feature_id[193].value <= threshold=7.131054639816284
node_190: feature_name=hsa-miR-1249-3p	feature_id[217].value > threshold=4.393167972564697
node_192: feature_name=hsa-miR-4417	feature_id[13].value > threshold=7.879492282867432
node_198: feature_name=hsa-miR-125a-3p	feature_id[279].value <= threshold=5.827920913696289
node_199: feature_name=hsa-miR-339-3p	feature_id[446].value > threshold=-2.3353322744369507
node_201: feature_name=hsa-miR-3177-3p	feature_id[147].value <= threshold=-1.5321688652038574
Class: 0
Rules_121	passed counts:2
node_0: feature_name=hsa-miR-663a	feature_id[3].value > threshold=11.154406547546387
node_28: feature_name=hsa-miR-5100	feature_id[0].value <= threshold=11.125522136688232
node_29: feature_name=hsa-miR-629-3p	feature_id[751].value > threshold=3.885734438896179
node_83: feature_name=hsa-miR-629-5p	feature_id[30].value > threshold=2.0850155353546143
node_117: feature_name=hsa-miR-4745-5p	feature_id[7].value > threshold=11.9699387550354
node_189: feature_name=hsa-miR-497-5p	feature_id[193].value <= threshold=7.131054639816284
node_190: feature_name=hsa-miR-1249-3p	feature_id[217].value > threshold=4.393167972564697
node_192: feature_name=hsa-miR-4417	feature_id[13].value > threshold=7.879492282867432
node_198: feature_name=hsa-miR-125a-3p	feature_id[279].value <= threshold=5.827920913696289
node_199: feature_name=hsa-miR-339-3p	feature_id[446].value <= threshold=-2.3353322744369507
Class: 0
Rules_122	passed counts:2
node_0: feature_name=hsa-miR-663a	feature_id[3].value > threshold=11.154406547546387
node_28: feature_name=hsa-miR-5100	feature_id[0].value <= threshold=11.125522136688232
node_29: feature_name=hsa-miR-629-3p	feature_id[751].value > threshold=3.885734438896179
node_83: feature_name=hsa-miR-629-5p	feature_id[30].value > threshold=2.0850155353546143
node_117: feature_name=hsa-miR-4745-5p	feature_id[7].value > threshold=11.9699387550354
node_189: feature_name=hsa-miR-497-5p	feature_id[193].value <= threshold=7.131054639816284
node_190: feature_name=hsa-miR-1249-3p	feature_id[217].value > threshold=4.393167972564697
node_192: feature_name=hsa-miR-4417	feature_id[13].value <= threshold=7.879492282867432
node_193: feature_name=hsa-miR-181d-3p	feature_id[412].value <= threshold=3.2992125749588013
node_194: feature_name=hsa-miR-182-3p	feature_id[268].value <= threshold=0.18299028277397156
Class: 1
Rules_123	passed counts:2
node_0: feature_name=hsa-miR-663a	feature_id[3].value > threshold=11.154406547546387
node_28: feature_name=hsa-miR-5100	feature_id[0].value <= threshold=11.125522136688232
node_29: feature_name=hsa-miR-629-3p	feature_id[751].value > threshold=3.885734438896179
node_83: feature_name=hsa-miR-629-5p	feature_id[30].value > threshold=2.0850155353546143
node_117: feature_name=hsa-miR-4745-5p	feature_id[7].value <= threshold=11.9699387550354
node_118: feature_name=hsa-miR-885-3p	feature_id[24].value > threshold=6.6520562171936035
node_148: feature_name=hsa-miR-23c	feature_id[608].value <= threshold=-0.5523521602153778
node_149: feature_name=hsa-miR-4529-3p	feature_id[311].value <= threshold=2.9417601823806763
node_150: feature_name=hsa-miR-382-3p	feature_id[180].value <= threshold=-1.8045093417167664
Class: 0
Rules_124	passed counts:2
node_0: feature_name=hsa-miR-663a	feature_id[3].value > threshold=11.154406547546387
node_28: feature_name=hsa-miR-5100	feature_id[0].value <= threshold=11.125522136688232
node_29: feature_name=hsa-miR-629-3p	feature_id[751].value > threshold=3.885734438896179
node_83: feature_name=hsa-miR-629-5p	feature_id[30].value > threshold=2.0850155353546143
node_117: feature_name=hsa-miR-4745-5p	feature_id[7].value <= threshold=11.9699387550354
node_118: feature_name=hsa-miR-885-3p	feature_id[24].value <= threshold=6.6520562171936035
node_119: feature_name=hsa-miR-671-5p	feature_id[677].value <= threshold=7.714442014694214
node_120: feature_name=hsa-miR-3194-3p	feature_id[306].value <= threshold=4.766108512878418
node_121: feature_name=hsa-miR-4290	feature_id[146].value <= threshold=2.339761793613434
Class: 1
Rules_125	passed counts:2
node_0: feature_name=hsa-miR-663a	feature_id[3].value > threshold=11.154406547546387
node_28: feature_name=hsa-miR-5100	feature_id[0].value <= threshold=11.125522136688232
node_29: feature_name=hsa-miR-629-3p	feature_id[751].value > threshold=3.885734438896179
node_83: feature_name=hsa-miR-629-5p	feature_id[30].value <= threshold=2.0850155353546143
node_84: feature_name=hsa-miR-6836-3p	feature_id[188].value > threshold=8.008211851119995
node_100: feature_name=hsa-miR-3648	feature_id[296].value > threshold=12.689229488372803
node_104: feature_name=hsa-miR-3135b	feature_id[381].value > threshold=7.288318634033203
node_108: feature_name=hsa-miR-503-5p	feature_id[284].value > threshold=6.3201375007629395
Class: 1
Rules_126	passed counts:2
node_0: feature_name=hsa-miR-663a	feature_id[3].value > threshold=11.154406547546387
node_28: feature_name=hsa-miR-5100	feature_id[0].value <= threshold=11.125522136688232
node_29: feature_name=hsa-miR-629-3p	feature_id[751].value > threshold=3.885734438896179
node_83: feature_name=hsa-miR-629-5p	feature_id[30].value <= threshold=2.0850155353546143
node_84: feature_name=hsa-miR-6836-3p	feature_id[188].value > threshold=8.008211851119995
node_100: feature_name=hsa-miR-3648	feature_id[296].value > threshold=12.689229488372803
node_104: feature_name=hsa-miR-3135b	feature_id[381].value > threshold=7.288318634033203
node_108: feature_name=hsa-miR-503-5p	feature_id[284].value <= threshold=6.3201375007629395
node_109: feature_name=hsa-miR-4797-3p	feature_id[461].value > threshold=4.897078514099121
node_113: feature_name=hsa-miR-5011-3p	feature_id[76].value > threshold=0.36572764813899994
Class: 1
Rules_127	passed counts:2
node_0: feature_name=hsa-miR-663a	feature_id[3].value > threshold=11.154406547546387
node_28: feature_name=hsa-miR-5100	feature_id[0].value <= threshold=11.125522136688232
node_29: feature_name=hsa-miR-629-3p	feature_id[751].value > threshold=3.885734438896179
node_83: feature_name=hsa-miR-629-5p	feature_id[30].value <= threshold=2.0850155353546143
node_84: feature_name=hsa-miR-6836-3p	feature_id[188].value > threshold=8.008211851119995
node_100: feature_name=hsa-miR-3648	feature_id[296].value > threshold=12.689229488372803
node_104: feature_name=hsa-miR-3135b	feature_id[381].value <= threshold=7.288318634033203
node_105: feature_name=hsa-miR-4766-5p	feature_id[308].value <= threshold=-1.8429033160209656
Class: 0
Rules_128	passed counts:2
node_0: feature_name=hsa-miR-663a	feature_id[3].value > threshold=11.154406547546387
node_28: feature_name=hsa-miR-5100	feature_id[0].value <= threshold=11.125522136688232
node_29: feature_name=hsa-miR-629-3p	feature_id[751].value > threshold=3.885734438896179
node_83: feature_name=hsa-miR-629-5p	feature_id[30].value <= threshold=2.0850155353546143
node_84: feature_name=hsa-miR-6836-3p	feature_id[188].value <= threshold=8.008211851119995
node_85: feature_name=hsa-miR-4745-5p	feature_id[7].value > threshold=11.426393508911133
node_89: feature_name=hsa-miR-6502-3p	feature_id[711].value > threshold=5.688818454742432
node_97: feature_name=hsa-miR-6831-3p	feature_id[659].value <= threshold=2.040584146976471
Class: 1
Rules_129	passed counts:2
node_0: feature_name=hsa-miR-663a	feature_id[3].value > threshold=11.154406547546387
node_28: feature_name=hsa-miR-5100	feature_id[0].value <= threshold=11.125522136688232
node_29: feature_name=hsa-miR-629-3p	feature_id[751].value <= threshold=3.885734438896179
node_30: feature_name=hsa-miR-532-3p	feature_id[749].value > threshold=5.166470766067505
node_72: feature_name=hsa-miR-1343-5p	feature_id[327].value <= threshold=9.382279396057129
Class: 1
Rules_130	passed counts:2
node_0: feature_name=hsa-miR-663a	feature_id[3].value <= threshold=11.154406547546387
node_1: feature_name=hsa-miR-4783-3p	feature_id[21].value > threshold=6.573919296264648
node_9: feature_name=hsa-miR-5100	feature_id[0].value <= threshold=10.464543342590332
node_10: feature_name=hsa-miR-4462	feature_id[169].value > threshold=4.965071439743042
node_14: feature_name=hsa-miR-4745-5p	feature_id[7].value > threshold=11.46764326095581
node_20: feature_name=hsa-miR-4658	feature_id[82].value > threshold=5.438596487045288
Class: 0
Rules_131	passed counts:2
node_0: feature_name=hsa-miR-663a	feature_id[3].value <= threshold=11.154406547546387
node_1: feature_name=hsa-miR-4783-3p	feature_id[21].value <= threshold=6.573919296264648
node_2: feature_name=hsa-miR-3665	feature_id[774].value > threshold=12.138713359832764
node_4: feature_name=hsa-miR-1307-3p	feature_id[2].value > threshold=7.2499306201934814
node_6: feature_name=hsa-miR-4757-3p	feature_id[788].value > threshold=-1.1550185084342957
Class: 1
Rules_132	passed counts:1
node_0: feature_name=hsa-miR-663a	feature_id[3].value > threshold=11.154406547546387
node_28: feature_name=hsa-miR-5100	feature_id[0].value > threshold=11.125522136688232
node_282: feature_name=hsa-miR-1343-5p	feature_id[327].value > threshold=10.658041954040527
node_412: feature_name=hsa-miR-6816-5p	feature_id[563].value <= threshold=10.732518672943115
node_413: feature_name=hsa-miR-3680-3p	feature_id[771].value <= threshold=-2.9768049716949463
Class: 0
Rules_133	passed counts:1
node_0: feature_name=hsa-miR-663a	feature_id[3].value > threshold=11.154406547546387
node_28: feature_name=hsa-miR-5100	feature_id[0].value > threshold=11.125522136688232
node_282: feature_name=hsa-miR-1343-5p	feature_id[327].value <= threshold=10.658041954040527
node_283: feature_name=hsa-miR-1246	feature_id[369].value > threshold=-1.3900106549263
node_287: feature_name=hsa-miR-6765-3p	feature_id[799].value > threshold=5.09880518913269
node_289: feature_name=hsa-miR-654-5p	feature_id[678].value > threshold=-2.1048624515533447
node_291: feature_name=hsa-miR-5196-5p	feature_id[560].value > threshold=-0.5087746977806091
node_293: feature_name=hsa-miR-5100	feature_id[0].value > threshold=11.555608749389648
node_309: feature_name=hsa-miR-3119	feature_id[612].value > threshold=11.52429723739624
Class: 0
Rules_134	passed counts:1
node_0: feature_name=hsa-miR-663a	feature_id[3].value > threshold=11.154406547546387
node_28: feature_name=hsa-miR-5100	feature_id[0].value > threshold=11.125522136688232
node_282: feature_name=hsa-miR-1343-5p	feature_id[327].value <= threshold=10.658041954040527
node_283: feature_name=hsa-miR-1246	feature_id[369].value > threshold=-1.3900106549263
node_287: feature_name=hsa-miR-6765-3p	feature_id[799].value > threshold=5.09880518913269
node_289: feature_name=hsa-miR-654-5p	feature_id[678].value > threshold=-2.1048624515533447
node_291: feature_name=hsa-miR-5196-5p	feature_id[560].value > threshold=-0.5087746977806091
node_293: feature_name=hsa-miR-5100	feature_id[0].value > threshold=11.555608749389648
node_309: feature_name=hsa-miR-3119	feature_id[612].value <= threshold=11.52429723739624
node_310: feature_name=hsa-miR-6502-3p	feature_id[711].value > threshold=10.058889865875244
Class: 0
Rules_135	passed counts:1
node_0: feature_name=hsa-miR-663a	feature_id[3].value > threshold=11.154406547546387
node_28: feature_name=hsa-miR-5100	feature_id[0].value > threshold=11.125522136688232
node_282: feature_name=hsa-miR-1343-5p	feature_id[327].value <= threshold=10.658041954040527
node_283: feature_name=hsa-miR-1246	feature_id[369].value > threshold=-1.3900106549263
node_287: feature_name=hsa-miR-6765-3p	feature_id[799].value > threshold=5.09880518913269
node_289: feature_name=hsa-miR-654-5p	feature_id[678].value > threshold=-2.1048624515533447
node_291: feature_name=hsa-miR-5196-5p	feature_id[560].value > threshold=-0.5087746977806091
node_293: feature_name=hsa-miR-5100	feature_id[0].value > threshold=11.555608749389648
node_309: feature_name=hsa-miR-3119	feature_id[612].value <= threshold=11.52429723739624
node_310: feature_name=hsa-miR-6502-3p	feature_id[711].value <= threshold=10.058889865875244
node_311: feature_name=hsa-miR-6514-5p	feature_id[398].value > threshold=8.463376522064209
[truncated: 1,469 more rows]

## Sheet: LightGBM
Rules_0	passed counts:6819
node_0: feature_name=hsa-miR-663a	feature_id[2].value > threshold=11.154406547546387
node_28: feature_name=hsa-miR-5100	feature_id[0].value > threshold=11.125522136688232
node_310: feature_name=hsa-miR-6784-5p	feature_id[17].value <= threshold=12.620631217956543
node_311: feature_name=hsa-miR-4730	feature_id[3].value <= threshold=10.499942779541016
node_312: feature_name=hsa-miR-4258	feature_id[44].value > threshold=7.822835922241211
node_316: feature_name=hsa-miR-4456	feature_id[5].value <= threshold=7.986414670944214
node_317: feature_name=hsa-miR-6724-5p	feature_id[64].value > threshold=9.170557022094727
node_319: feature_name=hsa-miR-1290	feature_id[7].value > threshold=-0.48592305183410645
node_321: feature_name=hsa-miR-1290	feature_id[7].value > threshold=5.663074731826782
node_329: feature_name=hsa-miR-6869-5p	feature_id[92].value <= threshold=15.437063217163086
node_330: feature_name=hsa-miR-6831-5p	feature_id[71].value <= threshold=6.084361553192139
node_331: feature_name=hsa-miR-367-5p	feature_id[32].value <= threshold=8.402535438537598
node_332: feature_name=hsa-miR-4463	feature_id[22].value <= threshold=11.417279720306396
node_333: feature_name=hsa-miR-663a	feature_id[2].value > threshold=11.16864824295044
node_337: feature_name=hsa-miR-1290	feature_id[7].value > threshold=6.514912366867065
node_341: feature_name=hsa-miR-6746-3p	feature_id[95].value > threshold=-0.4947762042284012
node_349: feature_name=hsa-miR-6893-5p	feature_id[13].value <= threshold=9.38228702545166
Class: 1
Rules_1	passed counts:5470
node_0: feature_name=hsa-miR-663a	feature_id[2].value <= threshold=11.154406547546387
node_1: feature_name=hsa-miR-4783-3p	feature_id[9].value <= threshold=6.573919296264648
node_2: feature_name=hsa-miR-6784-5p	feature_id[17].value > threshold=11.027458190917969
Class: 0
Rules_2	passed counts:1083
node_0: feature_name=hsa-miR-663a	feature_id[2].value > threshold=11.154406547546387
node_28: feature_name=hsa-miR-5100	feature_id[0].value > threshold=11.125522136688232
node_310: feature_name=hsa-miR-6784-5p	feature_id[17].value <= threshold=12.620631217956543
node_311: feature_name=hsa-miR-4730	feature_id[3].value <= threshold=10.499942779541016
node_312: feature_name=hsa-miR-4258	feature_id[44].value > threshold=7.822835922241211
node_316: feature_name=hsa-miR-4456	feature_id[5].value <= threshold=7.986414670944214
node_317: feature_name=hsa-miR-6724-5p	feature_id[64].value > threshold=9.170557022094727
node_319: feature_name=hsa-miR-1290	feature_id[7].value > threshold=-0.48592305183410645
node_321: feature_name=hsa-miR-1290	feature_id[7].value > threshold=5.663074731826782
node_329: feature_name=hsa-miR-6869-5p	feature_id[92].value <= threshold=15.437063217163086
node_330: feature_name=hsa-miR-6831-5p	feature_id[71].value > threshold=6.084361553192139
node_360: feature_name=hsa-miR-4730	feature_id[3].value <= threshold=10.191746711730957
node_361: feature_name=hsa-miR-4417	feature_id[103].value <= threshold=9.605710983276367
node_362: feature_name=hsa-miR-6831-5p	feature_id[71].value > threshold=6.084702730178833
node_364: feature_name=hsa-miR-1469	feature_id[58].value > threshold=10.995716571807861
node_372: feature_name=hsa-miR-6757-5p	feature_id[74].value <= threshold=9.90001916885376
node_373: feature_name=hsa-miR-4745-5p	feature_id[19].value > threshold=10.74529218673706
node_377: feature_name=hsa-miR-6845-5p	feature_id[4].value <= threshold=10.198775291442871
node_378: feature_name=hsa-miR-6762-5p	feature_id[53].value <= threshold=9.261492729187012
node_379: feature_name=hsa-miR-1275	feature_id[21].value <= threshold=8.797270774841309
Class: 1
Rules_3	passed counts:348
node_0: feature_name=hsa-miR-663a	feature_id[2].value > threshold=11.154406547546387
node_28: feature_name=hsa-miR-5100	feature_id[0].value <= threshold=11.125522136688232
node_29: feature_name=hsa-miR-6805-3p	feature_id[8].value <= threshold=7.968411207199097
node_30: feature_name=hsa-miR-4456	feature_id[5].value <= threshold=5.988116979598999
node_31: feature_name=hsa-miR-4730	feature_id[3].value <= threshold=9.67059850692749
node_32: feature_name=hsa-miR-4745-5p	feature_id[19].value > threshold=11.963365077972412
node_120: feature_name=hsa-miR-125b-2-3p	feature_id[87].value <= threshold=6.275834798812866
node_121: feature_name=hsa-miR-3622a-5p	feature_id[107].value > threshold=2.222022771835327
node_127: feature_name=hsa-miR-6088	feature_id[77].value > threshold=11.016500473022461
node_131: feature_name=hsa-miR-128-2-5p	feature_id[68].value > threshold=9.829013347625732
node_135: feature_name=hsa-miR-4417	feature_id[103].value > threshold=7.866018533706665
node_143: feature_name=hsa-miR-6893-5p	feature_id[13].value > threshold=5.969944953918457
node_145: feature_name=hsa-miR-3689d	feature_id[105].value > threshold=-2.6440019607543945
node_147: feature_name=hsa-miR-6728-3p	feature_id[76].value <= threshold=6.819432258605957
node_148: feature_name=hsa-miR-8071	feature_id[35].value <= threshold=8.479335308074951
node_149: feature_name=hsa-miR-6845-5p	feature_id[4].value <= threshold=10.809774398803711
node_150: feature_name=hsa-miR-4739	feature_id[14].value <= threshold=12.464705467224121
node_151: feature_name=hsa-miR-6855-3p	feature_id[36].value <= threshold=2.7455450296401978
node_152: feature_name=hsa-miR-4463	feature_id[22].value <= threshold=10.845995426177979
node_153: feature_name=hsa-miR-4530	feature_id[65].value > threshold=8.685490608215332
node_159: feature_name=hsa-miR-4463	feature_id[22].value <= threshold=10.754038333892822
node_160: feature_name=hsa-miR-5100	feature_id[0].value > threshold=8.721127033233643
Class: 1
Rules_4	passed counts:303
node_0: feature_name=hsa-miR-663a	feature_id[2].value > threshold=11.154406547546387
node_28: feature_name=hsa-miR-5100	feature_id[0].value <= threshold=11.125522136688232
node_29: feature_name=hsa-miR-6805-3p	feature_id[8].value > threshold=7.968411207199097
node_237: feature_name=hsa-miR-629-3p	feature_id[6].value <= threshold=4.769536972045898
node_238: feature_name=hsa-miR-6769a-5p	feature_id[94].value > threshold=6.198957920074463
node_248: feature_name=hsa-miR-6731-3p	feature_id[54].value > threshold=-0.38314013183116913
node_252: feature_name=hsa-miR-937-5p	feature_id[60].value > threshold=6.999638795852661
node_256: feature_name=hsa-miR-4443	feature_id[15].value <= threshold=7.768517255783081
node_257: feature_name=hsa-miR-4423-5p	feature_id[37].value <= threshold=6.949131011962891
node_258: feature_name=hsa-miR-3679-5p	feature_id[57].value <= threshold=9.276998043060303
node_259: feature_name=hsa-miR-3195	feature_id[109].value > threshold=7.029383659362793
node_261: feature_name=hsa-miR-1203	feature_id[88].value <= threshold=7.805155515670776
node_262: feature_name=hsa-miR-1469	feature_id[58].value <= threshold=12.739457607269287
node_263: feature_name=hsa-miR-3663-3p	feature_id[82].value <= threshold=13.474912166595459
node_264: feature_name=hsa-miR-3195	feature_id[109].value <= threshold=9.50567626953125
Class: 0
Rules_5	passed counts:190
node_0: feature_name=hsa-miR-663a	feature_id[2].value > threshold=11.154406547546387
node_28: feature_name=hsa-miR-5100	feature_id[0].value <= threshold=11.125522136688232
node_29: feature_name=hsa-miR-6805-3p	feature_id[8].value <= threshold=7.968411207199097
node_30: feature_name=hsa-miR-4456	feature_id[5].value <= threshold=5.988116979598999
node_31: feature_name=hsa-miR-4730	feature_id[3].value <= threshold=9.67059850692749
node_32: feature_name=hsa-miR-4745-5p	feature_id[19].value > threshold=11.963365077972412
node_120: feature_name=hsa-miR-125b-2-3p	feature_id[87].value <= threshold=6.275834798812866
node_121: feature_name=hsa-miR-3622a-5p	feature_id[107].value > threshold=2.222022771835327
node_127: feature_name=hsa-miR-6088	feature_id[77].value > threshold=11.016500473022461
node_131: feature_name=hsa-miR-128-2-5p	feature_id[68].value > threshold=9.829013347625732
node_135: feature_name=hsa-miR-4417	feature_id[103].value > threshold=7.866018533706665
node_143: feature_name=hsa-miR-6893-5p	feature_id[13].value > threshold=5.969944953918457
node_145: feature_name=hsa-miR-3689d	feature_id[105].value > threshold=-2.6440019607543945
node_147: feature_name=hsa-miR-6728-3p	feature_id[76].value <= threshold=6.819432258605957
node_148: feature_name=hsa-miR-8071	feature_id[35].value <= threshold=8.479335308074951
node_149: feature_name=hsa-miR-6845-5p	feature_id[4].value <= threshold=10.809774398803711
node_150: feature_name=hsa-miR-4739	feature_id[14].value <= threshold=12.464705467224121
node_151: feature_name=hsa-miR-6855-3p	feature_id[36].value > threshold=2.7455450296401978
node_169: feature_name=hsa-miR-6855-3p	feature_id[36].value > threshold=2.780056357383728
node_173: feature_name=hsa-miR-5100	feature_id[0].value > threshold=8.193602085113525
node_175: feature_name=hsa-miR-6805-3p	feature_id[8].value <= threshold=7.916671991348267
node_176: feature_name=hsa-miR-2861	feature_id[45].value > threshold=11.83836841583252
node_178: feature_name=hsa-miR-5008-5p	feature_id[31].value <= threshold=10.283092975616455
node_179: feature_name=hsa-miR-6731-3p	feature_id[54].value > threshold=-1.372298538684845
node_181: feature_name=hsa-miR-3622a-5p	feature_id[107].value > threshold=3.4001526832580566
node_183: feature_name=hsa-miR-3184-5p	feature_id[23].value > threshold=4.385806322097778
node_187: feature_name=hsa-miR-575	feature_id[16].value <= threshold=7.081029176712036
node_188: feature_name=hsa-miR-3663-3p	feature_id[82].value <= threshold=12.075705528259277
node_189: feature_name=hsa-miR-6728-3p	feature_id[76].value <= threshold=6.342126846313477
node_190: feature_name=hsa-miR-1203	feature_id[88].value <= threshold=5.720702171325684
node_191: feature_name=hsa-miR-1343-5p	feature_id[86].value > threshold=9.077545166015625
Class: 1
Rules_6	passed counts:162
node_0: feature_name=hsa-miR-663a	feature_id[2].value <= threshold=11.154406547546387
node_1: feature_name=hsa-miR-4783-3p	feature_id[9].value > threshold=6.573919296264648
node_7: feature_name=hsa-miR-4456	feature_id[5].value <= threshold=5.853954792022705
node_8: feature_name=hsa-miR-1290	feature_id[7].value > threshold=5.957715749740601
node_22: feature_name=hsa-miR-3689d	feature_id[105].value <= threshold=7.524728775024414
Class: 1
Rules_7	passed counts:158
node_0: feature_name=hsa-miR-663a	feature_id[2].value > threshold=11.154406547546387
node_28: feature_name=hsa-miR-5100	feature_id[0].value > threshold=11.125522136688232
node_310: feature_name=hsa-miR-6784-5p	feature_id[17].value <= threshold=12.620631217956543
node_311: feature_name=hsa-miR-4730	feature_id[3].value <= threshold=10.499942779541016
node_312: feature_name=hsa-miR-4258	feature_id[44].value > threshold=7.822835922241211
node_316: feature_name=hsa-miR-4456	feature_id[5].value <= threshold=7.986414670944214
node_317: feature_name=hsa-miR-6724-5p	feature_id[64].value > threshold=9.170557022094727
node_319: feature_name=hsa-miR-1290	feature_id[7].value > threshold=-0.48592305183410645
node_321: feature_name=hsa-miR-1290	feature_id[7].value > threshold=5.663074731826782
node_329: feature_name=hsa-miR-6869-5p	feature_id[92].value <= threshold=15.437063217163086
node_330: feature_name=hsa-miR-6831-5p	feature_id[71].value <= threshold=6.084361553192139
node_331: feature_name=hsa-miR-367-5p	feature_id[32].value <= threshold=8.402535438537598
node_332: feature_name=hsa-miR-4463	feature_id[22].value <= threshold=11.417279720306396
node_333: feature_name=hsa-miR-663a	feature_id[2].value > threshold=11.16864824295044
node_337: feature_name=hsa-miR-1290	feature_id[7].value > threshold=6.514912366867065
node_341: feature_name=hsa-miR-6746-3p	feature_id[95].value <= threshold=-0.4947762042284012
node_342: feature_name=hsa-miR-6746-3p	feature_id[95].value <= threshold=-0.5011703819036484
node_343: feature_name=hsa-miR-1237-5p	feature_id[33].value <= threshold=13.091886520385742
Class: 1
Rules_8	passed counts:148
node_0: feature_name=hsa-miR-663a	feature_id[2].value > threshold=11.154406547546387
node_28: feature_name=hsa-miR-5100	feature_id[0].value <= threshold=11.125522136688232
node_29: feature_name=hsa-miR-6805-3p	feature_id[8].value <= threshold=7.968411207199097
node_30: feature_name=hsa-miR-4456	feature_id[5].value <= threshold=5.988116979598999
node_31: feature_name=hsa-miR-4730	feature_id[3].value <= threshold=9.67059850692749
node_32: feature_name=hsa-miR-4745-5p	feature_id[19].value <= threshold=11.963365077972412
node_33: feature_name=hsa-miR-4739	feature_id[14].value <= threshold=11.870898246765137
node_34: feature_name=hsa-miR-1234-3p	feature_id[20].value <= threshold=5.079229831695557
node_35: feature_name=hsa-miR-4456	feature_id[5].value <= threshold=5.392367362976074
node_36: feature_name=hsa-miR-3196	feature_id[108].value > threshold=11.450151920318604
node_42: feature_name=hsa-miR-885-3p	feature_id[89].value <= threshold=7.472126007080078
node_43: feature_name=hsa-miR-6785-5p	feature_id[41].value > threshold=6.983906269073486
Class: 1
Rules_9	passed counts:98
node_0: feature_name=hsa-miR-663a	feature_id[2].value > threshold=11.154406547546387
node_28: feature_name=hsa-miR-5100	feature_id[0].value <= threshold=11.125522136688232
node_29: feature_name=hsa-miR-6805-3p	feature_id[8].value <= threshold=7.968411207199097
node_30: feature_name=hsa-miR-4456	feature_id[5].value <= threshold=5.988116979598999
node_31: feature_name=hsa-miR-4730	feature_id[3].value <= threshold=9.67059850692749
node_32: feature_name=hsa-miR-4745-5p	feature_id[19].value <= threshold=11.963365077972412
node_33: feature_name=hsa-miR-4739	feature_id[14].value <= threshold=11.870898246765137
node_34: feature_name=hsa-miR-1234-3p	feature_id[20].value > threshold=5.079229831695557
node_52: feature_name=hsa-miR-6845-5p	feature_id[4].value <= threshold=9.670116424560547
node_53: feature_name=hsa-miR-367-5p	feature_id[32].value > threshold=-1.6248201727867126
node_55: feature_name=hsa-miR-128-2-5p	feature_id[68].value > threshold=10.188483238220215
node_61: feature_name=hsa-miR-1203	feature_id[88].value > threshold=-1.1681022644042969
node_63: feature_name=hsa-miR-4739	feature_id[14].value <= threshold=11.703094959259033
node_64: feature_name=hsa-miR-6746-3p	feature_id[95].value > threshold=-1.750893235206604
node_66: feature_name=hsa-miR-6746-3p	feature_id[95].value <= threshold=5.89519190788269
Class: 1
Rules_10	passed counts:92
node_0: feature_name=hsa-miR-663a	feature_id[2].value > threshold=11.154406547546387
node_28: feature_name=hsa-miR-5100	feature_id[0].value > threshold=11.125522136688232
node_310: feature_name=hsa-miR-6784-5p	feature_id[17].value <= threshold=12.620631217956543
node_311: feature_name=hsa-miR-4730	feature_id[3].value <= threshold=10.499942779541016
node_312: feature_name=hsa-miR-4258	feature_id[44].value > threshold=7.822835922241211
node_316: feature_name=hsa-miR-4456	feature_id[5].value <= threshold=7.986414670944214
node_317: feature_name=hsa-miR-6724-5p	feature_id[64].value > threshold=9.170557022094727
node_319: feature_name=hsa-miR-1290	feature_id[7].value > threshold=-0.48592305183410645
node_321: feature_name=hsa-miR-1290	feature_id[7].value > threshold=5.663074731826782
node_329: feature_name=hsa-miR-6869-5p	feature_id[92].value <= threshold=15.437063217163086
node_330: feature_name=hsa-miR-6831-5p	feature_id[71].value > threshold=6.084361553192139
node_360: feature_name=hsa-miR-4730	feature_id[3].value <= threshold=10.191746711730957
node_361: feature_name=hsa-miR-4417	feature_id[103].value <= threshold=9.605710983276367
node_362: feature_name=hsa-miR-6831-5p	feature_id[71].value > threshold=6.084702730178833
node_364: feature_name=hsa-miR-1469	feature_id[58].value > threshold=10.995716571807861
node_372: feature_name=hsa-miR-6757-5p	feature_id[74].value <= threshold=9.90001916885376
node_373: feature_name=hsa-miR-4745-5p	feature_id[19].value > threshold=10.74529218673706
node_377: feature_name=hsa-miR-6845-5p	feature_id[4].value > threshold=10.198775291442871
node_387: feature_name=hsa-miR-1469	feature_id[58].value <= threshold=13.062948226928711
node_388: feature_name=hsa-miR-4646-5p	feature_id[50].value > threshold=3.836978793144226
node_392: feature_name=hsa-miR-6845-5p	feature_id[4].value > threshold=10.201279640197754
Class: 1
Rules_11	passed counts:73
node_0: feature_name=hsa-miR-663a	feature_id[2].value > threshold=11.154406547546387
node_28: feature_name=hsa-miR-5100	feature_id[0].value > threshold=11.125522136688232
node_310: feature_name=hsa-miR-6784-5p	feature_id[17].value <= threshold=12.620631217956543
node_311: feature_name=hsa-miR-4730	feature_id[3].value <= threshold=10.499942779541016
node_312: feature_name=hsa-miR-4258	feature_id[44].value > threshold=7.822835922241211
node_316: feature_name=hsa-miR-4456	feature_id[5].value <= threshold=7.986414670944214
node_317: feature_name=hsa-miR-6724-5p	feature_id[64].value > threshold=9.170557022094727
node_319: feature_name=hsa-miR-1290	feature_id[7].value > threshold=-0.48592305183410645
node_321: feature_name=hsa-miR-1290	feature_id[7].value > threshold=5.663074731826782
node_329: feature_name=hsa-miR-6869-5p	feature_id[92].value <= threshold=15.437063217163086
node_330: feature_name=hsa-miR-6831-5p	feature_id[71].value <= threshold=6.084361553192139
node_331: feature_name=hsa-miR-367-5p	feature_id[32].value <= threshold=8.402535438537598
node_332: feature_name=hsa-miR-4463	feature_id[22].value <= threshold=11.417279720306396
node_333: feature_name=hsa-miR-663a	feature_id[2].value > threshold=11.16864824295044
node_337: feature_name=hsa-miR-1290	feature_id[7].value > threshold=6.514912366867065
node_341: feature_name=hsa-miR-6746-3p	feature_id[95].value > threshold=-0.4947762042284012
node_349: feature_name=hsa-miR-6893-5p	feature_id[13].value > threshold=9.38228702545166
node_351: feature_name=hsa-miR-6855-3p	feature_id[36].value > threshold=-0.834770143032074
Class: 1
Rules_12	passed counts:70
node_0: feature_name=hsa-miR-663a	feature_id[2].value > threshold=11.154406547546387
node_28: feature_name=hsa-miR-5100	feature_id[0].value <= threshold=11.125522136688232
node_29: feature_name=hsa-miR-6805-3p	feature_id[8].value > threshold=7.968411207199097
node_237: feature_name=hsa-miR-629-3p	feature_id[6].value > threshold=4.769536972045898
node_283: feature_name=hsa-miR-6845-5p	feature_id[4].value <= threshold=9.679530143737793
node_284: feature_name=hsa-miR-941	feature_id[34].value <= threshold=7.334752559661865
Class: 1
Rules_13	passed counts:54
node_0: feature_name=hsa-miR-663a	feature_id[2].value > threshold=11.154406547546387
node_28: feature_name=hsa-miR-5100	feature_id[0].value <= threshold=11.125522136688232
node_29: feature_name=hsa-miR-6805-3p	feature_id[8].value <= threshold=7.968411207199097
node_30: feature_name=hsa-miR-4456	feature_id[5].value > threshold=5.988116979598999
node_230: feature_name=hsa-miR-4258	feature_id[44].value > threshold=8.920761585235596
node_232: feature_name=hsa-miR-885-3p	feature_id[89].value <= threshold=7.948403835296631
node_233: feature_name=hsa-miR-6845-5p	feature_id[4].value > threshold=9.25539255142212
Class: 0
Rules_14	passed counts:43
node_0: feature_name=hsa-miR-663a	feature_id[2].value > threshold=11.154406547546387
node_28: feature_name=hsa-miR-5100	feature_id[0].value <= threshold=11.125522136688232
node_29: feature_name=hsa-miR-6805-3p	feature_id[8].value <= threshold=7.968411207199097
node_30: feature_name=hsa-miR-4456	feature_id[5].value <= threshold=5.988116979598999
node_31: feature_name=hsa-miR-4730	feature_id[3].value <= threshold=9.67059850692749
node_32: feature_name=hsa-miR-4745-5p	feature_id[19].value > threshold=11.963365077972412
node_120: feature_name=hsa-miR-125b-2-3p	feature_id[87].value <= threshold=6.275834798812866
node_121: feature_name=hsa-miR-3622a-5p	feature_id[107].value > threshold=2.222022771835327
node_127: feature_name=hsa-miR-6088	feature_id[77].value > threshold=11.016500473022461
node_131: feature_name=hsa-miR-128-2-5p	feature_id[68].value > threshold=9.829013347625732
node_135: feature_name=hsa-miR-4417	feature_id[103].value > threshold=7.866018533706665
node_143: feature_name=hsa-miR-6893-5p	feature_id[13].value > threshold=5.969944953918457
node_145: feature_name=hsa-miR-3689d	feature_id[105].value > threshold=-2.6440019607543945
node_147: feature_name=hsa-miR-6728-3p	feature_id[76].value <= threshold=6.819432258605957
node_148: feature_name=hsa-miR-8071	feature_id[35].value <= threshold=8.479335308074951
node_149: feature_name=hsa-miR-6845-5p	feature_id[4].value <= threshold=10.809774398803711
node_150: feature_name=hsa-miR-4739	feature_id[14].value <= threshold=12.464705467224121
node_151: feature_name=hsa-miR-6855-3p	feature_id[36].value > threshold=2.7455450296401978
node_169: feature_name=hsa-miR-6855-3p	feature_id[36].value > threshold=2.780056357383728
node_173: feature_name=hsa-miR-5100	feature_id[0].value > threshold=8.193602085113525
node_175: feature_name=hsa-miR-6805-3p	feature_id[8].value <= threshold=7.916671991348267
node_176: feature_name=hsa-miR-2861	feature_id[45].value > threshold=11.83836841583252
node_178: feature_name=hsa-miR-5008-5p	feature_id[31].value <= threshold=10.283092975616455
node_179: feature_name=hsa-miR-6731-3p	feature_id[54].value > threshold=-1.372298538684845
node_181: feature_name=hsa-miR-3622a-5p	feature_id[107].value > threshold=3.4001526832580566
node_183: feature_name=hsa-miR-3184-5p	feature_id[23].value > threshold=4.385806322097778
node_187: feature_name=hsa-miR-575	feature_id[16].value <= threshold=7.081029176712036
node_188: feature_name=hsa-miR-3663-3p	feature_id[82].value > threshold=12.075705528259277
node_202: feature_name=hsa-miR-6885-5p	feature_id[52].value > threshold=10.859721183776855
node_204: feature_name=hsa-miR-8073	feature_id[90].value <= threshold=8.013251781463623
node_205: feature_name=hsa-miR-1290	feature_id[7].value > threshold=-1.626045048236847
Class: 1
Rules_15	passed counts:42
node_0: feature_name=hsa-miR-663a	feature_id[2].value > threshold=11.154406547546387
node_28: feature_name=hsa-miR-5100	feature_id[0].value <= threshold=11.125522136688232
node_29: feature_name=hsa-miR-6805-3p	feature_id[8].value > threshold=7.968411207199097
node_237: feature_name=hsa-miR-629-3p	feature_id[6].value > threshold=4.769536972045898
node_283: feature_name=hsa-miR-6845-5p	feature_id[4].value > threshold=9.679530143737793
node_287: feature_name=hsa-miR-4423-5p	feature_id[37].value <= threshold=5.3484580516815186
node_288: feature_name=hsa-miR-1469	feature_id[58].value <= threshold=12.263588428497314
node_289: feature_name=hsa-miR-1234-3p	feature_id[20].value > threshold=5.3624842166900635
node_293: feature_name=hsa-miR-6879-5p	feature_id[25].value > threshold=8.814569473266602
node_295: feature_name=hsa-miR-6731-3p	feature_id[54].value > threshold=0.6282230466604233
Class: 0
Rules_16	passed counts:41
node_0: feature_name=hsa-miR-663a	feature_id[2].value > threshold=11.154406547546387
node_28: feature_name=hsa-miR-5100	feature_id[0].value > threshold=11.125522136688232
node_310: feature_name=hsa-miR-6784-5p	feature_id[17].value <= threshold=12.620631217956543
node_311: feature_name=hsa-miR-4730	feature_id[3].value <= threshold=10.499942779541016
node_312: feature_name=hsa-miR-4258	feature_id[44].value > threshold=7.822835922241211
node_316: feature_name=hsa-miR-4456	feature_id[5].value <= threshold=7.986414670944214
node_317: feature_name=hsa-miR-6724-5p	feature_id[64].value > threshold=9.170557022094727
node_319: feature_name=hsa-miR-1290	feature_id[7].value > threshold=-0.48592305183410645
node_321: feature_name=hsa-miR-1290	feature_id[7].value > threshold=5.663074731826782
node_329: feature_name=hsa-miR-6869-5p	feature_id[92].value <= threshold=15.437063217163086
node_330: feature_name=hsa-miR-6831-5p	feature_id[71].value > threshold=6.084361553192139
node_360: feature_name=hsa-miR-4730	feature_id[3].value <= threshold=10.191746711730957
node_361: feature_name=hsa-miR-4417	feature_id[103].value <= threshold=9.605710983276367
node_362: feature_name=hsa-miR-6831-5p	feature_id[71].value > threshold=6.084702730178833
node_364: feature_name=hsa-miR-1469	feature_id[58].value > threshold=10.995716571807861
node_372: feature_name=hsa-miR-6757-5p	feature_id[74].value > threshold=9.90001916885376
node_398: feature_name=hsa-miR-3178	feature_id[84].value > threshold=11.20248031616211
Class: 1
Rules_17	passed counts:40
node_0: feature_name=hsa-miR-663a	feature_id[2].value > threshold=11.154406547546387
node_28: feature_name=hsa-miR-5100	feature_id[0].value > threshold=11.125522136688232
node_310: feature_name=hsa-miR-6784-5p	feature_id[17].value > threshold=12.620631217956543
node_418: feature_name=hsa-miR-1203	feature_id[88].value > threshold=5.991687059402466
Class: 0
Rules_18	passed counts:37
node_0: feature_name=hsa-miR-663a	feature_id[2].value > threshold=11.154406547546387
node_28: feature_name=hsa-miR-5100	feature_id[0].value > threshold=11.125522136688232
node_310: feature_name=hsa-miR-6784-5p	feature_id[17].value <= threshold=12.620631217956543
node_311: feature_name=hsa-miR-4730	feature_id[3].value <= threshold=10.499942779541016
node_312: feature_name=hsa-miR-4258	feature_id[44].value > threshold=7.822835922241211
node_316: feature_name=hsa-miR-4456	feature_id[5].value <= threshold=7.986414670944214
node_317: feature_name=hsa-miR-6724-5p	feature_id[64].value > threshold=9.170557022094727
node_319: feature_name=hsa-miR-1290	feature_id[7].value > threshold=-0.48592305183410645
node_321: feature_name=hsa-miR-1290	feature_id[7].value > threshold=5.663074731826782
node_329: feature_name=hsa-miR-6869-5p	feature_id[92].value <= threshold=15.437063217163086
node_330: feature_name=hsa-miR-6831-5p	feature_id[71].value > threshold=6.084361553192139
node_360: feature_name=hsa-miR-4730	feature_id[3].value <= threshold=10.191746711730957
node_361: feature_name=hsa-miR-4417	feature_id[103].value <= threshold=9.605710983276367
node_362: feature_name=hsa-miR-6831-5p	feature_id[71].value > threshold=6.084702730178833
node_364: feature_name=hsa-miR-1469	feature_id[58].value > threshold=10.995716571807861
node_372: feature_name=hsa-miR-6757-5p	feature_id[74].value <= threshold=9.90001916885376
node_373: feature_name=hsa-miR-4745-5p	feature_id[19].value > threshold=10.74529218673706
node_377: feature_name=hsa-miR-6845-5p	feature_id[4].value <= threshold=10.198775291442871
node_378: feature_name=hsa-miR-6762-5p	feature_id[53].value <= threshold=9.261492729187012
node_379: feature_name=hsa-miR-1275	feature_id[21].value > threshold=8.797270774841309
node_381: feature_name=hsa-miR-1275	feature_id[21].value > threshold=8.803466796875
Class: 1
Rules_19	passed counts:37
node_0: feature_name=hsa-miR-663a	feature_id[2].value > threshold=11.154406547546387
node_28: feature_name=hsa-miR-5100	feature_id[0].value <= threshold=11.125522136688232
node_29: feature_name=hsa-miR-6805-3p	feature_id[8].value <= threshold=7.968411207199097
node_30: feature_name=hsa-miR-4456	feature_id[5].value <= threshold=5.988116979598999
node_31: feature_name=hsa-miR-4730	feature_id[3].value <= threshold=9.67059850692749
node_32: feature_name=hsa-miR-4745-5p	feature_id[19].value <= threshold=11.963365077972412
node_33: feature_name=hsa-miR-4739	feature_id[14].value <= threshold=11.870898246765137
node_34: feature_name=hsa-miR-1234-3p	feature_id[20].value > threshold=5.079229831695557
node_52: feature_name=hsa-miR-6845-5p	feature_id[4].value > threshold=9.670116424560547
node_76: feature_name=hsa-miR-3196	feature_id[108].value > threshold=11.71957540512085
node_98: feature_name=hsa-miR-6784-5p	feature_id[17].value <= threshold=11.675609588623047
node_99: feature_name=hsa-miR-4745-5p	feature_id[19].value <= threshold=11.944730281829834
node_100: feature_name=hsa-miR-629-5p	feature_id[18].value > threshold=-1.5743579864501953
node_102: feature_name=hsa-miR-4697-5p	feature_id[27].value > threshold=7.74942421913147
Class: 1
Rules_20	passed counts:36
node_0: feature_name=hsa-miR-663a	feature_id[2].value > threshold=11.154406547546387
node_28: feature_name=hsa-miR-5100	feature_id[0].value <= threshold=11.125522136688232
node_29: feature_name=hsa-miR-6805-3p	feature_id[8].value <= threshold=7.968411207199097
node_30: feature_name=hsa-miR-4456	feature_id[5].value <= threshold=5.988116979598999
node_31: feature_name=hsa-miR-4730	feature_id[3].value <= threshold=9.67059850692749
node_32: feature_name=hsa-miR-4745-5p	feature_id[19].value <= threshold=11.963365077972412
node_33: feature_name=hsa-miR-4739	feature_id[14].value <= threshold=11.870898246765137
node_34: feature_name=hsa-miR-1234-3p	feature_id[20].value > threshold=5.079229831695557
node_52: feature_name=hsa-miR-6845-5p	feature_id[4].value > threshold=9.670116424560547
node_76: feature_name=hsa-miR-3196	feature_id[108].value <= threshold=11.71957540512085
node_77: feature_name=hsa-miR-92a-2-5p	feature_id[40].value > threshold=6.949751377105713
node_87: feature_name=hsa-miR-4258	feature_id[44].value > threshold=8.216813087463379
node_89: feature_name=hsa-miR-371a-5p	feature_id[81].value <= threshold=7.9140849113464355
node_90: feature_name=hsa-miR-4787-3p	feature_id[10].value > threshold=4.572252988815308
node_92: feature_name=hsa-miR-3679-3p	feature_id[106].value > threshold=5.944726467132568
Class: 0
Rules_21	passed counts:31
node_0: feature_name=hsa-miR-663a	feature_id[2].value > threshold=11.154406547546387
node_28: feature_name=hsa-miR-5100	feature_id[0].value > threshold=11.125522136688232
node_310: feature_name=hsa-miR-6784-5p	feature_id[17].value <= threshold=12.620631217956543
node_311: feature_name=hsa-miR-4730	feature_id[3].value <= threshold=10.499942779541016
node_312: feature_name=hsa-miR-4258	feature_id[44].value > threshold=7.822835922241211
node_316: feature_name=hsa-miR-4456	feature_id[5].value <= threshold=7.986414670944214
node_317: feature_name=hsa-miR-6724-5p	feature_id[64].value > threshold=9.170557022094727
node_319: feature_name=hsa-miR-1290	feature_id[7].value > threshold=-0.48592305183410645
node_321: feature_name=hsa-miR-1290	feature_id[7].value <= threshold=5.663074731826782
node_322: feature_name=hsa-miR-6845-5p	feature_id[4].value <= threshold=9.923437595367432
node_323: feature_name=hsa-miR-6855-3p	feature_id[36].value > threshold=-0.6460976004600525
Class: 1
Rules_22	passed counts:30
node_0: feature_name=hsa-miR-663a	feature_id[2].value > threshold=11.154406547546387
node_28: feature_name=hsa-miR-5100	feature_id[0].value <= threshold=11.125522136688232
node_29: feature_name=hsa-miR-6805-3p	feature_id[8].value <= threshold=7.968411207199097
node_30: feature_name=hsa-miR-4456	feature_id[5].value <= threshold=5.988116979598999
node_31: feature_name=hsa-miR-4730	feature_id[3].value > threshold=9.67059850692749
node_225: feature_name=hsa-miR-125a-3p	feature_id[39].value > threshold=4.155563592910767
Class: 0
Rules_23	passed counts:28
node_0: feature_name=hsa-miR-663a	feature_id[2].value > threshold=11.154406547546387
node_28: feature_name=hsa-miR-5100	feature_id[0].value > threshold=11.125522136688232
node_310: feature_name=hsa-miR-6784-5p	feature_id[17].value <= threshold=12.620631217956543
node_311: feature_name=hsa-miR-4730	feature_id[3].value <= threshold=10.499942779541016
node_312: feature_name=hsa-miR-4258	feature_id[44].value > threshold=7.822835922241211
node_316: feature_name=hsa-miR-4456	feature_id[5].value <= threshold=7.986414670944214
node_317: feature_name=hsa-miR-6724-5p	feature_id[64].value > threshold=9.170557022094727
node_319: feature_name=hsa-miR-1290	feature_id[7].value > threshold=-0.48592305183410645
node_321: feature_name=hsa-miR-1290	feature_id[7].value > threshold=5.663074731826782
node_329: feature_name=hsa-miR-6869-5p	feature_id[92].value <= threshold=15.437063217163086
node_330: feature_name=hsa-miR-6831-5p	feature_id[71].value > threshold=6.084361553192139
node_360: feature_name=hsa-miR-4730	feature_id[3].value <= threshold=10.191746711730957
node_361: feature_name=hsa-miR-4417	feature_id[103].value <= threshold=9.605710983276367
node_362: feature_name=hsa-miR-6831-5p	feature_id[71].value > threshold=6.084702730178833
node_364: feature_name=hsa-miR-1469	feature_id[58].value <= threshold=10.995716571807861
node_365: feature_name=hsa-miR-6893-5p	feature_id[13].value <= threshold=9.064881324768066
node_366: feature_name=hsa-miR-1469	feature_id[58].value <= threshold=10.991038799285889
Class: 1
Rules_24	passed counts:28
node_0: feature_name=hsa-miR-663a	feature_id[2].value > threshold=11.154406547546387
node_28: feature_name=hsa-miR-5100	feature_id[0].value > threshold=11.125522136688232
node_310: feature_name=hsa-miR-6784-5p	feature_id[17].value <= threshold=12.620631217956543
node_311: feature_name=hsa-miR-4730	feature_id[3].value <= threshold=10.499942779541016
node_312: feature_name=hsa-miR-4258	feature_id[44].value > threshold=7.822835922241211
node_316: feature_name=hsa-miR-4456	feature_id[5].value <= threshold=7.986414670944214
node_317: feature_name=hsa-miR-6724-5p	feature_id[64].value > threshold=9.170557022094727
node_319: feature_name=hsa-miR-1290	feature_id[7].value > threshold=-0.48592305183410645
node_321: feature_name=hsa-miR-1290	feature_id[7].value > threshold=5.663074731826782
node_329: feature_name=hsa-miR-6869-5p	feature_id[92].value <= threshold=15.437063217163086
node_330: feature_name=hsa-miR-6831-5p	feature_id[71].value <= threshold=6.084361553192139
node_331: feature_name=hsa-miR-367-5p	feature_id[32].value <= threshold=8.402535438537598
node_332: feature_name=hsa-miR-4463	feature_id[22].value <= threshold=11.417279720306396
node_333: feature_name=hsa-miR-663a	feature_id[2].value > threshold=11.16864824295044
node_337: feature_name=hsa-miR-1290	feature_id[7].value <= threshold=6.514912366867065
node_338: feature_name=hsa-miR-4730	feature_id[3].value <= threshold=9.300102710723877
Class: 1
Rules_25	passed counts:27
node_0: feature_name=hsa-miR-663a	feature_id[2].value <= threshold=11.154406547546387
node_1: feature_name=hsa-miR-4783-3p	feature_id[9].value > threshold=6.573919296264648
node_7: feature_name=hsa-miR-4456	feature_id[5].value <= threshold=5.853954792022705
node_8: feature_name=hsa-miR-1290	feature_id[7].value <= threshold=5.957715749740601
node_9: feature_name=hsa-miR-3679-5p	feature_id[57].value <= threshold=7.0428900718688965
node_10: feature_name=hsa-miR-4780	feature_id[78].value > threshold=-2.180760145187378
Class: 1
Rules_26	passed counts:25
node_0: feature_name=hsa-miR-663a	feature_id[2].value > threshold=11.154406547546387
node_28: feature_name=hsa-miR-5100	feature_id[0].value <= threshold=11.125522136688232
node_29: feature_name=hsa-miR-6805-3p	feature_id[8].value <= threshold=7.968411207199097
node_30: feature_name=hsa-miR-4456	feature_id[5].value <= threshold=5.988116979598999
node_31: feature_name=hsa-miR-4730	feature_id[3].value <= threshold=9.67059850692749
node_32: feature_name=hsa-miR-4745-5p	feature_id[19].value <= threshold=11.963365077972412
node_33: feature_name=hsa-miR-4739	feature_id[14].value > threshold=11.870898246765137
node_109: feature_name=hsa-miR-8073	feature_id[90].value <= threshold=7.874650239944458
node_110: feature_name=hsa-miR-6893-5p	feature_id[13].value > threshold=6.148029327392578
node_112: feature_name=hsa-miR-1343-5p	feature_id[86].value <= threshold=9.53502607345581
Class: 0
Rules_27	passed counts:24
node_0: feature_name=hsa-miR-663a	feature_id[2].value > threshold=11.154406547546387
node_28: feature_name=hsa-miR-5100	feature_id[0].value <= threshold=11.125522136688232
node_29: feature_name=hsa-miR-6805-3p	feature_id[8].value > threshold=7.968411207199097
node_237: feature_name=hsa-miR-629-3p	feature_id[6].value <= threshold=4.769536972045898
node_238: feature_name=hsa-miR-6769a-5p	feature_id[94].value <= threshold=6.198957920074463
node_239: feature_name=hsa-miR-1275	feature_id[21].value > threshold=7.5865137577056885
node_245: feature_name=hsa-miR-135a-3p	feature_id[28].value <= threshold=7.662092685699463
Class: 1
Rules_28	passed counts:23
node_0: feature_name=hsa-miR-663a	feature_id[2].value > threshold=11.154406547546387
node_28: feature_name=hsa-miR-5100	feature_id[0].value <= threshold=11.125522136688232
node_29: feature_name=hsa-miR-6805-3p	feature_id[8].value <= threshold=7.968411207199097
node_30: feature_name=hsa-miR-4456	feature_id[5].value <= threshold=5.988116979598999
node_31: feature_name=hsa-miR-4730	feature_id[3].value <= threshold=9.67059850692749
node_32: feature_name=hsa-miR-4745-5p	feature_id[19].value > threshold=11.963365077972412
node_120: feature_name=hsa-miR-125b-2-3p	feature_id[87].value <= threshold=6.275834798812866
node_121: feature_name=hsa-miR-3622a-5p	feature_id[107].value > threshold=2.222022771835327
node_127: feature_name=hsa-miR-6088	feature_id[77].value > threshold=11.016500473022461
node_131: feature_name=hsa-miR-128-2-5p	feature_id[68].value > threshold=9.829013347625732
node_135: feature_name=hsa-miR-4417	feature_id[103].value <= threshold=7.866018533706665
node_136: feature_name=hsa-miR-1343-3p	feature_id[38].value > threshold=7.154431581497192
Class: 1
Rules_29	passed counts:22
node_0: feature_name=hsa-miR-663a	feature_id[2].value > threshold=11.154406547546387
node_28: feature_name=hsa-miR-5100	feature_id[0].value <= threshold=11.125522136688232
node_29: feature_name=hsa-miR-6805-3p	feature_id[8].value > threshold=7.968411207199097
node_237: feature_name=hsa-miR-629-3p	feature_id[6].value > threshold=4.769536972045898
node_283: feature_name=hsa-miR-6845-5p	feature_id[4].value > threshold=9.679530143737793
node_287: feature_name=hsa-miR-4423-5p	feature_id[37].value > threshold=5.3484580516815186
node_305: feature_name=hsa-miR-4697-5p	feature_id[27].value > threshold=8.36782169342041
Class: 1
Rules_30	passed counts:20
node_0: feature_name=hsa-miR-663a	feature_id[2].value > threshold=11.154406547546387
node_28: feature_name=hsa-miR-5100	feature_id[0].value <= threshold=11.125522136688232
node_29: feature_name=hsa-miR-6805-3p	feature_id[8].value <= threshold=7.968411207199097
node_30: feature_name=hsa-miR-4456	feature_id[5].value <= threshold=5.988116979598999
node_31: feature_name=hsa-miR-4730	feature_id[3].value <= threshold=9.67059850692749
node_32: feature_name=hsa-miR-4745-5p	feature_id[19].value > threshold=11.963365077972412
node_120: feature_name=hsa-miR-125b-2-3p	feature_id[87].value <= threshold=6.275834798812866
node_121: feature_name=hsa-miR-3622a-5p	feature_id[107].value > threshold=2.222022771835327
node_127: feature_name=hsa-miR-6088	feature_id[77].value > threshold=11.016500473022461
node_131: feature_name=hsa-miR-128-2-5p	feature_id[68].value > threshold=9.829013347625732
node_135: feature_name=hsa-miR-4417	feature_id[103].value > threshold=7.866018533706665
node_143: feature_name=hsa-miR-6893-5p	feature_id[13].value > threshold=5.969944953918457
node_145: feature_name=hsa-miR-3689d	feature_id[105].value > threshold=-2.6440019607543945
node_147: feature_name=hsa-miR-6728-3p	feature_id[76].value <= threshold=6.819432258605957
node_148: feature_name=hsa-miR-8071	feature_id[35].value <= threshold=8.479335308074951
node_149: feature_name=hsa-miR-6845-5p	feature_id[4].value <= threshold=10.809774398803711
node_150: feature_name=hsa-miR-4739	feature_id[14].value <= threshold=12.464705467224121
node_151: feature_name=hsa-miR-6855-3p	feature_id[36].value <= threshold=2.7455450296401978
node_152: feature_name=hsa-miR-4463	feature_id[22].value <= threshold=10.845995426177979
node_153: feature_name=hsa-miR-4530	feature_id[65].value <= threshold=8.685490608215332
node_154: feature_name=hsa-miR-4534	feature_id[56].value <= threshold=8.838510513305664
node_155: feature_name=hsa-miR-3620-5p	feature_id[66].value <= threshold=8.291006088256836
Class: 1
Rules_31	passed counts:18
node_0: feature_name=hsa-miR-663a	feature_id[2].value <= threshold=11.154406547546387
node_1: feature_name=hsa-miR-4783-3p	feature_id[9].value > threshold=6.573919296264648
node_7: feature_name=hsa-miR-4456	feature_id[5].value <= threshold=5.853954792022705
node_8: feature_name=hsa-miR-1290	feature_id[7].value <= threshold=5.957715749740601
node_9: feature_name=hsa-miR-3679-5p	feature_id[57].value > threshold=7.0428900718688965
node_13: feature_name=hsa-miR-6789-5p	feature_id[72].value > threshold=8.93882131576538
node_15: feature_name=hsa-miR-6728-3p	feature_id[76].value > threshold=-0.40333037078380585
node_17: feature_name=hsa-miR-6087	feature_id[49].value > threshold=11.775846004486084
node_19: feature_name=hsa-miR-6724-5p	feature_id[64].value <= threshold=10.398924827575684
Class: 0
Rules_32	passed counts:17
node_0: feature_name=hsa-miR-663a	feature_id[2].value > threshold=11.154406547546387
node_28: feature_name=hsa-miR-5100	feature_id[0].value > threshold=11.125522136688232
node_310: feature_name=hsa-miR-6784-5p	feature_id[17].value <= threshold=12.620631217956543
node_311: feature_name=hsa-miR-4730	feature_id[3].value > threshold=10.499942779541016
node_413: feature_name=hsa-miR-575	feature_id[16].value <= threshold=6.272159099578857
Class: 1
Rules_33	passed counts:15
node_0: feature_name=hsa-miR-663a	feature_id[2].value > threshold=11.154406547546387
node_28: feature_name=hsa-miR-5100	feature_id[0].value <= threshold=11.125522136688232
node_29: feature_name=hsa-miR-6805-3p	feature_id[8].value > threshold=7.968411207199097
node_237: feature_name=hsa-miR-629-3p	feature_id[6].value > threshold=4.769536972045898
node_283: feature_name=hsa-miR-6845-5p	feature_id[4].value > threshold=9.679530143737793
node_287: feature_name=hsa-miR-4423-5p	feature_id[37].value <= threshold=5.3484580516815186
node_288: feature_name=hsa-miR-1469	feature_id[58].value > threshold=12.263588428497314
node_300: feature_name=hsa-miR-6746-5p	feature_id[75].value > threshold=7.130272150039673
node_302: feature_name=hsa-miR-940	feature_id[46].value <= threshold=8.473514080047607
Class: 1
Rules_34	passed counts:15
node_0: feature_name=hsa-miR-663a	feature_id[2].value > threshold=11.154406547546387
node_28: feature_name=hsa-miR-5100	feature_id[0].value <= threshold=11.125522136688232
node_29: feature_name=hsa-miR-6805-3p	feature_id[8].value <= threshold=7.968411207199097
node_30: feature_name=hsa-miR-4456	feature_id[5].value <= threshold=5.988116979598999
node_31: feature_name=hsa-miR-4730	feature_id[3].value <= threshold=9.67059850692749
node_32: feature_name=hsa-miR-4745-5p	feature_id[19].value <= threshold=11.963365077972412
node_33: feature_name=hsa-miR-4739	feature_id[14].value <= threshold=11.870898246765137
node_34: feature_name=hsa-miR-1234-3p	feature_id[20].value > threshold=5.079229831695557
node_52: feature_name=hsa-miR-6845-5p	feature_id[4].value > threshold=9.670116424560547
node_76: feature_name=hsa-miR-3196	feature_id[108].value <= threshold=11.71957540512085
node_77: feature_name=hsa-miR-92a-2-5p	feature_id[40].value <= threshold=6.949751377105713
node_78: feature_name=hsa-miR-887-3p	feature_id[29].value > threshold=4.935585975646973
node_80: feature_name=hsa-miR-125b-2-3p	feature_id[87].value > threshold=-0.8413145244121552
node_82: feature_name=hsa-miR-3663-3p	feature_id[82].value <= threshold=12.363511562347412
Class: 1
Rules_35	passed counts:13
node_0: feature_name=hsa-miR-663a	feature_id[2].value > threshold=11.154406547546387
node_28: feature_name=hsa-miR-5100	feature_id[0].value > threshold=11.125522136688232
node_310: feature_name=hsa-miR-6784-5p	feature_id[17].value <= threshold=12.620631217956543
node_311: feature_name=hsa-miR-4730	feature_id[3].value <= threshold=10.499942779541016
node_312: feature_name=hsa-miR-4258	feature_id[44].value > threshold=7.822835922241211
node_316: feature_name=hsa-miR-4456	feature_id[5].value <= threshold=7.986414670944214
node_317: feature_name=hsa-miR-6724-5p	feature_id[64].value > threshold=9.170557022094727
node_319: feature_name=hsa-miR-1290	feature_id[7].value > threshold=-0.48592305183410645
node_321: feature_name=hsa-miR-1290	feature_id[7].value > threshold=5.663074731826782
node_329: feature_name=hsa-miR-6869-5p	feature_id[92].value <= threshold=15.437063217163086
node_330: feature_name=hsa-miR-6831-5p	feature_id[71].value > threshold=6.084361553192139
node_360: feature_name=hsa-miR-4730	feature_id[3].value <= threshold=10.191746711730957
node_361: feature_name=hsa-miR-4417	feature_id[103].value <= threshold=9.605710983276367
node_362: feature_name=hsa-miR-6831-5p	feature_id[71].value > threshold=6.084702730178833
node_364: feature_name=hsa-miR-1469	feature_id[58].value > threshold=10.995716571807861
node_372: feature_name=hsa-miR-6757-5p	feature_id[74].value <= threshold=9.90001916885376
node_373: feature_name=hsa-miR-4745-5p	feature_id[19].value > threshold=10.74529218673706
node_377: feature_name=hsa-miR-6845-5p	feature_id[4].value <= threshold=10.198775291442871
node_378: feature_name=hsa-miR-6762-5p	feature_id[53].value > threshold=9.261492729187012
node_384: feature_name=hsa-miR-6762-5p	feature_id[53].value > threshold=9.286059856414795
Class: 1
Rules_36	passed counts:12
node_0: feature_name=hsa-miR-663a	feature_id[2].value > threshold=11.154406547546387
node_28: feature_name=hsa-miR-5100	feature_id[0].value > threshold=11.125522136688232
node_310: feature_name=hsa-miR-6784-5p	feature_id[17].value > threshold=12.620631217956543
node_418: feature_name=hsa-miR-1203	feature_id[88].value <= threshold=5.991687059402466
Class: 1
Rules_37	passed counts:11
node_0: feature_name=hsa-miR-663a	feature_id[2].value > threshold=11.154406547546387
node_28: feature_name=hsa-miR-5100	feature_id[0].value > threshold=11.125522136688232
node_310: feature_name=hsa-miR-6784-5p	feature_id[17].value <= threshold=12.620631217956543
node_311: feature_name=hsa-miR-4730	feature_id[3].value <= threshold=10.499942779541016
node_312: feature_name=hsa-miR-4258	feature_id[44].value > threshold=7.822835922241211
node_316: feature_name=hsa-miR-4456	feature_id[5].value <= threshold=7.986414670944214
node_317: feature_name=hsa-miR-6724-5p	feature_id[64].value > threshold=9.170557022094727
node_319: feature_name=hsa-miR-1290	feature_id[7].value > threshold=-0.48592305183410645
node_321: feature_name=hsa-miR-1290	feature_id[7].value > threshold=5.663074731826782
node_329: feature_name=hsa-miR-6869-5p	feature_id[92].value <= threshold=15.437063217163086
node_330: feature_name=hsa-miR-6831-5p	feature_id[71].value <= threshold=6.084361553192139
node_331: feature_name=hsa-miR-367-5p	feature_id[32].value <= threshold=8.402535438537598
node_332: feature_name=hsa-miR-4463	feature_id[22].value <= threshold=11.417279720306396
node_333: feature_name=hsa-miR-663a	feature_id[2].value <= threshold=11.16864824295044
node_334: feature_name=hsa-miR-1237-5p	feature_id[33].value <= threshold=12.577059268951416
Class: 1
Rules_38	passed counts:11
node_0: feature_name=hsa-miR-663a	feature_id[2].value <= threshold=11.154406547546387
node_1: feature_name=hsa-miR-4783-3p	feature_id[9].value <= threshold=6.573919296264648
node_2: feature_name=hsa-miR-6784-5p	feature_id[17].value <= threshold=11.027458190917969
node_3: feature_name=hsa-miR-6765-5p	feature_id[63].value > threshold=9.348015308380127
Class: 1
Rules_39	passed counts:10
node_0: feature_name=hsa-miR-663a	feature_id[2].value > threshold=11.154406547546387
node_28: feature_name=hsa-miR-5100	feature_id[0].value > threshold=11.125522136688232
node_310: feature_name=hsa-miR-6784-5p	feature_id[17].value <= threshold=12.620631217956543
node_311: feature_name=hsa-miR-4730	feature_id[3].value > threshold=10.499942779541016
node_413: feature_name=hsa-miR-575	feature_id[16].value > threshold=6.272159099578857
node_415: feature_name=hsa-miR-6800-5p	feature_id[93].value > threshold=6.271151781082153
Class: 0
Rules_40	passed counts:10
node_0: feature_name=hsa-miR-663a	feature_id[2].value > threshold=11.154406547546387
node_28: feature_name=hsa-miR-5100	feature_id[0].value > threshold=11.125522136688232
node_310: feature_name=hsa-miR-6784-5p	feature_id[17].value <= threshold=12.620631217956543
node_311: feature_name=hsa-miR-4730	feature_id[3].value <= threshold=10.499942779541016
node_312: feature_name=hsa-miR-4258	feature_id[44].value > threshold=7.822835922241211
node_316: feature_name=hsa-miR-4456	feature_id[5].value <= threshold=7.986414670944214
node_317: feature_name=hsa-miR-6724-5p	feature_id[64].value > threshold=9.170557022094727
node_319: feature_name=hsa-miR-1290	feature_id[7].value > threshold=-0.48592305183410645
node_321: feature_name=hsa-miR-1290	feature_id[7].value > threshold=5.663074731826782
node_329: feature_name=hsa-miR-6869-5p	feature_id[92].value <= threshold=15.437063217163086
node_330: feature_name=hsa-miR-6831-5p	feature_id[71].value > threshold=6.084361553192139
node_360: feature_name=hsa-miR-4730	feature_id[3].value <= threshold=10.191746711730957
node_361: feature_name=hsa-miR-4417	feature_id[103].value <= threshold=9.605710983276367
node_362: feature_name=hsa-miR-6831-5p	feature_id[71].value > threshold=6.084702730178833
node_364: feature_name=hsa-miR-1469	feature_id[58].value > threshold=10.995716571807861
node_372: feature_name=hsa-miR-6757-5p	feature_id[74].value > threshold=9.90001916885376
node_398: feature_name=hsa-miR-3178	feature_id[84].value <= threshold=11.20248031616211
node_399: feature_name=hsa-miR-3663-3p	feature_id[82].value <= threshold=12.519528865814209
Class: 1
Rules_41	passed counts:10
node_0: feature_name=hsa-miR-663a	feature_id[2].value <= threshold=11.154406547546387
node_1: feature_name=hsa-miR-4783-3p	feature_id[9].value > threshold=6.573919296264648
node_7: feature_name=hsa-miR-4456	feature_id[5].value > threshold=5.853954792022705
node_25: feature_name=hsa-miR-516a-5p	feature_id[30].value <= threshold=6.42417573928833
Class: 0
Rules_42	passed counts:9
node_0: feature_name=hsa-miR-663a	feature_id[2].value > threshold=11.154406547546387
node_28: feature_name=hsa-miR-5100	feature_id[0].value <= threshold=11.125522136688232
node_29: feature_name=hsa-miR-6805-3p	feature_id[8].value <= threshold=7.968411207199097
node_30: feature_name=hsa-miR-4456	feature_id[5].value <= threshold=5.988116979598999
node_31: feature_name=hsa-miR-4730	feature_id[3].value <= threshold=9.67059850692749
node_32: feature_name=hsa-miR-4745-5p	feature_id[19].value > threshold=11.963365077972412
node_120: feature_name=hsa-miR-125b-2-3p	feature_id[87].value <= threshold=6.275834798812866
node_121: feature_name=hsa-miR-3622a-5p	feature_id[107].value <= threshold=2.222022771835327
node_122: feature_name=hsa-miR-6855-3p	feature_id[36].value <= threshold=0.2569268047809601
Class: 1
Rules_43	passed counts:8
node_0: feature_name=hsa-miR-663a	feature_id[2].value > threshold=11.154406547546387
node_28: feature_name=hsa-miR-5100	feature_id[0].value <= threshold=11.125522136688232
node_29: feature_name=hsa-miR-6805-3p	feature_id[8].value > threshold=7.968411207199097
node_237: feature_name=hsa-miR-629-3p	feature_id[6].value <= threshold=4.769536972045898
node_238: feature_name=hsa-miR-6769a-5p	feature_id[94].value <= threshold=6.198957920074463
node_239: feature_name=hsa-miR-1275	feature_id[21].value <= threshold=7.5865137577056885
node_240: feature_name=hsa-miR-1307-3p	feature_id[59].value <= threshold=7.500845909118652
Class: 0
Rules_44	passed counts:8
node_0: feature_name=hsa-miR-663a	feature_id[2].value > threshold=11.154406547546387
node_28: feature_name=hsa-miR-5100	feature_id[0].value <= threshold=11.125522136688232
node_29: feature_name=hsa-miR-6805-3p	feature_id[8].value <= threshold=7.968411207199097
node_30: feature_name=hsa-miR-4456	feature_id[5].value <= threshold=5.988116979598999
node_31: feature_name=hsa-miR-4730	feature_id[3].value <= threshold=9.67059850692749
node_32: feature_name=hsa-miR-4745-5p	feature_id[19].value > threshold=11.963365077972412
node_120: feature_name=hsa-miR-125b-2-3p	feature_id[87].value <= threshold=6.275834798812866
node_121: feature_name=hsa-miR-3622a-5p	feature_id[107].value > threshold=2.222022771835327
node_127: feature_name=hsa-miR-6088	feature_id[77].value > threshold=11.016500473022461
node_131: feature_name=hsa-miR-128-2-5p	feature_id[68].value > threshold=9.829013347625732
node_135: feature_name=hsa-miR-4417	feature_id[103].value > threshold=7.866018533706665
node_143: feature_name=hsa-miR-6893-5p	feature_id[13].value > threshold=5.969944953918457
node_145: feature_name=hsa-miR-3689d	feature_id[105].value > threshold=-2.6440019607543945
node_147: feature_name=hsa-miR-6728-3p	feature_id[76].value <= threshold=6.819432258605957
node_148: feature_name=hsa-miR-8071	feature_id[35].value <= threshold=8.479335308074951
node_149: feature_name=hsa-miR-6845-5p	feature_id[4].value <= threshold=10.809774398803711
node_150: feature_name=hsa-miR-4739	feature_id[14].value <= threshold=12.464705467224121
node_151: feature_name=hsa-miR-6855-3p	feature_id[36].value > threshold=2.7455450296401978
node_169: feature_name=hsa-miR-6855-3p	feature_id[36].value > threshold=2.780056357383728
node_173: feature_name=hsa-miR-5100	feature_id[0].value > threshold=8.193602085113525
node_175: feature_name=hsa-miR-6805-3p	feature_id[8].value <= threshold=7.916671991348267
node_176: feature_name=hsa-miR-2861	feature_id[45].value > threshold=11.83836841583252
node_178: feature_name=hsa-miR-5008-5p	feature_id[31].value <= threshold=10.283092975616455
node_179: feature_name=hsa-miR-6731-3p	feature_id[54].value > threshold=-1.372298538684845
node_181: feature_name=hsa-miR-3622a-5p	feature_id[107].value > threshold=3.4001526832580566
node_183: feature_name=hsa-miR-3184-5p	feature_id[23].value <= threshold=4.385806322097778
node_184: feature_name=hsa-miR-125a-3p	feature_id[39].value <= threshold=4.632047176361084
Class: 1
Rules_45	passed counts:8
node_0: feature_name=hsa-miR-663a	feature_id[2].value > threshold=11.154406547546387
node_28: feature_name=hsa-miR-5100	feature_id[0].value <= threshold=11.125522136688232
node_29: feature_name=hsa-miR-6805-3p	feature_id[8].value <= threshold=7.968411207199097
node_30: feature_name=hsa-miR-4456	feature_id[5].value <= threshold=5.988116979598999
node_31: feature_name=hsa-miR-4730	feature_id[3].value <= threshold=9.67059850692749
node_32: feature_name=hsa-miR-4745-5p	feature_id[19].value > threshold=11.963365077972412
node_120: feature_name=hsa-miR-125b-2-3p	feature_id[87].value <= threshold=6.275834798812866
node_121: feature_name=hsa-miR-3622a-5p	feature_id[107].value > threshold=2.222022771835327
node_127: feature_name=hsa-miR-6088	feature_id[77].value > threshold=11.016500473022461
node_131: feature_name=hsa-miR-128-2-5p	feature_id[68].value > threshold=9.829013347625732
node_135: feature_name=hsa-miR-4417	feature_id[103].value <= threshold=7.866018533706665
node_136: feature_name=hsa-miR-1343-3p	feature_id[38].value <= threshold=7.154431581497192
node_137: feature_name=hsa-miR-5008-5p	feature_id[31].value <= threshold=6.148430824279785
Class: 0
Rules_46	passed counts:8
node_0: feature_name=hsa-miR-663a	feature_id[2].value > threshold=11.154406547546387
node_28: feature_name=hsa-miR-5100	feature_id[0].value <= threshold=11.125522136688232
node_29: feature_name=hsa-miR-6805-3p	feature_id[8].value <= threshold=7.968411207199097
node_30: feature_name=hsa-miR-4456	feature_id[5].value <= threshold=5.988116979598999
node_31: feature_name=hsa-miR-4730	feature_id[3].value <= threshold=9.67059850692749
node_32: feature_name=hsa-miR-4745-5p	feature_id[19].value <= threshold=11.963365077972412
node_33: feature_name=hsa-miR-4739	feature_id[14].value <= threshold=11.870898246765137
node_34: feature_name=hsa-miR-1234-3p	feature_id[20].value > threshold=5.079229831695557
node_52: feature_name=hsa-miR-6845-5p	feature_id[4].value > threshold=9.670116424560547
node_76: feature_name=hsa-miR-3196	feature_id[108].value > threshold=11.71957540512085
node_98: feature_name=hsa-miR-6784-5p	feature_id[17].value > threshold=11.675609588623047
node_106: feature_name=hsa-miR-3977	feature_id[104].value <= threshold=4.836278438568115
Class: 0
Rules_47	passed counts:8
node_0: feature_name=hsa-miR-663a	feature_id[2].value > threshold=11.154406547546387
node_28: feature_name=hsa-miR-5100	feature_id[0].value <= threshold=11.125522136688232
node_29: feature_name=hsa-miR-6805-3p	feature_id[8].value <= threshold=7.968411207199097
node_30: feature_name=hsa-miR-4456	feature_id[5].value <= threshold=5.988116979598999
node_31: feature_name=hsa-miR-4730	feature_id[3].value <= threshold=9.67059850692749
node_32: feature_name=hsa-miR-4745-5p	feature_id[19].value <= threshold=11.963365077972412
node_33: feature_name=hsa-miR-4739	feature_id[14].value <= threshold=11.870898246765137
node_34: feature_name=hsa-miR-1234-3p	feature_id[20].value <= threshold=5.079229831695557
node_35: feature_name=hsa-miR-4456	feature_id[5].value <= threshold=5.392367362976074
node_36: feature_name=hsa-miR-3196	feature_id[108].value <= threshold=11.450151920318604
node_37: feature_name=hsa-miR-1307-3p	feature_id[59].value <= threshold=9.15557861328125
Class: 1
Rules_48	passed counts:7
node_0: feature_name=hsa-miR-663a	feature_id[2].value > threshold=11.154406547546387
node_28: feature_name=hsa-miR-5100	feature_id[0].value <= threshold=11.125522136688232
node_29: feature_name=hsa-miR-6805-3p	feature_id[8].value > threshold=7.968411207199097
node_237: feature_name=hsa-miR-629-3p	feature_id[6].value > threshold=4.769536972045898
node_283: feature_name=hsa-miR-6845-5p	feature_id[4].value > threshold=9.679530143737793
node_287: feature_name=hsa-miR-4423-5p	feature_id[37].value <= threshold=5.3484580516815186
node_288: feature_name=hsa-miR-1469	feature_id[58].value <= threshold=12.263588428497314
node_289: feature_name=hsa-miR-1234-3p	feature_id[20].value <= threshold=5.3624842166900635
node_290: feature_name=hsa-miR-6879-5p	feature_id[25].value > threshold=9.554226875305176
Class: 1
Rules_49	passed counts:7
node_0: feature_name=hsa-miR-663a	feature_id[2].value > threshold=11.154406547546387
node_28: feature_name=hsa-miR-5100	feature_id[0].value <= threshold=11.125522136688232
node_29: feature_name=hsa-miR-6805-3p	feature_id[8].value > threshold=7.968411207199097
node_237: feature_name=hsa-miR-629-3p	feature_id[6].value <= threshold=4.769536972045898
node_238: feature_name=hsa-miR-6769a-5p	feature_id[94].value > threshold=6.198957920074463
node_248: feature_name=hsa-miR-6731-3p	feature_id[54].value <= threshold=-0.38314013183116913
node_249: feature_name=hsa-miR-6869-5p	feature_id[92].value <= threshold=13.41395378112793
Class: 1
Rules_50	passed counts:7
node_0: feature_name=hsa-miR-663a	feature_id[2].value > threshold=11.154406547546387
node_28: feature_name=hsa-miR-5100	feature_id[0].value <= threshold=11.125522136688232
node_29: feature_name=hsa-miR-6805-3p	feature_id[8].value <= threshold=7.968411207199097
node_30: feature_name=hsa-miR-4456	feature_id[5].value <= threshold=5.988116979598999
node_31: feature_name=hsa-miR-4730	feature_id[3].value <= threshold=9.67059850692749
node_32: feature_name=hsa-miR-4745-5p	feature_id[19].value > threshold=11.963365077972412
node_120: feature_name=hsa-miR-125b-2-3p	feature_id[87].value <= threshold=6.275834798812866
node_121: feature_name=hsa-miR-3622a-5p	feature_id[107].value <= threshold=2.222022771835327
node_122: feature_name=hsa-miR-6855-3p	feature_id[36].value > threshold=0.2569268047809601
node_124: feature_name=hsa-miR-6805-3p	feature_id[8].value > threshold=6.788031339645386
Class: 0
Rules_51	passed counts:7
node_0: feature_name=hsa-miR-663a	feature_id[2].value > threshold=11.154406547546387
node_28: feature_name=hsa-miR-5100	feature_id[0].value <= threshold=11.125522136688232
node_29: feature_name=hsa-miR-6805-3p	feature_id[8].value <= threshold=7.968411207199097
node_30: feature_name=hsa-miR-4456	feature_id[5].value <= threshold=5.988116979598999
node_31: feature_name=hsa-miR-4730	feature_id[3].value <= threshold=9.67059850692749
node_32: feature_name=hsa-miR-4745-5p	feature_id[19].value <= threshold=11.963365077972412
node_33: feature_name=hsa-miR-4739	feature_id[14].value <= threshold=11.870898246765137
node_34: feature_name=hsa-miR-1234-3p	feature_id[20].value > threshold=5.079229831695557
node_52: feature_name=hsa-miR-6845-5p	feature_id[4].value <= threshold=9.670116424560547
node_53: feature_name=hsa-miR-367-5p	feature_id[32].value > threshold=-1.6248201727867126
node_55: feature_name=hsa-miR-128-2-5p	feature_id[68].value <= threshold=10.188483238220215
node_56: feature_name=hsa-miR-125a-3p	feature_id[39].value > threshold=2.2323312759399414
node_58: feature_name=hsa-miR-1234-3p	feature_id[20].value <= threshold=6.660266160964966
Class: 0
Rules_52	passed counts:7
node_0: feature_name=hsa-miR-663a	feature_id[2].value > threshold=11.154406547546387
node_28: feature_name=hsa-miR-5100	feature_id[0].value <= threshold=11.125522136688232
node_29: feature_name=hsa-miR-6805-3p	feature_id[8].value <= threshold=7.968411207199097
node_30: feature_name=hsa-miR-4456	feature_id[5].value <= threshold=5.988116979598999
node_31: feature_name=hsa-miR-4730	feature_id[3].value <= threshold=9.67059850692749
node_32: feature_name=hsa-miR-4745-5p	feature_id[19].value <= threshold=11.963365077972412
node_33: feature_name=hsa-miR-4739	feature_id[14].value <= threshold=11.870898246765137
node_34: feature_name=hsa-miR-1234-3p	feature_id[20].value > threshold=5.079229831695557
node_52: feature_name=hsa-miR-6845-5p	feature_id[4].value <= threshold=9.670116424560547
node_53: feature_name=hsa-miR-367-5p	feature_id[32].value > threshold=-1.6248201727867126
node_55: feature_name=hsa-miR-128-2-5p	feature_id[68].value <= threshold=10.188483238220215
node_56: feature_name=hsa-miR-125a-3p	feature_id[39].value <= threshold=2.2323312759399414
Class: 1
Rules_53	passed counts:7
node_0: feature_name=hsa-miR-663a	feature_id[2].value > threshold=11.154406547546387
node_28: feature_name=hsa-miR-5100	feature_id[0].value <= threshold=11.125522136688232
node_29: feature_name=hsa-miR-6805-3p	feature_id[8].value <= threshold=7.968411207199097
node_30: feature_name=hsa-miR-4456	feature_id[5].value <= threshold=5.988116979598999
node_31: feature_name=hsa-miR-4730	feature_id[3].value <= threshold=9.67059850692749
node_32: feature_name=hsa-miR-4745-5p	feature_id[19].value <= threshold=11.963365077972412
node_33: feature_name=hsa-miR-4739	feature_id[14].value <= threshold=11.870898246765137
node_34: feature_name=hsa-miR-1234-3p	feature_id[20].value <= threshold=5.079229831695557
node_35: feature_name=hsa-miR-4456	feature_id[5].value <= threshold=5.392367362976074
node_36: feature_name=hsa-miR-3196	feature_id[108].value > threshold=11.450151920318604
node_42: feature_name=hsa-miR-885-3p	feature_id[89].value <= threshold=7.472126007080078
node_43: feature_name=hsa-miR-6785-5p	feature_id[41].value <= threshold=6.983906269073486
node_44: feature_name=hsa-miR-6781-5p	feature_id[62].value <= threshold=9.485440731048584
Class: 1
Rules_54	passed counts:6
node_0: feature_name=hsa-miR-663a	feature_id[2].value > threshold=11.154406547546387
node_28: feature_name=hsa-miR-5100	feature_id[0].value <= threshold=11.125522136688232
node_29: feature_name=hsa-miR-6805-3p	feature_id[8].value > threshold=7.968411207199097
node_237: feature_name=hsa-miR-629-3p	feature_id[6].value <= threshold=4.769536972045898
node_238: feature_name=hsa-miR-6769a-5p	feature_id[94].value > threshold=6.198957920074463
node_248: feature_name=hsa-miR-6731-3p	feature_id[54].value > threshold=-0.38314013183116913
node_252: feature_name=hsa-miR-937-5p	feature_id[60].value <= threshold=6.999638795852661
node_253: feature_name=hsa-miR-6789-5p	feature_id[72].value > threshold=9.762350082397461
Class: 1
Rules_55	passed counts:6
node_0: feature_name=hsa-miR-663a	feature_id[2].value > threshold=11.154406547546387
node_28: feature_name=hsa-miR-5100	feature_id[0].value <= threshold=11.125522136688232
node_29: feature_name=hsa-miR-6805-3p	feature_id[8].value <= threshold=7.968411207199097
node_30: feature_name=hsa-miR-4456	feature_id[5].value > threshold=5.988116979598999
node_230: feature_name=hsa-miR-4258	feature_id[44].value <= threshold=8.920761585235596
Class: 1
Rules_56	passed counts:6
node_0: feature_name=hsa-miR-663a	feature_id[2].value > threshold=11.154406547546387
node_28: feature_name=hsa-miR-5100	feature_id[0].value <= threshold=11.125522136688232
node_29: feature_name=hsa-miR-6805-3p	feature_id[8].value <= threshold=7.968411207199097
node_30: feature_name=hsa-miR-4456	feature_id[5].value <= threshold=5.988116979598999
node_31: feature_name=hsa-miR-4730	feature_id[3].value <= threshold=9.67059850692749
node_32: feature_name=hsa-miR-4745-5p	feature_id[19].value > threshold=11.963365077972412
node_120: feature_name=hsa-miR-125b-2-3p	feature_id[87].value <= threshold=6.275834798812866
node_121: feature_name=hsa-miR-3622a-5p	feature_id[107].value > threshold=2.222022771835327
node_127: feature_name=hsa-miR-6088	feature_id[77].value > threshold=11.016500473022461
node_131: feature_name=hsa-miR-128-2-5p	feature_id[68].value > threshold=9.829013347625732
node_135: feature_name=hsa-miR-4417	feature_id[103].value <= threshold=7.866018533706665
node_136: feature_name=hsa-miR-1343-3p	feature_id[38].value <= threshold=7.154431581497192
node_137: feature_name=hsa-miR-5008-5p	feature_id[31].value > threshold=6.148430824279785
node_139: feature_name=hsa-miR-6746-5p	feature_id[75].value <= threshold=7.607808828353882
Class: 1
Rules_57	passed counts:6
node_0: feature_name=hsa-miR-663a	feature_id[2].value > threshold=11.154406547546387
node_28: feature_name=hsa-miR-5100	feature_id[0].value <= threshold=11.125522136688232
node_29: feature_name=hsa-miR-6805-3p	feature_id[8].value <= threshold=7.968411207199097
node_30: feature_name=hsa-miR-4456	feature_id[5].value <= threshold=5.988116979598999
node_31: feature_name=hsa-miR-4730	feature_id[3].value <= threshold=9.67059850692749
node_32: feature_name=hsa-miR-4745-5p	feature_id[19].value <= threshold=11.963365077972412
node_33: feature_name=hsa-miR-4739	feature_id[14].value > threshold=11.870898246765137
node_109: feature_name=hsa-miR-8073	feature_id[90].value > threshold=7.874650239944458
Class: 1
Rules_58	passed counts:6
node_0: feature_name=hsa-miR-663a	feature_id[2].value > threshold=11.154406547546387
node_28: feature_name=hsa-miR-5100	feature_id[0].value <= threshold=11.125522136688232
node_29: feature_name=hsa-miR-6805-3p	feature_id[8].value <= threshold=7.968411207199097
node_30: feature_name=hsa-miR-4456	feature_id[5].value <= threshold=5.988116979598999
node_31: feature_name=hsa-miR-4730	feature_id[3].value <= threshold=9.67059850692749
node_32: feature_name=hsa-miR-4745-5p	feature_id[19].value <= threshold=11.963365077972412
node_33: feature_name=hsa-miR-4739	feature_id[14].value > threshold=11.870898246765137
node_109: feature_name=hsa-miR-8073	feature_id[90].value <= threshold=7.874650239944458
node_110: feature_name=hsa-miR-6893-5p	feature_id[13].value > threshold=6.148029327392578
node_112: feature_name=hsa-miR-1343-5p	feature_id[86].value > threshold=9.53502607345581
node_114: feature_name=hsa-miR-4444	feature_id[43].value > threshold=1.309251844882965
Class: 0
Rules_59	passed counts:6
node_0: feature_name=hsa-miR-663a	feature_id[2].value <= threshold=11.154406547546387
node_1: feature_name=hsa-miR-4783-3p	feature_id[9].value > threshold=6.573919296264648
node_7: feature_name=hsa-miR-4456	feature_id[5].value <= threshold=5.853954792022705
node_8: feature_name=hsa-miR-1290	feature_id[7].value <= threshold=5.957715749740601
node_9: feature_name=hsa-miR-3679-5p	feature_id[57].value > threshold=7.0428900718688965
node_13: feature_name=hsa-miR-6789-5p	feature_id[72].value <= threshold=8.93882131576538
Class: 1
Rules_60	passed counts:5
node_0: feature_name=hsa-miR-663a	feature_id[2].value > threshold=11.154406547546387
node_28: feature_name=hsa-miR-5100	feature_id[0].value > threshold=11.125522136688232
node_310: feature_name=hsa-miR-6784-5p	feature_id[17].value <= threshold=12.620631217956543
node_311: feature_name=hsa-miR-4730	feature_id[3].value <= threshold=10.499942779541016
node_312: feature_name=hsa-miR-4258	feature_id[44].value > threshold=7.822835922241211
node_316: feature_name=hsa-miR-4456	feature_id[5].value <= threshold=7.986414670944214
node_317: feature_name=hsa-miR-6724-5p	feature_id[64].value > threshold=9.170557022094727
node_319: feature_name=hsa-miR-1290	feature_id[7].value > threshold=-0.48592305183410645
node_321: feature_name=hsa-miR-1290	feature_id[7].value > threshold=5.663074731826782
node_329: feature_name=hsa-miR-6869-5p	feature_id[92].value <= threshold=15.437063217163086
node_330: feature_name=hsa-miR-6831-5p	feature_id[71].value > threshold=6.084361553192139
node_360: feature_name=hsa-miR-4730	feature_id[3].value <= threshold=10.191746711730957
node_361: feature_name=hsa-miR-4417	feature_id[103].value <= threshold=9.605710983276367
node_362: feature_name=hsa-miR-6831-5p	feature_id[71].value > threshold=6.084702730178833
node_364: feature_name=hsa-miR-1469	feature_id[58].value > threshold=10.995716571807861
node_372: feature_name=hsa-miR-6757-5p	feature_id[74].value > threshold=9.90001916885376
node_398: feature_name=hsa-miR-3178	feature_id[84].value <= threshold=11.20248031616211
node_399: feature_name=hsa-miR-3663-3p	feature_id[82].value > threshold=12.519528865814209
node_401: feature_name=hsa-miR-1203	feature_id[88].value <= threshold=5.31622314453125
Class: 0
Rules_61	passed counts:5
node_0: feature_name=hsa-miR-663a	feature_id[2].value > threshold=11.154406547546387
node_28: feature_name=hsa-miR-5100	feature_id[0].value > threshold=11.125522136688232
node_310: feature_name=hsa-miR-6784-5p	feature_id[17].value <= threshold=12.620631217956543
node_311: feature_name=hsa-miR-4730	feature_id[3].value <= threshold=10.499942779541016
node_312: feature_name=hsa-miR-4258	feature_id[44].value > threshold=7.822835922241211
node_316: feature_name=hsa-miR-4456	feature_id[5].value <= threshold=7.986414670944214
node_317: feature_name=hsa-miR-6724-5p	feature_id[64].value > threshold=9.170557022094727
node_319: feature_name=hsa-miR-1290	feature_id[7].value > threshold=-0.48592305183410645
node_321: feature_name=hsa-miR-1290	feature_id[7].value > threshold=5.663074731826782
node_329: feature_name=hsa-miR-6869-5p	feature_id[92].value <= threshold=15.437063217163086
node_330: feature_name=hsa-miR-6831-5p	feature_id[71].value <= threshold=6.084361553192139
node_331: feature_name=hsa-miR-367-5p	feature_id[32].value > threshold=8.402535438537598
node_357: feature_name=hsa-miR-29b-1-5p	feature_id[85].value > threshold=1.3716983273625374
Class: 1
Rules_62	passed counts:5
node_0: feature_name=hsa-miR-663a	feature_id[2].value > threshold=11.154406547546387
node_28: feature_name=hsa-miR-5100	feature_id[0].value > threshold=11.125522136688232
node_310: feature_name=hsa-miR-6784-5p	feature_id[17].value <= threshold=12.620631217956543
node_311: feature_name=hsa-miR-4730	feature_id[3].value <= threshold=10.499942779541016
node_312: feature_name=hsa-miR-4258	feature_id[44].value > threshold=7.822835922241211
node_316: feature_name=hsa-miR-4456	feature_id[5].value <= threshold=7.986414670944214
node_317: feature_name=hsa-miR-6724-5p	feature_id[64].value > threshold=9.170557022094727
node_319: feature_name=hsa-miR-1290	feature_id[7].value > threshold=-0.48592305183410645
node_321: feature_name=hsa-miR-1290	feature_id[7].value > threshold=5.663074731826782
node_329: feature_name=hsa-miR-6869-5p	feature_id[92].value <= threshold=15.437063217163086
node_330: feature_name=hsa-miR-6831-5p	feature_id[71].value <= threshold=6.084361553192139
node_331: feature_name=hsa-miR-367-5p	feature_id[32].value <= threshold=8.402535438537598
node_332: feature_name=hsa-miR-4463	feature_id[22].value > threshold=11.417279720306396
node_354: feature_name=hsa-miR-4658	feature_id[102].value <= threshold=4.185468912124634
Class: 1
Rules_63	passed counts:5
node_0: feature_name=hsa-miR-663a	feature_id[2].value > threshold=11.154406547546387
node_28: feature_name=hsa-miR-5100	feature_id[0].value <= threshold=11.125522136688232
node_29: feature_name=hsa-miR-6805-3p	feature_id[8].value > threshold=7.968411207199097
node_237: feature_name=hsa-miR-629-3p	feature_id[6].value > threshold=4.769536972045898
node_283: feature_name=hsa-miR-6845-5p	feature_id[4].value > threshold=9.679530143737793
node_287: feature_name=hsa-miR-4423-5p	feature_id[37].value <= threshold=5.3484580516815186
node_288: feature_name=hsa-miR-1469	feature_id[58].value > threshold=12.263588428497314
node_300: feature_name=hsa-miR-6746-5p	feature_id[75].value <= threshold=7.130272150039673
Class: 0
Rules_64	passed counts:5
node_0: feature_name=hsa-miR-663a	feature_id[2].value > threshold=11.154406547546387
node_28: feature_name=hsa-miR-5100	feature_id[0].value <= threshold=11.125522136688232
node_29: feature_name=hsa-miR-6805-3p	feature_id[8].value <= threshold=7.968411207199097
node_30: feature_name=hsa-miR-4456	feature_id[5].value <= threshold=5.988116979598999
node_31: feature_name=hsa-miR-4730	feature_id[3].value <= threshold=9.67059850692749
node_32: feature_name=hsa-miR-4745-5p	feature_id[19].value > threshold=11.963365077972412
node_120: feature_name=hsa-miR-125b-2-3p	feature_id[87].value > threshold=6.275834798812866
node_222: feature_name=hsa-miR-4646-5p	feature_id[50].value > threshold=6.395808458328247
Class: 0
Rules_65	passed counts:5
node_0: feature_name=hsa-miR-663a	feature_id[2].value > threshold=11.154406547546387
node_28: feature_name=hsa-miR-5100	feature_id[0].value <= threshold=11.125522136688232
node_29: feature_name=hsa-miR-6805-3p	feature_id[8].value <= threshold=7.968411207199097
node_30: feature_name=hsa-miR-4456	feature_id[5].value <= threshold=5.988116979598999
node_31: feature_name=hsa-miR-4730	feature_id[3].value <= threshold=9.67059850692749
node_32: feature_name=hsa-miR-4745-5p	feature_id[19].value <= threshold=11.963365077972412
node_33: feature_name=hsa-miR-4739	feature_id[14].value > threshold=11.870898246765137
node_109: feature_name=hsa-miR-8073	feature_id[90].value <= threshold=7.874650239944458
node_110: feature_name=hsa-miR-6893-5p	feature_id[13].value > threshold=6.148029327392578
node_112: feature_name=hsa-miR-1343-5p	feature_id[86].value > threshold=9.53502607345581
node_114: feature_name=hsa-miR-4444	feature_id[43].value <= threshold=1.309251844882965
node_115: feature_name=hsa-miR-6781-5p	feature_id[62].value <= threshold=10.288751602172852
Class: 1
Rules_66	passed counts:5
node_0: feature_name=hsa-miR-663a	feature_id[2].value > threshold=11.154406547546387
node_28: feature_name=hsa-miR-5100	feature_id[0].value <= threshold=11.125522136688232
node_29: feature_name=hsa-miR-6805-3p	feature_id[8].value <= threshold=7.968411207199097
node_30: feature_name=hsa-miR-4456	feature_id[5].value <= threshold=5.988116979598999
node_31: feature_name=hsa-miR-4730	feature_id[3].value <= threshold=9.67059850692749
node_32: feature_name=hsa-miR-4745-5p	feature_id[19].value <= threshold=11.963365077972412
node_33: feature_name=hsa-miR-4739	feature_id[14].value <= threshold=11.870898246765137
node_34: feature_name=hsa-miR-1234-3p	feature_id[20].value <= threshold=5.079229831695557
node_35: feature_name=hsa-miR-4456	feature_id[5].value <= threshold=5.392367362976074
node_36: feature_name=hsa-miR-3196	feature_id[108].value <= threshold=11.450151920318604
node_37: feature_name=hsa-miR-1307-3p	feature_id[59].value > threshold=9.15557861328125
node_39: feature_name=hsa-miR-29b-1-5p	feature_id[85].value > threshold=-1.3589398860931396
Class: 0
Rules_67	passed counts:5
node_0: feature_name=hsa-miR-663a	feature_id[2].value <= threshold=11.154406547546387
node_1: feature_name=hsa-miR-4783-3p	feature_id[9].value > threshold=6.573919296264648
node_7: feature_name=hsa-miR-4456	feature_id[5].value <= threshold=5.853954792022705
node_8: feature_name=hsa-miR-1290	feature_id[7].value <= threshold=5.957715749740601
node_9: feature_name=hsa-miR-3679-5p	feature_id[57].value > threshold=7.0428900718688965
node_13: feature_name=hsa-miR-6789-5p	feature_id[72].value > threshold=8.93882131576538
node_15: feature_name=hsa-miR-6728-3p	feature_id[76].value <= threshold=-0.40333037078380585
Class: 1
Rules_68	passed counts:4
node_0: feature_name=hsa-miR-663a	feature_id[2].value > threshold=11.154406547546387
node_28: feature_name=hsa-miR-5100	feature_id[0].value > threshold=11.125522136688232
node_310: feature_name=hsa-miR-6784-5p	feature_id[17].value <= threshold=12.620631217956543
node_311: feature_name=hsa-miR-4730	feature_id[3].value <= threshold=10.499942779541016
node_312: feature_name=hsa-miR-4258	feature_id[44].value > threshold=7.822835922241211
node_316: feature_name=hsa-miR-4456	feature_id[5].value <= threshold=7.986414670944214
node_317: feature_name=hsa-miR-6724-5p	feature_id[64].value > threshold=9.170557022094727
node_319: feature_name=hsa-miR-1290	feature_id[7].value > threshold=-0.48592305183410645
node_321: feature_name=hsa-miR-1290	feature_id[7].value > threshold=5.663074731826782
node_329: feature_name=hsa-miR-6869-5p	feature_id[92].value <= threshold=15.437063217163086
node_330: feature_name=hsa-miR-6831-5p	feature_id[71].value > threshold=6.084361553192139
node_360: feature_name=hsa-miR-4730	feature_id[3].value <= threshold=10.191746711730957
node_361: feature_name=hsa-miR-4417	feature_id[103].value <= threshold=9.605710983276367
node_362: feature_name=hsa-miR-6831-5p	feature_id[71].value > threshold=6.084702730178833
node_364: feature_name=hsa-miR-1469	feature_id[58].value > threshold=10.995716571807861
node_372: feature_name=hsa-miR-6757-5p	feature_id[74].value <= threshold=9.90001916885376
node_373: feature_name=hsa-miR-4745-5p	feature_id[19].value > threshold=10.74529218673706
node_377: feature_name=hsa-miR-6845-5p	feature_id[4].value > threshold=10.198775291442871
node_387: feature_name=hsa-miR-1469	feature_id[58].value <= threshold=13.062948226928711
node_388: feature_name=hsa-miR-4646-5p	feature_id[50].value <= threshold=3.836978793144226
node_389: feature_name=hsa-miR-3620-5p	feature_id[66].value <= threshold=7.865522861480713
Class: 1
Rules_69	passed counts:4
node_0: feature_name=hsa-miR-663a	feature_id[2].value > threshold=11.154406547546387
node_28: feature_name=hsa-miR-5100	feature_id[0].value > threshold=11.125522136688232
node_310: feature_name=hsa-miR-6784-5p	feature_id[17].value <= threshold=12.620631217956543
node_311: feature_name=hsa-miR-4730	feature_id[3].value <= threshold=10.499942779541016
node_312: feature_name=hsa-miR-4258	feature_id[44].value > threshold=7.822835922241211
node_316: feature_name=hsa-miR-4456	feature_id[5].value <= threshold=7.986414670944214
node_317: feature_name=hsa-miR-6724-5p	feature_id[64].value > threshold=9.170557022094727
node_319: feature_name=hsa-miR-1290	feature_id[7].value > threshold=-0.48592305183410645
node_321: feature_name=hsa-miR-1290	feature_id[7].value > threshold=5.663074731826782
node_329: feature_name=hsa-miR-6869-5p	feature_id[92].value <= threshold=15.437063217163086
node_330: feature_name=hsa-miR-6831-5p	feature_id[71].value > threshold=6.084361553192139
node_360: feature_name=hsa-miR-4730	feature_id[3].value <= threshold=10.191746711730957
node_361: feature_name=hsa-miR-4417	feature_id[103].value <= threshold=9.605710983276367
node_362: feature_name=hsa-miR-6831-5p	feature_id[71].value > threshold=6.084702730178833
node_364: feature_name=hsa-miR-1469	feature_id[58].value <= threshold=10.995716571807861
node_365: feature_name=hsa-miR-6893-5p	feature_id[13].value > threshold=9.064881324768066
node_369: feature_name=hsa-miR-4532	feature_id[11].value > threshold=11.67197561264038
Class: 0
Rules_70	passed counts:4
node_0: feature_name=hsa-miR-663a	feature_id[2].value > threshold=11.154406547546387
node_28: feature_name=hsa-miR-5100	feature_id[0].value > threshold=11.125522136688232
node_310: feature_name=hsa-miR-6784-5p	feature_id[17].value <= threshold=12.620631217956543
node_311: feature_name=hsa-miR-4730	feature_id[3].value <= threshold=10.499942779541016
node_312: feature_name=hsa-miR-4258	feature_id[44].value > threshold=7.822835922241211
node_316: feature_name=hsa-miR-4456	feature_id[5].value <= threshold=7.986414670944214
node_317: feature_name=hsa-miR-6724-5p	feature_id[64].value > threshold=9.170557022094727
node_319: feature_name=hsa-miR-1290	feature_id[7].value > threshold=-0.48592305183410645
node_321: feature_name=hsa-miR-1290	feature_id[7].value > threshold=5.663074731826782
node_329: feature_name=hsa-miR-6869-5p	feature_id[92].value <= threshold=15.437063217163086
node_330: feature_name=hsa-miR-6831-5p	feature_id[71].value <= threshold=6.084361553192139
node_331: feature_name=hsa-miR-367-5p	feature_id[32].value <= threshold=8.402535438537598
node_332: feature_name=hsa-miR-4463	feature_id[22].value <= threshold=11.417279720306396
node_333: feature_name=hsa-miR-663a	feature_id[2].value > threshold=11.16864824295044
node_337: feature_name=hsa-miR-1290	feature_id[7].value > threshold=6.514912366867065
node_341: feature_name=hsa-miR-6746-3p	feature_id[95].value <= threshold=-0.4947762042284012
node_342: feature_name=hsa-miR-6746-3p	feature_id[95].value <= threshold=-0.5011703819036484
node_343: feature_name=hsa-miR-1237-5p	feature_id[33].value > threshold=13.091886520385742
node_345: feature_name=hsa-miR-6781-5p	feature_id[62].value <= threshold=10.10644006729126
Class: 1
Rules_71	passed counts:4
node_0: feature_name=hsa-miR-663a	feature_id[2].value > threshold=11.154406547546387
node_28: feature_name=hsa-miR-5100	feature_id[0].value > threshold=11.125522136688232
node_310: feature_name=hsa-miR-6784-5p	feature_id[17].value <= threshold=12.620631217956543
node_311: feature_name=hsa-miR-4730	feature_id[3].value <= threshold=10.499942779541016
node_312: feature_name=hsa-miR-4258	feature_id[44].value > threshold=7.822835922241211
node_316: feature_name=hsa-miR-4456	feature_id[5].value <= threshold=7.986414670944214
node_317: feature_name=hsa-miR-6724-5p	feature_id[64].value > threshold=9.170557022094727
node_319: feature_name=hsa-miR-1290	feature_id[7].value > threshold=-0.48592305183410645
node_321: feature_name=hsa-miR-1290	feature_id[7].value <= threshold=5.663074731826782
node_322: feature_name=hsa-miR-6845-5p	feature_id[4].value > threshold=9.923437595367432
node_326: feature_name=hsa-miR-320b	feature_id[83].value <= threshold=6.483289003372192
Class: 0
Rules_72	passed counts:4
node_0: feature_name=hsa-miR-663a	feature_id[2].value > threshold=11.154406547546387
node_28: feature_name=hsa-miR-5100	feature_id[0].value > threshold=11.125522136688232
node_310: feature_name=hsa-miR-6784-5p	feature_id[17].value <= threshold=12.620631217956543
node_311: feature_name=hsa-miR-4730	feature_id[3].value <= threshold=10.499942779541016
node_312: feature_name=hsa-miR-4258	feature_id[44].value <= threshold=7.822835922241211
node_313: feature_name=hsa-miR-941	feature_id[34].value <= threshold=2.9211175441741943
Class: 0
Rules_73	passed counts:4
node_0: feature_name=hsa-miR-663a	feature_id[2].value > threshold=11.154406547546387
node_28: feature_name=hsa-miR-5100	feature_id[0].value <= threshold=11.125522136688232
node_29: feature_name=hsa-miR-6805-3p	feature_id[8].value > threshold=7.968411207199097
node_237: feature_name=hsa-miR-629-3p	feature_id[6].value <= threshold=4.769536972045898
node_238: feature_name=hsa-miR-6769a-5p	feature_id[94].value > threshold=6.198957920074463
node_248: feature_name=hsa-miR-6731-3p	feature_id[54].value > threshold=-0.38314013183116913
node_252: feature_name=hsa-miR-937-5p	feature_id[60].value > threshold=6.999638795852661
node_256: feature_name=hsa-miR-4443	feature_id[15].value <= threshold=7.768517255783081
node_257: feature_name=hsa-miR-4423-5p	feature_id[37].value > threshold=6.949131011962891
node_277: feature_name=hsa-miR-3977	feature_id[104].value <= threshold=4.400014638900757
Class: 1
Rules_74	passed counts:4
node_0: feature_name=hsa-miR-663a	feature_id[2].value > threshold=11.154406547546387
node_28: feature_name=hsa-miR-5100	feature_id[0].value <= threshold=11.125522136688232
node_29: feature_name=hsa-miR-6805-3p	feature_id[8].value > threshold=7.968411207199097
node_237: feature_name=hsa-miR-629-3p	feature_id[6].value <= threshold=4.769536972045898
node_238: feature_name=hsa-miR-6769a-5p	feature_id[94].value > threshold=6.198957920074463
node_248: feature_name=hsa-miR-6731-3p	feature_id[54].value > threshold=-0.38314013183116913
node_252: feature_name=hsa-miR-937-5p	feature_id[60].value > threshold=6.999638795852661
node_256: feature_name=hsa-miR-4443	feature_id[15].value <= threshold=7.768517255783081
node_257: feature_name=hsa-miR-4423-5p	feature_id[37].value <= threshold=6.949131011962891
node_258: feature_name=hsa-miR-3679-5p	feature_id[57].value <= threshold=9.276998043060303
node_259: feature_name=hsa-miR-3195	feature_id[109].value > threshold=7.029383659362793
node_261: feature_name=hsa-miR-1203	feature_id[88].value <= threshold=7.805155515670776
node_262: feature_name=hsa-miR-1469	feature_id[58].value > threshold=12.739457607269287
node_272: feature_name=hsa-miR-4530	feature_id[65].value <= threshold=9.556397438049316
Class: 0
Rules_75	passed counts:4
node_0: feature_name=hsa-miR-663a	feature_id[2].value > threshold=11.154406547546387
node_28: feature_name=hsa-miR-5100	feature_id[0].value <= threshold=11.125522136688232
node_29: feature_name=hsa-miR-6805-3p	feature_id[8].value <= threshold=7.968411207199097
node_30: feature_name=hsa-miR-4456	feature_id[5].value <= threshold=5.988116979598999
node_31: feature_name=hsa-miR-4730	feature_id[3].value <= threshold=9.67059850692749
node_32: feature_name=hsa-miR-4745-5p	feature_id[19].value > threshold=11.963365077972412
node_120: feature_name=hsa-miR-125b-2-3p	feature_id[87].value <= threshold=6.275834798812866
node_121: feature_name=hsa-miR-3622a-5p	feature_id[107].value > threshold=2.222022771835327
node_127: feature_name=hsa-miR-6088	feature_id[77].value > threshold=11.016500473022461
node_131: feature_name=hsa-miR-128-2-5p	feature_id[68].value > threshold=9.829013347625732
node_135: feature_name=hsa-miR-4417	feature_id[103].value > threshold=7.866018533706665
node_143: feature_name=hsa-miR-6893-5p	feature_id[13].value > threshold=5.969944953918457
node_145: feature_name=hsa-miR-3689d	feature_id[105].value > threshold=-2.6440019607543945
node_147: feature_name=hsa-miR-6728-3p	feature_id[76].value <= threshold=6.819432258605957
node_148: feature_name=hsa-miR-8071	feature_id[35].value <= threshold=8.479335308074951
node_149: feature_name=hsa-miR-6845-5p	feature_id[4].value <= threshold=10.809774398803711
node_150: feature_name=hsa-miR-4739	feature_id[14].value <= threshold=12.464705467224121
node_151: feature_name=hsa-miR-6855-3p	feature_id[36].value > threshold=2.7455450296401978
node_169: feature_name=hsa-miR-6855-3p	feature_id[36].value > threshold=2.780056357383728
node_173: feature_name=hsa-miR-5100	feature_id[0].value > threshold=8.193602085113525
node_175: feature_name=hsa-miR-6805-3p	feature_id[8].value <= threshold=7.916671991348267
node_176: feature_name=hsa-miR-2861	feature_id[45].value > threshold=11.83836841583252
node_178: feature_name=hsa-miR-5008-5p	feature_id[31].value <= threshold=10.283092975616455
node_179: feature_name=hsa-miR-6731-3p	feature_id[54].value > threshold=-1.372298538684845
node_181: feature_name=hsa-miR-3622a-5p	feature_id[107].value > threshold=3.4001526832580566
node_183: feature_name=hsa-miR-3184-5p	feature_id[23].value > threshold=4.385806322097778
node_187: feature_name=hsa-miR-575	feature_id[16].value <= threshold=7.081029176712036
node_188: feature_name=hsa-miR-3663-3p	feature_id[82].value <= threshold=12.075705528259277
node_189: feature_name=hsa-miR-6728-3p	feature_id[76].value <= threshold=6.342126846313477
node_190: feature_name=hsa-miR-1203	feature_id[88].value > threshold=5.720702171325684
node_196: feature_name=hsa-miR-4780	feature_id[78].value > threshold=-0.3330816924571991
Class: 1
Rules_76	passed counts:4
node_0: feature_name=hsa-miR-663a	feature_id[2].value > threshold=11.154406547546387
node_28: feature_name=hsa-miR-5100	feature_id[0].value <= threshold=11.125522136688232
node_29: feature_name=hsa-miR-6805-3p	feature_id[8].value <= threshold=7.968411207199097
node_30: feature_name=hsa-miR-4456	feature_id[5].value <= threshold=5.988116979598999
node_31: feature_name=hsa-miR-4730	feature_id[3].value <= threshold=9.67059850692749
node_32: feature_name=hsa-miR-4745-5p	feature_id[19].value > threshold=11.963365077972412
node_120: feature_name=hsa-miR-125b-2-3p	feature_id[87].value <= threshold=6.275834798812866
node_121: feature_name=hsa-miR-3622a-5p	feature_id[107].value > threshold=2.222022771835327
node_127: feature_name=hsa-miR-6088	feature_id[77].value > threshold=11.016500473022461
node_131: feature_name=hsa-miR-128-2-5p	feature_id[68].value > threshold=9.829013347625732
node_135: feature_name=hsa-miR-4417	feature_id[103].value > threshold=7.866018533706665
node_143: feature_name=hsa-miR-6893-5p	feature_id[13].value > threshold=5.969944953918457
node_145: feature_name=hsa-miR-3689d	feature_id[105].value > threshold=-2.6440019607543945
node_147: feature_name=hsa-miR-6728-3p	feature_id[76].value <= threshold=6.819432258605957
node_148: feature_name=hsa-miR-8071	feature_id[35].value <= threshold=8.479335308074951
node_149: feature_name=hsa-miR-6845-5p	feature_id[4].value <= threshold=10.809774398803711
node_150: feature_name=hsa-miR-4739	feature_id[14].value <= threshold=12.464705467224121
node_151: feature_name=hsa-miR-6855-3p	feature_id[36].value > threshold=2.7455450296401978
node_169: feature_name=hsa-miR-6855-3p	feature_id[36].value > threshold=2.780056357383728
node_173: feature_name=hsa-miR-5100	feature_id[0].value > threshold=8.193602085113525
node_175: feature_name=hsa-miR-6805-3p	feature_id[8].value <= threshold=7.916671991348267
node_176: feature_name=hsa-miR-2861	feature_id[45].value > threshold=11.83836841583252
node_178: feature_name=hsa-miR-5008-5p	feature_id[31].value <= threshold=10.283092975616455
node_179: feature_name=hsa-miR-6731-3p	feature_id[54].value > threshold=-1.372298538684845
node_181: feature_name=hsa-miR-3622a-5p	feature_id[107].value > threshold=3.4001526832580566
node_183: feature_name=hsa-miR-3184-5p	feature_id[23].value > threshold=4.385806322097778
node_187: feature_name=hsa-miR-575	feature_id[16].value <= threshold=7.081029176712036
node_188: feature_name=hsa-miR-3663-3p	feature_id[82].value <= threshold=12.075705528259277
node_189: feature_name=hsa-miR-6728-3p	feature_id[76].value <= threshold=6.342126846313477
node_190: feature_name=hsa-miR-1203	feature_id[88].value <= threshold=5.720702171325684
node_191: feature_name=hsa-miR-1343-5p	feature_id[86].value <= threshold=9.077545166015625
node_192: feature_name=hsa-miR-642a-5p	feature_id[97].value <= threshold=4.976445913314819
Class: 1
Rules_77	passed counts:4
node_0: feature_name=hsa-miR-663a	feature_id[2].value > threshold=11.154406547546387
node_28: feature_name=hsa-miR-5100	feature_id[0].value <= threshold=11.125522136688232
node_29: feature_name=hsa-miR-6805-3p	feature_id[8].value <= threshold=7.968411207199097
node_30: feature_name=hsa-miR-4456	feature_id[5].value <= threshold=5.988116979598999
node_31: feature_name=hsa-miR-4730	feature_id[3].value <= threshold=9.67059850692749
node_32: feature_name=hsa-miR-4745-5p	feature_id[19].value > threshold=11.963365077972412
node_120: feature_name=hsa-miR-125b-2-3p	feature_id[87].value <= threshold=6.275834798812866
node_121: feature_name=hsa-miR-3622a-5p	feature_id[107].value > threshold=2.222022771835327
node_127: feature_name=hsa-miR-6088	feature_id[77].value <= threshold=11.016500473022461
node_128: feature_name=hsa-miR-941	feature_id[34].value > threshold=1.9518975019454956
Class: 0
Rules_78	passed counts:4
node_0: feature_name=hsa-miR-663a	feature_id[2].value > threshold=11.154406547546387
node_28: feature_name=hsa-miR-5100	feature_id[0].value <= threshold=11.125522136688232
node_29: feature_name=hsa-miR-6805-3p	feature_id[8].value <= threshold=7.968411207199097
node_30: feature_name=hsa-miR-4456	feature_id[5].value <= threshold=5.988116979598999
node_31: feature_name=hsa-miR-4730	feature_id[3].value <= threshold=9.67059850692749
node_32: feature_name=hsa-miR-4745-5p	feature_id[19].value > threshold=11.963365077972412
node_120: feature_name=hsa-miR-125b-2-3p	feature_id[87].value <= threshold=6.275834798812866
node_121: feature_name=hsa-miR-3622a-5p	feature_id[107].value > threshold=2.222022771835327
node_127: feature_name=hsa-miR-6088	feature_id[77].value <= threshold=11.016500473022461
node_128: feature_name=hsa-miR-941	feature_id[34].value <= threshold=1.9518975019454956
Class: 1
Rules_79	passed counts:4
node_0: feature_name=hsa-miR-663a	feature_id[2].value > threshold=11.154406547546387
node_28: feature_name=hsa-miR-5100	feature_id[0].value <= threshold=11.125522136688232
node_29: feature_name=hsa-miR-6805-3p	feature_id[8].value <= threshold=7.968411207199097
node_30: feature_name=hsa-miR-4456	feature_id[5].value <= threshold=5.988116979598999
node_31: feature_name=hsa-miR-4730	feature_id[3].value <= threshold=9.67059850692749
node_32: feature_name=hsa-miR-4745-5p	feature_id[19].value <= threshold=11.963365077972412
node_33: feature_name=hsa-miR-4739	feature_id[14].value <= threshold=11.870898246765137
node_34: feature_name=hsa-miR-1234-3p	feature_id[20].value > threshold=5.079229831695557
node_52: feature_name=hsa-miR-6845-5p	feature_id[4].value > threshold=9.670116424560547
node_76: feature_name=hsa-miR-3196	feature_id[108].value <= threshold=11.71957540512085
node_77: feature_name=hsa-miR-92a-2-5p	feature_id[40].value <= threshold=6.949751377105713
node_78: feature_name=hsa-miR-887-3p	feature_id[29].value <= threshold=4.935585975646973
Class: 0
Rules_80	passed counts:4
node_0: feature_name=hsa-miR-663a	feature_id[2].value > threshold=11.154406547546387
node_28: feature_name=hsa-miR-5100	feature_id[0].value <= threshold=11.125522136688232
node_29: feature_name=hsa-miR-6805-3p	feature_id[8].value <= threshold=7.968411207199097
node_30: feature_name=hsa-miR-4456	feature_id[5].value <= threshold=5.988116979598999
node_31: feature_name=hsa-miR-4730	feature_id[3].value <= threshold=9.67059850692749
node_32: feature_name=hsa-miR-4745-5p	feature_id[19].value <= threshold=11.963365077972412
node_33: feature_name=hsa-miR-4739	feature_id[14].value <= threshold=11.870898246765137
node_34: feature_name=hsa-miR-1234-3p	feature_id[20].value > threshold=5.079229831695557
node_52: feature_name=hsa-miR-6845-5p	feature_id[4].value <= threshold=9.670116424560547
node_53: feature_name=hsa-miR-367-5p	feature_id[32].value > threshold=-1.6248201727867126
node_55: feature_name=hsa-miR-128-2-5p	feature_id[68].value > threshold=10.188483238220215
node_61: feature_name=hsa-miR-1203	feature_id[88].value > threshold=-1.1681022644042969
node_63: feature_name=hsa-miR-4739	feature_id[14].value > threshold=11.703094959259033
node_71: feature_name=hsa-miR-4780	feature_id[78].value <= threshold=2.171309232711792
Class: 1
Rules_81	passed counts:4
node_0: feature_name=hsa-miR-663a	feature_id[2].value > threshold=11.154406547546387
node_28: feature_name=hsa-miR-5100	feature_id[0].value <= threshold=11.125522136688232
node_29: feature_name=hsa-miR-6805-3p	feature_id[8].value <= threshold=7.968411207199097
node_30: feature_name=hsa-miR-4456	feature_id[5].value <= threshold=5.988116979598999
node_31: feature_name=hsa-miR-4730	feature_id[3].value <= threshold=9.67059850692749
node_32: feature_name=hsa-miR-4745-5p	feature_id[19].value <= threshold=11.963365077972412
node_33: feature_name=hsa-miR-4739	feature_id[14].value <= threshold=11.870898246765137
node_34: feature_name=hsa-miR-1234-3p	feature_id[20].value > threshold=5.079229831695557
node_52: feature_name=hsa-miR-6845-5p	feature_id[4].value <= threshold=9.670116424560547
node_53: feature_name=hsa-miR-367-5p	feature_id[32].value <= threshold=-1.6248201727867126
Class: 0
Rules_82	passed counts:4
node_0: feature_name=hsa-miR-663a	feature_id[2].value > threshold=11.154406547546387
node_28: feature_name=hsa-miR-5100	feature_id[0].value <= threshold=11.125522136688232
node_29: feature_name=hsa-miR-6805-3p	feature_id[8].value <= threshold=7.968411207199097
node_30: feature_name=hsa-miR-4456	feature_id[5].value <= threshold=5.988116979598999
node_31: feature_name=hsa-miR-4730	feature_id[3].value <= threshold=9.67059850692749
node_32: feature_name=hsa-miR-4745-5p	feature_id[19].value <= threshold=11.963365077972412
node_33: feature_name=hsa-miR-4739	feature_id[14].value <= threshold=11.870898246765137
node_34: feature_name=hsa-miR-1234-3p	feature_id[20].value <= threshold=5.079229831695557
node_35: feature_name=hsa-miR-4456	feature_id[5].value > threshold=5.392367362976074
Class: 0
Rules_83	passed counts:3
node_0: feature_name=hsa-miR-663a	feature_id[2].value > threshold=11.154406547546387
node_28: feature_name=hsa-miR-5100	feature_id[0].value > threshold=11.125522136688232
node_310: feature_name=hsa-miR-6784-5p	feature_id[17].value <= threshold=12.620631217956543
node_311: feature_name=hsa-miR-4730	feature_id[3].value <= threshold=10.499942779541016
node_312: feature_name=hsa-miR-4258	feature_id[44].value > threshold=7.822835922241211
node_316: feature_name=hsa-miR-4456	feature_id[5].value > threshold=7.986414670944214
node_410: feature_name=hsa-miR-1234-3p	feature_id[20].value > threshold=6.272225618362427
Class: 0
Rules_84	passed counts:3
node_0: feature_name=hsa-miR-663a	feature_id[2].value > threshold=11.154406547546387
node_28: feature_name=hsa-miR-5100	feature_id[0].value > threshold=11.125522136688232
node_310: feature_name=hsa-miR-6784-5p	feature_id[17].value <= threshold=12.620631217956543
node_311: feature_name=hsa-miR-4730	feature_id[3].value <= threshold=10.499942779541016
node_312: feature_name=hsa-miR-4258	feature_id[44].value > threshold=7.822835922241211
node_316: feature_name=hsa-miR-4456	feature_id[5].value > threshold=7.986414670944214
node_410: feature_name=hsa-miR-1234-3p	feature_id[20].value <= threshold=6.272225618362427
Class: 1
Rules_85	passed counts:3
node_0: feature_name=hsa-miR-663a	feature_id[2].value > threshold=11.154406547546387
node_28: feature_name=hsa-miR-5100	feature_id[0].value > threshold=11.125522136688232
node_310: feature_name=hsa-miR-6784-5p	feature_id[17].value <= threshold=12.620631217956543
node_311: feature_name=hsa-miR-4730	feature_id[3].value <= threshold=10.499942779541016
node_312: feature_name=hsa-miR-4258	feature_id[44].value > threshold=7.822835922241211
node_316: feature_name=hsa-miR-4456	feature_id[5].value <= threshold=7.986414670944214
node_317: feature_name=hsa-miR-6724-5p	feature_id[64].value > threshold=9.170557022094727
node_319: feature_name=hsa-miR-1290	feature_id[7].value > threshold=-0.48592305183410645
node_321: feature_name=hsa-miR-1290	feature_id[7].value > threshold=5.663074731826782
node_329: feature_name=hsa-miR-6869-5p	feature_id[92].value <= threshold=15.437063217163086
node_330: feature_name=hsa-miR-6831-5p	feature_id[71].value > threshold=6.084361553192139
node_360: feature_name=hsa-miR-4730	feature_id[3].value <= threshold=10.191746711730957
node_361: feature_name=hsa-miR-4417	feature_id[103].value <= threshold=9.605710983276367
node_362: feature_name=hsa-miR-6831-5p	feature_id[71].value > threshold=6.084702730178833
node_364: feature_name=hsa-miR-1469	feature_id[58].value > threshold=10.995716571807861
node_372: feature_name=hsa-miR-6757-5p	feature_id[74].value <= threshold=9.90001916885376
node_373: feature_name=hsa-miR-4745-5p	feature_id[19].value > threshold=10.74529218673706
node_377: feature_name=hsa-miR-6845-5p	feature_id[4].value > threshold=10.198775291442871
node_387: feature_name=hsa-miR-1469	feature_id[58].value <= threshold=13.062948226928711
node_388: feature_name=hsa-miR-4646-5p	feature_id[50].value <= threshold=3.836978793144226
node_389: feature_name=hsa-miR-3620-5p	feature_id[66].value > threshold=7.865522861480713
Class: 0
Rules_86	passed counts:3
node_0: feature_name=hsa-miR-663a	feature_id[2].value > threshold=11.154406547546387
node_28: feature_name=hsa-miR-5100	feature_id[0].value > threshold=11.125522136688232
node_310: feature_name=hsa-miR-6784-5p	feature_id[17].value <= threshold=12.620631217956543
node_311: feature_name=hsa-miR-4730	feature_id[3].value <= threshold=10.499942779541016
node_312: feature_name=hsa-miR-4258	feature_id[44].value <= threshold=7.822835922241211
node_313: feature_name=hsa-miR-941	feature_id[34].value > threshold=2.9211175441741943
Class: 1
Rules_87	passed counts:3
node_0: feature_name=hsa-miR-663a	feature_id[2].value > threshold=11.154406547546387
node_28: feature_name=hsa-miR-5100	feature_id[0].value <= threshold=11.125522136688232
node_29: feature_name=hsa-miR-6805-3p	feature_id[8].value > threshold=7.968411207199097
node_237: feature_name=hsa-miR-629-3p	feature_id[6].value > threshold=4.769536972045898
node_283: feature_name=hsa-miR-6845-5p	feature_id[4].value > threshold=9.679530143737793
node_287: feature_name=hsa-miR-4423-5p	feature_id[37].value <= threshold=5.3484580516815186
node_288: feature_name=hsa-miR-1469	feature_id[58].value > threshold=12.263588428497314
node_300: feature_name=hsa-miR-6746-5p	feature_id[75].value > threshold=7.130272150039673
node_302: feature_name=hsa-miR-940	feature_id[46].value > threshold=8.473514080047607
Class: 0
Rules_88	passed counts:3
node_0: feature_name=hsa-miR-663a	feature_id[2].value > threshold=11.154406547546387
node_28: feature_name=hsa-miR-5100	feature_id[0].value <= threshold=11.125522136688232
node_29: feature_name=hsa-miR-6805-3p	feature_id[8].value > threshold=7.968411207199097
node_237: feature_name=hsa-miR-629-3p	feature_id[6].value > threshold=4.769536972045898
node_283: feature_name=hsa-miR-6845-5p	feature_id[4].value > threshold=9.679530143737793
node_287: feature_name=hsa-miR-4423-5p	feature_id[37].value <= threshold=5.3484580516815186
node_288: feature_name=hsa-miR-1469	feature_id[58].value <= threshold=12.263588428497314
node_289: feature_name=hsa-miR-1234-3p	feature_id[20].value <= threshold=5.3624842166900635
node_290: feature_name=hsa-miR-6879-5p	feature_id[25].value <= threshold=9.554226875305176
Class: 0
Rules_89	passed counts:3
node_0: feature_name=hsa-miR-663a	feature_id[2].value > threshold=11.154406547546387
node_28: feature_name=hsa-miR-5100	feature_id[0].value <= threshold=11.125522136688232
node_29: feature_name=hsa-miR-6805-3p	feature_id[8].value > threshold=7.968411207199097
node_237: feature_name=hsa-miR-629-3p	feature_id[6].value <= threshold=4.769536972045898
node_238: feature_name=hsa-miR-6769a-5p	feature_id[94].value > threshold=6.198957920074463
node_248: feature_name=hsa-miR-6731-3p	feature_id[54].value > threshold=-0.38314013183116913
node_252: feature_name=hsa-miR-937-5p	feature_id[60].value > threshold=6.999638795852661
node_256: feature_name=hsa-miR-4443	feature_id[15].value > threshold=7.768517255783081
node_280: feature_name=hsa-miR-6831-5p	feature_id[71].value <= threshold=6.000331401824951
Class: 1
Rules_90	passed counts:3
node_0: feature_name=hsa-miR-663a	feature_id[2].value > threshold=11.154406547546387
node_28: feature_name=hsa-miR-5100	feature_id[0].value <= threshold=11.125522136688232
node_29: feature_name=hsa-miR-6805-3p	feature_id[8].value > threshold=7.968411207199097
node_237: feature_name=hsa-miR-629-3p	feature_id[6].value <= threshold=4.769536972045898
node_238: feature_name=hsa-miR-6769a-5p	feature_id[94].value > threshold=6.198957920074463
node_248: feature_name=hsa-miR-6731-3p	feature_id[54].value > threshold=-0.38314013183116913
node_252: feature_name=hsa-miR-937-5p	feature_id[60].value > threshold=6.999638795852661
node_256: feature_name=hsa-miR-4443	feature_id[15].value <= threshold=7.768517255783081
node_257: feature_name=hsa-miR-4423-5p	feature_id[37].value > threshold=6.949131011962891
node_277: feature_name=hsa-miR-3977	feature_id[104].value > threshold=4.400014638900757
Class: 0
Rules_91	passed counts:3
node_0: feature_name=hsa-miR-663a	feature_id[2].value > threshold=11.154406547546387
node_28: feature_name=hsa-miR-5100	feature_id[0].value <= threshold=11.125522136688232
node_29: feature_name=hsa-miR-6805-3p	feature_id[8].value > threshold=7.968411207199097
node_237: feature_name=hsa-miR-629-3p	feature_id[6].value <= threshold=4.769536972045898
node_238: feature_name=hsa-miR-6769a-5p	feature_id[94].value <= threshold=6.198957920074463
node_239: feature_name=hsa-miR-1275	feature_id[21].value <= threshold=7.5865137577056885
node_240: feature_name=hsa-miR-1307-3p	feature_id[59].value > threshold=7.500845909118652
node_242: feature_name=hsa-miR-6786-5p	feature_id[73].value > threshold=12.086712837219238
Class: 1
Rules_92	passed counts:3
node_0: feature_name=hsa-miR-663a	feature_id[2].value > threshold=11.154406547546387
node_28: feature_name=hsa-miR-5100	feature_id[0].value <= threshold=11.125522136688232
node_29: feature_name=hsa-miR-6805-3p	feature_id[8].value <= threshold=7.968411207199097
node_30: feature_name=hsa-miR-4456	feature_id[5].value <= threshold=5.988116979598999
node_31: feature_name=hsa-miR-4730	feature_id[3].value > threshold=9.67059850692749
node_225: feature_name=hsa-miR-125a-3p	feature_id[39].value <= threshold=4.155563592910767
node_226: feature_name=hsa-miR-320b	feature_id[83].value > threshold=3.4284435510635376
Class: 1
Rules_93	passed counts:3
node_0: feature_name=hsa-miR-663a	feature_id[2].value > threshold=11.154406547546387
node_28: feature_name=hsa-miR-5100	feature_id[0].value <= threshold=11.125522136688232
node_29: feature_name=hsa-miR-6805-3p	feature_id[8].value <= threshold=7.968411207199097
node_30: feature_name=hsa-miR-4456	feature_id[5].value <= threshold=5.988116979598999
node_31: feature_name=hsa-miR-4730	feature_id[3].value <= threshold=9.67059850692749
node_32: feature_name=hsa-miR-4745-5p	feature_id[19].value > threshold=11.963365077972412
node_120: feature_name=hsa-miR-125b-2-3p	feature_id[87].value <= threshold=6.275834798812866
node_121: feature_name=hsa-miR-3622a-5p	feature_id[107].value > threshold=2.222022771835327
node_127: feature_name=hsa-miR-6088	feature_id[77].value > threshold=11.016500473022461
node_131: feature_name=hsa-miR-128-2-5p	feature_id[68].value > threshold=9.829013347625732
node_135: feature_name=hsa-miR-4417	feature_id[103].value > threshold=7.866018533706665
node_143: feature_name=hsa-miR-6893-5p	feature_id[13].value > threshold=5.969944953918457
node_145: feature_name=hsa-miR-3689d	feature_id[105].value > threshold=-2.6440019607543945
node_147: feature_name=hsa-miR-6728-3p	feature_id[76].value <= threshold=6.819432258605957
node_148: feature_name=hsa-miR-8071	feature_id[35].value <= threshold=8.479335308074951
node_149: feature_name=hsa-miR-6845-5p	feature_id[4].value <= threshold=10.809774398803711
node_150: feature_name=hsa-miR-4739	feature_id[14].value <= threshold=12.464705467224121
node_151: feature_name=hsa-miR-6855-3p	feature_id[36].value > threshold=2.7455450296401978
node_169: feature_name=hsa-miR-6855-3p	feature_id[36].value > threshold=2.780056357383728
node_173: feature_name=hsa-miR-5100	feature_id[0].value > threshold=8.193602085113525
node_175: feature_name=hsa-miR-6805-3p	feature_id[8].value <= threshold=7.916671991348267
node_176: feature_name=hsa-miR-2861	feature_id[45].value > threshold=11.83836841583252
node_178: feature_name=hsa-miR-5008-5p	feature_id[31].value <= threshold=10.283092975616455
node_179: feature_name=hsa-miR-6731-3p	feature_id[54].value > threshold=-1.372298538684845
node_181: feature_name=hsa-miR-3622a-5p	feature_id[107].value > threshold=3.4001526832580566
node_183: feature_name=hsa-miR-3184-5p	feature_id[23].value <= threshold=4.385806322097778
node_184: feature_name=hsa-miR-125a-3p	feature_id[39].value > threshold=4.632047176361084
Class: 0
Rules_94	passed counts:3
node_0: feature_name=hsa-miR-663a	feature_id[2].value > threshold=11.154406547546387
node_28: feature_name=hsa-miR-5100	feature_id[0].value <= threshold=11.125522136688232
node_29: feature_name=hsa-miR-6805-3p	feature_id[8].value <= threshold=7.968411207199097
node_30: feature_name=hsa-miR-4456	feature_id[5].value <= threshold=5.988116979598999
node_31: feature_name=hsa-miR-4730	feature_id[3].value <= threshold=9.67059850692749
node_32: feature_name=hsa-miR-4745-5p	feature_id[19].value > threshold=11.963365077972412
node_120: feature_name=hsa-miR-125b-2-3p	feature_id[87].value <= threshold=6.275834798812866
node_121: feature_name=hsa-miR-3622a-5p	feature_id[107].value > threshold=2.222022771835327
node_127: feature_name=hsa-miR-6088	feature_id[77].value > threshold=11.016500473022461
node_131: feature_name=hsa-miR-128-2-5p	feature_id[68].value > threshold=9.829013347625732
node_135: feature_name=hsa-miR-4417	feature_id[103].value > threshold=7.866018533706665
node_143: feature_name=hsa-miR-6893-5p	feature_id[13].value > threshold=5.969944953918457
node_145: feature_name=hsa-miR-3689d	feature_id[105].value > threshold=-2.6440019607543945
node_147: feature_name=hsa-miR-6728-3p	feature_id[76].value <= threshold=6.819432258605957
node_148: feature_name=hsa-miR-8071	feature_id[35].value <= threshold=8.479335308074951
node_149: feature_name=hsa-miR-6845-5p	feature_id[4].value <= threshold=10.809774398803711
node_150: feature_name=hsa-miR-4739	feature_id[14].value <= threshold=12.464705467224121
node_151: feature_name=hsa-miR-6855-3p	feature_id[36].value <= threshold=2.7455450296401978
node_152: feature_name=hsa-miR-4463	feature_id[22].value <= threshold=10.845995426177979
node_153: feature_name=hsa-miR-4530	feature_id[65].value > threshold=8.685490608215332
node_159: feature_name=hsa-miR-4463	feature_id[22].value <= threshold=10.754038333892822
node_160: feature_name=hsa-miR-5100	feature_id[0].value <= threshold=8.721127033233643
node_161: feature_name=hsa-miR-1343-5p	feature_id[86].value > threshold=9.295613765716553
Class: 1
Rules_95	passed counts:3
node_0: feature_name=hsa-miR-663a	feature_id[2].value > threshold=11.154406547546387
node_28: feature_name=hsa-miR-5100	feature_id[0].value <= threshold=11.125522136688232
node_29: feature_name=hsa-miR-6805-3p	feature_id[8].value <= threshold=7.968411207199097
node_30: feature_name=hsa-miR-4456	feature_id[5].value <= threshold=5.988116979598999
node_31: feature_name=hsa-miR-4730	feature_id[3].value <= threshold=9.67059850692749
node_32: feature_name=hsa-miR-4745-5p	feature_id[19].value > threshold=11.963365077972412
node_120: feature_name=hsa-miR-125b-2-3p	feature_id[87].value <= threshold=6.275834798812866
node_121: feature_name=hsa-miR-3622a-5p	feature_id[107].value > threshold=2.222022771835327
node_127: feature_name=hsa-miR-6088	feature_id[77].value > threshold=11.016500473022461
node_131: feature_name=hsa-miR-128-2-5p	feature_id[68].value <= threshold=9.829013347625732
node_132: feature_name=hsa-miR-4658	feature_id[102].value <= threshold=3.9232099056243896
Class: 0
Rules_96	passed counts:3
node_0: feature_name=hsa-miR-663a	feature_id[2].value > threshold=11.154406547546387
node_28: feature_name=hsa-miR-5100	feature_id[0].value <= threshold=11.125522136688232
node_29: feature_name=hsa-miR-6805-3p	feature_id[8].value <= threshold=7.968411207199097
node_30: feature_name=hsa-miR-4456	feature_id[5].value <= threshold=5.988116979598999
node_31: feature_name=hsa-miR-4730	feature_id[3].value <= threshold=9.67059850692749
node_32: feature_name=hsa-miR-4745-5p	feature_id[19].value <= threshold=11.963365077972412
node_33: feature_name=hsa-miR-4739	feature_id[14].value > threshold=11.870898246765137
node_109: feature_name=hsa-miR-8073	feature_id[90].value <= threshold=7.874650239944458
node_110: feature_name=hsa-miR-6893-5p	feature_id[13].value <= threshold=6.148029327392578
Class: 1
Rules_97	passed counts:3
node_0: feature_name=hsa-miR-663a	feature_id[2].value > threshold=11.154406547546387
node_28: feature_name=hsa-miR-5100	feature_id[0].value <= threshold=11.125522136688232
node_29: feature_name=hsa-miR-6805-3p	feature_id[8].value <= threshold=7.968411207199097
node_30: feature_name=hsa-miR-4456	feature_id[5].value <= threshold=5.988116979598999
node_31: feature_name=hsa-miR-4730	feature_id[3].value <= threshold=9.67059850692749
node_32: feature_name=hsa-miR-4745-5p	feature_id[19].value <= threshold=11.963365077972412
node_33: feature_name=hsa-miR-4739	feature_id[14].value <= threshold=11.870898246765137
node_34: feature_name=hsa-miR-1234-3p	feature_id[20].value > threshold=5.079229831695557
node_52: feature_name=hsa-miR-6845-5p	feature_id[4].value > threshold=9.670116424560547
node_76: feature_name=hsa-miR-3196	feature_id[108].value <= threshold=11.71957540512085
node_77: feature_name=hsa-miR-92a-2-5p	feature_id[40].value > threshold=6.949751377105713
node_87: feature_name=hsa-miR-4258	feature_id[44].value <= threshold=8.216813087463379
Class: 1
Rules_98	passed counts:3
node_0: feature_name=hsa-miR-663a	feature_id[2].value > threshold=11.154406547546387
node_28: feature_name=hsa-miR-5100	feature_id[0].value <= threshold=11.125522136688232
node_29: feature_name=hsa-miR-6805-3p	feature_id[8].value <= threshold=7.968411207199097
node_30: feature_name=hsa-miR-4456	feature_id[5].value <= threshold=5.988116979598999
node_31: feature_name=hsa-miR-4730	feature_id[3].value <= threshold=9.67059850692749
node_32: feature_name=hsa-miR-4745-5p	feature_id[19].value <= threshold=11.963365077972412
node_33: feature_name=hsa-miR-4739	feature_id[14].value <= threshold=11.870898246765137
node_34: feature_name=hsa-miR-1234-3p	feature_id[20].value > threshold=5.079229831695557
node_52: feature_name=hsa-miR-6845-5p	feature_id[4].value <= threshold=9.670116424560547
node_53: feature_name=hsa-miR-367-5p	feature_id[32].value > threshold=-1.6248201727867126
node_55: feature_name=hsa-miR-128-2-5p	feature_id[68].value > threshold=10.188483238220215
node_61: feature_name=hsa-miR-1203	feature_id[88].value > threshold=-1.1681022644042969
node_63: feature_name=hsa-miR-4739	feature_id[14].value > threshold=11.703094959259033
node_71: feature_name=hsa-miR-4780	feature_id[78].value > threshold=2.171309232711792
node_73: feature_name=hsa-miR-4258	feature_id[44].value > threshold=8.283589601516724
Class: 0
Rules_99	passed counts:3
node_0: feature_name=hsa-miR-663a	feature_id[2].value > threshold=11.154406547546387
node_28: feature_name=hsa-miR-5100	feature_id[0].value <= threshold=11.125522136688232
node_29: feature_name=hsa-miR-6805-3p	feature_id[8].value <= threshold=7.968411207199097
node_30: feature_name=hsa-miR-4456	feature_id[5].value <= threshold=5.988116979598999
node_31: feature_name=hsa-miR-4730	feature_id[3].value <= threshold=9.67059850692749
node_32: feature_name=hsa-miR-4745-5p	feature_id[19].value <= threshold=11.963365077972412
node_33: feature_name=hsa-miR-4739	feature_id[14].value <= threshold=11.870898246765137
node_34: feature_name=hsa-miR-1234-3p	feature_id[20].value <= threshold=5.079229831695557
node_35: feature_name=hsa-miR-4456	feature_id[5].value <= threshold=5.392367362976074
node_36: feature_name=hsa-miR-3196	feature_id[108].value > threshold=11.450151920318604
node_42: feature_name=hsa-miR-885-3p	feature_id[89].value > threshold=7.472126007080078
node_48: feature_name=hsa-miR-3689d	feature_id[105].value <= threshold=3.216611862182617
Class: 1
Rules_100	passed counts:2
node_0: feature_name=hsa-miR-663a	feature_id[2].value > threshold=11.154406547546387
node_28: feature_name=hsa-miR-5100	feature_id[0].value > threshold=11.125522136688232
node_310: feature_name=hsa-miR-6784-5p	feature_id[17].value <= threshold=12.620631217956543
node_311: feature_name=hsa-miR-4730	feature_id[3].value <= threshold=10.499942779541016
node_312: feature_name=hsa-miR-4258	feature_id[44].value > threshold=7.822835922241211
node_316: feature_name=hsa-miR-4456	feature_id[5].value <= threshold=7.986414670944214
node_317: feature_name=hsa-miR-6724-5p	feature_id[64].value > threshold=9.170557022094727
node_319: feature_name=hsa-miR-1290	feature_id[7].value > threshold=-0.48592305183410645
node_321: feature_name=hsa-miR-1290	feature_id[7].value > threshold=5.663074731826782
node_329: feature_name=hsa-miR-6869-5p	feature_id[92].value > threshold=15.437063217163086
node_407: feature_name=hsa-miR-1275	feature_id[21].value <= threshold=9.239426136016846
Class: 1
Rules_101	passed counts:2
node_0: feature_name=hsa-miR-663a	feature_id[2].value > threshold=11.154406547546387
node_28: feature_name=hsa-miR-5100	feature_id[0].value > threshold=11.125522136688232
node_310: feature_name=hsa-miR-6784-5p	feature_id[17].value <= threshold=12.620631217956543
node_311: feature_name=hsa-miR-4730	feature_id[3].value <= threshold=10.499942779541016
node_312: feature_name=hsa-miR-4258	feature_id[44].value > threshold=7.822835922241211
node_316: feature_name=hsa-miR-4456	feature_id[5].value <= threshold=7.986414670944214
node_317: feature_name=hsa-miR-6724-5p	feature_id[64].value > threshold=9.170557022094727
node_319: feature_name=hsa-miR-1290	feature_id[7].value > threshold=-0.48592305183410645
node_321: feature_name=hsa-miR-1290	feature_id[7].value > threshold=5.663074731826782
node_329: feature_name=hsa-miR-6869-5p	feature_id[92].value <= threshold=15.437063217163086
node_330: feature_name=hsa-miR-6831-5p	feature_id[71].value > threshold=6.084361553192139
node_360: feature_name=hsa-miR-4730	feature_id[3].value <= threshold=10.191746711730957
node_361: feature_name=hsa-miR-4417	feature_id[103].value <= threshold=9.605710983276367
node_362: feature_name=hsa-miR-6831-5p	feature_id[71].value > threshold=6.084702730178833
node_364: feature_name=hsa-miR-1469	feature_id[58].value > threshold=10.995716571807861
node_372: feature_name=hsa-miR-6757-5p	feature_id[74].value > threshold=9.90001916885376
node_398: feature_name=hsa-miR-3178	feature_id[84].value <= threshold=11.20248031616211
node_399: feature_name=hsa-miR-3663-3p	feature_id[82].value > threshold=12.519528865814209
node_401: feature_name=hsa-miR-1203	feature_id[88].value > threshold=5.31622314453125
Class: 1
Rules_102	passed counts:2
node_0: feature_name=hsa-miR-663a	feature_id[2].value > threshold=11.154406547546387
node_28: feature_name=hsa-miR-5100	feature_id[0].value > threshold=11.125522136688232
node_310: feature_name=hsa-miR-6784-5p	feature_id[17].value <= threshold=12.620631217956543
node_311: feature_name=hsa-miR-4730	feature_id[3].value <= threshold=10.499942779541016
node_312: feature_name=hsa-miR-4258	feature_id[44].value > threshold=7.822835922241211
node_316: feature_name=hsa-miR-4456	feature_id[5].value <= threshold=7.986414670944214
node_317: feature_name=hsa-miR-6724-5p	feature_id[64].value > threshold=9.170557022094727
node_319: feature_name=hsa-miR-1290	feature_id[7].value > threshold=-0.48592305183410645
node_321: feature_name=hsa-miR-1290	feature_id[7].value > threshold=5.663074731826782
node_329: feature_name=hsa-miR-6869-5p	feature_id[92].value <= threshold=15.437063217163086
node_330: feature_name=hsa-miR-6831-5p	feature_id[71].value > threshold=6.084361553192139
node_360: feature_name=hsa-miR-4730	feature_id[3].value <= threshold=10.191746711730957
node_361: feature_name=hsa-miR-4417	feature_id[103].value <= threshold=9.605710983276367
node_362: feature_name=hsa-miR-6831-5p	feature_id[71].value > threshold=6.084702730178833
node_364: feature_name=hsa-miR-1469	feature_id[58].value > threshold=10.995716571807861
node_372: feature_name=hsa-miR-6757-5p	feature_id[74].value <= threshold=9.90001916885376
node_373: feature_name=hsa-miR-4745-5p	feature_id[19].value > threshold=10.74529218673706
node_377: feature_name=hsa-miR-6845-5p	feature_id[4].value > threshold=10.198775291442871
node_387: feature_name=hsa-miR-1469	feature_id[58].value > threshold=13.062948226928711
node_395: feature_name=hsa-miR-6855-3p	feature_id[36].value <= threshold=4.943541526794434
Class: 0
Rules_103	passed counts:2
node_0: feature_name=hsa-miR-663a	feature_id[2].value > threshold=11.154406547546387
node_28: feature_name=hsa-miR-5100	feature_id[0].value > threshold=11.125522136688232
node_310: feature_name=hsa-miR-6784-5p	feature_id[17].value <= threshold=12.620631217956543
node_311: feature_name=hsa-miR-4730	feature_id[3].value <= threshold=10.499942779541016
node_312: feature_name=hsa-miR-4258	feature_id[44].value > threshold=7.822835922241211
node_316: feature_name=hsa-miR-4456	feature_id[5].value <= threshold=7.986414670944214
node_317: feature_name=hsa-miR-6724-5p	feature_id[64].value > threshold=9.170557022094727
node_319: feature_name=hsa-miR-1290	feature_id[7].value > threshold=-0.48592305183410645
node_321: feature_name=hsa-miR-1290	feature_id[7].value > threshold=5.663074731826782
node_329: feature_name=hsa-miR-6869-5p	feature_id[92].value <= threshold=15.437063217163086
node_330: feature_name=hsa-miR-6831-5p	feature_id[71].value > threshold=6.084361553192139
node_360: feature_name=hsa-miR-4730	feature_id[3].value <= threshold=10.191746711730957
node_361: feature_name=hsa-miR-4417	feature_id[103].value <= threshold=9.605710983276367
node_362: feature_name=hsa-miR-6831-5p	feature_id[71].value > threshold=6.084702730178833
node_364: feature_name=hsa-miR-1469	feature_id[58].value > threshold=10.995716571807861
node_372: feature_name=hsa-miR-6757-5p	feature_id[74].value <= threshold=9.90001916885376
node_373: feature_name=hsa-miR-4745-5p	feature_id[19].value <= threshold=10.74529218673706
node_374: feature_name=hsa-miR-367-5p	feature_id[32].value <= threshold=0.37886106967926025
Class: 1
Rules_104	passed counts:2
node_0: feature_name=hsa-miR-663a	feature_id[2].value > threshold=11.154406547546387
node_28: feature_name=hsa-miR-5100	feature_id[0].value > threshold=11.125522136688232
node_310: feature_name=hsa-miR-6784-5p	feature_id[17].value <= threshold=12.620631217956543
node_311: feature_name=hsa-miR-4730	feature_id[3].value <= threshold=10.499942779541016
node_312: feature_name=hsa-miR-4258	feature_id[44].value > threshold=7.822835922241211
node_316: feature_name=hsa-miR-4456	feature_id[5].value <= threshold=7.986414670944214
node_317: feature_name=hsa-miR-6724-5p	feature_id[64].value > threshold=9.170557022094727
node_319: feature_name=hsa-miR-1290	feature_id[7].value > threshold=-0.48592305183410645
node_321: feature_name=hsa-miR-1290	feature_id[7].value > threshold=5.663074731826782
node_329: feature_name=hsa-miR-6869-5p	feature_id[92].value <= threshold=15.437063217163086
node_330: feature_name=hsa-miR-6831-5p	feature_id[71].value > threshold=6.084361553192139
node_360: feature_name=hsa-miR-4730	feature_id[3].value <= threshold=10.191746711730957
node_361: feature_name=hsa-miR-4417	feature_id[103].value <= threshold=9.605710983276367
node_362: feature_name=hsa-miR-6831-5p	feature_id[71].value > threshold=6.084702730178833
node_364: feature_name=hsa-miR-1469	feature_id[58].value <= threshold=10.995716571807861
node_365: feature_name=hsa-miR-6893-5p	feature_id[13].value > threshold=9.064881324768066
node_369: feature_name=hsa-miR-4532	feature_id[11].value <= threshold=11.67197561264038
Class: 1
Rules_105	passed counts:2
node_0: feature_name=hsa-miR-663a	feature_id[2].value > threshold=11.154406547546387
node_28: feature_name=hsa-miR-5100	feature_id[0].value <= threshold=11.125522136688232
node_29: feature_name=hsa-miR-6805-3p	feature_id[8].value > threshold=7.968411207199097
node_237: feature_name=hsa-miR-629-3p	feature_id[6].value > threshold=4.769536972045898
node_283: feature_name=hsa-miR-6845-5p	feature_id[4].value > threshold=9.679530143737793
node_287: feature_name=hsa-miR-4423-5p	feature_id[37].value > threshold=5.3484580516815186
node_305: feature_name=hsa-miR-4697-5p	feature_id[27].value <= threshold=8.36782169342041
node_306: feature_name=hsa-miR-6724-5p	feature_id[64].value <= threshold=10.684637546539307
Class: 0
Rules_106	passed counts:2
node_0: feature_name=hsa-miR-663a	feature_id[2].value > threshold=11.154406547546387
node_28: feature_name=hsa-miR-5100	feature_id[0].value <= threshold=11.125522136688232
node_29: feature_name=hsa-miR-6805-3p	feature_id[8].value > threshold=7.968411207199097
node_237: feature_name=hsa-miR-629-3p	feature_id[6].value > threshold=4.769536972045898
node_283: feature_name=hsa-miR-6845-5p	feature_id[4].value > threshold=9.679530143737793
node_287: feature_name=hsa-miR-4423-5p	feature_id[37].value <= threshold=5.3484580516815186
node_288: feature_name=hsa-miR-1469	feature_id[58].value <= threshold=12.263588428497314
node_289: feature_name=hsa-miR-1234-3p	feature_id[20].value > threshold=5.3624842166900635
node_293: feature_name=hsa-miR-6879-5p	feature_id[25].value > threshold=8.814569473266602
node_295: feature_name=hsa-miR-6731-3p	feature_id[54].value <= threshold=0.6282230466604233
node_296: feature_name=hsa-miR-642a-5p	feature_id[97].value <= threshold=5.707681655883789
Class: 1
Rules_107	passed counts:2
node_0: feature_name=hsa-miR-663a	feature_id[2].value > threshold=11.154406547546387
node_28: feature_name=hsa-miR-5100	feature_id[0].value <= threshold=11.125522136688232
node_29: feature_name=hsa-miR-6805-3p	feature_id[8].value > threshold=7.968411207199097
node_237: feature_name=hsa-miR-629-3p	feature_id[6].value > threshold=4.769536972045898
node_283: feature_name=hsa-miR-6845-5p	feature_id[4].value > threshold=9.679530143737793
node_287: feature_name=hsa-miR-4423-5p	feature_id[37].value <= threshold=5.3484580516815186
node_288: feature_name=hsa-miR-1469	feature_id[58].value <= threshold=12.263588428497314
node_289: feature_name=hsa-miR-1234-3p	feature_id[20].value > threshold=5.3624842166900635
node_293: feature_name=hsa-miR-6879-5p	feature_id[25].value <= threshold=8.814569473266602
Class: 1
Rules_108	passed counts:2
node_0: feature_name=hsa-miR-663a	feature_id[2].value > threshold=11.154406547546387
node_28: feature_name=hsa-miR-5100	feature_id[0].value <= threshold=11.125522136688232
node_29: feature_name=hsa-miR-6805-3p	feature_id[8].value > threshold=7.968411207199097
node_237: feature_name=hsa-miR-629-3p	feature_id[6].value > threshold=4.769536972045898
node_283: feature_name=hsa-miR-6845-5p	feature_id[4].value <= threshold=9.679530143737793
node_284: feature_name=hsa-miR-941	feature_id[34].value > threshold=7.334752559661865
Class: 0
Rules_109	passed counts:2
node_0: feature_name=hsa-miR-663a	feature_id[2].value > threshold=11.154406547546387
node_28: feature_name=hsa-miR-5100	feature_id[0].value <= threshold=11.125522136688232
node_29: feature_name=hsa-miR-6805-3p	feature_id[8].value > threshold=7.968411207199097
node_237: feature_name=hsa-miR-629-3p	feature_id[6].value <= threshold=4.769536972045898
node_238: feature_name=hsa-miR-6769a-5p	feature_id[94].value > threshold=6.198957920074463
node_248: feature_name=hsa-miR-6731-3p	feature_id[54].value > threshold=-0.38314013183116913
node_252: feature_name=hsa-miR-937-5p	feature_id[60].value > threshold=6.999638795852661
node_256: feature_name=hsa-miR-4443	feature_id[15].value <= threshold=7.768517255783081
node_257: feature_name=hsa-miR-4423-5p	feature_id[37].value <= threshold=6.949131011962891
node_258: feature_name=hsa-miR-3679-5p	feature_id[57].value <= threshold=9.276998043060303
node_259: feature_name=hsa-miR-3195	feature_id[109].value > threshold=7.029383659362793
node_261: feature_name=hsa-miR-1203	feature_id[88].value <= threshold=7.805155515670776
node_262: feature_name=hsa-miR-1469	feature_id[58].value > threshold=12.739457607269287
node_272: feature_name=hsa-miR-4530	feature_id[65].value > threshold=9.556397438049316
Class: 1
Rules_110	passed counts:2
node_0: feature_name=hsa-miR-663a	feature_id[2].value > threshold=11.154406547546387
node_28: feature_name=hsa-miR-5100	feature_id[0].value <= threshold=11.125522136688232
node_29: feature_name=hsa-miR-6805-3p	feature_id[8].value > threshold=7.968411207199097
node_237: feature_name=hsa-miR-629-3p	feature_id[6].value <= threshold=4.769536972045898
node_238: feature_name=hsa-miR-6769a-5p	feature_id[94].value > threshold=6.198957920074463
node_248: feature_name=hsa-miR-6731-3p	feature_id[54].value > threshold=-0.38314013183116913
node_252: feature_name=hsa-miR-937-5p	feature_id[60].value > threshold=6.999638795852661
node_256: feature_name=hsa-miR-4443	feature_id[15].value <= threshold=7.768517255783081
node_257: feature_name=hsa-miR-4423-5p	feature_id[37].value <= threshold=6.949131011962891
node_258: feature_name=hsa-miR-3679-5p	feature_id[57].value <= threshold=9.276998043060303
node_259: feature_name=hsa-miR-3195	feature_id[109].value > threshold=7.029383659362793
node_261: feature_name=hsa-miR-1203	feature_id[88].value <= threshold=7.805155515670776
node_262: feature_name=hsa-miR-1469	feature_id[58].value <= threshold=12.739457607269287
node_263: feature_name=hsa-miR-3663-3p	feature_id[82].value <= threshold=13.474912166595459
node_264: feature_name=hsa-miR-3195	feature_id[109].value > threshold=9.50567626953125
node_266: feature_name=hsa-miR-128-2-5p	feature_id[68].value > threshold=11.872095108032227
Class: 0
Rules_111	passed counts:2
node_0: feature_name=hsa-miR-663a	feature_id[2].value > threshold=11.154406547546387
node_28: feature_name=hsa-miR-5100	feature_id[0].value <= threshold=11.125522136688232
node_29: feature_name=hsa-miR-6805-3p	feature_id[8].value > threshold=7.968411207199097
node_237: feature_name=hsa-miR-629-3p	feature_id[6].value <= threshold=4.769536972045898
node_238: feature_name=hsa-miR-6769a-5p	feature_id[94].value > threshold=6.198957920074463
node_248: feature_name=hsa-miR-6731-3p	feature_id[54].value > threshold=-0.38314013183116913
node_252: feature_name=hsa-miR-937-5p	feature_id[60].value <= threshold=6.999638795852661
node_253: feature_name=hsa-miR-6789-5p	feature_id[72].value <= threshold=9.762350082397461
Class: 0
Rules_112	passed counts:2
node_0: feature_name=hsa-miR-663a	feature_id[2].value > threshold=11.154406547546387
node_28: feature_name=hsa-miR-5100	feature_id[0].value <= threshold=11.125522136688232
node_29: feature_name=hsa-miR-6805-3p	feature_id[8].value <= threshold=7.968411207199097
node_30: feature_name=hsa-miR-4456	feature_id[5].value > threshold=5.988116979598999
node_230: feature_name=hsa-miR-4258	feature_id[44].value > threshold=8.920761585235596
node_232: feature_name=hsa-miR-885-3p	feature_id[89].value > threshold=7.948403835296631
Class: 1
Rules_113	passed counts:2
node_0: feature_name=hsa-miR-663a	feature_id[2].value > threshold=11.154406547546387
node_28: feature_name=hsa-miR-5100	feature_id[0].value <= threshold=11.125522136688232
node_29: feature_name=hsa-miR-6805-3p	feature_id[8].value <= threshold=7.968411207199097
node_30: feature_name=hsa-miR-4456	feature_id[5].value <= threshold=5.988116979598999
node_31: feature_name=hsa-miR-4730	feature_id[3].value <= threshold=9.67059850692749
node_32: feature_name=hsa-miR-4745-5p	feature_id[19].value > threshold=11.963365077972412
node_120: feature_name=hsa-miR-125b-2-3p	feature_id[87].value <= threshold=6.275834798812866
node_121: feature_name=hsa-miR-3622a-5p	feature_id[107].value > threshold=2.222022771835327
node_127: feature_name=hsa-miR-6088	feature_id[77].value > threshold=11.016500473022461
node_131: feature_name=hsa-miR-128-2-5p	feature_id[68].value > threshold=9.829013347625732
node_135: feature_name=hsa-miR-4417	feature_id[103].value > threshold=7.866018533706665
node_143: feature_name=hsa-miR-6893-5p	feature_id[13].value > threshold=5.969944953918457
node_145: feature_name=hsa-miR-3689d	feature_id[105].value > threshold=-2.6440019607543945
node_147: feature_name=hsa-miR-6728-3p	feature_id[76].value <= threshold=6.819432258605957
node_148: feature_name=hsa-miR-8071	feature_id[35].value <= threshold=8.479335308074951
node_149: feature_name=hsa-miR-6845-5p	feature_id[4].value <= threshold=10.809774398803711
node_150: feature_name=hsa-miR-4739	feature_id[14].value > threshold=12.464705467224121
node_216: feature_name=hsa-miR-629-5p	feature_id[18].value > threshold=4.183111310005188
Class: 1
Rules_114	passed counts:2
node_0: feature_name=hsa-miR-663a	feature_id[2].value > threshold=11.154406547546387
node_28: feature_name=hsa-miR-5100	feature_id[0].value <= threshold=11.125522136688232
node_29: feature_name=hsa-miR-6805-3p	feature_id[8].value <= threshold=7.968411207199097
node_30: feature_name=hsa-miR-4456	feature_id[5].value <= threshold=5.988116979598999
node_31: feature_name=hsa-miR-4730	feature_id[3].value <= threshold=9.67059850692749
node_32: feature_name=hsa-miR-4745-5p	feature_id[19].value > threshold=11.963365077972412
node_120: feature_name=hsa-miR-125b-2-3p	feature_id[87].value <= threshold=6.275834798812866
node_121: feature_name=hsa-miR-3622a-5p	feature_id[107].value > threshold=2.222022771835327
node_127: feature_name=hsa-miR-6088	feature_id[77].value > threshold=11.016500473022461
node_131: feature_name=hsa-miR-128-2-5p	feature_id[68].value > threshold=9.829013347625732
node_135: feature_name=hsa-miR-4417	feature_id[103].value > threshold=7.866018533706665
node_143: feature_name=hsa-miR-6893-5p	feature_id[13].value > threshold=5.969944953918457
node_145: feature_name=hsa-miR-3689d	feature_id[105].value > threshold=-2.6440019607543945
node_147: feature_name=hsa-miR-6728-3p	feature_id[76].value <= threshold=6.819432258605957
node_148: feature_name=hsa-miR-8071	feature_id[35].value <= threshold=8.479335308074951
node_149: feature_name=hsa-miR-6845-5p	feature_id[4].value <= threshold=10.809774398803711
node_150: feature_name=hsa-miR-4739	feature_id[14].value > threshold=12.464705467224121
node_216: feature_name=hsa-miR-629-5p	feature_id[18].value <= threshold=4.183111310005188
Class: 0
Rules_115	passed counts:2
node_0: feature_name=hsa-miR-663a	feature_id[2].value > threshold=11.154406547546387
node_28: feature_name=hsa-miR-5100	feature_id[0].value <= threshold=11.125522136688232
node_29: feature_name=hsa-miR-6805-3p	feature_id[8].value <= threshold=7.968411207199097
node_30: feature_name=hsa-miR-4456	feature_id[5].value <= threshold=5.988116979598999
node_31: feature_name=hsa-miR-4730	feature_id[3].value <= threshold=9.67059850692749
node_32: feature_name=hsa-miR-4745-5p	feature_id[19].value > threshold=11.963365077972412
node_120: feature_name=hsa-miR-125b-2-3p	feature_id[87].value <= threshold=6.275834798812866
node_121: feature_name=hsa-miR-3622a-5p	feature_id[107].value > threshold=2.222022771835327
node_127: feature_name=hsa-miR-6088	feature_id[77].value > threshold=11.016500473022461
node_131: feature_name=hsa-miR-128-2-5p	feature_id[68].value > threshold=9.829013347625732
node_135: feature_name=hsa-miR-4417	feature_id[103].value > threshold=7.866018533706665
node_143: feature_name=hsa-miR-6893-5p	feature_id[13].value > threshold=5.969944953918457
node_145: feature_name=hsa-miR-3689d	feature_id[105].value > threshold=-2.6440019607543945
node_147: feature_name=hsa-miR-6728-3p	feature_id[76].value <= threshold=6.819432258605957
node_148: feature_name=hsa-miR-8071	feature_id[35].value <= threshold=8.479335308074951
node_149: feature_name=hsa-miR-6845-5p	feature_id[4].value <= threshold=10.809774398803711
node_150: feature_name=hsa-miR-4739	feature_id[14].value <= threshold=12.464705467224121
node_151: feature_name=hsa-miR-6855-3p	feature_id[36].value > threshold=2.7455450296401978
node_169: feature_name=hsa-miR-6855-3p	feature_id[36].value > threshold=2.780056357383728
node_173: feature_name=hsa-miR-5100	feature_id[0].value > threshold=8.193602085113525
node_175: feature_name=hsa-miR-6805-3p	feature_id[8].value <= threshold=7.916671991348267
node_176: feature_name=hsa-miR-2861	feature_id[45].value > threshold=11.83836841583252
node_178: feature_name=hsa-miR-5008-5p	feature_id[31].value <= threshold=10.283092975616455
node_179: feature_name=hsa-miR-6731-3p	feature_id[54].value > threshold=-1.372298538684845
node_181: feature_name=hsa-miR-3622a-5p	feature_id[107].value > threshold=3.4001526832580566
node_183: feature_name=hsa-miR-3184-5p	feature_id[23].value > threshold=4.385806322097778
node_187: feature_name=hsa-miR-575	feature_id[16].value <= threshold=7.081029176712036
node_188: feature_name=hsa-miR-3663-3p	feature_id[82].value > threshold=12.075705528259277
node_202: feature_name=hsa-miR-6885-5p	feature_id[52].value > threshold=10.859721183776855
node_204: feature_name=hsa-miR-8073	feature_id[90].value > threshold=8.013251781463623
node_208: feature_name=hsa-miR-320b	feature_id[83].value > threshold=5.706889390945435
Class: 0
Rules_116	passed counts:2
node_0: feature_name=hsa-miR-663a	feature_id[2].value > threshold=11.154406547546387
node_28: feature_name=hsa-miR-5100	feature_id[0].value <= threshold=11.125522136688232
node_29: feature_name=hsa-miR-6805-3p	feature_id[8].value <= threshold=7.968411207199097
node_30: feature_name=hsa-miR-4456	feature_id[5].value <= threshold=5.988116979598999
node_31: feature_name=hsa-miR-4730	feature_id[3].value <= threshold=9.67059850692749
node_32: feature_name=hsa-miR-4745-5p	feature_id[19].value > threshold=11.963365077972412
node_120: feature_name=hsa-miR-125b-2-3p	feature_id[87].value <= threshold=6.275834798812866
node_121: feature_name=hsa-miR-3622a-5p	feature_id[107].value > threshold=2.222022771835327
node_127: feature_name=hsa-miR-6088	feature_id[77].value > threshold=11.016500473022461
node_131: feature_name=hsa-miR-128-2-5p	feature_id[68].value > threshold=9.829013347625732
node_135: feature_name=hsa-miR-4417	feature_id[103].value > threshold=7.866018533706665
node_143: feature_name=hsa-miR-6893-5p	feature_id[13].value > threshold=5.969944953918457
node_145: feature_name=hsa-miR-3689d	feature_id[105].value > threshold=-2.6440019607543945
node_147: feature_name=hsa-miR-6728-3p	feature_id[76].value <= threshold=6.819432258605957
node_148: feature_name=hsa-miR-8071	feature_id[35].value <= threshold=8.479335308074951
node_149: feature_name=hsa-miR-6845-5p	feature_id[4].value <= threshold=10.809774398803711
node_150: feature_name=hsa-miR-4739	feature_id[14].value <= threshold=12.464705467224121
node_151: feature_name=hsa-miR-6855-3p	feature_id[36].value > threshold=2.7455450296401978
node_169: feature_name=hsa-miR-6855-3p	feature_id[36].value > threshold=2.780056357383728
node_173: feature_name=hsa-miR-5100	feature_id[0].value > threshold=8.193602085113525
node_175: feature_name=hsa-miR-6805-3p	feature_id[8].value <= threshold=7.916671991348267
node_176: feature_name=hsa-miR-2861	feature_id[45].value > threshold=11.83836841583252
node_178: feature_name=hsa-miR-5008-5p	feature_id[31].value <= threshold=10.283092975616455
node_179: feature_name=hsa-miR-6731-3p	feature_id[54].value > threshold=-1.372298538684845
node_181: feature_name=hsa-miR-3622a-5p	feature_id[107].value > threshold=3.4001526832580566
node_183: feature_name=hsa-miR-3184-5p	feature_id[23].value > threshold=4.385806322097778
node_187: feature_name=hsa-miR-575	feature_id[16].value <= threshold=7.081029176712036
node_188: feature_name=hsa-miR-3663-3p	feature_id[82].value > threshold=12.075705528259277
node_202: feature_name=hsa-miR-6885-5p	feature_id[52].value <= threshold=10.859721183776855
Class: 0
Rules_117	passed counts:2
node_0: feature_name=hsa-miR-663a	feature_id[2].value > threshold=11.154406547546387
node_28: feature_name=hsa-miR-5100	feature_id[0].value <= threshold=11.125522136688232
node_29: feature_name=hsa-miR-6805-3p	feature_id[8].value <= threshold=7.968411207199097
node_30: feature_name=hsa-miR-4456	feature_id[5].value <= threshold=5.988116979598999
node_31: feature_name=hsa-miR-4730	feature_id[3].value <= threshold=9.67059850692749
node_32: feature_name=hsa-miR-4745-5p	feature_id[19].value > threshold=11.963365077972412
node_120: feature_name=hsa-miR-125b-2-3p	feature_id[87].value <= threshold=6.275834798812866
node_121: feature_name=hsa-miR-3622a-5p	feature_id[107].value > threshold=2.222022771835327
node_127: feature_name=hsa-miR-6088	feature_id[77].value > threshold=11.016500473022461
node_131: feature_name=hsa-miR-128-2-5p	feature_id[68].value > threshold=9.829013347625732
node_135: feature_name=hsa-miR-4417	feature_id[103].value > threshold=7.866018533706665
node_143: feature_name=hsa-miR-6893-5p	feature_id[13].value > threshold=5.969944953918457
node_145: feature_name=hsa-miR-3689d	feature_id[105].value > threshold=-2.6440019607543945
node_147: feature_name=hsa-miR-6728-3p	feature_id[76].value <= threshold=6.819432258605957
node_148: feature_name=hsa-miR-8071	feature_id[35].value <= threshold=8.479335308074951
node_149: feature_name=hsa-miR-6845-5p	feature_id[4].value <= threshold=10.809774398803711
node_150: feature_name=hsa-miR-4739	feature_id[14].value <= threshold=12.464705467224121
node_151: feature_name=hsa-miR-6855-3p	feature_id[36].value > threshold=2.7455450296401978
node_169: feature_name=hsa-miR-6855-3p	feature_id[36].value <= threshold=2.780056357383728
node_170: feature_name=hsa-miR-6765-5p	feature_id[63].value > threshold=10.0481276512146
Class: 0
Rules_118	passed counts:2
node_0: feature_name=hsa-miR-663a	feature_id[2].value > threshold=11.154406547546387
node_28: feature_name=hsa-miR-5100	feature_id[0].value <= threshold=11.125522136688232
node_29: feature_name=hsa-miR-6805-3p	feature_id[8].value <= threshold=7.968411207199097
node_30: feature_name=hsa-miR-4456	feature_id[5].value <= threshold=5.988116979598999
node_31: feature_name=hsa-miR-4730	feature_id[3].value <= threshold=9.67059850692749
node_32: feature_name=hsa-miR-4745-5p	feature_id[19].value > threshold=11.963365077972412
node_120: feature_name=hsa-miR-125b-2-3p	feature_id[87].value <= threshold=6.275834798812866
node_121: feature_name=hsa-miR-3622a-5p	feature_id[107].value > threshold=2.222022771835327
node_127: feature_name=hsa-miR-6088	feature_id[77].value > threshold=11.016500473022461
node_131: feature_name=hsa-miR-128-2-5p	feature_id[68].value > threshold=9.829013347625732
node_135: feature_name=hsa-miR-4417	feature_id[103].value > threshold=7.866018533706665
node_143: feature_name=hsa-miR-6893-5p	feature_id[13].value > threshold=5.969944953918457
node_145: feature_name=hsa-miR-3689d	feature_id[105].value > threshold=-2.6440019607543945
node_147: feature_name=hsa-miR-6728-3p	feature_id[76].value <= threshold=6.819432258605957
node_148: feature_name=hsa-miR-8071	feature_id[35].value <= threshold=8.479335308074951
node_149: feature_name=hsa-miR-6845-5p	feature_id[4].value <= threshold=10.809774398803711
node_150: feature_name=hsa-miR-4739	feature_id[14].value <= threshold=12.464705467224121
node_151: feature_name=hsa-miR-6855-3p	feature_id[36].value <= threshold=2.7455450296401978
node_152: feature_name=hsa-miR-4463	feature_id[22].value <= threshold=10.845995426177979
node_153: feature_name=hsa-miR-4530	feature_id[65].value > threshold=8.685490608215332
node_159: feature_name=hsa-miR-4463	feature_id[22].value > threshold=10.754038333892822
node_165: feature_name=hsa-miR-575	feature_id[16].value <= threshold=5.601656436920166
Class: 1
Rules_119	passed counts:2
node_0: feature_name=hsa-miR-663a	feature_id[2].value > threshold=11.154406547546387
node_28: feature_name=hsa-miR-5100	feature_id[0].value <= threshold=11.125522136688232
node_29: feature_name=hsa-miR-6805-3p	feature_id[8].value <= threshold=7.968411207199097
node_30: feature_name=hsa-miR-4456	feature_id[5].value <= threshold=5.988116979598999
node_31: feature_name=hsa-miR-4730	feature_id[3].value <= threshold=9.67059850692749
node_32: feature_name=hsa-miR-4745-5p	feature_id[19].value > threshold=11.963365077972412
node_120: feature_name=hsa-miR-125b-2-3p	feature_id[87].value <= threshold=6.275834798812866
node_121: feature_name=hsa-miR-3622a-5p	feature_id[107].value > threshold=2.222022771835327
node_127: feature_name=hsa-miR-6088	feature_id[77].value > threshold=11.016500473022461
node_131: feature_name=hsa-miR-128-2-5p	feature_id[68].value > threshold=9.829013347625732
node_135: feature_name=hsa-miR-4417	feature_id[103].value > threshold=7.866018533706665
node_143: feature_name=hsa-miR-6893-5p	feature_id[13].value > threshold=5.969944953918457
node_145: feature_name=hsa-miR-3689d	feature_id[105].value > threshold=-2.6440019607543945
node_147: feature_name=hsa-miR-6728-3p	feature_id[76].value <= threshold=6.819432258605957
node_148: feature_name=hsa-miR-8071	feature_id[35].value <= threshold=8.479335308074951
node_149: feature_name=hsa-miR-6845-5p	feature_id[4].value <= threshold=10.809774398803711
node_150: feature_name=hsa-miR-4739	feature_id[14].value <= threshold=12.464705467224121
node_151: feature_name=hsa-miR-6855-3p	feature_id[36].value <= threshold=2.7455450296401978
node_152: feature_name=hsa-miR-4463	feature_id[22].value <= threshold=10.845995426177979
node_153: feature_name=hsa-miR-4530	feature_id[65].value <= threshold=8.685490608215332
node_154: feature_name=hsa-miR-4534	feature_id[56].value > threshold=8.838510513305664
Class: 0
Rules_120	passed counts:2
node_0: feature_name=hsa-miR-663a	feature_id[2].value > threshold=11.154406547546387
node_28: feature_name=hsa-miR-5100	feature_id[0].value <= threshold=11.125522136688232
node_29: feature_name=hsa-miR-6805-3p	feature_id[8].value <= threshold=7.968411207199097
node_30: feature_name=hsa-miR-4456	feature_id[5].value <= threshold=5.988116979598999
node_31: feature_name=hsa-miR-4730	feature_id[3].value <= threshold=9.67059850692749
node_32: feature_name=hsa-miR-4745-5p	feature_id[19].value > threshold=11.963365077972412
node_120: feature_name=hsa-miR-125b-2-3p	feature_id[87].value <= threshold=6.275834798812866
node_121: feature_name=hsa-miR-3622a-5p	feature_id[107].value > threshold=2.222022771835327
node_127: feature_name=hsa-miR-6088	feature_id[77].value > threshold=11.016500473022461
node_131: feature_name=hsa-miR-128-2-5p	feature_id[68].value > threshold=9.829013347625732
node_135: feature_name=hsa-miR-4417	feature_id[103].value > threshold=7.866018533706665
node_143: feature_name=hsa-miR-6893-5p	feature_id[13].value <= threshold=5.969944953918457
Class: 0
Rules_121	passed counts:2
node_0: feature_name=hsa-miR-663a	feature_id[2].value > threshold=11.154406547546387
node_28: feature_name=hsa-miR-5100	feature_id[0].value <= threshold=11.125522136688232
node_29: feature_name=hsa-miR-6805-3p	feature_id[8].value <= threshold=7.968411207199097
node_30: feature_name=hsa-miR-4456	feature_id[5].value <= threshold=5.988116979598999
node_31: feature_name=hsa-miR-4730	feature_id[3].value <= threshold=9.67059850692749
node_32: feature_name=hsa-miR-4745-5p	feature_id[19].value > threshold=11.963365077972412
node_120: feature_name=hsa-miR-125b-2-3p	feature_id[87].value <= threshold=6.275834798812866
node_121: feature_name=hsa-miR-3622a-5p	feature_id[107].value > threshold=2.222022771835327
node_127: feature_name=hsa-miR-6088	feature_id[77].value > threshold=11.016500473022461
node_131: feature_name=hsa-miR-128-2-5p	feature_id[68].value <= threshold=9.829013347625732
node_132: feature_name=hsa-miR-4658	feature_id[102].value > threshold=3.9232099056243896
Class: 1
Rules_122	passed counts:2
node_0: feature_name=hsa-miR-663a	feature_id[2].value > threshold=11.154406547546387
node_28: feature_name=hsa-miR-5100	feature_id[0].value <= threshold=11.125522136688232
node_29: feature_name=hsa-miR-6805-3p	feature_id[8].value <= threshold=7.968411207199097
node_30: feature_name=hsa-miR-4456	feature_id[5].value <= threshold=5.988116979598999
node_31: feature_name=hsa-miR-4730	feature_id[3].value <= threshold=9.67059850692749
node_32: feature_name=hsa-miR-4745-5p	feature_id[19].value > threshold=11.963365077972412
node_120: feature_name=hsa-miR-125b-2-3p	feature_id[87].value <= threshold=6.275834798812866
node_121: feature_name=hsa-miR-3622a-5p	feature_id[107].value <= threshold=2.222022771835327
node_122: feature_name=hsa-miR-6855-3p	feature_id[36].value > threshold=0.2569268047809601
node_124: feature_name=hsa-miR-6805-3p	feature_id[8].value <= threshold=6.788031339645386
Class: 1
Rules_123	passed counts:2
node_0: feature_name=hsa-miR-663a	feature_id[2].value > threshold=11.154406547546387
node_28: feature_name=hsa-miR-5100	feature_id[0].value <= threshold=11.125522136688232
node_29: feature_name=hsa-miR-6805-3p	feature_id[8].value <= threshold=7.968411207199097
node_30: feature_name=hsa-miR-4456	feature_id[5].value <= threshold=5.988116979598999
node_31: feature_name=hsa-miR-4730	feature_id[3].value <= threshold=9.67059850692749
node_32: feature_name=hsa-miR-4745-5p	feature_id[19].value <= threshold=11.963365077972412
node_33: feature_name=hsa-miR-4739	feature_id[14].value <= threshold=11.870898246765137
node_34: feature_name=hsa-miR-1234-3p	feature_id[20].value > threshold=5.079229831695557
node_52: feature_name=hsa-miR-6845-5p	feature_id[4].value > threshold=9.670116424560547
node_76: feature_name=hsa-miR-3196	feature_id[108].value > threshold=11.71957540512085
node_98: feature_name=hsa-miR-6784-5p	feature_id[17].value > threshold=11.675609588623047
node_106: feature_name=hsa-miR-3977	feature_id[104].value > threshold=4.836278438568115
Class: 1
Rules_124	passed counts:2
node_0: feature_name=hsa-miR-663a	feature_id[2].value > threshold=11.154406547546387
node_28: feature_name=hsa-miR-5100	feature_id[0].value <= threshold=11.125522136688232
node_29: feature_name=hsa-miR-6805-3p	feature_id[8].value <= threshold=7.968411207199097
node_30: feature_name=hsa-miR-4456	feature_id[5].value <= threshold=5.988116979598999
node_31: feature_name=hsa-miR-4730	feature_id[3].value <= threshold=9.67059850692749
node_32: feature_name=hsa-miR-4745-5p	feature_id[19].value <= threshold=11.963365077972412
node_33: feature_name=hsa-miR-4739	feature_id[14].value <= threshold=11.870898246765137
node_34: feature_name=hsa-miR-1234-3p	feature_id[20].value > threshold=5.079229831695557
node_52: feature_name=hsa-miR-6845-5p	feature_id[4].value > threshold=9.670116424560547
node_76: feature_name=hsa-miR-3196	feature_id[108].value > threshold=11.71957540512085
node_98: feature_name=hsa-miR-6784-5p	feature_id[17].value <= threshold=11.675609588623047
node_99: feature_name=hsa-miR-4745-5p	feature_id[19].value > threshold=11.944730281829834
Class: 0
Rules_125	passed counts:2
node_0: feature_name=hsa-miR-663a	feature_id[2].value > threshold=11.154406547546387
node_28: feature_name=hsa-miR-5100	feature_id[0].value <= threshold=11.125522136688232
node_29: feature_name=hsa-miR-6805-3p	feature_id[8].value <= threshold=7.968411207199097
node_30: feature_name=hsa-miR-4456	feature_id[5].value <= threshold=5.988116979598999
node_31: feature_name=hsa-miR-4730	feature_id[3].value <= threshold=9.67059850692749
node_32: feature_name=hsa-miR-4745-5p	feature_id[19].value <= threshold=11.963365077972412
node_33: feature_name=hsa-miR-4739	feature_id[14].value <= threshold=11.870898246765137
node_34: feature_name=hsa-miR-1234-3p	feature_id[20].value > threshold=5.079229831695557
node_52: feature_name=hsa-miR-6845-5p	feature_id[4].value > threshold=9.670116424560547
node_76: feature_name=hsa-miR-3196	feature_id[108].value <= threshold=11.71957540512085
node_77: feature_name=hsa-miR-92a-2-5p	feature_id[40].value <= threshold=6.949751377105713
node_78: feature_name=hsa-miR-887-3p	feature_id[29].value > threshold=4.935585975646973
node_80: feature_name=hsa-miR-125b-2-3p	feature_id[87].value > threshold=-0.8413145244121552
node_82: feature_name=hsa-miR-3663-3p	feature_id[82].value > threshold=12.363511562347412
node_84: feature_name=hsa-miR-3184-5p	feature_id[23].value <= threshold=5.626290321350098
Class: 0
Rules_126	passed counts:2
node_0: feature_name=hsa-miR-663a	feature_id[2].value > threshold=11.154406547546387
node_28: feature_name=hsa-miR-5100	feature_id[0].value <= threshold=11.125522136688232
node_29: feature_name=hsa-miR-6805-3p	feature_id[8].value <= threshold=7.968411207199097
node_30: feature_name=hsa-miR-4456	feature_id[5].value <= threshold=5.988116979598999
node_31: feature_name=hsa-miR-4730	feature_id[3].value <= threshold=9.67059850692749
node_32: feature_name=hsa-miR-4745-5p	feature_id[19].value <= threshold=11.963365077972412
node_33: feature_name=hsa-miR-4739	feature_id[14].value <= threshold=11.870898246765137
node_34: feature_name=hsa-miR-1234-3p	feature_id[20].value > threshold=5.079229831695557
node_52: feature_name=hsa-miR-6845-5p	feature_id[4].value > threshold=9.670116424560547
node_76: feature_name=hsa-miR-3196	feature_id[108].value <= threshold=11.71957540512085
node_77: feature_name=hsa-miR-92a-2-5p	feature_id[40].value <= threshold=6.949751377105713
node_78: feature_name=hsa-miR-887-3p	feature_id[29].value > threshold=4.935585975646973
node_80: feature_name=hsa-miR-125b-2-3p	feature_id[87].value <= threshold=-0.8413145244121552
Class: 0
Rules_127	passed counts:2
node_0: feature_name=hsa-miR-663a	feature_id[2].value > threshold=11.154406547546387
node_28: feature_name=hsa-miR-5100	feature_id[0].value <= threshold=11.125522136688232
node_29: feature_name=hsa-miR-6805-3p	feature_id[8].value <= threshold=7.968411207199097
node_30: feature_name=hsa-miR-4456	feature_id[5].value <= threshold=5.988116979598999
node_31: feature_name=hsa-miR-4730	feature_id[3].value <= threshold=9.67059850692749
node_32: feature_name=hsa-miR-4745-5p	feature_id[19].value <= threshold=11.963365077972412
node_33: feature_name=hsa-miR-4739	feature_id[14].value <= threshold=11.870898246765137
node_34: feature_name=hsa-miR-1234-3p	feature_id[20].value > threshold=5.079229831695557
node_52: feature_name=hsa-miR-6845-5p	feature_id[4].value <= threshold=9.670116424560547
node_53: feature_name=hsa-miR-367-5p	feature_id[32].value > threshold=-1.6248201727867126
node_55: feature_name=hsa-miR-128-2-5p	feature_id[68].value > threshold=10.188483238220215
node_61: feature_name=hsa-miR-1203	feature_id[88].value > threshold=-1.1681022644042969
node_63: feature_name=hsa-miR-4739	feature_id[14].value <= threshold=11.703094959259033
node_64: feature_name=hsa-miR-6746-3p	feature_id[95].value > threshold=-1.750893235206604
node_66: feature_name=hsa-miR-6746-3p	feature_id[95].value > threshold=5.89519190788269
node_68: feature_name=hsa-miR-3689d	feature_id[105].value <= threshold=3.0468124747276306
Class: 1
Rules_128	passed counts:2
node_0: feature_name=hsa-miR-663a	feature_id[2].value > threshold=11.154406547546387
node_28: feature_name=hsa-miR-5100	feature_id[0].value <= threshold=11.125522136688232
node_29: feature_name=hsa-miR-6805-3p	feature_id[8].value <= threshold=7.968411207199097
node_30: feature_name=hsa-miR-4456	feature_id[5].value <= threshold=5.988116979598999
node_31: feature_name=hsa-miR-4730	feature_id[3].value <= threshold=9.67059850692749
node_32: feature_name=hsa-miR-4745-5p	feature_id[19].value <= threshold=11.963365077972412
node_33: feature_name=hsa-miR-4739	feature_id[14].value <= threshold=11.870898246765137
node_34: feature_name=hsa-miR-1234-3p	feature_id[20].value > threshold=5.079229831695557
node_52: feature_name=hsa-miR-6845-5p	feature_id[4].value <= threshold=9.670116424560547
node_53: feature_name=hsa-miR-367-5p	feature_id[32].value > threshold=-1.6248201727867126
node_55: feature_name=hsa-miR-128-2-5p	feature_id[68].value > threshold=10.188483238220215
node_61: feature_name=hsa-miR-1203	feature_id[88].value <= threshold=-1.1681022644042969
Class: 0
Rules_129	passed counts:2
node_0: feature_name=hsa-miR-663a	feature_id[2].value > threshold=11.154406547546387
node_28: feature_name=hsa-miR-5100	feature_id[0].value <= threshold=11.125522136688232
node_29: feature_name=hsa-miR-6805-3p	feature_id[8].value <= threshold=7.968411207199097
node_30: feature_name=hsa-miR-4456	feature_id[5].value <= threshold=5.988116979598999
node_31: feature_name=hsa-miR-4730	feature_id[3].value <= threshold=9.67059850692749
node_32: feature_name=hsa-miR-4745-5p	feature_id[19].value <= threshold=11.963365077972412
node_33: feature_name=hsa-miR-4739	feature_id[14].value <= threshold=11.870898246765137
node_34: feature_name=hsa-miR-1234-3p	feature_id[20].value > threshold=5.079229831695557
node_52: feature_name=hsa-miR-6845-5p	feature_id[4].value <= threshold=9.670116424560547
node_53: feature_name=hsa-miR-367-5p	feature_id[32].value > threshold=-1.6248201727867126
node_55: feature_name=hsa-miR-128-2-5p	feature_id[68].value <= threshold=10.188483238220215
node_56: feature_name=hsa-miR-125a-3p	feature_id[39].value > threshold=2.2323312759399414
node_58: feature_name=hsa-miR-1234-3p	feature_id[20].value > threshold=6.660266160964966
Class: 1
Rules_130	passed counts:2
node_0: feature_name=hsa-miR-663a	feature_id[2].value <= threshold=11.154406547546387
node_1: feature_name=hsa-miR-4783-3p	feature_id[9].value > threshold=6.573919296264648
node_7: feature_name=hsa-miR-4456	feature_id[5].value > threshold=5.853954792022705
node_25: feature_name=hsa-miR-516a-5p	feature_id[30].value > threshold=6.42417573928833
Class: 1
Rules_131	passed counts:2
node_0: feature_name=hsa-miR-663a	feature_id[2].value <= threshold=11.154406547546387
node_1: feature_name=hsa-miR-4783-3p	feature_id[9].value > threshold=6.573919296264648
node_7: feature_name=hsa-miR-4456	feature_id[5].value <= threshold=5.853954792022705
node_8: feature_name=hsa-miR-1290	feature_id[7].value <= threshold=5.957715749740601
node_9: feature_name=hsa-miR-3679-5p	feature_id[57].value > threshold=7.0428900718688965
node_13: feature_name=hsa-miR-6789-5p	feature_id[72].value > threshold=8.93882131576538
node_15: feature_name=hsa-miR-6728-3p	feature_id[76].value > threshold=-0.40333037078380585
node_17: feature_name=hsa-miR-6087	feature_id[49].value > threshold=11.775846004486084
node_19: feature_name=hsa-miR-6724-5p	feature_id[64].value > threshold=10.398924827575684
Class: 1
Rules_132	passed counts:2
node_0: feature_name=hsa-miR-663a	feature_id[2].value <= threshold=11.154406547546387
node_1: feature_name=hsa-miR-4783-3p	feature_id[9].value > threshold=6.573919296264648
node_7: feature_name=hsa-miR-4456	feature_id[5].value <= threshold=5.853954792022705
node_8: feature_name=hsa-miR-1290	feature_id[7].value <= threshold=5.957715749740601
node_9: feature_name=hsa-miR-3679-5p	feature_id[57].value > threshold=7.0428900718688965
node_13: feature_name=hsa-miR-6789-5p	feature_id[72].value > threshold=8.93882131576538
node_15: feature_name=hsa-miR-6728-3p	feature_id[76].value > threshold=-0.40333037078380585
node_17: feature_name=hsa-miR-6087	feature_id[49].value <= threshold=11.775846004486084
Class: 1
Rules_133	passed counts:1
node_0: feature_name=hsa-miR-663a	feature_id[2].value > threshold=11.154406547546387
node_28: feature_name=hsa-miR-5100	feature_id[0].value > threshold=11.125522136688232
node_310: feature_name=hsa-miR-6784-5p	feature_id[17].value <= threshold=12.620631217956543
node_311: feature_name=hsa-miR-4730	feature_id[3].value > threshold=10.499942779541016
[truncated: 1,388 more rows]

## Sheet: MCFS
Rules_0	passed counts:7463
node_0: feature_name=hsa-miR-663a	feature_id[0].value > threshold=11.154406547546387
node_28: feature_name=hsa-miR-5100	feature_id[80].value > threshold=11.125522136688232
node_288: feature_name=hsa-miR-6784-5p	feature_id[3].value <= threshold=12.620631217956543
node_289: feature_name=hsa-miR-4730	feature_id[4].value <= threshold=10.499942779541016
node_290: feature_name=hsa-miR-4659b-5p	feature_id[516].value > threshold=-3.6006444692611694
node_292: feature_name=hsa-miR-6765-3p	feature_id[549].value > threshold=5.09880518913269
node_294: feature_name=hsa-miR-4456	feature_id[200].value <= threshold=7.986414670944214
node_295: feature_name=hsa-miR-6746-3p	feature_id[344].value > threshold=-1.781624674797058
node_297: feature_name=hsa-miR-1238-5p	feature_id[221].value > threshold=-0.07247258722782135
node_299: feature_name=hsa-miR-3119	feature_id[207].value <= threshold=11.52429723739624
node_300: feature_name=hsa-miR-6875-5p	feature_id[309].value <= threshold=11.638256549835205
node_301: feature_name=hsa-miR-9-5p	feature_id[537].value <= threshold=8.496566772460938
node_302: feature_name=hsa-miR-3675-5p	feature_id[459].value <= threshold=8.203523635864258
node_303: feature_name=hsa-miR-3684	feature_id[69].value <= threshold=9.138265609741211
node_304: feature_name=hsa-miR-3664-3p	feature_id[204].value <= threshold=8.522752285003662
node_305: feature_name=hsa-miR-7977	feature_id[512].value <= threshold=12.68722915649414
node_306: feature_name=hsa-miR-1469	feature_id[9].value > threshold=10.99183464050293
node_316: feature_name=hsa-miR-6723-5p	feature_id[509].value <= threshold=8.505290985107422
node_317: feature_name=hsa-miR-7114-5p	feature_id[308].value <= threshold=9.136744022369385
node_318: feature_name=hsa-miR-1233-5p	feature_id[13].value <= threshold=14.976428031921387
node_319: feature_name=hsa-miR-5100	feature_id[80].value > threshold=11.295042514801025
node_325: feature_name=hsa-miR-6845-5p	feature_id[399].value <= threshold=10.216026782989502
node_326: feature_name=hsa-miR-4675	feature_id[21].value <= threshold=9.60280179977417
node_327: feature_name=hsa-miR-548ac	feature_id[334].value <= threshold=7.166986465454102
node_328: feature_name=hsa-miR-145-3p	feature_id[215].value <= threshold=6.851128339767456
node_329: feature_name=hsa-miR-655-5p	feature_id[252].value <= threshold=5.883411407470703
Class: 1
Rules_1	passed counts:5470
node_0: feature_name=hsa-miR-663a	feature_id[0].value <= threshold=11.154406547546387
node_1: feature_name=hsa-miR-4783-3p	feature_id[8].value <= threshold=6.573919296264648
node_2: feature_name=hsa-miR-6784-5p	feature_id[3].value > threshold=11.027458190917969
Class: 0
Rules_2	passed counts:512
node_0: feature_name=hsa-miR-663a	feature_id[0].value > threshold=11.154406547546387
node_28: feature_name=hsa-miR-5100	feature_id[80].value > threshold=11.125522136688232
node_288: feature_name=hsa-miR-6784-5p	feature_id[3].value <= threshold=12.620631217956543
node_289: feature_name=hsa-miR-4730	feature_id[4].value <= threshold=10.499942779541016
node_290: feature_name=hsa-miR-4659b-5p	feature_id[516].value > threshold=-3.6006444692611694
node_292: feature_name=hsa-miR-6765-3p	feature_id[549].value > threshold=5.09880518913269
node_294: feature_name=hsa-miR-4456	feature_id[200].value <= threshold=7.986414670944214
node_295: feature_name=hsa-miR-6746-3p	feature_id[344].value > threshold=-1.781624674797058
node_297: feature_name=hsa-miR-1238-5p	feature_id[221].value > threshold=-0.07247258722782135
node_299: feature_name=hsa-miR-3119	feature_id[207].value <= threshold=11.52429723739624
node_300: feature_name=hsa-miR-6875-5p	feature_id[309].value <= threshold=11.638256549835205
node_301: feature_name=hsa-miR-9-5p	feature_id[537].value <= threshold=8.496566772460938
node_302: feature_name=hsa-miR-3675-5p	feature_id[459].value <= threshold=8.203523635864258
node_303: feature_name=hsa-miR-3684	feature_id[69].value <= threshold=9.138265609741211
node_304: feature_name=hsa-miR-3664-3p	feature_id[204].value <= threshold=8.522752285003662
node_305: feature_name=hsa-miR-7977	feature_id[512].value <= threshold=12.68722915649414
node_306: feature_name=hsa-miR-1469	feature_id[9].value > threshold=10.99183464050293
node_316: feature_name=hsa-miR-6723-5p	feature_id[509].value <= threshold=8.505290985107422
node_317: feature_name=hsa-miR-7114-5p	feature_id[308].value <= threshold=9.136744022369385
node_318: feature_name=hsa-miR-1233-5p	feature_id[13].value <= threshold=14.976428031921387
node_319: feature_name=hsa-miR-5100	feature_id[80].value > threshold=11.295042514801025
node_325: feature_name=hsa-miR-6845-5p	feature_id[399].value > threshold=10.216026782989502
node_343: feature_name=hsa-miR-6845-5p	feature_id[399].value > threshold=10.216086864471436
node_345: feature_name=hsa-miR-4714-3p	feature_id[311].value <= threshold=6.541717052459717
node_346: feature_name=hsa-miR-575	feature_id[30].value > threshold=0.06881808117032051
node_350: feature_name=hsa-miR-1277-5p	feature_id[189].value <= threshold=4.594931602478027
node_351: feature_name=hsa-miR-208a-3p	feature_id[126].value <= threshold=4.585942983627319
node_352: feature_name=hsa-miR-4762-3p	feature_id[483].value <= threshold=4.637397050857544
Class: 1
Rules_3	passed counts:512
node_0: feature_name=hsa-miR-663a	feature_id[0].value > threshold=11.154406547546387
node_28: feature_name=hsa-miR-5100	feature_id[80].value <= threshold=11.125522136688232
node_29: feature_name=hsa-miR-4456	feature_id[200].value <= threshold=5.8940911293029785
node_30: feature_name=hsa-miR-135a-3p	feature_id[453].value <= threshold=7.109107971191406
node_31: feature_name=hsa-miR-6845-5p	feature_id[399].value <= threshold=9.753597259521484
node_32: feature_name=hsa-miR-4666a-3p	feature_id[403].value > threshold=-1.9758520126342773
node_38: feature_name=hsa-miR-4504	feature_id[224].value <= threshold=6.251194000244141
node_39: feature_name=hsa-miR-6784-5p	feature_id[3].value > threshold=10.45990514755249
node_43: feature_name=hsa-miR-4767	feature_id[410].value <= threshold=6.690582036972046
node_44: feature_name=hsa-miR-885-3p	feature_id[162].value <= threshold=6.920980930328369
node_45: feature_name=hsa-miR-3668	feature_id[131].value <= threshold=6.462632894515991
node_46: feature_name=hsa-miR-8066	feature_id[353].value <= threshold=6.00374436378479
node_47: feature_name=hsa-miR-5195-3p	feature_id[304].value > threshold=5.391277074813843
node_51: feature_name=hsa-miR-3117-3p	feature_id[267].value <= threshold=6.3531084060668945
node_52: feature_name=hsa-miR-4765	feature_id[406].value <= threshold=6.883145332336426
node_53: feature_name=hsa-miR-4787-5p	feature_id[413].value > threshold=11.649046421051025
node_55: feature_name=hsa-miR-548g-3p	feature_id[251].value <= threshold=7.360174894332886
node_56: feature_name=hsa-miR-140-3p	feature_id[414].value > threshold=-1.5553224086761475
node_58: feature_name=hsa-miR-3609	feature_id[165].value <= threshold=8.559999942779541
node_59: feature_name=hsa-miR-4426	feature_id[324].value <= threshold=6.523187637329102
node_60: feature_name=hsa-miR-577	feature_id[536].value <= threshold=6.284477472305298
node_61: feature_name=hsa-miR-3133	feature_id[50].value <= threshold=5.636562347412109
node_62: feature_name=hsa-miR-132-5p	feature_id[249].value <= threshold=6.065643072128296
node_63: feature_name=hsa-miR-5585-5p	feature_id[229].value <= threshold=6.424078702926636
node_64: feature_name=hsa-miR-219a-5p	feature_id[444].value <= threshold=7.143620491027832
node_65: feature_name=hsa-miR-4706	feature_id[235].value > threshold=7.0301194190979
node_69: feature_name=hsa-miR-6081	feature_id[533].value > threshold=-0.6578812003135681
Class: 1
Rules_4	passed counts:202
node_0: feature_name=hsa-miR-663a	feature_id[0].value > threshold=11.154406547546387
node_28: feature_name=hsa-miR-5100	feature_id[80].value <= threshold=11.125522136688232
node_29: feature_name=hsa-miR-4456	feature_id[200].value > threshold=5.8940911293029785
node_277: feature_name=hsa-miR-8065	feature_id[275].value <= threshold=4.5779218673706055
node_278: feature_name=hsa-miR-1228-5p	feature_id[1].value > threshold=10.750030517578125
Class: 0
Rules_5	passed counts:163
node_0: feature_name=hsa-miR-663a	feature_id[0].value > threshold=11.154406547546387
node_28: feature_name=hsa-miR-5100	feature_id[80].value > threshold=11.125522136688232
node_288: feature_name=hsa-miR-6784-5p	feature_id[3].value <= threshold=12.620631217956543
node_289: feature_name=hsa-miR-4730	feature_id[4].value <= threshold=10.499942779541016
node_290: feature_name=hsa-miR-4659b-5p	feature_id[516].value > threshold=-3.6006444692611694
node_292: feature_name=hsa-miR-6765-3p	feature_id[549].value > threshold=5.09880518913269
node_294: feature_name=hsa-miR-4456	feature_id[200].value <= threshold=7.986414670944214
node_295: feature_name=hsa-miR-6746-3p	feature_id[344].value > threshold=-1.781624674797058
node_297: feature_name=hsa-miR-1238-5p	feature_id[221].value > threshold=-0.07247258722782135
node_299: feature_name=hsa-miR-3119	feature_id[207].value <= threshold=11.52429723739624
node_300: feature_name=hsa-miR-6875-5p	feature_id[309].value <= threshold=11.638256549835205
node_301: feature_name=hsa-miR-9-5p	feature_id[537].value <= threshold=8.496566772460938
node_302: feature_name=hsa-miR-3675-5p	feature_id[459].value <= threshold=8.203523635864258
node_303: feature_name=hsa-miR-3684	feature_id[69].value <= threshold=9.138265609741211
node_304: feature_name=hsa-miR-3664-3p	feature_id[204].value <= threshold=8.522752285003662
node_305: feature_name=hsa-miR-7977	feature_id[512].value <= threshold=12.68722915649414
node_306: feature_name=hsa-miR-1469	feature_id[9].value <= threshold=10.99183464050293
node_307: feature_name=hsa-miR-6746-3p	feature_id[344].value > threshold=-0.6452600061893463
node_309: feature_name=hsa-miR-6893-5p	feature_id[504].value <= threshold=9.065067291259766
node_310: feature_name=hsa-miR-4528	feature_id[490].value <= threshold=8.893857479095459
Class: 1
Rules_6	passed counts:162
node_0: feature_name=hsa-miR-663a	feature_id[0].value <= threshold=11.154406547546387
node_1: feature_name=hsa-miR-4783-3p	feature_id[8].value > threshold=6.573919296264648
node_7: feature_name=hsa-miR-4456	feature_id[200].value <= threshold=5.853954792022705
node_8: feature_name=hsa-miR-6090	feature_id[396].value <= threshold=13.661133766174316
node_9: feature_name=hsa-miR-1290	feature_id[99].value > threshold=5.819845676422119
Class: 1
Rules_7	passed counts:156
node_0: feature_name=hsa-miR-663a	feature_id[0].value > threshold=11.154406547546387
node_28: feature_name=hsa-miR-5100	feature_id[80].value <= threshold=11.125522136688232
node_29: feature_name=hsa-miR-4456	feature_id[200].value <= threshold=5.8940911293029785
node_30: feature_name=hsa-miR-135a-3p	feature_id[453].value > threshold=7.109107971191406
node_258: feature_name=hsa-miR-1228-5p	feature_id[1].value > threshold=10.983232498168945
node_262: feature_name=hsa-miR-6780b-5p	feature_id[484].value <= threshold=11.453234195709229
node_263: feature_name=hsa-miR-4532	feature_id[140].value <= threshold=13.772552490234375
node_264: feature_name=hsa-miR-4256	feature_id[171].value <= threshold=4.896428108215332
node_265: feature_name=hsa-miR-5009-3p	feature_id[473].value <= threshold=5.5020318031311035
node_266: feature_name=hsa-miR-744-5p	feature_id[326].value <= threshold=10.779281616210938
Class: 0
Rules_8	passed counts:154
node_0: feature_name=hsa-miR-663a	feature_id[0].value > threshold=11.154406547546387
node_28: feature_name=hsa-miR-5100	feature_id[80].value <= threshold=11.125522136688232
node_29: feature_name=hsa-miR-4456	feature_id[200].value <= threshold=5.8940911293029785
node_30: feature_name=hsa-miR-135a-3p	feature_id[453].value <= threshold=7.109107971191406
node_31: feature_name=hsa-miR-6845-5p	feature_id[399].value > threshold=9.753597259521484
node_139: feature_name=hsa-miR-6090	feature_id[396].value > threshold=13.246160507202148
node_157: feature_name=hsa-miR-5090	feature_id[386].value > threshold=6.60754656791687
node_179: feature_name=hsa-miR-4530	feature_id[77].value > threshold=8.830137729644775
node_201: feature_name=hsa-miR-4258	feature_id[151].value <= threshold=10.777087211608887
node_202: feature_name=hsa-miR-3908	feature_id[82].value <= threshold=0.42816153168678284
node_203: feature_name=hsa-miR-4697-5p	feature_id[236].value > threshold=7.729207992553711
node_205: feature_name=hsa-miR-4730	feature_id[4].value > threshold=5.964567184448242
node_207: feature_name=hsa-miR-4533	feature_id[463].value <= threshold=5.971397399902344
node_208: feature_name=hsa-miR-217	feature_id[470].value <= threshold=5.4603965282440186
node_209: feature_name=hsa-miR-5586-5p	feature_id[169].value <= threshold=5.283810377120972
node_210: feature_name=hsa-miR-3180	feature_id[292].value <= threshold=9.01364278793335
node_211: feature_name=hsa-miR-5590-5p	feature_id[247].value <= threshold=5.592591285705566
node_212: feature_name=hsa-miR-17-3p	feature_id[61].value > threshold=-2.573562979698181
node_214: feature_name=hsa-miR-8071	feature_id[446].value > threshold=5.114168882369995
node_216: feature_name=hsa-miR-4707-5p	feature_id[437].value > threshold=7.385819911956787
node_218: feature_name=hsa-miR-3664-3p	feature_id[204].value <= threshold=6.32844090461731
node_219: feature_name=hsa-miR-1343-5p	feature_id[343].value > threshold=9.344014167785645
node_223: feature_name=hsa-miR-548ao-3p	feature_id[398].value <= threshold=5.5338945388793945
Class: 1
Rules_9	passed counts:145
node_0: feature_name=hsa-miR-663a	feature_id[0].value > threshold=11.154406547546387
node_28: feature_name=hsa-miR-5100	feature_id[80].value <= threshold=11.125522136688232
node_29: feature_name=hsa-miR-4456	feature_id[200].value <= threshold=5.8940911293029785
node_30: feature_name=hsa-miR-135a-3p	feature_id[453].value <= threshold=7.109107971191406
node_31: feature_name=hsa-miR-6845-5p	feature_id[399].value > threshold=9.753597259521484
node_139: feature_name=hsa-miR-6090	feature_id[396].value > threshold=13.246160507202148
node_157: feature_name=hsa-miR-5090	feature_id[386].value <= threshold=6.60754656791687
node_158: feature_name=hsa-miR-4655-3p	feature_id[332].value <= threshold=5.708354949951172
node_159: feature_name=hsa-miR-559	feature_id[106].value <= threshold=5.388371467590332
node_160: feature_name=hsa-miR-208b-5p	feature_id[47].value <= threshold=4.422528028488159
node_161: feature_name=hsa-miR-4719	feature_id[157].value <= threshold=8.122647762298584
Class: 1
Rules_10	passed counts:113
node_0: feature_name=hsa-miR-663a	feature_id[0].value > threshold=11.154406547546387
node_28: feature_name=hsa-miR-5100	feature_id[80].value <= threshold=11.125522136688232
node_29: feature_name=hsa-miR-4456	feature_id[200].value <= threshold=5.8940911293029785
node_30: feature_name=hsa-miR-135a-3p	feature_id[453].value <= threshold=7.109107971191406
node_31: feature_name=hsa-miR-6845-5p	feature_id[399].value <= threshold=9.753597259521484
node_32: feature_name=hsa-miR-4666a-3p	feature_id[403].value > threshold=-1.9758520126342773
node_38: feature_name=hsa-miR-4504	feature_id[224].value <= threshold=6.251194000244141
node_39: feature_name=hsa-miR-6784-5p	feature_id[3].value > threshold=10.45990514755249
node_43: feature_name=hsa-miR-4767	feature_id[410].value <= threshold=6.690582036972046
node_44: feature_name=hsa-miR-885-3p	feature_id[162].value > threshold=6.920980930328369
node_108: feature_name=hsa-miR-6756-5p	feature_id[351].value <= threshold=9.310844421386719
node_109: feature_name=hsa-miR-548bb-5p	feature_id[521].value <= threshold=4.70933985710144
node_110: feature_name=hsa-miR-4787-3p	feature_id[172].value <= threshold=6.359915494918823
node_111: feature_name=hsa-miR-7114-5p	feature_id[308].value <= threshold=8.25890302658081
node_112: feature_name=hsa-miR-1246	feature_id[257].value <= threshold=10.703416347503662
node_113: feature_name=hsa-miR-7114-5p	feature_id[308].value > threshold=2.592864826321602
Class: 1
Rules_11	passed counts:69
node_0: feature_name=hsa-miR-663a	feature_id[0].value > threshold=11.154406547546387
node_28: feature_name=hsa-miR-5100	feature_id[80].value > threshold=11.125522136688232
node_288: feature_name=hsa-miR-6784-5p	feature_id[3].value <= threshold=12.620631217956543
node_289: feature_name=hsa-miR-4730	feature_id[4].value <= threshold=10.499942779541016
node_290: feature_name=hsa-miR-4659b-5p	feature_id[516].value > threshold=-3.6006444692611694
node_292: feature_name=hsa-miR-6765-3p	feature_id[549].value > threshold=5.09880518913269
node_294: feature_name=hsa-miR-4456	feature_id[200].value <= threshold=7.986414670944214
node_295: feature_name=hsa-miR-6746-3p	feature_id[344].value > threshold=-1.781624674797058
node_297: feature_name=hsa-miR-1238-5p	feature_id[221].value > threshold=-0.07247258722782135
node_299: feature_name=hsa-miR-3119	feature_id[207].value <= threshold=11.52429723739624
node_300: feature_name=hsa-miR-6875-5p	feature_id[309].value <= threshold=11.638256549835205
node_301: feature_name=hsa-miR-9-5p	feature_id[537].value <= threshold=8.496566772460938
node_302: feature_name=hsa-miR-3675-5p	feature_id[459].value <= threshold=8.203523635864258
node_303: feature_name=hsa-miR-3684	feature_id[69].value <= threshold=9.138265609741211
node_304: feature_name=hsa-miR-3664-3p	feature_id[204].value <= threshold=8.522752285003662
node_305: feature_name=hsa-miR-7977	feature_id[512].value <= threshold=12.68722915649414
node_306: feature_name=hsa-miR-1469	feature_id[9].value > threshold=10.99183464050293
node_316: feature_name=hsa-miR-6723-5p	feature_id[509].value <= threshold=8.505290985107422
node_317: feature_name=hsa-miR-7114-5p	feature_id[308].value <= threshold=9.136744022369385
node_318: feature_name=hsa-miR-1233-5p	feature_id[13].value <= threshold=14.976428031921387
node_319: feature_name=hsa-miR-5100	feature_id[80].value > threshold=11.295042514801025
node_325: feature_name=hsa-miR-6845-5p	feature_id[399].value <= threshold=10.216026782989502
node_326: feature_name=hsa-miR-4675	feature_id[21].value <= threshold=9.60280179977417
node_327: feature_name=hsa-miR-548ac	feature_id[334].value <= threshold=7.166986465454102
node_328: feature_name=hsa-miR-145-3p	feature_id[215].value <= threshold=6.851128339767456
node_329: feature_name=hsa-miR-655-5p	feature_id[252].value > threshold=5.883411407470703
node_331: feature_name=hsa-miR-655-5p	feature_id[252].value > threshold=5.8908116817474365
Class: 1
Rules_12	passed counts:60
node_0: feature_name=hsa-miR-663a	feature_id[0].value > threshold=11.154406547546387
node_28: feature_name=hsa-miR-5100	feature_id[80].value > threshold=11.125522136688232
node_288: feature_name=hsa-miR-6784-5p	feature_id[3].value <= threshold=12.620631217956543
node_289: feature_name=hsa-miR-4730	feature_id[4].value <= threshold=10.499942779541016
node_290: feature_name=hsa-miR-4659b-5p	feature_id[516].value > threshold=-3.6006444692611694
node_292: feature_name=hsa-miR-6765-3p	feature_id[549].value > threshold=5.09880518913269
node_294: feature_name=hsa-miR-4456	feature_id[200].value <= threshold=7.986414670944214
node_295: feature_name=hsa-miR-6746-3p	feature_id[344].value > threshold=-1.781624674797058
node_297: feature_name=hsa-miR-1238-5p	feature_id[221].value > threshold=-0.07247258722782135
node_299: feature_name=hsa-miR-3119	feature_id[207].value <= threshold=11.52429723739624
node_300: feature_name=hsa-miR-6875-5p	feature_id[309].value <= threshold=11.638256549835205
node_301: feature_name=hsa-miR-9-5p	feature_id[537].value <= threshold=8.496566772460938
node_302: feature_name=hsa-miR-3675-5p	feature_id[459].value <= threshold=8.203523635864258
node_303: feature_name=hsa-miR-3684	feature_id[69].value <= threshold=9.138265609741211
node_304: feature_name=hsa-miR-3664-3p	feature_id[204].value <= threshold=8.522752285003662
node_305: feature_name=hsa-miR-7977	feature_id[512].value <= threshold=12.68722915649414
node_306: feature_name=hsa-miR-1469	feature_id[9].value > threshold=10.99183464050293
node_316: feature_name=hsa-miR-6723-5p	feature_id[509].value <= threshold=8.505290985107422
node_317: feature_name=hsa-miR-7114-5p	feature_id[308].value <= threshold=9.136744022369385
node_318: feature_name=hsa-miR-1233-5p	feature_id[13].value <= threshold=14.976428031921387
node_319: feature_name=hsa-miR-5100	feature_id[80].value <= threshold=11.295042514801025
node_320: feature_name=hsa-miR-6723-5p	feature_id[509].value <= threshold=5.599665880203247
node_321: feature_name=hsa-miR-548y	feature_id[68].value <= threshold=3.7847368717193604
Class: 1
Rules_13	passed counts:52
node_0: feature_name=hsa-miR-663a	feature_id[0].value > threshold=11.154406547546387
node_28: feature_name=hsa-miR-5100	feature_id[80].value <= threshold=11.125522136688232
node_29: feature_name=hsa-miR-4456	feature_id[200].value <= threshold=5.8940911293029785
node_30: feature_name=hsa-miR-135a-3p	feature_id[453].value <= threshold=7.109107971191406
node_31: feature_name=hsa-miR-6845-5p	feature_id[399].value > threshold=9.753597259521484
node_139: feature_name=hsa-miR-6090	feature_id[396].value <= threshold=13.246160507202148
node_140: feature_name=hsa-miR-4532	feature_id[140].value <= threshold=13.853798866271973
node_141: feature_name=hsa-miR-548ap-5p	feature_id[174].value <= threshold=3.1630293130874634
node_142: feature_name=hsa-miR-1238-5p	feature_id[221].value > threshold=5.1564130783081055
node_144: feature_name=hsa-miR-6786-5p	feature_id[218].value > threshold=12.017791271209717
node_148: feature_name=hsa-miR-6857-5p	feature_id[518].value > threshold=-2.584259510040283
Class: 0
Rules_14	passed counts:48
node_0: feature_name=hsa-miR-663a	feature_id[0].value > threshold=11.154406547546387
node_28: feature_name=hsa-miR-5100	feature_id[80].value > threshold=11.125522136688232
node_288: feature_name=hsa-miR-6784-5p	feature_id[3].value <= threshold=12.620631217956543
node_289: feature_name=hsa-miR-4730	feature_id[4].value <= threshold=10.499942779541016
node_290: feature_name=hsa-miR-4659b-5p	feature_id[516].value > threshold=-3.6006444692611694
node_292: feature_name=hsa-miR-6765-3p	feature_id[549].value > threshold=5.09880518913269
node_294: feature_name=hsa-miR-4456	feature_id[200].value <= threshold=7.986414670944214
node_295: feature_name=hsa-miR-6746-3p	feature_id[344].value > threshold=-1.781624674797058
node_297: feature_name=hsa-miR-1238-5p	feature_id[221].value > threshold=-0.07247258722782135
node_299: feature_name=hsa-miR-3119	feature_id[207].value <= threshold=11.52429723739624
node_300: feature_name=hsa-miR-6875-5p	feature_id[309].value <= threshold=11.638256549835205
node_301: feature_name=hsa-miR-9-5p	feature_id[537].value <= threshold=8.496566772460938
node_302: feature_name=hsa-miR-3675-5p	feature_id[459].value <= threshold=8.203523635864258
node_303: feature_name=hsa-miR-3684	feature_id[69].value <= threshold=9.138265609741211
node_304: feature_name=hsa-miR-3664-3p	feature_id[204].value <= threshold=8.522752285003662
node_305: feature_name=hsa-miR-7977	feature_id[512].value <= threshold=12.68722915649414
node_306: feature_name=hsa-miR-1469	feature_id[9].value > threshold=10.99183464050293
node_316: feature_name=hsa-miR-6723-5p	feature_id[509].value <= threshold=8.505290985107422
node_317: feature_name=hsa-miR-7114-5p	feature_id[308].value <= threshold=9.136744022369385
node_318: feature_name=hsa-miR-1233-5p	feature_id[13].value > threshold=14.976428031921387
node_366: feature_name=hsa-miR-587	feature_id[352].value <= threshold=3.1564050912857056
Class: 1
Rules_15	passed counts:43
node_0: feature_name=hsa-miR-663a	feature_id[0].value > threshold=11.154406547546387
node_28: feature_name=hsa-miR-5100	feature_id[80].value <= threshold=11.125522136688232
node_29: feature_name=hsa-miR-4456	feature_id[200].value <= threshold=5.8940911293029785
node_30: feature_name=hsa-miR-135a-3p	feature_id[453].value <= threshold=7.109107971191406
node_31: feature_name=hsa-miR-6845-5p	feature_id[399].value <= threshold=9.753597259521484
node_32: feature_name=hsa-miR-4666a-3p	feature_id[403].value > threshold=-1.9758520126342773
node_38: feature_name=hsa-miR-4504	feature_id[224].value <= threshold=6.251194000244141
node_39: feature_name=hsa-miR-6784-5p	feature_id[3].value > threshold=10.45990514755249
node_43: feature_name=hsa-miR-4767	feature_id[410].value <= threshold=6.690582036972046
node_44: feature_name=hsa-miR-885-3p	feature_id[162].value <= threshold=6.920980930328369
node_45: feature_name=hsa-miR-3668	feature_id[131].value <= threshold=6.462632894515991
node_46: feature_name=hsa-miR-8066	feature_id[353].value <= threshold=6.00374436378479
node_47: feature_name=hsa-miR-5195-3p	feature_id[304].value > threshold=5.391277074813843
node_51: feature_name=hsa-miR-3117-3p	feature_id[267].value <= threshold=6.3531084060668945
node_52: feature_name=hsa-miR-4765	feature_id[406].value <= threshold=6.883145332336426
node_53: feature_name=hsa-miR-4787-5p	feature_id[413].value > threshold=11.649046421051025
node_55: feature_name=hsa-miR-548g-3p	feature_id[251].value <= threshold=7.360174894332886
node_56: feature_name=hsa-miR-140-3p	feature_id[414].value > threshold=-1.5553224086761475
node_58: feature_name=hsa-miR-3609	feature_id[165].value <= threshold=8.559999942779541
node_59: feature_name=hsa-miR-4426	feature_id[324].value <= threshold=6.523187637329102
node_60: feature_name=hsa-miR-577	feature_id[536].value <= threshold=6.284477472305298
node_61: feature_name=hsa-miR-3133	feature_id[50].value <= threshold=5.636562347412109
node_62: feature_name=hsa-miR-132-5p	feature_id[249].value <= threshold=6.065643072128296
node_63: feature_name=hsa-miR-5585-5p	feature_id[229].value <= threshold=6.424078702926636
node_64: feature_name=hsa-miR-219a-5p	feature_id[444].value <= threshold=7.143620491027832
node_65: feature_name=hsa-miR-4706	feature_id[235].value > threshold=7.0301194190979
node_69: feature_name=hsa-miR-6081	feature_id[533].value <= threshold=-0.6578812003135681
node_70: feature_name=hsa-miR-4791	feature_id[183].value <= threshold=-0.7033066153526306
Class: 1
Rules_16	passed counts:40
node_0: feature_name=hsa-miR-663a	feature_id[0].value > threshold=11.154406547546387
node_28: feature_name=hsa-miR-5100	feature_id[80].value > threshold=11.125522136688232
node_288: feature_name=hsa-miR-6784-5p	feature_id[3].value > threshold=12.620631217956543
node_402: feature_name=hsa-miR-4532	feature_id[140].value <= threshold=13.11422348022461
Class: 0
Rules_17	passed counts:37
node_0: feature_name=hsa-miR-663a	feature_id[0].value > threshold=11.154406547546387
node_28: feature_name=hsa-miR-5100	feature_id[80].value <= threshold=11.125522136688232
node_29: feature_name=hsa-miR-4456	feature_id[200].value <= threshold=5.8940911293029785
node_30: feature_name=hsa-miR-135a-3p	feature_id[453].value <= threshold=7.109107971191406
node_31: feature_name=hsa-miR-6845-5p	feature_id[399].value > threshold=9.753597259521484
node_139: feature_name=hsa-miR-6090	feature_id[396].value > threshold=13.246160507202148
node_157: feature_name=hsa-miR-5090	feature_id[386].value > threshold=6.60754656791687
node_179: feature_name=hsa-miR-4530	feature_id[77].value <= threshold=8.830137729644775
node_180: feature_name=hsa-miR-1343-5p	feature_id[343].value <= threshold=9.66614055633545
node_181: feature_name=hsa-miR-6798-5p	feature_id[196].value > threshold=9.442490577697754
node_185: feature_name=hsa-miR-1468-3p	feature_id[260].value <= threshold=4.111876487731934
node_186: feature_name=hsa-miR-328-5p	feature_id[452].value > threshold=11.545324802398682
Class: 0
Rules_18	passed counts:37
node_0: feature_name=hsa-miR-663a	feature_id[0].value <= threshold=11.154406547546387
node_1: feature_name=hsa-miR-4783-3p	feature_id[8].value > threshold=6.573919296264648
node_7: feature_name=hsa-miR-4456	feature_id[200].value <= threshold=5.853954792022705
node_8: feature_name=hsa-miR-6090	feature_id[396].value <= threshold=13.661133766174316
node_9: feature_name=hsa-miR-1290	feature_id[99].value <= threshold=5.819845676422119
node_10: feature_name=hsa-miR-4532	feature_id[140].value > threshold=13.649426460266113
node_14: feature_name=hsa-miR-4500	feature_id[178].value <= threshold=2.8203771114349365
node_15: feature_name=hsa-miR-1244	feature_id[36].value <= threshold=2.3361960649490356
node_16: feature_name=hsa-miR-6720-3p	feature_id[202].value <= threshold=2.6773029565811157
Class: 1
Rules_19	passed counts:26
node_0: feature_name=hsa-miR-663a	feature_id[0].value > threshold=11.154406547546387
node_28: feature_name=hsa-miR-5100	feature_id[80].value > threshold=11.125522136688232
node_288: feature_name=hsa-miR-6784-5p	feature_id[3].value <= threshold=12.620631217956543
node_289: feature_name=hsa-miR-4730	feature_id[4].value <= threshold=10.499942779541016
node_290: feature_name=hsa-miR-4659b-5p	feature_id[516].value > threshold=-3.6006444692611694
node_292: feature_name=hsa-miR-6765-3p	feature_id[549].value > threshold=5.09880518913269
node_294: feature_name=hsa-miR-4456	feature_id[200].value <= threshold=7.986414670944214
node_295: feature_name=hsa-miR-6746-3p	feature_id[344].value > threshold=-1.781624674797058
node_297: feature_name=hsa-miR-1238-5p	feature_id[221].value > threshold=-0.07247258722782135
node_299: feature_name=hsa-miR-3119	feature_id[207].value <= threshold=11.52429723739624
node_300: feature_name=hsa-miR-6875-5p	feature_id[309].value <= threshold=11.638256549835205
node_301: feature_name=hsa-miR-9-5p	feature_id[537].value <= threshold=8.496566772460938
node_302: feature_name=hsa-miR-3675-5p	feature_id[459].value <= threshold=8.203523635864258
node_303: feature_name=hsa-miR-3684	feature_id[69].value <= threshold=9.138265609741211
node_304: feature_name=hsa-miR-3664-3p	feature_id[204].value <= threshold=8.522752285003662
node_305: feature_name=hsa-miR-7977	feature_id[512].value <= threshold=12.68722915649414
node_306: feature_name=hsa-miR-1469	feature_id[9].value > threshold=10.99183464050293
node_316: feature_name=hsa-miR-6723-5p	feature_id[509].value <= threshold=8.505290985107422
node_317: feature_name=hsa-miR-7114-5p	feature_id[308].value <= threshold=9.136744022369385
node_318: feature_name=hsa-miR-1233-5p	feature_id[13].value <= threshold=14.976428031921387
node_319: feature_name=hsa-miR-5100	feature_id[80].value > threshold=11.295042514801025
node_325: feature_name=hsa-miR-6845-5p	feature_id[399].value <= threshold=10.216026782989502
node_326: feature_name=hsa-miR-4675	feature_id[21].value <= threshold=9.60280179977417
node_327: feature_name=hsa-miR-548ac	feature_id[334].value <= threshold=7.166986465454102
node_328: feature_name=hsa-miR-145-3p	feature_id[215].value > threshold=6.851128339767456
node_334: feature_name=hsa-miR-3194-5p	feature_id[541].value > threshold=0.4473372772336006
Class: 1
Rules_20	passed counts:26
node_0: feature_name=hsa-miR-663a	feature_id[0].value > threshold=11.154406547546387
node_28: feature_name=hsa-miR-5100	feature_id[80].value <= threshold=11.125522136688232
node_29: feature_name=hsa-miR-4456	feature_id[200].value <= threshold=5.8940911293029785
node_30: feature_name=hsa-miR-135a-3p	feature_id[453].value <= threshold=7.109107971191406
node_31: feature_name=hsa-miR-6845-5p	feature_id[399].value <= threshold=9.753597259521484
node_32: feature_name=hsa-miR-4666a-3p	feature_id[403].value > threshold=-1.9758520126342773
node_38: feature_name=hsa-miR-4504	feature_id[224].value <= threshold=6.251194000244141
node_39: feature_name=hsa-miR-6784-5p	feature_id[3].value > threshold=10.45990514755249
node_43: feature_name=hsa-miR-4767	feature_id[410].value <= threshold=6.690582036972046
node_44: feature_name=hsa-miR-885-3p	feature_id[162].value > threshold=6.920980930328369
node_108: feature_name=hsa-miR-6756-5p	feature_id[351].value <= threshold=9.310844421386719
node_109: feature_name=hsa-miR-548bb-5p	feature_id[521].value <= threshold=4.70933985710144
node_110: feature_name=hsa-miR-4787-3p	feature_id[172].value > threshold=6.359915494918823
node_120: feature_name=hsa-miR-652-3p	feature_id[362].value <= threshold=2.5437287092208862
node_121: feature_name=hsa-miR-4697-5p	feature_id[236].value > threshold=7.941932439804077
node_123: feature_name=hsa-miR-8073	feature_id[7].value <= threshold=8.057505130767822
Class: 1
Rules_21	passed counts:24
node_0: feature_name=hsa-miR-663a	feature_id[0].value > threshold=11.154406547546387
node_28: feature_name=hsa-miR-5100	feature_id[80].value > threshold=11.125522136688232
node_288: feature_name=hsa-miR-6784-5p	feature_id[3].value <= threshold=12.620631217956543
node_289: feature_name=hsa-miR-4730	feature_id[4].value <= threshold=10.499942779541016
node_290: feature_name=hsa-miR-4659b-5p	feature_id[516].value > threshold=-3.6006444692611694
node_292: feature_name=hsa-miR-6765-3p	feature_id[549].value > threshold=5.09880518913269
node_294: feature_name=hsa-miR-4456	feature_id[200].value <= threshold=7.986414670944214
node_295: feature_name=hsa-miR-6746-3p	feature_id[344].value > threshold=-1.781624674797058
node_297: feature_name=hsa-miR-1238-5p	feature_id[221].value > threshold=-0.07247258722782135
node_299: feature_name=hsa-miR-3119	feature_id[207].value <= threshold=11.52429723739624
node_300: feature_name=hsa-miR-6875-5p	feature_id[309].value <= threshold=11.638256549835205
node_301: feature_name=hsa-miR-9-5p	feature_id[537].value <= threshold=8.496566772460938
node_302: feature_name=hsa-miR-3675-5p	feature_id[459].value <= threshold=8.203523635864258
node_303: feature_name=hsa-miR-3684	feature_id[69].value <= threshold=9.138265609741211
node_304: feature_name=hsa-miR-3664-3p	feature_id[204].value <= threshold=8.522752285003662
node_305: feature_name=hsa-miR-7977	feature_id[512].value <= threshold=12.68722915649414
node_306: feature_name=hsa-miR-1469	feature_id[9].value > threshold=10.99183464050293
node_316: feature_name=hsa-miR-6723-5p	feature_id[509].value <= threshold=8.505290985107422
node_317: feature_name=hsa-miR-7114-5p	feature_id[308].value <= threshold=9.136744022369385
node_318: feature_name=hsa-miR-1233-5p	feature_id[13].value <= threshold=14.976428031921387
node_319: feature_name=hsa-miR-5100	feature_id[80].value > threshold=11.295042514801025
node_325: feature_name=hsa-miR-6845-5p	feature_id[399].value <= threshold=10.216026782989502
node_326: feature_name=hsa-miR-4675	feature_id[21].value <= threshold=9.60280179977417
node_327: feature_name=hsa-miR-548ac	feature_id[334].value > threshold=7.166986465454102
node_337: feature_name=hsa-miR-548ac	feature_id[334].value > threshold=7.199618577957153
Class: 1
Rules_22	passed counts:21
node_0: feature_name=hsa-miR-663a	feature_id[0].value > threshold=11.154406547546387
node_28: feature_name=hsa-miR-5100	feature_id[80].value <= threshold=11.125522136688232
node_29: feature_name=hsa-miR-4456	feature_id[200].value <= threshold=5.8940911293029785
node_30: feature_name=hsa-miR-135a-3p	feature_id[453].value <= threshold=7.109107971191406
node_31: feature_name=hsa-miR-6845-5p	feature_id[399].value > threshold=9.753597259521484
node_139: feature_name=hsa-miR-6090	feature_id[396].value <= threshold=13.246160507202148
node_140: feature_name=hsa-miR-4532	feature_id[140].value > threshold=13.853798866271973
node_154: feature_name=hsa-miR-377-5p	feature_id[489].value <= threshold=2.463425874710083
Class: 1
Rules_23	passed counts:20
node_0: feature_name=hsa-miR-663a	feature_id[0].value > threshold=11.154406547546387
node_28: feature_name=hsa-miR-5100	feature_id[80].value > threshold=11.125522136688232
node_288: feature_name=hsa-miR-6784-5p	feature_id[3].value <= threshold=12.620631217956543
node_289: feature_name=hsa-miR-4730	feature_id[4].value <= threshold=10.499942779541016
node_290: feature_name=hsa-miR-4659b-5p	feature_id[516].value > threshold=-3.6006444692611694
node_292: feature_name=hsa-miR-6765-3p	feature_id[549].value > threshold=5.09880518913269
node_294: feature_name=hsa-miR-4456	feature_id[200].value <= threshold=7.986414670944214
node_295: feature_name=hsa-miR-6746-3p	feature_id[344].value > threshold=-1.781624674797058
node_297: feature_name=hsa-miR-1238-5p	feature_id[221].value > threshold=-0.07247258722782135
node_299: feature_name=hsa-miR-3119	feature_id[207].value <= threshold=11.52429723739624
node_300: feature_name=hsa-miR-6875-5p	feature_id[309].value <= threshold=11.638256549835205
node_301: feature_name=hsa-miR-9-5p	feature_id[537].value <= threshold=8.496566772460938
node_302: feature_name=hsa-miR-3675-5p	feature_id[459].value <= threshold=8.203523635864258
node_303: feature_name=hsa-miR-3684	feature_id[69].value <= threshold=9.138265609741211
node_304: feature_name=hsa-miR-3664-3p	feature_id[204].value <= threshold=8.522752285003662
node_305: feature_name=hsa-miR-7977	feature_id[512].value <= threshold=12.68722915649414
node_306: feature_name=hsa-miR-1469	feature_id[9].value > threshold=10.99183464050293
node_316: feature_name=hsa-miR-6723-5p	feature_id[509].value <= threshold=8.505290985107422
node_317: feature_name=hsa-miR-7114-5p	feature_id[308].value <= threshold=9.136744022369385
node_318: feature_name=hsa-miR-1233-5p	feature_id[13].value <= threshold=14.976428031921387
node_319: feature_name=hsa-miR-5100	feature_id[80].value > threshold=11.295042514801025
node_325: feature_name=hsa-miR-6845-5p	feature_id[399].value <= threshold=10.216026782989502
node_326: feature_name=hsa-miR-4675	feature_id[21].value > threshold=9.60280179977417
node_340: feature_name=hsa-miR-4787-5p	feature_id[413].value > threshold=12.49140739440918
Class: 1
Rules_24	passed counts:18
node_0: feature_name=hsa-miR-663a	feature_id[0].value > threshold=11.154406547546387
node_28: feature_name=hsa-miR-5100	feature_id[80].value > threshold=11.125522136688232
node_288: feature_name=hsa-miR-6784-5p	feature_id[3].value <= threshold=12.620631217956543
node_289: feature_name=hsa-miR-4730	feature_id[4].value <= threshold=10.499942779541016
node_290: feature_name=hsa-miR-4659b-5p	feature_id[516].value > threshold=-3.6006444692611694
node_292: feature_name=hsa-miR-6765-3p	feature_id[549].value > threshold=5.09880518913269
node_294: feature_name=hsa-miR-4456	feature_id[200].value <= threshold=7.986414670944214
node_295: feature_name=hsa-miR-6746-3p	feature_id[344].value > threshold=-1.781624674797058
node_297: feature_name=hsa-miR-1238-5p	feature_id[221].value > threshold=-0.07247258722782135
node_299: feature_name=hsa-miR-3119	feature_id[207].value <= threshold=11.52429723739624
node_300: feature_name=hsa-miR-6875-5p	feature_id[309].value <= threshold=11.638256549835205
node_301: feature_name=hsa-miR-9-5p	feature_id[537].value <= threshold=8.496566772460938
node_302: feature_name=hsa-miR-3675-5p	feature_id[459].value <= threshold=8.203523635864258
node_303: feature_name=hsa-miR-3684	feature_id[69].value <= threshold=9.138265609741211
node_304: feature_name=hsa-miR-3664-3p	feature_id[204].value <= threshold=8.522752285003662
node_305: feature_name=hsa-miR-7977	feature_id[512].value <= threshold=12.68722915649414
node_306: feature_name=hsa-miR-1469	feature_id[9].value > threshold=10.99183464050293
node_316: feature_name=hsa-miR-6723-5p	feature_id[509].value <= threshold=8.505290985107422
node_317: feature_name=hsa-miR-7114-5p	feature_id[308].value <= threshold=9.136744022369385
node_318: feature_name=hsa-miR-1233-5p	feature_id[13].value <= threshold=14.976428031921387
node_319: feature_name=hsa-miR-5100	feature_id[80].value > threshold=11.295042514801025
node_325: feature_name=hsa-miR-6845-5p	feature_id[399].value > threshold=10.216026782989502
node_343: feature_name=hsa-miR-6845-5p	feature_id[399].value > threshold=10.216086864471436
node_345: feature_name=hsa-miR-4714-3p	feature_id[311].value <= threshold=6.541717052459717
node_346: feature_name=hsa-miR-575	feature_id[30].value > threshold=0.06881808117032051
node_350: feature_name=hsa-miR-1277-5p	feature_id[189].value > threshold=4.594931602478027
node_360: feature_name=hsa-miR-5008-5p	feature_id[548].value <= threshold=7.387397527694702
Class: 1
Rules_25	passed counts:18
node_0: feature_name=hsa-miR-663a	feature_id[0].value > threshold=11.154406547546387
node_28: feature_name=hsa-miR-5100	feature_id[80].value <= threshold=11.125522136688232
node_29: feature_name=hsa-miR-4456	feature_id[200].value <= threshold=5.8940911293029785
node_30: feature_name=hsa-miR-135a-3p	feature_id[453].value <= threshold=7.109107971191406
node_31: feature_name=hsa-miR-6845-5p	feature_id[399].value > threshold=9.753597259521484
node_139: feature_name=hsa-miR-6090	feature_id[396].value > threshold=13.246160507202148
node_157: feature_name=hsa-miR-5090	feature_id[386].value > threshold=6.60754656791687
node_179: feature_name=hsa-miR-4530	feature_id[77].value > threshold=8.830137729644775
node_201: feature_name=hsa-miR-4258	feature_id[151].value <= threshold=10.777087211608887
node_202: feature_name=hsa-miR-3908	feature_id[82].value > threshold=0.42816153168678284
node_240: feature_name=hsa-miR-888-3p	feature_id[253].value > threshold=0.1685878299176693
node_244: feature_name=hsa-miR-889-3p	feature_id[96].value <= threshold=0.5946010947227478
node_245: feature_name=hsa-miR-4680-3p	feature_id[383].value <= threshold=4.434687852859497
Class: 0
Rules_26	passed counts:17
node_0: feature_name=hsa-miR-663a	feature_id[0].value > threshold=11.154406547546387
node_28: feature_name=hsa-miR-5100	feature_id[80].value > threshold=11.125522136688232
node_288: feature_name=hsa-miR-6784-5p	feature_id[3].value <= threshold=12.620631217956543
node_289: feature_name=hsa-miR-4730	feature_id[4].value > threshold=10.499942779541016
node_397: feature_name=hsa-miR-7110-5p	feature_id[214].value <= threshold=7.177202463150024
Class: 1
Rules_27	passed counts:17
node_0: feature_name=hsa-miR-663a	feature_id[0].value > threshold=11.154406547546387
node_28: feature_name=hsa-miR-5100	feature_id[80].value <= threshold=11.125522136688232
node_29: feature_name=hsa-miR-4456	feature_id[200].value <= threshold=5.8940911293029785
node_30: feature_name=hsa-miR-135a-3p	feature_id[453].value > threshold=7.109107971191406
node_258: feature_name=hsa-miR-1228-5p	feature_id[1].value <= threshold=10.983232498168945
node_259: feature_name=hsa-miR-6752-5p	feature_id[186].value <= threshold=11.308106422424316
Class: 1
Rules_28	passed counts:17
node_0: feature_name=hsa-miR-663a	feature_id[0].value > threshold=11.154406547546387
node_28: feature_name=hsa-miR-5100	feature_id[80].value <= threshold=11.125522136688232
node_29: feature_name=hsa-miR-4456	feature_id[200].value <= threshold=5.8940911293029785
node_30: feature_name=hsa-miR-135a-3p	feature_id[453].value <= threshold=7.109107971191406
node_31: feature_name=hsa-miR-6845-5p	feature_id[399].value > threshold=9.753597259521484
node_139: feature_name=hsa-miR-6090	feature_id[396].value > threshold=13.246160507202148
node_157: feature_name=hsa-miR-5090	feature_id[386].value <= threshold=6.60754656791687
node_158: feature_name=hsa-miR-4655-3p	feature_id[332].value > threshold=5.708354949951172
node_170: feature_name=hsa-miR-6893-5p	feature_id[504].value <= threshold=7.67290735244751
node_171: feature_name=hsa-miR-568	feature_id[330].value <= threshold=5.835710287094116
Class: 1
Rules_29	passed counts:14
node_0: feature_name=hsa-miR-663a	feature_id[0].value > threshold=11.154406547546387
node_28: feature_name=hsa-miR-5100	feature_id[80].value <= threshold=11.125522136688232
node_29: feature_name=hsa-miR-4456	feature_id[200].value <= threshold=5.8940911293029785
node_30: feature_name=hsa-miR-135a-3p	feature_id[453].value <= threshold=7.109107971191406
node_31: feature_name=hsa-miR-6845-5p	feature_id[399].value > threshold=9.753597259521484
node_139: feature_name=hsa-miR-6090	feature_id[396].value > threshold=13.246160507202148
node_157: feature_name=hsa-miR-5090	feature_id[386].value > threshold=6.60754656791687
node_179: feature_name=hsa-miR-4530	feature_id[77].value > threshold=8.830137729644775
node_201: feature_name=hsa-miR-4258	feature_id[151].value > threshold=10.777087211608887
node_255: feature_name=hsa-miR-561-3p	feature_id[74].value <= threshold=-0.761148601770401
Class: 0
Rules_30	passed counts:14
node_0: feature_name=hsa-miR-663a	feature_id[0].value > threshold=11.154406547546387
node_28: feature_name=hsa-miR-5100	feature_id[80].value <= threshold=11.125522136688232
node_29: feature_name=hsa-miR-4456	feature_id[200].value <= threshold=5.8940911293029785
node_30: feature_name=hsa-miR-135a-3p	feature_id[453].value <= threshold=7.109107971191406
node_31: feature_name=hsa-miR-6845-5p	feature_id[399].value > threshold=9.753597259521484
node_139: feature_name=hsa-miR-6090	feature_id[396].value > threshold=13.246160507202148
node_157: feature_name=hsa-miR-5090	feature_id[386].value > threshold=6.60754656791687
node_179: feature_name=hsa-miR-4530	feature_id[77].value <= threshold=8.830137729644775
node_180: feature_name=hsa-miR-1343-5p	feature_id[343].value > threshold=9.66614055633545
node_194: feature_name=hsa-miR-4666a-5p	feature_id[387].value <= threshold=1.0114941000938416
node_195: feature_name=hsa-miR-7977	feature_id[512].value > threshold=7.312576532363892
Class: 1
Rules_31	passed counts:13
node_0: feature_name=hsa-miR-663a	feature_id[0].value > threshold=11.154406547546387
node_28: feature_name=hsa-miR-5100	feature_id[80].value <= threshold=11.125522136688232
node_29: feature_name=hsa-miR-4456	feature_id[200].value <= threshold=5.8940911293029785
node_30: feature_name=hsa-miR-135a-3p	feature_id[453].value <= threshold=7.109107971191406
node_31: feature_name=hsa-miR-6845-5p	feature_id[399].value > threshold=9.753597259521484
node_139: feature_name=hsa-miR-6090	feature_id[396].value > threshold=13.246160507202148
node_157: feature_name=hsa-miR-5090	feature_id[386].value <= threshold=6.60754656791687
node_158: feature_name=hsa-miR-4655-3p	feature_id[332].value > threshold=5.708354949951172
node_170: feature_name=hsa-miR-6893-5p	feature_id[504].value > threshold=7.67290735244751
node_174: feature_name=hsa-miR-5585-5p	feature_id[229].value <= threshold=1.0664497315883636
Class: 0
Rules_32	passed counts:12
node_0: feature_name=hsa-miR-663a	feature_id[0].value > threshold=11.154406547546387
node_28: feature_name=hsa-miR-5100	feature_id[80].value > threshold=11.125522136688232
node_288: feature_name=hsa-miR-6784-5p	feature_id[3].value > threshold=12.620631217956543
node_402: feature_name=hsa-miR-4532	feature_id[140].value > threshold=13.11422348022461
Class: 1
Rules_33	passed counts:12
node_0: feature_name=hsa-miR-663a	feature_id[0].value > threshold=11.154406547546387
node_28: feature_name=hsa-miR-5100	feature_id[80].value <= threshold=11.125522136688232
node_29: feature_name=hsa-miR-4456	feature_id[200].value <= threshold=5.8940911293029785
node_30: feature_name=hsa-miR-135a-3p	feature_id[453].value <= threshold=7.109107971191406
node_31: feature_name=hsa-miR-6845-5p	feature_id[399].value > threshold=9.753597259521484
node_139: feature_name=hsa-miR-6090	feature_id[396].value > threshold=13.246160507202148
node_157: feature_name=hsa-miR-5090	feature_id[386].value > threshold=6.60754656791687
node_179: feature_name=hsa-miR-4530	feature_id[77].value > threshold=8.830137729644775
node_201: feature_name=hsa-miR-4258	feature_id[151].value <= threshold=10.777087211608887
node_202: feature_name=hsa-miR-3908	feature_id[82].value > threshold=0.42816153168678284
node_240: feature_name=hsa-miR-888-3p	feature_id[253].value <= threshold=0.1685878299176693
node_241: feature_name=hsa-miR-5586-3p	feature_id[407].value > threshold=-1.6490541100502014
Class: 1
Rules_34	passed counts:11
node_0: feature_name=hsa-miR-663a	feature_id[0].value > threshold=11.154406547546387
node_28: feature_name=hsa-miR-5100	feature_id[80].value <= threshold=11.125522136688232
node_29: feature_name=hsa-miR-4456	feature_id[200].value > threshold=5.8940911293029785
node_277: feature_name=hsa-miR-8065	feature_id[275].value > threshold=4.5779218673706055
node_283: feature_name=hsa-miR-6861-5p	feature_id[238].value > threshold=7.627134323120117
node_285: feature_name=hsa-miR-1252-5p	feature_id[194].value <= threshold=6.466743469238281
Class: 1
Rules_35	passed counts:11
node_0: feature_name=hsa-miR-663a	feature_id[0].value <= threshold=11.154406547546387
node_1: feature_name=hsa-miR-4783-3p	feature_id[8].value <= threshold=6.573919296264648
node_2: feature_name=hsa-miR-6784-5p	feature_id[3].value <= threshold=11.027458190917969
node_3: feature_name=hsa-miR-548at-5p	feature_id[210].value <= threshold=3.727319836616516
Class: 1
Rules_36	passed counts:10
node_0: feature_name=hsa-miR-663a	feature_id[0].value > threshold=11.154406547546387
node_28: feature_name=hsa-miR-5100	feature_id[80].value > threshold=11.125522136688232
node_288: feature_name=hsa-miR-6784-5p	feature_id[3].value <= threshold=12.620631217956543
node_289: feature_name=hsa-miR-4730	feature_id[4].value > threshold=10.499942779541016
node_397: feature_name=hsa-miR-7110-5p	feature_id[214].value > threshold=7.177202463150024
node_399: feature_name=hsa-miR-4474-5p	feature_id[422].value <= threshold=3.5519895553588867
Class: 0
Rules_37	passed counts:10
node_0: feature_name=hsa-miR-663a	feature_id[0].value > threshold=11.154406547546387
node_28: feature_name=hsa-miR-5100	feature_id[80].value > threshold=11.125522136688232
node_288: feature_name=hsa-miR-6784-5p	feature_id[3].value <= threshold=12.620631217956543
node_289: feature_name=hsa-miR-4730	feature_id[4].value <= threshold=10.499942779541016
node_290: feature_name=hsa-miR-4659b-5p	feature_id[516].value > threshold=-3.6006444692611694
node_292: feature_name=hsa-miR-6765-3p	feature_id[549].value > threshold=5.09880518913269
node_294: feature_name=hsa-miR-4456	feature_id[200].value <= threshold=7.986414670944214
node_295: feature_name=hsa-miR-6746-3p	feature_id[344].value > threshold=-1.781624674797058
node_297: feature_name=hsa-miR-1238-5p	feature_id[221].value > threshold=-0.07247258722782135
node_299: feature_name=hsa-miR-3119	feature_id[207].value <= threshold=11.52429723739624
node_300: feature_name=hsa-miR-6875-5p	feature_id[309].value <= threshold=11.638256549835205
node_301: feature_name=hsa-miR-9-5p	feature_id[537].value <= threshold=8.496566772460938
node_302: feature_name=hsa-miR-3675-5p	feature_id[459].value <= threshold=8.203523635864258
node_303: feature_name=hsa-miR-3684	feature_id[69].value <= threshold=9.138265609741211
node_304: feature_name=hsa-miR-3664-3p	feature_id[204].value <= threshold=8.522752285003662
node_305: feature_name=hsa-miR-7977	feature_id[512].value <= threshold=12.68722915649414
node_306: feature_name=hsa-miR-1469	feature_id[9].value > threshold=10.99183464050293
node_316: feature_name=hsa-miR-6723-5p	feature_id[509].value <= threshold=8.505290985107422
node_317: feature_name=hsa-miR-7114-5p	feature_id[308].value <= threshold=9.136744022369385
node_318: feature_name=hsa-miR-1233-5p	feature_id[13].value <= threshold=14.976428031921387
node_319: feature_name=hsa-miR-5100	feature_id[80].value > threshold=11.295042514801025
node_325: feature_name=hsa-miR-6845-5p	feature_id[399].value > threshold=10.216026782989502
node_343: feature_name=hsa-miR-6845-5p	feature_id[399].value > threshold=10.216086864471436
node_345: feature_name=hsa-miR-4714-3p	feature_id[311].value <= threshold=6.541717052459717
node_346: feature_name=hsa-miR-575	feature_id[30].value > threshold=0.06881808117032051
node_350: feature_name=hsa-miR-1277-5p	feature_id[189].value <= threshold=4.594931602478027
node_351: feature_name=hsa-miR-208a-3p	feature_id[126].value <= threshold=4.585942983627319
node_352: feature_name=hsa-miR-4762-3p	feature_id[483].value > threshold=4.637397050857544
node_354: feature_name=hsa-miR-4256	feature_id[171].value > threshold=-0.489357590675354
Class: 1
Rules_38	passed counts:10
node_0: feature_name=hsa-miR-663a	feature_id[0].value > threshold=11.154406547546387
node_28: feature_name=hsa-miR-5100	feature_id[80].value <= threshold=11.125522136688232
node_29: feature_name=hsa-miR-4456	feature_id[200].value <= threshold=5.8940911293029785
node_30: feature_name=hsa-miR-135a-3p	feature_id[453].value <= threshold=7.109107971191406
node_31: feature_name=hsa-miR-6845-5p	feature_id[399].value > threshold=9.753597259521484
node_139: feature_name=hsa-miR-6090	feature_id[396].value > threshold=13.246160507202148
node_157: feature_name=hsa-miR-5090	feature_id[386].value > threshold=6.60754656791687
node_179: feature_name=hsa-miR-4530	feature_id[77].value > threshold=8.830137729644775
node_201: feature_name=hsa-miR-4258	feature_id[151].value <= threshold=10.777087211608887
node_202: feature_name=hsa-miR-3908	feature_id[82].value > threshold=0.42816153168678284
node_240: feature_name=hsa-miR-888-3p	feature_id[253].value > threshold=0.1685878299176693
node_244: feature_name=hsa-miR-889-3p	feature_id[96].value > threshold=0.5946010947227478
node_248: feature_name=hsa-miR-6869-5p	feature_id[448].value <= threshold=12.279298782348633
node_249: feature_name=hsa-miR-548ae-3p	feature_id[227].value > threshold=0.8290460407733917
node_251: feature_name=hsa-miR-4765	feature_id[406].value <= threshold=5.838029384613037
Class: 0
Rules_39	passed counts:10
node_0: feature_name=hsa-miR-663a	feature_id[0].value <= threshold=11.154406547546387
node_1: feature_name=hsa-miR-4783-3p	feature_id[8].value > threshold=6.573919296264648
node_7: feature_name=hsa-miR-4456	feature_id[200].value > threshold=5.853954792022705
node_25: feature_name=hsa-miR-718	feature_id[316].value <= threshold=7.6732964515686035
Class: 0
Rules_40	passed counts:9
node_0: feature_name=hsa-miR-663a	feature_id[0].value > threshold=11.154406547546387
node_28: feature_name=hsa-miR-5100	feature_id[80].value > threshold=11.125522136688232
node_288: feature_name=hsa-miR-6784-5p	feature_id[3].value <= threshold=12.620631217956543
node_289: feature_name=hsa-miR-4730	feature_id[4].value <= threshold=10.499942779541016
node_290: feature_name=hsa-miR-4659b-5p	feature_id[516].value > threshold=-3.6006444692611694
node_292: feature_name=hsa-miR-6765-3p	feature_id[549].value > threshold=5.09880518913269
node_294: feature_name=hsa-miR-4456	feature_id[200].value <= threshold=7.986414670944214
node_295: feature_name=hsa-miR-6746-3p	feature_id[344].value > threshold=-1.781624674797058
node_297: feature_name=hsa-miR-1238-5p	feature_id[221].value > threshold=-0.07247258722782135
node_299: feature_name=hsa-miR-3119	feature_id[207].value <= threshold=11.52429723739624
node_300: feature_name=hsa-miR-6875-5p	feature_id[309].value <= threshold=11.638256549835205
node_301: feature_name=hsa-miR-9-5p	feature_id[537].value <= threshold=8.496566772460938
node_302: feature_name=hsa-miR-3675-5p	feature_id[459].value <= threshold=8.203523635864258
node_303: feature_name=hsa-miR-3684	feature_id[69].value <= threshold=9.138265609741211
node_304: feature_name=hsa-miR-3664-3p	feature_id[204].value > threshold=8.522752285003662
node_380: feature_name=hsa-miR-4767	feature_id[410].value > threshold=2.323441445827484
Class: 1
Rules_41	passed counts:9
node_0: feature_name=hsa-miR-663a	feature_id[0].value > threshold=11.154406547546387
node_28: feature_name=hsa-miR-5100	feature_id[80].value > threshold=11.125522136688232
node_288: feature_name=hsa-miR-6784-5p	feature_id[3].value <= threshold=12.620631217956543
node_289: feature_name=hsa-miR-4730	feature_id[4].value <= threshold=10.499942779541016
node_290: feature_name=hsa-miR-4659b-5p	feature_id[516].value > threshold=-3.6006444692611694
node_292: feature_name=hsa-miR-6765-3p	feature_id[549].value > threshold=5.09880518913269
node_294: feature_name=hsa-miR-4456	feature_id[200].value <= threshold=7.986414670944214
node_295: feature_name=hsa-miR-6746-3p	feature_id[344].value > threshold=-1.781624674797058
node_297: feature_name=hsa-miR-1238-5p	feature_id[221].value > threshold=-0.07247258722782135
node_299: feature_name=hsa-miR-3119	feature_id[207].value <= threshold=11.52429723739624
node_300: feature_name=hsa-miR-6875-5p	feature_id[309].value <= threshold=11.638256549835205
node_301: feature_name=hsa-miR-9-5p	feature_id[537].value <= threshold=8.496566772460938
node_302: feature_name=hsa-miR-3675-5p	feature_id[459].value <= threshold=8.203523635864258
node_303: feature_name=hsa-miR-3684	feature_id[69].value <= threshold=9.138265609741211
node_304: feature_name=hsa-miR-3664-3p	feature_id[204].value <= threshold=8.522752285003662
node_305: feature_name=hsa-miR-7977	feature_id[512].value <= threshold=12.68722915649414
node_306: feature_name=hsa-miR-1469	feature_id[9].value > threshold=10.99183464050293
node_316: feature_name=hsa-miR-6723-5p	feature_id[509].value <= threshold=8.505290985107422
node_317: feature_name=hsa-miR-7114-5p	feature_id[308].value <= threshold=9.136744022369385
node_318: feature_name=hsa-miR-1233-5p	feature_id[13].value <= threshold=14.976428031921387
node_319: feature_name=hsa-miR-5100	feature_id[80].value > threshold=11.295042514801025
node_325: feature_name=hsa-miR-6845-5p	feature_id[399].value > threshold=10.216026782989502
node_343: feature_name=hsa-miR-6845-5p	feature_id[399].value > threshold=10.216086864471436
node_345: feature_name=hsa-miR-4714-3p	feature_id[311].value <= threshold=6.541717052459717
node_346: feature_name=hsa-miR-575	feature_id[30].value > threshold=0.06881808117032051
node_350: feature_name=hsa-miR-1277-5p	feature_id[189].value <= threshold=4.594931602478027
node_351: feature_name=hsa-miR-208a-3p	feature_id[126].value > threshold=4.585942983627319
node_357: feature_name=hsa-miR-4680-3p	feature_id[383].value > threshold=-0.5357998907566071
Class: 1
Rules_42	passed counts:9
node_0: feature_name=hsa-miR-663a	feature_id[0].value > threshold=11.154406547546387
node_28: feature_name=hsa-miR-5100	feature_id[80].value <= threshold=11.125522136688232
node_29: feature_name=hsa-miR-4456	feature_id[200].value <= threshold=5.8940911293029785
node_30: feature_name=hsa-miR-135a-3p	feature_id[453].value <= threshold=7.109107971191406
node_31: feature_name=hsa-miR-6845-5p	feature_id[399].value > threshold=9.753597259521484
node_139: feature_name=hsa-miR-6090	feature_id[396].value > threshold=13.246160507202148
node_157: feature_name=hsa-miR-5090	feature_id[386].value > threshold=6.60754656791687
node_179: feature_name=hsa-miR-4530	feature_id[77].value > threshold=8.830137729644775
node_201: feature_name=hsa-miR-4258	feature_id[151].value <= threshold=10.777087211608887
node_202: feature_name=hsa-miR-3908	feature_id[82].value > threshold=0.42816153168678284
node_240: feature_name=hsa-miR-888-3p	feature_id[253].value > threshold=0.1685878299176693
node_244: feature_name=hsa-miR-889-3p	feature_id[96].value > threshold=0.5946010947227478
node_248: feature_name=hsa-miR-6869-5p	feature_id[448].value > threshold=12.279298782348633
Class: 1
Rules_43	passed counts:9
node_0: feature_name=hsa-miR-663a	feature_id[0].value > threshold=11.154406547546387
node_28: feature_name=hsa-miR-5100	feature_id[80].value <= threshold=11.125522136688232
node_29: feature_name=hsa-miR-4456	feature_id[200].value <= threshold=5.8940911293029785
node_30: feature_name=hsa-miR-135a-3p	feature_id[453].value <= threshold=7.109107971191406
node_31: feature_name=hsa-miR-6845-5p	feature_id[399].value <= threshold=9.753597259521484
node_32: feature_name=hsa-miR-4666a-3p	feature_id[403].value > threshold=-1.9758520126342773
node_38: feature_name=hsa-miR-4504	feature_id[224].value <= threshold=6.251194000244141
node_39: feature_name=hsa-miR-6784-5p	feature_id[3].value > threshold=10.45990514755249
node_43: feature_name=hsa-miR-4767	feature_id[410].value <= threshold=6.690582036972046
node_44: feature_name=hsa-miR-885-3p	feature_id[162].value > threshold=6.920980930328369
node_108: feature_name=hsa-miR-6756-5p	feature_id[351].value <= threshold=9.310844421386719
node_109: feature_name=hsa-miR-548bb-5p	feature_id[521].value <= threshold=4.70933985710144
node_110: feature_name=hsa-miR-4787-3p	feature_id[172].value > threshold=6.359915494918823
node_120: feature_name=hsa-miR-652-3p	feature_id[362].value > threshold=2.5437287092208862
node_126: feature_name=hsa-miR-4685-5p	feature_id[338].value <= threshold=5.96888279914856
Class: 0
Rules_44	passed counts:9
node_0: feature_name=hsa-miR-663a	feature_id[0].value <= threshold=11.154406547546387
node_1: feature_name=hsa-miR-4783-3p	feature_id[8].value > threshold=6.573919296264648
node_7: feature_name=hsa-miR-4456	feature_id[200].value <= threshold=5.853954792022705
node_8: feature_name=hsa-miR-6090	feature_id[396].value <= threshold=13.661133766174316
node_9: feature_name=hsa-miR-1290	feature_id[99].value <= threshold=5.819845676422119
node_10: feature_name=hsa-miR-4532	feature_id[140].value <= threshold=13.649426460266113
node_11: feature_name=hsa-miR-655-5p	feature_id[252].value <= threshold=0.309815876185894
Class: 0
Rules_45	passed counts:7
node_0: feature_name=hsa-miR-663a	feature_id[0].value > threshold=11.154406547546387
node_28: feature_name=hsa-miR-5100	feature_id[80].value <= threshold=11.125522136688232
node_29: feature_name=hsa-miR-4456	feature_id[200].value <= threshold=5.8940911293029785
node_30: feature_name=hsa-miR-135a-3p	feature_id[453].value <= threshold=7.109107971191406
node_31: feature_name=hsa-miR-6845-5p	feature_id[399].value > threshold=9.753597259521484
node_139: feature_name=hsa-miR-6090	feature_id[396].value > threshold=13.246160507202148
node_157: feature_name=hsa-miR-5090	feature_id[386].value > threshold=6.60754656791687
node_179: feature_name=hsa-miR-4530	feature_id[77].value > threshold=8.830137729644775
node_201: feature_name=hsa-miR-4258	feature_id[151].value <= threshold=10.777087211608887
node_202: feature_name=hsa-miR-3908	feature_id[82].value <= threshold=0.42816153168678284
node_203: feature_name=hsa-miR-4697-5p	feature_id[236].value > threshold=7.729207992553711
node_205: feature_name=hsa-miR-4730	feature_id[4].value > threshold=5.964567184448242
node_207: feature_name=hsa-miR-4533	feature_id[463].value > threshold=5.971397399902344
node_235: feature_name=hsa-miR-5003-3p	feature_id[329].value <= threshold=0.23133760690689087
Class: 0
Rules_46	passed counts:7
node_0: feature_name=hsa-miR-663a	feature_id[0].value > threshold=11.154406547546387
node_28: feature_name=hsa-miR-5100	feature_id[80].value <= threshold=11.125522136688232
node_29: feature_name=hsa-miR-4456	feature_id[200].value <= threshold=5.8940911293029785
node_30: feature_name=hsa-miR-135a-3p	feature_id[453].value <= threshold=7.109107971191406
node_31: feature_name=hsa-miR-6845-5p	feature_id[399].value <= threshold=9.753597259521484
node_32: feature_name=hsa-miR-4666a-3p	feature_id[403].value > threshold=-1.9758520126342773
node_38: feature_name=hsa-miR-4504	feature_id[224].value <= threshold=6.251194000244141
node_39: feature_name=hsa-miR-6784-5p	feature_id[3].value > threshold=10.45990514755249
node_43: feature_name=hsa-miR-4767	feature_id[410].value <= threshold=6.690582036972046
node_44: feature_name=hsa-miR-885-3p	feature_id[162].value > threshold=6.920980930328369
node_108: feature_name=hsa-miR-6756-5p	feature_id[351].value <= threshold=9.310844421386719
node_109: feature_name=hsa-miR-548bb-5p	feature_id[521].value > threshold=4.70933985710144
node_129: feature_name=hsa-miR-8063	feature_id[262].value <= threshold=8.56343936920166
Class: 0
Rules_47	passed counts:7
node_0: feature_name=hsa-miR-663a	feature_id[0].value > threshold=11.154406547546387
node_28: feature_name=hsa-miR-5100	feature_id[80].value <= threshold=11.125522136688232
node_29: feature_name=hsa-miR-4456	feature_id[200].value <= threshold=5.8940911293029785
node_30: feature_name=hsa-miR-135a-3p	feature_id[453].value <= threshold=7.109107971191406
node_31: feature_name=hsa-miR-6845-5p	feature_id[399].value <= threshold=9.753597259521484
node_32: feature_name=hsa-miR-4666a-3p	feature_id[403].value <= threshold=-1.9758520126342773
node_33: feature_name=hsa-miR-1199-5p	feature_id[323].value > threshold=5.24670672416687
node_35: feature_name=hsa-miR-219b-3p	feature_id[416].value <= threshold=3.401974320411682
Class: 1
Rules_48	passed counts:7
node_0: feature_name=hsa-miR-663a	feature_id[0].value > threshold=11.154406547546387
node_28: feature_name=hsa-miR-5100	feature_id[80].value <= threshold=11.125522136688232
node_29: feature_name=hsa-miR-4456	feature_id[200].value <= threshold=5.8940911293029785
node_30: feature_name=hsa-miR-135a-3p	feature_id[453].value <= threshold=7.109107971191406
node_31: feature_name=hsa-miR-6845-5p	feature_id[399].value <= threshold=9.753597259521484
node_32: feature_name=hsa-miR-4666a-3p	feature_id[403].value <= threshold=-1.9758520126342773
node_33: feature_name=hsa-miR-1199-5p	feature_id[323].value <= threshold=5.24670672416687
Class: 0
Rules_49	passed counts:6
node_0: feature_name=hsa-miR-663a	feature_id[0].value > threshold=11.154406547546387
node_28: feature_name=hsa-miR-5100	feature_id[80].value <= threshold=11.125522136688232
node_29: feature_name=hsa-miR-4456	feature_id[200].value <= threshold=5.8940911293029785
node_30: feature_name=hsa-miR-135a-3p	feature_id[453].value > threshold=7.109107971191406
node_258: feature_name=hsa-miR-1228-5p	feature_id[1].value > threshold=10.983232498168945
node_262: feature_name=hsa-miR-6780b-5p	feature_id[484].value > threshold=11.453234195709229
node_274: feature_name=hsa-miR-4685-5p	feature_id[338].value <= threshold=6.352274179458618
Class: 1
Rules_50	passed counts:6
node_0: feature_name=hsa-miR-663a	feature_id[0].value > threshold=11.154406547546387
node_28: feature_name=hsa-miR-5100	feature_id[80].value <= threshold=11.125522136688232
node_29: feature_name=hsa-miR-4456	feature_id[200].value <= threshold=5.8940911293029785
node_30: feature_name=hsa-miR-135a-3p	feature_id[453].value > threshold=7.109107971191406
node_258: feature_name=hsa-miR-1228-5p	feature_id[1].value > threshold=10.983232498168945
node_262: feature_name=hsa-miR-6780b-5p	feature_id[484].value <= threshold=11.453234195709229
node_263: feature_name=hsa-miR-4532	feature_id[140].value > threshold=13.772552490234375
node_271: feature_name=hsa-miR-1199-5p	feature_id[323].value > threshold=4.903642177581787
Class: 1
Rules_51	passed counts:6
node_0: feature_name=hsa-miR-663a	feature_id[0].value > threshold=11.154406547546387
node_28: feature_name=hsa-miR-5100	feature_id[80].value <= threshold=11.125522136688232
node_29: feature_name=hsa-miR-4456	feature_id[200].value <= threshold=5.8940911293029785
node_30: feature_name=hsa-miR-135a-3p	feature_id[453].value <= threshold=7.109107971191406
node_31: feature_name=hsa-miR-6845-5p	feature_id[399].value > threshold=9.753597259521484
node_139: feature_name=hsa-miR-6090	feature_id[396].value > threshold=13.246160507202148
node_157: feature_name=hsa-miR-5090	feature_id[386].value > threshold=6.60754656791687
node_179: feature_name=hsa-miR-4530	feature_id[77].value > threshold=8.830137729644775
node_201: feature_name=hsa-miR-4258	feature_id[151].value <= threshold=10.777087211608887
node_202: feature_name=hsa-miR-3908	feature_id[82].value <= threshold=0.42816153168678284
node_203: feature_name=hsa-miR-4697-5p	feature_id[236].value > threshold=7.729207992553711
node_205: feature_name=hsa-miR-4730	feature_id[4].value > threshold=5.964567184448242
node_207: feature_name=hsa-miR-4533	feature_id[463].value > threshold=5.971397399902344
node_235: feature_name=hsa-miR-5003-3p	feature_id[329].value > threshold=0.23133760690689087
node_237: feature_name=hsa-miR-205-3p	feature_id[220].value <= threshold=4.597934126853943
Class: 1
Rules_52	passed counts:6
node_0: feature_name=hsa-miR-663a	feature_id[0].value > threshold=11.154406547546387
node_28: feature_name=hsa-miR-5100	feature_id[80].value <= threshold=11.125522136688232
node_29: feature_name=hsa-miR-4456	feature_id[200].value <= threshold=5.8940911293029785
node_30: feature_name=hsa-miR-135a-3p	feature_id[453].value <= threshold=7.109107971191406
node_31: feature_name=hsa-miR-6845-5p	feature_id[399].value <= threshold=9.753597259521484
node_32: feature_name=hsa-miR-4666a-3p	feature_id[403].value > threshold=-1.9758520126342773
node_38: feature_name=hsa-miR-4504	feature_id[224].value <= threshold=6.251194000244141
node_39: feature_name=hsa-miR-6784-5p	feature_id[3].value > threshold=10.45990514755249
node_43: feature_name=hsa-miR-4767	feature_id[410].value > threshold=6.690582036972046
node_133: feature_name=hsa-miR-7705	feature_id[506].value <= threshold=1.3187264204025269
Class: 0
Rules_53	passed counts:6
node_0: feature_name=hsa-miR-663a	feature_id[0].value <= threshold=11.154406547546387
node_1: feature_name=hsa-miR-4783-3p	feature_id[8].value > threshold=6.573919296264648
node_7: feature_name=hsa-miR-4456	feature_id[200].value <= threshold=5.853954792022705
node_8: feature_name=hsa-miR-6090	feature_id[396].value > threshold=13.661133766174316
Class: 0
Rules_54	passed counts:5
node_0: feature_name=hsa-miR-663a	feature_id[0].value > threshold=11.154406547546387
node_28: feature_name=hsa-miR-5100	feature_id[80].value <= threshold=11.125522136688232
node_29: feature_name=hsa-miR-4456	feature_id[200].value <= threshold=5.8940911293029785
node_30: feature_name=hsa-miR-135a-3p	feature_id[453].value <= threshold=7.109107971191406
node_31: feature_name=hsa-miR-6845-5p	feature_id[399].value > threshold=9.753597259521484
node_139: feature_name=hsa-miR-6090	feature_id[396].value > threshold=13.246160507202148
node_157: feature_name=hsa-miR-5090	feature_id[386].value > threshold=6.60754656791687
node_179: feature_name=hsa-miR-4530	feature_id[77].value > threshold=8.830137729644775
node_201: feature_name=hsa-miR-4258	feature_id[151].value > threshold=10.777087211608887
node_255: feature_name=hsa-miR-561-3p	feature_id[74].value > threshold=-0.761148601770401
Class: 1
Rules_55	passed counts:5
node_0: feature_name=hsa-miR-663a	feature_id[0].value > threshold=11.154406547546387
node_28: feature_name=hsa-miR-5100	feature_id[80].value <= threshold=11.125522136688232
node_29: feature_name=hsa-miR-4456	feature_id[200].value <= threshold=5.8940911293029785
node_30: feature_name=hsa-miR-135a-3p	feature_id[453].value <= threshold=7.109107971191406
node_31: feature_name=hsa-miR-6845-5p	feature_id[399].value > threshold=9.753597259521484
node_139: feature_name=hsa-miR-6090	feature_id[396].value > threshold=13.246160507202148
node_157: feature_name=hsa-miR-5090	feature_id[386].value > threshold=6.60754656791687
node_179: feature_name=hsa-miR-4530	feature_id[77].value > threshold=8.830137729644775
node_201: feature_name=hsa-miR-4258	feature_id[151].value <= threshold=10.777087211608887
node_202: feature_name=hsa-miR-3908	feature_id[82].value <= threshold=0.42816153168678284
node_203: feature_name=hsa-miR-4697-5p	feature_id[236].value <= threshold=7.729207992553711
Class: 0
Rules_56	passed counts:5
node_0: feature_name=hsa-miR-663a	feature_id[0].value > threshold=11.154406547546387
node_28: feature_name=hsa-miR-5100	feature_id[80].value <= threshold=11.125522136688232
node_29: feature_name=hsa-miR-4456	feature_id[200].value <= threshold=5.8940911293029785
node_30: feature_name=hsa-miR-135a-3p	feature_id[453].value <= threshold=7.109107971191406
node_31: feature_name=hsa-miR-6845-5p	feature_id[399].value > threshold=9.753597259521484
node_139: feature_name=hsa-miR-6090	feature_id[396].value > threshold=13.246160507202148
node_157: feature_name=hsa-miR-5090	feature_id[386].value > threshold=6.60754656791687
node_179: feature_name=hsa-miR-4530	feature_id[77].value <= threshold=8.830137729644775
node_180: feature_name=hsa-miR-1343-5p	feature_id[343].value > threshold=9.66614055633545
node_194: feature_name=hsa-miR-4666a-5p	feature_id[387].value > threshold=1.0114941000938416
node_198: feature_name=hsa-miR-4495	feature_id[393].value <= threshold=0.3555162027478218
Class: 0
Rules_57	passed counts:5
node_0: feature_name=hsa-miR-663a	feature_id[0].value > threshold=11.154406547546387
node_28: feature_name=hsa-miR-5100	feature_id[80].value <= threshold=11.125522136688232
node_29: feature_name=hsa-miR-4456	feature_id[200].value <= threshold=5.8940911293029785
node_30: feature_name=hsa-miR-135a-3p	feature_id[453].value <= threshold=7.109107971191406
node_31: feature_name=hsa-miR-6845-5p	feature_id[399].value > threshold=9.753597259521484
node_139: feature_name=hsa-miR-6090	feature_id[396].value > threshold=13.246160507202148
node_157: feature_name=hsa-miR-5090	feature_id[386].value > threshold=6.60754656791687
node_179: feature_name=hsa-miR-4530	feature_id[77].value <= threshold=8.830137729644775
node_180: feature_name=hsa-miR-1343-5p	feature_id[343].value <= threshold=9.66614055633545
node_181: feature_name=hsa-miR-6798-5p	feature_id[196].value <= threshold=9.442490577697754
node_182: feature_name=hsa-miR-642b-3p	feature_id[94].value > threshold=9.674492835998535
Class: 1
Rules_58	passed counts:5
node_0: feature_name=hsa-miR-663a	feature_id[0].value > threshold=11.154406547546387
node_28: feature_name=hsa-miR-5100	feature_id[80].value <= threshold=11.125522136688232
node_29: feature_name=hsa-miR-4456	feature_id[200].value <= threshold=5.8940911293029785
node_30: feature_name=hsa-miR-135a-3p	feature_id[453].value <= threshold=7.109107971191406
node_31: feature_name=hsa-miR-6845-5p	feature_id[399].value > threshold=9.753597259521484
node_139: feature_name=hsa-miR-6090	feature_id[396].value <= threshold=13.246160507202148
node_140: feature_name=hsa-miR-4532	feature_id[140].value <= threshold=13.853798866271973
node_141: feature_name=hsa-miR-548ap-5p	feature_id[174].value > threshold=3.1630293130874634
node_151: feature_name=hsa-miR-6765-5p	feature_id[144].value <= threshold=11.094637393951416
Class: 1
Rules_59	passed counts:5
node_0: feature_name=hsa-miR-663a	feature_id[0].value > threshold=11.154406547546387
node_28: feature_name=hsa-miR-5100	feature_id[80].value <= threshold=11.125522136688232
node_29: feature_name=hsa-miR-4456	feature_id[200].value <= threshold=5.8940911293029785
node_30: feature_name=hsa-miR-135a-3p	feature_id[453].value <= threshold=7.109107971191406
node_31: feature_name=hsa-miR-6845-5p	feature_id[399].value <= threshold=9.753597259521484
node_32: feature_name=hsa-miR-4666a-3p	feature_id[403].value > threshold=-1.9758520126342773
node_38: feature_name=hsa-miR-4504	feature_id[224].value > threshold=6.251194000244141
node_136: feature_name=hsa-miR-1268a	feature_id[163].value <= threshold=10.810332298278809
Class: 0
Rules_60	passed counts:5
node_0: feature_name=hsa-miR-663a	feature_id[0].value > threshold=11.154406547546387
node_28: feature_name=hsa-miR-5100	feature_id[80].value <= threshold=11.125522136688232
node_29: feature_name=hsa-miR-4456	feature_id[200].value <= threshold=5.8940911293029785
node_30: feature_name=hsa-miR-135a-3p	feature_id[453].value <= threshold=7.109107971191406
node_31: feature_name=hsa-miR-6845-5p	feature_id[399].value <= threshold=9.753597259521484
node_32: feature_name=hsa-miR-4666a-3p	feature_id[403].value > threshold=-1.9758520126342773
node_38: feature_name=hsa-miR-4504	feature_id[224].value <= threshold=6.251194000244141
node_39: feature_name=hsa-miR-6784-5p	feature_id[3].value > threshold=10.45990514755249
node_43: feature_name=hsa-miR-4767	feature_id[410].value > threshold=6.690582036972046
node_133: feature_name=hsa-miR-7705	feature_id[506].value > threshold=1.3187264204025269
Class: 1
Rules_61	passed counts:5
node_0: feature_name=hsa-miR-663a	feature_id[0].value > threshold=11.154406547546387
node_28: feature_name=hsa-miR-5100	feature_id[80].value <= threshold=11.125522136688232
node_29: feature_name=hsa-miR-4456	feature_id[200].value <= threshold=5.8940911293029785
node_30: feature_name=hsa-miR-135a-3p	feature_id[453].value <= threshold=7.109107971191406
node_31: feature_name=hsa-miR-6845-5p	feature_id[399].value <= threshold=9.753597259521484
node_32: feature_name=hsa-miR-4666a-3p	feature_id[403].value > threshold=-1.9758520126342773
node_38: feature_name=hsa-miR-4504	feature_id[224].value <= threshold=6.251194000244141
node_39: feature_name=hsa-miR-6784-5p	feature_id[3].value > threshold=10.45990514755249
node_43: feature_name=hsa-miR-4767	feature_id[410].value <= threshold=6.690582036972046
node_44: feature_name=hsa-miR-885-3p	feature_id[162].value > threshold=6.920980930328369
node_108: feature_name=hsa-miR-6756-5p	feature_id[351].value > threshold=9.310844421386719
Class: 0
Rules_62	passed counts:5
node_0: feature_name=hsa-miR-663a	feature_id[0].value > threshold=11.154406547546387
node_28: feature_name=hsa-miR-5100	feature_id[80].value <= threshold=11.125522136688232
node_29: feature_name=hsa-miR-4456	feature_id[200].value <= threshold=5.8940911293029785
node_30: feature_name=hsa-miR-135a-3p	feature_id[453].value <= threshold=7.109107971191406
node_31: feature_name=hsa-miR-6845-5p	feature_id[399].value <= threshold=9.753597259521484
node_32: feature_name=hsa-miR-4666a-3p	feature_id[403].value > threshold=-1.9758520126342773
node_38: feature_name=hsa-miR-4504	feature_id[224].value <= threshold=6.251194000244141
node_39: feature_name=hsa-miR-6784-5p	feature_id[3].value > threshold=10.45990514755249
node_43: feature_name=hsa-miR-4767	feature_id[410].value <= threshold=6.690582036972046
node_44: feature_name=hsa-miR-885-3p	feature_id[162].value <= threshold=6.920980930328369
node_45: feature_name=hsa-miR-3668	feature_id[131].value <= threshold=6.462632894515991
node_46: feature_name=hsa-miR-8066	feature_id[353].value <= threshold=6.00374436378479
node_47: feature_name=hsa-miR-5195-3p	feature_id[304].value > threshold=5.391277074813843
node_51: feature_name=hsa-miR-3117-3p	feature_id[267].value <= threshold=6.3531084060668945
node_52: feature_name=hsa-miR-4765	feature_id[406].value <= threshold=6.883145332336426
node_53: feature_name=hsa-miR-4787-5p	feature_id[413].value > threshold=11.649046421051025
node_55: feature_name=hsa-miR-548g-3p	feature_id[251].value <= threshold=7.360174894332886
node_56: feature_name=hsa-miR-140-3p	feature_id[414].value > threshold=-1.5553224086761475
node_58: feature_name=hsa-miR-3609	feature_id[165].value <= threshold=8.559999942779541
node_59: feature_name=hsa-miR-4426	feature_id[324].value <= threshold=6.523187637329102
node_60: feature_name=hsa-miR-577	feature_id[536].value <= threshold=6.284477472305298
node_61: feature_name=hsa-miR-3133	feature_id[50].value <= threshold=5.636562347412109
[truncated: 2,459 more rows]

## Sheet: mRMR
Rules_0	passed counts:5470
[truncated: 3,720 more rows]

## Sheet: RF_ZL
Rules_0	passed counts:6891
[truncated: 3,598 more rows]

## Sheet: CATboost
Rules_0	passed counts:6573
[truncated: 3,476 more rows]

[truncated: 1 more sheets: XGBoost]
