# Supplementary material for: Machine Learning-Based Identification of Candidate Serum miRNA Features for Pan-Cancer and Cancer Type Classification
Source: Life (Basel). 2026 May 20;16(5):850. doi: 10.3390/life16050850 (PMC13208496; doi:10.3390/life16050850)
Supplement: Supplementary file 1 [file life-16-00850-s001.zip › life-4232501-supplementary/Table S7.xlsx]

## Sheet: LASSO
Rules_0	passed counts:331
node_0: feature_name=hsa-miR-1343-3p	feature_id[0].value <= threshold=8.853835582733154
node_1: feature_name=hsa-miR-5100	feature_id[6].value <= threshold=10.970529079437256
node_2: feature_name=hsa-miR-4734	feature_id[3].value > threshold=13.0581955909729
node_168: feature_name=hsa-miR-197-5p	feature_id[87].value > threshold=7.85541844367981
node_250: feature_name=hsa-miR-614	feature_id[60].value > threshold=9.314540386199951
node_290: feature_name=hsa-miR-6088	feature_id[11].value <= threshold=12.421558380126953
node_291: feature_name=hsa-miR-548ap-5p	feature_id[56].value <= threshold=6.687516927719116
node_292: feature_name=hsa-miR-762	feature_id[108].value > threshold=12.433950901031494
node_310: feature_name=hsa-miR-4758-5p	feature_id[48].value > threshold=8.926132202148438
node_320: feature_name=hsa-miR-4789-3p	feature_id[55].value <= threshold=4.439361572265625
node_321: feature_name=hsa-miR-2861	feature_id[8].value <= threshold=12.484709739685059
node_322: feature_name=hsa-miR-6780a-5p	feature_id[52].value <= threshold=6.894776821136475
node_323: feature_name=hsa-miR-6893-5p	feature_id[29].value <= threshold=9.08566427230835
node_324: feature_name=hsa-miR-8085	feature_id[64].value <= threshold=6.983259916305542
node_325: feature_name=hsa-miR-197-5p	feature_id[87].value <= threshold=9.52669382095337
node_326: feature_name=hsa-miR-6088	feature_id[11].value <= threshold=12.249252796173096
node_327: feature_name=hsa-miR-762	feature_id[108].value > threshold=12.442748069763184
node_331: feature_name=hsa-miR-4294	feature_id[57].value > threshold=8.95124340057373
node_335: feature_name=hsa-miR-4758-5p	feature_id[48].value > threshold=8.968104839324951
node_339: feature_name=hsa-miR-5100	feature_id[6].value > threshold=8.766007900238037
Class: 3
Rules_1	passed counts:215
node_0: feature_name=hsa-miR-1343-3p	feature_id[0].value > threshold=8.853835582733154
node_2436: feature_name=hsa-miR-1268b	feature_id[24].value <= threshold=9.81410837173462
node_2437: feature_name=hsa-miR-6087	feature_id[19].value > threshold=11.529294967651367
node_2735: feature_name=hsa-miR-4734	feature_id[3].value > threshold=13.022255897521973
node_3391: feature_name=hsa-miR-4258	feature_id[12].value > threshold=9.724138259887695
node_3437: feature_name=hsa-miR-204-3p	feature_id[22].value > threshold=13.348467826843262
node_3691: feature_name=hsa-miR-4534	feature_id[25].value > threshold=8.131697654724121
node_3715: feature_name=hsa-miR-4758-5p	feature_id[48].value > threshold=9.022399425506592
node_3721: feature_name=hsa-miR-6839-5p	feature_id[83].value > threshold=-0.19056465476751328
node_3725: feature_name=hsa-miR-1185-1-3p	feature_id[85].value <= threshold=9.13560152053833
node_3726: feature_name=hsa-miR-6893-5p	feature_id[29].value <= threshold=9.305727481842041
node_3727: feature_name=hsa-miR-320a	feature_id[42].value > threshold=5.7858147621154785
node_3729: feature_name=hsa-miR-1268b	feature_id[24].value > threshold=8.785002708435059
node_3731: feature_name=hsa-miR-4259	feature_id[95].value > threshold=2.7663583755493164
node_3733: feature_name=hsa-miR-5580-3p	feature_id[90].value <= threshold=6.176071882247925
node_3734: feature_name=hsa-miR-2467-5p	feature_id[101].value <= threshold=5.896042346954346
node_3735: feature_name=hsa-miR-361-3p	feature_id[61].value > threshold=-0.8429864943027496
node_3737: feature_name=hsa-miR-4741	feature_id[93].value <= threshold=10.000705242156982
node_3738: feature_name=hsa-miR-4429	feature_id[111].value > threshold=6.756112813949585
node_3742: feature_name=hsa-miR-6887-5p	feature_id[45].value <= threshold=8.713993549346924
node_3743: feature_name=hsa-miR-4710	feature_id[4].value > threshold=6.749415159225464
node_3747: feature_name=hsa-miR-6749-5p	feature_id[106].value > threshold=9.631865501403809
node_3751: feature_name=hsa-miR-4787-5p	feature_id[2].value > threshold=12.845648288726807
node_3757: feature_name=hsa-miR-6895-5p	feature_id[39].value > threshold=4.161677956581116
Class: 9
Rules_2	passed counts:199
node_0: feature_name=hsa-miR-1343-3p	feature_id[0].value <= threshold=8.853835582733154
node_1: feature_name=hsa-miR-5100	feature_id[6].value > threshold=10.970529079437256
node_369: feature_name=hsa-miR-6087	feature_id[19].value <= threshold=12.090742588043213
node_370: feature_name=hsa-miR-4728-5p	feature_id[82].value > threshold=7.652052164077759
node_762: feature_name=hsa-miR-3652	feature_id[36].value > threshold=6.299376010894775
node_840: feature_name=hsa-miR-4758-5p	feature_id[48].value > threshold=9.516425132751465
node_896: feature_name=hsa-miR-574-5p	feature_id[65].value > threshold=-0.8713841438293457
node_898: feature_name=hsa-miR-4259	feature_id[95].value > threshold=4.459003925323486
node_908: feature_name=hsa-miR-7977	feature_id[105].value <= threshold=10.398149490356445
node_909: feature_name=hsa-miR-197-5p	feature_id[87].value > threshold=7.809859037399292
node_913: feature_name=hsa-miR-5787	feature_id[7].value <= threshold=14.712295055389404
node_914: feature_name=hsa-miR-6769b-5p	feature_id[98].value > threshold=6.3367390632629395
node_916: feature_name=hsa-miR-6827-5p	feature_id[79].value > threshold=0.48959389328956604
node_922: feature_name=hsa-miR-4429	feature_id[111].value <= threshold=8.44651174545288
node_923: feature_name=hsa-miR-6827-5p	feature_id[79].value <= threshold=6.613684177398682
Class: 12
Rules_3	passed counts:170
node_0: feature_name=hsa-miR-1343-3p	feature_id[0].value <= threshold=8.853835582733154
node_1: feature_name=hsa-miR-5100	feature_id[6].value > threshold=10.970529079437256
node_369: feature_name=hsa-miR-6087	feature_id[19].value > threshold=12.090742588043213
node_939: feature_name=hsa-miR-2861	feature_id[8].value <= threshold=12.216618537902832
node_940: feature_name=hsa-miR-6893-5p	feature_id[29].value <= threshold=8.425403118133545
node_941: feature_name=hsa-miR-6805-3p	feature_id[9].value > threshold=7.482664108276367
node_993: feature_name=hsa-miR-1228-5p	feature_id[23].value > threshold=11.221147537231445
node_1165: feature_name=hsa-miR-6839-5p	feature_id[83].value <= threshold=6.369436502456665
node_1166: feature_name=hsa-miR-4725-3p	feature_id[1].value > threshold=8.617305755615234
node_1172: feature_name=hsa-miR-1290	feature_id[32].value > threshold=5.727792024612427
node_1174: feature_name=hsa-miR-614	feature_id[60].value > threshold=7.806625604629517
node_1176: feature_name=hsa-miR-4294	feature_id[57].value <= threshold=11.193406581878662
node_1177: feature_name=hsa-miR-4258	feature_id[12].value > threshold=9.121456623077393
node_1183: feature_name=hsa-miR-718	feature_id[89].value > threshold=6.0133891105651855
node_1191: feature_name=hsa-miR-638	feature_id[13].value > threshold=11.219138145446777
node_1195: feature_name=hsa-miR-320a	feature_id[42].value <= threshold=8.73818063735962
node_1196: feature_name=hsa-miR-6790-5p	feature_id[100].value > threshold=-1.218079686164856
node_1198: feature_name=hsa-miR-6856-5p	feature_id[67].value <= threshold=4.987364053726196
node_1199: feature_name=hsa-miR-4710	feature_id[4].value <= threshold=11.855684280395508
node_1200: feature_name=hsa-miR-6727-5p	feature_id[17].value <= threshold=12.664023876190186
node_1201: feature_name=hsa-miR-6727-5p	feature_id[17].value <= threshold=12.586539268493652
node_1202: feature_name=hsa-miR-1290	feature_id[32].value > threshold=6.606244802474976
node_1206: feature_name=hsa-miR-4728-5p	feature_id[82].value > threshold=6.580649137496948
node_1210: feature_name=hsa-miR-1260b	feature_id[78].value <= threshold=10.034995079040527
Class: 4
Rules_4	passed counts:167
node_0: feature_name=hsa-miR-1343-3p	feature_id[0].value > threshold=8.853835582733154
node_2436: feature_name=hsa-miR-1268b	feature_id[24].value > threshold=9.81410837173462
node_3778: feature_name=hsa-miR-4492	feature_id[15].value <= threshold=10.641852378845215
node_3779: feature_name=hsa-miR-6845-5p	feature_id[59].value > threshold=9.361147403717041
node_3789: feature_name=hsa-miR-6827-5p	feature_id[79].value > threshold=-0.15579327195882797
node_3793: feature_name=hsa-miR-4758-5p	feature_id[48].value > threshold=8.887037754058838
node_3795: feature_name=hsa-miR-6805-3p	feature_id[9].value <= threshold=8.158055305480957
node_3796: feature_name=hsa-miR-6087	feature_id[19].value > threshold=11.238495826721191
Class: 12
Rules_5	passed counts:157
node_0: feature_name=hsa-miR-1343-3p	feature_id[0].value > threshold=8.853835582733154
node_2436: feature_name=hsa-miR-1268b	feature_id[24].value <= threshold=9.81410837173462
node_2437: feature_name=hsa-miR-6087	feature_id[19].value <= threshold=11.529294967651367
node_2438: feature_name=hsa-miR-4697-5p	feature_id[51].value <= threshold=9.740008354187012
node_2439: feature_name=hsa-miR-1185-1-3p	feature_id[85].value <= threshold=8.606608390808105
node_2440: feature_name=hsa-miR-4728-5p	feature_id[82].value <= threshold=7.927005290985107
node_2441: feature_name=hsa-miR-5100	feature_id[6].value <= threshold=14.891687870025635
node_2442: feature_name=hsa-miR-6088	feature_id[11].value > threshold=10.729888439178467
node_2484: feature_name=hsa-miR-3652	feature_id[36].value > threshold=5.6450419425964355
node_2492: feature_name=hsa-miR-1185-1-3p	feature_id[85].value > threshold=6.7301976680755615
node_2520: feature_name=hsa-miR-4646-5p	feature_id[53].value > threshold=1.2736183106899261
node_2522: feature_name=hsa-miR-4734	feature_id[3].value > threshold=11.561069965362549
node_2524: feature_name=hsa-miR-1225-3p	feature_id[30].value > threshold=6.37403678894043
node_2530: feature_name=hsa-miR-1249-5p	feature_id[80].value <= threshold=8.795470237731934
node_2531: feature_name=hsa-miR-604	feature_id[99].value <= threshold=7.273627281188965
node_2532: feature_name=hsa-miR-6780a-5p	feature_id[52].value <= threshold=6.6061296463012695
node_2533: feature_name=hsa-miR-937-5p	feature_id[5].value > threshold=8.083468437194824
node_2535: feature_name=hsa-miR-191-5p	feature_id[33].value > threshold=5.056957006454468
node_2537: feature_name=hsa-miR-6805-3p	feature_id[9].value <= threshold=8.224594593048096
node_2538: feature_name=hsa-miR-4448	feature_id[75].value > threshold=8.038792610168457
Class: 6
Rules_6	passed counts:140
node_0: feature_name=hsa-miR-1343-3p	feature_id[0].value <= threshold=8.853835582733154
node_1: feature_name=hsa-miR-5100	feature_id[6].value > threshold=10.970529079437256
node_369: feature_name=hsa-miR-6087	feature_id[19].value > threshold=12.090742588043213
node_939: feature_name=hsa-miR-2861	feature_id[8].value > threshold=12.216618537902832
node_1317: feature_name=hsa-miR-197-5p	feature_id[87].value > threshold=7.693089008331299
node_1709: feature_name=hsa-miR-629-3p	feature_id[35].value > threshold=4.411755084991455
node_2267: feature_name=hsa-miR-197-5p	feature_id[87].value > threshold=7.903189182281494
node_2311: feature_name=hsa-miR-6784-5p	feature_id[14].value > threshold=11.159424781799316
node_2345: feature_name=hsa-miR-6839-5p	feature_id[83].value > threshold=3.881532669067383
node_2355: feature_name=hsa-miR-6845-5p	feature_id[59].value <= threshold=10.506583213806152
node_2356: feature_name=hsa-miR-4255	feature_id[103].value <= threshold=3.4489357471466064
node_2357: feature_name=hsa-miR-574-5p	feature_id[65].value > threshold=-1.2110949754714966
node_2359: feature_name=hsa-miR-5100	feature_id[6].value <= threshold=14.605391025543213
node_2360: feature_name=hsa-miR-8085	feature_id[64].value <= threshold=5.238758563995361
node_2361: feature_name=hsa-miR-1228-5p	feature_id[23].value <= threshold=11.649775981903076
node_2362: feature_name=hsa-miR-3652	feature_id[36].value > threshold=4.546204566955566
node_2364: feature_name=hsa-miR-8060	feature_id[86].value > threshold=-1.5322805643081665
node_2366: feature_name=hsa-miR-1185-1-3p	feature_id[85].value <= threshold=11.240076065063477
node_2367: feature_name=hsa-miR-6727-5p	feature_id[17].value > threshold=11.124717712402344
node_2369: feature_name=hsa-miR-6780a-5p	feature_id[52].value > threshold=-0.8502075374126434
node_2375: feature_name=hsa-miR-6879-5p	feature_id[16].value <= threshold=10.147374153137207
node_2376: feature_name=hsa-miR-4747-5p	feature_id[73].value > threshold=-0.43354207277297974
Class: 11
Rules_7	passed counts:128
node_0: feature_name=hsa-miR-1343-3p	feature_id[0].value > threshold=8.853835582733154
node_2436: feature_name=hsa-miR-1268b	feature_id[24].value <= threshold=9.81410837173462
node_2437: feature_name=hsa-miR-6087	feature_id[19].value > threshold=11.529294967651367
node_2735: feature_name=hsa-miR-4734	feature_id[3].value > threshold=13.022255897521973
node_3391: feature_name=hsa-miR-4258	feature_id[12].value > threshold=9.724138259887695
node_3437: feature_name=hsa-miR-204-3p	feature_id[22].value <= threshold=13.348467826843262
node_3438: feature_name=hsa-miR-4534	feature_id[25].value > threshold=8.892583847045898
node_3566: feature_name=hsa-miR-1290	feature_id[32].value <= threshold=10.847254276275635
node_3567: feature_name=hsa-miR-6751-5p	feature_id[26].value > threshold=-0.03781256638467312
node_3595: feature_name=hsa-miR-4651	feature_id[10].value <= threshold=11.147039890289307
node_3596: feature_name=hsa-miR-1185-1-3p	feature_id[85].value <= threshold=9.791777610778809
node_3597: feature_name=hsa-miR-6879-5p	feature_id[16].value <= threshold=9.684963703155518
node_3598: feature_name=hsa-miR-6784-5p	feature_id[14].value > threshold=10.635888576507568
node_3604: feature_name=hsa-miR-4294	feature_id[57].value > threshold=9.149229526519775
node_3612: feature_name=hsa-miR-1249-5p	feature_id[80].value <= threshold=8.347554683685303
node_3613: feature_name=hsa-miR-4797-5p	feature_id[102].value > threshold=-0.9101539552211761
node_3617: feature_name=hsa-miR-8485	feature_id[113].value > threshold=0.16028336435556412
node_3623: feature_name=hsa-miR-4637	feature_id[28].value <= threshold=6.5115647315979
node_3624: feature_name=hsa-miR-4289	feature_id[69].value <= threshold=5.668962478637695
node_3625: feature_name=hsa-miR-373-5p	feature_id[18].value <= threshold=8.050930500030518
node_3626: feature_name=hsa-miR-6827-5p	feature_id[79].value > threshold=-0.0850052498281002
node_3630: feature_name=hsa-miR-4492	feature_id[15].value <= threshold=11.975188255310059
node_3631: feature_name=hsa-miR-4439	feature_id[46].value > threshold=0.3191678822040558
Class: 9
Rules_8	passed counts:127
node_0: feature_name=hsa-miR-1343-3p	feature_id[0].value <= threshold=8.853835582733154
node_1: feature_name=hsa-miR-5100	feature_id[6].value > threshold=10.970529079437256
node_369: feature_name=hsa-miR-6087	feature_id[19].value > threshold=12.090742588043213
node_939: feature_name=hsa-miR-2861	feature_id[8].value > threshold=12.216618537902832
node_1317: feature_name=hsa-miR-197-5p	feature_id[87].value <= threshold=7.693089008331299
node_1318: feature_name=hsa-miR-718	feature_id[89].value <= threshold=7.988795518875122
node_1319: feature_name=hsa-miR-4710	feature_id[4].value > threshold=8.324181079864502
node_1513: feature_name=hsa-miR-4688	feature_id[20].value <= threshold=7.018412828445435
node_1514: feature_name=hsa-miR-4515	feature_id[37].value <= threshold=8.753095149993896
node_1515: feature_name=hsa-miR-6845-5p	feature_id[59].value > threshold=9.151981353759766
node_1533: feature_name=hsa-miR-6749-5p	feature_id[106].value > threshold=9.058998107910156
node_1537: feature_name=hsa-miR-937-5p	feature_id[5].value <= threshold=8.411419868469238
node_1538: feature_name=hsa-miR-8062	feature_id[97].value > threshold=-1.7298622131347656
node_1544: feature_name=hsa-miR-411-5p	feature_id[66].value <= threshold=5.9524171352386475
node_1545: feature_name=hsa-miR-718	feature_id[89].value <= threshold=7.956304550170898
node_1546: feature_name=hsa-miR-548s	feature_id[70].value <= threshold=7.01645302772522
node_1547: feature_name=hsa-miR-4515	feature_id[37].value <= threshold=7.324842691421509
node_1548: feature_name=hsa-miR-8060	feature_id[86].value <= threshold=5.726505517959595
node_1549: feature_name=hsa-miR-4651	feature_id[10].value <= threshold=11.292518615722656
Class: 5
Rules_9	passed counts:118
node_0: feature_name=hsa-miR-1343-3p	feature_id[0].value <= threshold=8.853835582733154
node_1: feature_name=hsa-miR-5100	feature_id[6].value > threshold=10.970529079437256
node_369: feature_name=hsa-miR-6087	feature_id[19].value <= threshold=12.090742588043213
node_370: feature_name=hsa-miR-4728-5p	feature_id[82].value <= threshold=7.652052164077759
node_371: feature_name=hsa-miR-6087	feature_id[19].value <= threshold=11.761584758758545
node_372: feature_name=hsa-miR-1228-5p	feature_id[23].value <= threshold=11.404858112335205
node_373: feature_name=hsa-miR-1185-1-3p	feature_id[85].value > threshold=6.84770131111145
node_405: feature_name=hsa-miR-1290	feature_id[32].value > threshold=9.757935523986816
node_491: feature_name=hsa-miR-6893-5p	feature_id[29].value <= threshold=8.863507747650146
node_492: feature_name=hsa-miR-548ap-5p	feature_id[56].value > threshold=-0.7960590720176697
node_498: feature_name=hsa-miR-2116-3p	feature_id[107].value <= threshold=6.302416801452637
node_499: feature_name=hsa-miR-4758-5p	feature_id[48].value > threshold=8.718647003173828
node_505: feature_name=hsa-miR-197-5p	feature_id[87].value <= threshold=8.971233367919922
node_506: feature_name=hsa-miR-4688	feature_id[20].value <= threshold=8.051883697509766
node_507: feature_name=hsa-miR-4734	feature_id[3].value <= threshold=14.594925880432129
node_508: feature_name=hsa-miR-373-5p	feature_id[18].value > threshold=2.984154999256134
node_510: feature_name=hsa-miR-8060	feature_id[86].value > threshold=0.3218490928411484
node_516: feature_name=hsa-miR-614	feature_id[60].value > threshold=9.876513957977295
node_518: feature_name=hsa-miR-6088	feature_id[11].value <= threshold=11.439891338348389
node_519: feature_name=hsa-miR-1225-3p	feature_id[30].value > threshold=5.993716478347778
node_523: feature_name=hsa-miR-4651	feature_id[10].value > threshold=9.852375507354736
node_527: feature_name=hsa-miR-6501-3p	feature_id[76].value > threshold=-0.2455196976661682
Class: 1
Rules_10	passed counts:115
node_0: feature_name=hsa-miR-1343-3p	feature_id[0].value > threshold=8.853835582733154
node_2436: feature_name=hsa-miR-1268b	feature_id[24].value <= threshold=9.81410837173462
node_2437: feature_name=hsa-miR-6087	feature_id[19].value > threshold=11.529294967651367
node_2735: feature_name=hsa-miR-4734	feature_id[3].value <= threshold=13.022255897521973
node_2736: feature_name=hsa-miR-4710	feature_id[4].value <= threshold=8.509807109832764
node_2737: feature_name=hsa-miR-1228-5p	feature_id[23].value <= threshold=10.851608753204346
node_2738: feature_name=hsa-miR-4782-3p	feature_id[91].value <= threshold=1.3335769772529602
node_2739: feature_name=hsa-miR-191-5p	feature_id[33].value <= threshold=7.975286245346069
node_2740: feature_name=hsa-miR-1225-3p	feature_id[30].value <= threshold=7.880049228668213
node_2741: feature_name=hsa-miR-204-3p	feature_id[22].value > threshold=11.758648872375488
node_2757: feature_name=hsa-miR-4697-5p	feature_id[51].value <= threshold=9.936184883117676
node_2758: feature_name=hsa-miR-197-5p	feature_id[87].value > threshold=7.134551525115967
node_2760: feature_name=hsa-miR-4651	feature_id[10].value > threshold=10.577413558959961
node_2814: feature_name=hsa-miR-6812-5p	feature_id[44].value > threshold=5.834079027175903
node_2818: feature_name=hsa-miR-3141	feature_id[112].value <= threshold=7.982232332229614
node_2819: feature_name=hsa-miR-3664-5p	feature_id[114].value <= threshold=5.013299465179443
node_2820: feature_name=hsa-miR-6805-3p	feature_id[9].value <= threshold=8.64990234375
node_2821: feature_name=hsa-miR-3937	feature_id[41].value > threshold=7.495436429977417
node_2823: feature_name=hsa-miR-4429	feature_id[111].value <= threshold=8.946553707122803
node_2824: feature_name=hsa-miR-629-3p	feature_id[35].value <= threshold=4.881072998046875
node_2825: feature_name=hsa-miR-3937	feature_id[41].value > threshold=7.855173110961914
node_2827: feature_name=hsa-miR-4697-5p	feature_id[51].value > threshold=8.18739938735962
node_2831: feature_name=hsa-miR-6088	feature_id[11].value > threshold=10.928256511688232
Class: 6
Rules_11	passed counts:112
node_0: feature_name=hsa-miR-1343-3p	feature_id[0].value <= threshold=8.853835582733154
node_1: feature_name=hsa-miR-5100	feature_id[6].value > threshold=10.970529079437256
node_369: feature_name=hsa-miR-6087	feature_id[19].value > threshold=12.090742588043213
node_939: feature_name=hsa-miR-2861	feature_id[8].value <= threshold=12.216618537902832
node_940: feature_name=hsa-miR-6893-5p	feature_id[29].value > threshold=8.425403118133545
node_1238: feature_name=hsa-miR-4758-5p	feature_id[48].value > threshold=9.120340824127197
node_1278: feature_name=hsa-miR-373-5p	feature_id[18].value <= threshold=7.689969778060913
node_1279: feature_name=hsa-miR-1225-3p	feature_id[30].value <= threshold=7.596428155899048
node_1280: feature_name=hsa-miR-6087	feature_id[19].value > threshold=12.0934739112854
node_1282: feature_name=hsa-miR-320a	feature_id[42].value <= threshold=8.098176956176758
node_1283: feature_name=hsa-miR-1915-3p	feature_id[43].value <= threshold=11.093077659606934
node_1284: feature_name=hsa-miR-4259	feature_id[95].value > threshold=5.028703689575195
node_1292: feature_name=hsa-miR-548s	feature_id[70].value <= threshold=6.08521580696106
Class: 12
Rules_12	passed counts:111
node_0: feature_name=hsa-miR-1343-3p	feature_id[0].value <= threshold=8.853835582733154
node_1: feature_name=hsa-miR-5100	feature_id[6].value > threshold=10.970529079437256
node_369: feature_name=hsa-miR-6087	feature_id[19].value > threshold=12.090742588043213
node_939: feature_name=hsa-miR-2861	feature_id[8].value > threshold=12.216618537902832
node_1317: feature_name=hsa-miR-197-5p	feature_id[87].value <= threshold=7.693089008331299
node_1318: feature_name=hsa-miR-718	feature_id[89].value > threshold=7.988795518875122
node_1656: feature_name=hsa-miR-1228-5p	feature_id[23].value > threshold=11.302978038787842
node_1690: feature_name=hsa-miR-1225-3p	feature_id[30].value <= threshold=8.926339626312256
node_1691: feature_name=hsa-miR-6805-3p	feature_id[9].value > threshold=7.952395439147949
node_1695: feature_name=hsa-miR-6887-5p	feature_id[45].value <= threshold=6.835025787353516
Class: 2
Rules_13	passed counts:98
node_0: feature_name=hsa-miR-1343-3p	feature_id[0].value > threshold=8.853835582733154
node_2436: feature_name=hsa-miR-1268b	feature_id[24].value <= threshold=9.81410837173462
node_2437: feature_name=hsa-miR-6087	feature_id[19].value > threshold=11.529294967651367
node_2735: feature_name=hsa-miR-4734	feature_id[3].value <= threshold=13.022255897521973
node_2736: feature_name=hsa-miR-4710	feature_id[4].value > threshold=8.509807109832764
node_3040: feature_name=hsa-miR-4515	feature_id[37].value <= threshold=7.225043535232544
node_3041: feature_name=hsa-miR-3150a-3p	feature_id[49].value > threshold=4.112395524978638
node_3051: feature_name=hsa-miR-1290	feature_id[32].value <= threshold=10.495697975158691
node_3052: feature_name=hsa-miR-3652	feature_id[36].value > threshold=5.1445300579071045
node_3058: feature_name=hsa-miR-4258	feature_id[12].value > threshold=9.73154878616333
node_3062: feature_name=hsa-miR-4676-5p	feature_id[50].value > threshold=-0.8539246022701263
node_3068: feature_name=hsa-miR-6087	feature_id[19].value <= threshold=12.318650245666504
node_3069: feature_name=hsa-miR-4741	feature_id[93].value > threshold=8.630114078521729
node_3071: feature_name=hsa-miR-6839-5p	feature_id[83].value > threshold=0.31011155992746353
node_3073: feature_name=hsa-miR-574-5p	feature_id[65].value > threshold=-0.4136289358139038
Class: 9
Rules_14	passed counts:88
node_0: feature_name=hsa-miR-1343-3p	feature_id[0].value <= threshold=8.853835582733154
node_1: feature_name=hsa-miR-5100	feature_id[6].value <= threshold=10.970529079437256
node_2: feature_name=hsa-miR-4734	feature_id[3].value <= threshold=13.0581955909729
node_3: feature_name=hsa-miR-4258	feature_id[12].value <= threshold=9.867855548858643
node_4: feature_name=hsa-miR-1249-5p	feature_id[80].value <= threshold=6.988785743713379
node_5: feature_name=hsa-miR-5580-3p	feature_id[90].value > threshold=-0.9376883506774902
node_11: feature_name=hsa-miR-1290	feature_id[32].value <= threshold=6.323221206665039
node_12: feature_name=hsa-miR-4528	feature_id[31].value <= threshold=6.1728551387786865
node_13: feature_name=hsa-miR-6749-5p	feature_id[106].value <= threshold=10.200139045715332
node_14: feature_name=hsa-miR-4515	feature_id[37].value > threshold=3.8846538066864014
node_20: feature_name=hsa-miR-1915-3p	feature_id[43].value > threshold=9.52573013305664
node_24: feature_name=hsa-miR-1236-3p	feature_id[54].value > threshold=0.06404253281652927
Class: 4
Rules_15	passed counts:70
node_0: feature_name=hsa-miR-1343-3p	feature_id[0].value <= threshold=8.853835582733154
node_1: feature_name=hsa-miR-5100	feature_id[6].value <= threshold=10.970529079437256
node_2: feature_name=hsa-miR-4734	feature_id[3].value <= threshold=13.0581955909729
node_3: feature_name=hsa-miR-4258	feature_id[12].value > threshold=9.867855548858643
node_117: feature_name=hsa-miR-1343-3p	feature_id[0].value > threshold=6.791059494018555
node_135: feature_name=hsa-miR-3141	feature_id[112].value <= threshold=8.269518375396729
node_136: feature_name=hsa-miR-6087	feature_id[19].value <= threshold=12.994801044464111
node_137: feature_name=hsa-miR-3150a-3p	feature_id[49].value > threshold=0.006117396056652069
node_143: feature_name=hsa-miR-6761-5p	feature_id[81].value <= threshold=7.8420631885528564
node_144: feature_name=hsa-miR-6887-5p	feature_id[45].value > threshold=5.853544235229492
Class: 11
Rules_16	passed counts:66
node_0: feature_name=hsa-miR-1343-3p	feature_id[0].value > threshold=8.853835582733154
node_2436: feature_name=hsa-miR-1268b	feature_id[24].value <= threshold=9.81410837173462
node_2437: feature_name=hsa-miR-6087	feature_id[19].value > threshold=11.529294967651367
node_2735: feature_name=hsa-miR-4734	feature_id[3].value > threshold=13.022255897521973
node_3391: feature_name=hsa-miR-4258	feature_id[12].value > threshold=9.724138259887695
node_3437: feature_name=hsa-miR-204-3p	feature_id[22].value <= threshold=13.348467826843262
node_3438: feature_name=hsa-miR-4534	feature_id[25].value <= threshold=8.892583847045898
node_3439: feature_name=hsa-miR-1185-1-3p	feature_id[85].value > threshold=7.865785360336304
node_3499: feature_name=hsa-miR-197-5p	feature_id[87].value <= threshold=8.220268249511719
node_3500: feature_name=hsa-miR-6727-5p	feature_id[17].value <= threshold=11.990847110748291
node_3501: feature_name=hsa-miR-6812-5p	feature_id[44].value <= threshold=7.207655668258667
node_3502: feature_name=hsa-miR-2861	feature_id[8].value <= threshold=12.26126480102539
node_3503: feature_name=hsa-miR-4776-5p	feature_id[104].value > threshold=0.6342948824167252
node_3505: feature_name=hsa-miR-6087	feature_id[19].value > threshold=11.615607261657715
node_3507: feature_name=hsa-miR-1260b	feature_id[78].value <= threshold=10.680034160614014
node_3508: feature_name=hsa-miR-574-5p	feature_id[65].value <= threshold=5.821707248687744
Class: 9
Rules_17	passed counts:65
node_0: feature_name=hsa-miR-1343-3p	feature_id[0].value > threshold=8.853835582733154
node_2436: feature_name=hsa-miR-1268b	feature_id[24].value <= threshold=9.81410837173462
node_2437: feature_name=hsa-miR-6087	feature_id[19].value > threshold=11.529294967651367
node_2735: feature_name=hsa-miR-4734	feature_id[3].value <= threshold=13.022255897521973
node_2736: feature_name=hsa-miR-4710	feature_id[4].value <= threshold=8.509807109832764
node_2737: feature_name=hsa-miR-1228-5p	feature_id[23].value > threshold=10.851608753204346
node_2973: feature_name=hsa-miR-4651	feature_id[10].value <= threshold=10.54931926727295
node_2974: feature_name=hsa-miR-718	feature_id[89].value > threshold=6.785236358642578
node_2982: feature_name=hsa-miR-6087	feature_id[19].value > threshold=12.044661045074463
node_2990: feature_name=hsa-miR-2116-3p	feature_id[107].value > threshold=4.170503377914429
node_2994: feature_name=hsa-miR-4734	feature_id[3].value > threshold=11.100971698760986
node_2998: feature_name=hsa-miR-361-3p	feature_id[61].value <= threshold=6.744958162307739
Class: 9
Rules_18	passed counts:61
node_0: feature_name=hsa-miR-1343-3p	feature_id[0].value > threshold=8.853835582733154
node_2436: feature_name=hsa-miR-1268b	feature_id[24].value <= threshold=9.81410837173462
node_2437: feature_name=hsa-miR-6087	feature_id[19].value > threshold=11.529294967651367
node_2735: feature_name=hsa-miR-4734	feature_id[3].value <= threshold=13.022255897521973
node_2736: feature_name=hsa-miR-4710	feature_id[4].value <= threshold=8.509807109832764
node_2737: feature_name=hsa-miR-1228-5p	feature_id[23].value <= threshold=10.851608753204346
node_2738: feature_name=hsa-miR-4782-3p	feature_id[91].value <= threshold=1.3335769772529602
node_2739: feature_name=hsa-miR-191-5p	feature_id[33].value <= threshold=7.975286245346069
node_2740: feature_name=hsa-miR-1225-3p	feature_id[30].value <= threshold=7.880049228668213
node_2741: feature_name=hsa-miR-204-3p	feature_id[22].value > threshold=11.758648872375488
node_2757: feature_name=hsa-miR-4697-5p	feature_id[51].value <= threshold=9.936184883117676
node_2758: feature_name=hsa-miR-197-5p	feature_id[87].value > threshold=7.134551525115967
node_2760: feature_name=hsa-miR-4651	feature_id[10].value <= threshold=10.577413558959961
node_2761: feature_name=hsa-miR-4258	feature_id[12].value <= threshold=10.174899578094482
node_2762: feature_name=hsa-miR-5787	feature_id[7].value <= threshold=13.429413318634033
node_2763: feature_name=hsa-miR-191-5p	feature_id[33].value > threshold=5.940850496292114
node_2769: feature_name=hsa-miR-4789-3p	feature_id[55].value <= threshold=5.258888006210327
node_2770: feature_name=hsa-miR-4710	feature_id[4].value <= threshold=8.497028827667236
node_2771: feature_name=hsa-miR-4487	feature_id[74].value > threshold=0.2628716975450516
Class: 6
Rules_19	passed counts:59
node_0: feature_name=hsa-miR-1343-3p	feature_id[0].value <= threshold=8.853835582733154
node_1: feature_name=hsa-miR-5100	feature_id[6].value > threshold=10.970529079437256
node_369: feature_name=hsa-miR-6087	feature_id[19].value > threshold=12.090742588043213
node_939: feature_name=hsa-miR-2861	feature_id[8].value <= threshold=12.216618537902832
node_940: feature_name=hsa-miR-6893-5p	feature_id[29].value <= threshold=8.425403118133545
node_941: feature_name=hsa-miR-6805-3p	feature_id[9].value > threshold=7.482664108276367
node_993: feature_name=hsa-miR-1228-5p	feature_id[23].value <= threshold=11.221147537231445
node_994: feature_name=hsa-miR-1343-3p	feature_id[0].value <= threshold=8.16018295288086
node_995: feature_name=hsa-miR-7977	feature_id[105].value <= threshold=9.586740016937256
node_996: feature_name=hsa-miR-4492	feature_id[15].value <= threshold=10.688951969146729
node_997: feature_name=hsa-miR-373-5p	feature_id[18].value > threshold=7.365135192871094
node_1025: feature_name=hsa-miR-1228-5p	feature_id[23].value <= threshold=11.212014198303223
node_1026: feature_name=hsa-miR-5100	feature_id[6].value > threshold=11.219169616699219
node_1028: feature_name=hsa-miR-4758-5p	feature_id[48].value <= threshold=10.10945987701416
Class: 4
Rules_20	passed counts:58
node_0: feature_name=hsa-miR-1343-3p	feature_id[0].value > threshold=8.853835582733154
node_2436: feature_name=hsa-miR-1268b	feature_id[24].value <= threshold=9.81410837173462
node_2437: feature_name=hsa-miR-6087	feature_id[19].value <= threshold=11.529294967651367
node_2438: feature_name=hsa-miR-4697-5p	feature_id[51].value > threshold=9.740008354187012
node_2686: feature_name=hsa-miR-4734	feature_id[3].value > threshold=12.888611316680908
node_2718: feature_name=hsa-miR-4710	feature_id[4].value <= threshold=11.308956146240234
node_2719: feature_name=hsa-miR-7977	feature_id[105].value > threshold=9.432959079742432
node_2723: feature_name=hsa-miR-6849-5p	feature_id[62].value <= threshold=7.693737030029297
node_2724: feature_name=hsa-miR-191-5p	feature_id[33].value <= threshold=9.76490592956543
node_2725: feature_name=hsa-miR-4528	feature_id[31].value <= threshold=9.098226547241211
node_2726: feature_name=hsa-miR-411-5p	feature_id[66].value > threshold=-0.3954614847898483
Class: 9
Rules_21	passed counts:58
node_0: feature_name=hsa-miR-1343-3p	feature_id[0].value > threshold=8.853835582733154
node_2436: feature_name=hsa-miR-1268b	feature_id[24].value <= threshold=9.81410837173462
node_2437: feature_name=hsa-miR-6087	feature_id[19].value <= threshold=11.529294967651367
node_2438: feature_name=hsa-miR-4697-5p	feature_id[51].value <= threshold=9.740008354187012
node_2439: feature_name=hsa-miR-1185-1-3p	feature_id[85].value <= threshold=8.606608390808105
node_2440: feature_name=hsa-miR-4728-5p	feature_id[82].value <= threshold=7.927005290985107
node_2441: feature_name=hsa-miR-5100	feature_id[6].value <= threshold=14.891687870025635
node_2442: feature_name=hsa-miR-6088	feature_id[11].value <= threshold=10.729888439178467
node_2443: feature_name=hsa-miR-4448	feature_id[75].value > threshold=8.73372220993042
node_2457: feature_name=hsa-miR-197-5p	feature_id[87].value <= threshold=8.606751441955566
node_2458: feature_name=hsa-miR-6895-5p	feature_id[39].value <= threshold=7.366579532623291
node_2459: feature_name=hsa-miR-6821-5p	feature_id[21].value <= threshold=9.752424716949463
node_2460: feature_name=hsa-miR-548s	feature_id[70].value > threshold=-0.9189991056919098
node_2462: feature_name=hsa-miR-762	feature_id[108].value > threshold=12.21354055404663
node_2466: feature_name=hsa-miR-4487	feature_id[74].value <= threshold=6.496232986450195
node_2467: feature_name=hsa-miR-4728-5p	feature_id[82].value > threshold=4.9543105363845825
node_2469: feature_name=hsa-miR-191-5p	feature_id[33].value > threshold=6.585747718811035
Class: 6
Rules_22	passed counts:56
node_0: feature_name=hsa-miR-1343-3p	feature_id[0].value <= threshold=8.853835582733154
node_1: feature_name=hsa-miR-5100	feature_id[6].value > threshold=10.970529079437256
node_369: feature_name=hsa-miR-6087	feature_id[19].value > threshold=12.090742588043213
node_939: feature_name=hsa-miR-2861	feature_id[8].value > threshold=12.216618537902832
node_1317: feature_name=hsa-miR-197-5p	feature_id[87].value > threshold=7.693089008331299
node_1709: feature_name=hsa-miR-629-3p	feature_id[35].value <= threshold=4.411755084991455
node_1710: feature_name=hsa-miR-4646-5p	feature_id[53].value <= threshold=7.3527045249938965
node_1711: feature_name=hsa-miR-6812-5p	feature_id[44].value <= threshold=5.1528308391571045
node_1712: feature_name=hsa-miR-4710	feature_id[4].value > threshold=8.014974594116211
node_1788: feature_name=hsa-miR-638	feature_id[13].value <= threshold=12.905871391296387
node_1789: feature_name=hsa-miR-6087	feature_id[19].value <= threshold=12.514841556549072
node_1790: feature_name=hsa-miR-7977	feature_id[105].value > threshold=9.358690738677979
node_1810: feature_name=hsa-miR-5100	feature_id[6].value > threshold=13.071532249450684
node_1816: feature_name=hsa-miR-8062	feature_id[97].value <= threshold=5.088571071624756
node_1817: feature_name=hsa-miR-4515	feature_id[37].value <= threshold=8.564337253570557
node_1818: feature_name=hsa-miR-1260b	feature_id[78].value > threshold=9.22170114517212
Class: 5
Rules_23	passed counts:53
node_0: feature_name=hsa-miR-1343-3p	feature_id[0].value <= threshold=8.853835582733154
node_1: feature_name=hsa-miR-5100	feature_id[6].value <= threshold=10.970529079437256
node_2: feature_name=hsa-miR-4734	feature_id[3].value <= threshold=13.0581955909729
node_3: feature_name=hsa-miR-4258	feature_id[12].value <= threshold=9.867855548858643
node_4: feature_name=hsa-miR-1249-5p	feature_id[80].value > threshold=6.988785743713379
node_52: feature_name=hsa-miR-4734	feature_id[3].value > threshold=12.232658863067627
node_80: feature_name=hsa-miR-4728-5p	feature_id[82].value > threshold=7.582264184951782
node_96: feature_name=hsa-miR-4651	feature_id[10].value <= threshold=11.579881191253662
node_97: feature_name=hsa-miR-6812-5p	feature_id[44].value > threshold=5.165790557861328
node_103: feature_name=hsa-miR-197-5p	feature_id[87].value > threshold=7.271673917770386
node_107: feature_name=hsa-miR-8485	feature_id[113].value <= threshold=6.940531015396118
node_108: feature_name=hsa-miR-1236-3p	feature_id[54].value > threshold=-0.42862652242183685
node_110: feature_name=hsa-miR-6087	feature_id[19].value <= threshold=13.007701396942139
Class: 3
Rules_24	passed counts:52
node_0: feature_name=hsa-miR-1343-3p	feature_id[0].value > threshold=8.853835582733154
node_2436: feature_name=hsa-miR-1268b	feature_id[24].value <= threshold=9.81410837173462
node_2437: feature_name=hsa-miR-6087	feature_id[19].value > threshold=11.529294967651367
node_2735: feature_name=hsa-miR-4734	feature_id[3].value > threshold=13.022255897521973
node_3391: feature_name=hsa-miR-4258	feature_id[12].value > threshold=9.724138259887695
node_3437: feature_name=hsa-miR-204-3p	feature_id[22].value <= threshold=13.348467826843262
node_3438: feature_name=hsa-miR-4534	feature_id[25].value <= threshold=8.892583847045898
node_3439: feature_name=hsa-miR-1185-1-3p	feature_id[85].value <= threshold=7.865785360336304
node_3440: feature_name=hsa-miR-6845-5p	feature_id[59].value > threshold=9.216782093048096
node_3448: feature_name=hsa-miR-4787-5p	feature_id[2].value <= threshold=13.200615406036377
node_3449: feature_name=hsa-miR-6087	feature_id[19].value <= threshold=12.073721885681152
node_3450: feature_name=hsa-miR-4515	feature_id[37].value > threshold=5.7140257358551025
node_3456: feature_name=hsa-miR-3937	feature_id[41].value > threshold=7.8516929149627686
node_3462: feature_name=hsa-miR-937-5p	feature_id[5].value > threshold=8.248286724090576
Class: 6
Rules_25	passed counts:51
node_0: feature_name=hsa-miR-1343-3p	feature_id[0].value <= threshold=8.853835582733154
node_1: feature_name=hsa-miR-5100	feature_id[6].value > threshold=10.970529079437256
node_369: feature_name=hsa-miR-6087	feature_id[19].value > threshold=12.090742588043213
node_939: feature_name=hsa-miR-2861	feature_id[8].value > threshold=12.216618537902832
node_1317: feature_name=hsa-miR-197-5p	feature_id[87].value > threshold=7.693089008331299
node_1709: feature_name=hsa-miR-629-3p	feature_id[35].value <= threshold=4.411755084991455
node_1710: feature_name=hsa-miR-4646-5p	feature_id[53].value <= threshold=7.3527045249938965
node_1711: feature_name=hsa-miR-6812-5p	feature_id[44].value > threshold=5.1528308391571045
node_1875: feature_name=hsa-miR-6845-5p	feature_id[59].value > threshold=9.957605838775635
node_2187: feature_name=hsa-miR-6893-5p	feature_id[29].value <= threshold=8.282697677612305
node_2188: feature_name=hsa-miR-6784-5p	feature_id[14].value > threshold=11.520987510681152
node_2208: feature_name=hsa-miR-2861	feature_id[8].value <= threshold=12.444093704223633
node_2209: feature_name=hsa-miR-373-5p	feature_id[18].value > threshold=6.626058340072632
node_2221: feature_name=hsa-miR-6727-5p	feature_id[17].value <= threshold=12.852365970611572
node_2222: feature_name=hsa-miR-4741	feature_id[93].value > threshold=8.579163551330566
node_2226: feature_name=hsa-miR-197-5p	feature_id[87].value <= threshold=9.261838912963867
Class: 4
Rules_26	passed counts:50
node_0: feature_name=hsa-miR-1343-3p	feature_id[0].value > threshold=8.853835582733154
node_2436: feature_name=hsa-miR-1268b	feature_id[24].value <= threshold=9.81410837173462
node_2437: feature_name=hsa-miR-6087	feature_id[19].value > threshold=11.529294967651367
node_2735: feature_name=hsa-miR-4734	feature_id[3].value <= threshold=13.022255897521973
node_2736: feature_name=hsa-miR-4710	feature_id[4].value > threshold=8.509807109832764
node_3040: feature_name=hsa-miR-4515	feature_id[37].value > threshold=7.225043535232544
node_3112: feature_name=hsa-miR-4710	feature_id[4].value <= threshold=9.933567523956299
node_3113: feature_name=hsa-miR-6805-3p	feature_id[9].value <= threshold=8.428181648254395
node_3114: feature_name=hsa-miR-6879-5p	feature_id[16].value <= threshold=9.521198272705078
node_3115: feature_name=hsa-miR-4515	feature_id[37].value > threshold=8.184112548828125
node_3181: feature_name=hsa-miR-320a	feature_id[42].value <= threshold=7.776486158370972
node_3182: feature_name=hsa-miR-204-3p	feature_id[22].value > threshold=11.494937896728516
node_3186: feature_name=hsa-miR-4289	feature_id[69].value <= threshold=5.38344931602478
node_3187: feature_name=hsa-miR-4259	feature_id[95].value > threshold=3.904252052307129
node_3189: feature_name=hsa-miR-4776-5p	feature_id[104].value <= threshold=6.945845127105713
node_3190: feature_name=hsa-miR-4534	feature_id[25].value <= threshold=11.908606052398682
node_3191: feature_name=hsa-miR-5787	feature_id[7].value <= threshold=14.652940273284912
node_3192: feature_name=hsa-miR-1225-3p	feature_id[30].value <= threshold=8.043016910552979
node_3193: feature_name=hsa-miR-4420	feature_id[47].value > threshold=0.10706692934036255
Class: 6
Rules_27	passed counts:49
node_0: feature_name=hsa-miR-1343-3p	feature_id[0].value > threshold=8.853835582733154
node_2436: feature_name=hsa-miR-1268b	feature_id[24].value <= threshold=9.81410837173462
node_2437: feature_name=hsa-miR-6087	feature_id[19].value > threshold=11.529294967651367
node_2735: feature_name=hsa-miR-4734	feature_id[3].value <= threshold=13.022255897521973
node_2736: feature_name=hsa-miR-4710	feature_id[4].value > threshold=8.509807109832764
node_3040: feature_name=hsa-miR-4515	feature_id[37].value > threshold=7.225043535232544
node_3112: feature_name=hsa-miR-4710	feature_id[4].value <= threshold=9.933567523956299
node_3113: feature_name=hsa-miR-6805-3p	feature_id[9].value <= threshold=8.428181648254395
node_3114: feature_name=hsa-miR-6879-5p	feature_id[16].value > threshold=9.521198272705078
node_3220: feature_name=hsa-miR-1225-3p	feature_id[30].value > threshold=6.941272258758545
node_3228: feature_name=hsa-miR-3065-3p	feature_id[68].value <= threshold=3.8962372541427612
node_3229: feature_name=hsa-miR-1249-5p	feature_id[80].value > threshold=0.7126699686050415
Class: 6
Rules_28	passed counts:49
node_0: feature_name=hsa-miR-1343-3p	feature_id[0].value <= threshold=8.853835582733154
node_1: feature_name=hsa-miR-5100	feature_id[6].value <= threshold=10.970529079437256
node_2: feature_name=hsa-miR-4734	feature_id[3].value > threshold=13.0581955909729
node_168: feature_name=hsa-miR-197-5p	feature_id[87].value > threshold=7.85541844367981
node_250: feature_name=hsa-miR-614	feature_id[60].value > threshold=9.314540386199951
node_290: feature_name=hsa-miR-6088	feature_id[11].value <= threshold=12.421558380126953
node_291: feature_name=hsa-miR-548ap-5p	feature_id[56].value <= threshold=6.687516927719116
node_292: feature_name=hsa-miR-762	feature_id[108].value <= threshold=12.433950901031494
node_293: feature_name=hsa-miR-6845-5p	feature_id[59].value <= threshold=9.563673973083496
node_294: feature_name=hsa-miR-718	feature_id[89].value <= threshold=6.838850498199463
node_295: feature_name=hsa-miR-411-5p	feature_id[66].value <= threshold=6.213401556015015
node_296: feature_name=hsa-miR-4745-3p	feature_id[96].value <= threshold=6.560938596725464
node_297: feature_name=hsa-miR-6805-3p	feature_id[9].value <= threshold=7.923520088195801
Class: 3
Rules_29	passed counts:49
node_0: feature_name=hsa-miR-1343-3p	feature_id[0].value <= threshold=8.853835582733154
node_1: feature_name=hsa-miR-5100	feature_id[6].value <= threshold=10.970529079437256
node_2: feature_name=hsa-miR-4734	feature_id[3].value > threshold=13.0581955909729
node_168: feature_name=hsa-miR-197-5p	feature_id[87].value <= threshold=7.85541844367981
node_169: feature_name=hsa-miR-6834-5p	feature_id[40].value > threshold=3.217789888381958
node_227: feature_name=hsa-miR-5100	feature_id[6].value <= threshold=10.48975133895874
node_228: feature_name=hsa-miR-6845-5p	feature_id[59].value <= threshold=9.896914005279541
node_229: feature_name=hsa-miR-4758-5p	feature_id[48].value > threshold=8.726513385772705
node_233: feature_name=hsa-miR-1260b	feature_id[78].value > threshold=7.967580318450928
Class: 3
Rules_30	passed counts:47
node_0: feature_name=hsa-miR-1343-3p	feature_id[0].value <= threshold=8.853835582733154
node_1: feature_name=hsa-miR-5100	feature_id[6].value > threshold=10.970529079437256
node_369: feature_name=hsa-miR-6087	feature_id[19].value <= threshold=12.090742588043213
node_370: feature_name=hsa-miR-4728-5p	feature_id[82].value <= threshold=7.652052164077759
node_371: feature_name=hsa-miR-6087	feature_id[19].value <= threshold=11.761584758758545
node_372: feature_name=hsa-miR-1228-5p	feature_id[23].value <= threshold=11.404858112335205
node_373: feature_name=hsa-miR-1185-1-3p	feature_id[85].value > threshold=6.84770131111145
node_405: feature_name=hsa-miR-1290	feature_id[32].value <= threshold=9.757935523986816
node_406: feature_name=hsa-miR-4258	feature_id[12].value > threshold=9.435689449310303
node_422: feature_name=hsa-miR-1343-3p	feature_id[0].value <= threshold=8.387123107910156
node_423: feature_name=hsa-miR-6845-5p	feature_id[59].value <= threshold=10.255334377288818
node_424: feature_name=hsa-miR-574-5p	feature_id[65].value <= threshold=5.456618070602417
node_425: feature_name=hsa-miR-4487	feature_id[74].value > threshold=3.5482301712036133
node_431: feature_name=hsa-miR-3937	feature_id[41].value > threshold=7.948371648788452
node_445: feature_name=hsa-miR-6895-5p	feature_id[39].value > threshold=0.8719013333320618
node_449: feature_name=hsa-miR-7977	feature_id[105].value > threshold=8.627073287963867
node_451: feature_name=hsa-miR-6088	feature_id[11].value <= threshold=11.631686687469482
node_452: feature_name=hsa-miR-6087	feature_id[19].value > threshold=10.98057222366333
node_454: feature_name=hsa-miR-6879-5p	feature_id[16].value <= threshold=10.18222427368164
node_455: feature_name=hsa-miR-4258	feature_id[12].value <= threshold=11.23556900024414
node_456: feature_name=hsa-miR-548ap-5p	feature_id[56].value <= threshold=4.785647630691528
Class: 1
Rules_31	passed counts:45
node_0: feature_name=hsa-miR-1343-3p	feature_id[0].value <= threshold=8.853835582733154
node_1: feature_name=hsa-miR-5100	feature_id[6].value > threshold=10.970529079437256
node_369: feature_name=hsa-miR-6087	feature_id[19].value > threshold=12.090742588043213
node_939: feature_name=hsa-miR-2861	feature_id[8].value > threshold=12.216618537902832
node_1317: feature_name=hsa-miR-197-5p	feature_id[87].value > threshold=7.693089008331299
node_1709: feature_name=hsa-miR-629-3p	feature_id[35].value <= threshold=4.411755084991455
node_1710: feature_name=hsa-miR-4646-5p	feature_id[53].value > threshold=7.3527045249938965
node_2252: feature_name=hsa-miR-4487	feature_id[74].value <= threshold=6.124329328536987
node_2253: feature_name=hsa-miR-6727-5p	feature_id[17].value > threshold=11.844851016998291
Class: 8
Rules_32	passed counts:45
node_0: feature_name=hsa-miR-1343-3p	feature_id[0].value <= threshold=8.853835582733154
node_1: feature_name=hsa-miR-5100	feature_id[6].value > threshold=10.970529079437256
node_369: feature_name=hsa-miR-6087	feature_id[19].value > threshold=12.090742588043213
node_939: feature_name=hsa-miR-2861	feature_id[8].value <= threshold=12.216618537902832
node_940: feature_name=hsa-miR-6893-5p	feature_id[29].value <= threshold=8.425403118133545
node_941: feature_name=hsa-miR-6805-3p	feature_id[9].value <= threshold=7.482664108276367
node_942: feature_name=hsa-miR-6893-5p	feature_id[29].value > threshold=7.7557618618011475
node_980: feature_name=hsa-miR-629-3p	feature_id[35].value <= threshold=5.250500917434692
node_981: feature_name=hsa-miR-4258	feature_id[12].value <= threshold=10.584016799926758
node_982: feature_name=hsa-miR-6088	feature_id[11].value <= threshold=12.39546823501587
Class: 12
Rules_33	passed counts:43
node_0: feature_name=hsa-miR-1343-3p	feature_id[0].value > threshold=8.853835582733154
node_2436: feature_name=hsa-miR-1268b	feature_id[24].value <= threshold=9.81410837173462
node_2437: feature_name=hsa-miR-6087	feature_id[19].value > threshold=11.529294967651367
node_2735: feature_name=hsa-miR-4734	feature_id[3].value <= threshold=13.022255897521973
node_2736: feature_name=hsa-miR-4710	feature_id[4].value > threshold=8.509807109832764
node_3040: feature_name=hsa-miR-4515	feature_id[37].value > threshold=7.225043535232544
node_3112: feature_name=hsa-miR-4710	feature_id[4].value > threshold=9.933567523956299
node_3282: feature_name=hsa-miR-718	feature_id[89].value > threshold=7.531257152557373
node_3374: feature_name=hsa-miR-8060	feature_id[86].value > threshold=3.4823070764541626
node_3382: feature_name=hsa-miR-5087	feature_id[88].value <= threshold=6.03185772895813
node_3383: feature_name=hsa-miR-1228-5p	feature_id[23].value > threshold=10.350093841552734
node_3385: feature_name=hsa-miR-154-3p	feature_id[109].value > threshold=-0.43227073550224304
Class: 9
Rules_34	passed counts:41
node_0: feature_name=hsa-miR-1343-3p	feature_id[0].value > threshold=8.853835582733154
node_2436: feature_name=hsa-miR-1268b	feature_id[24].value > threshold=9.81410837173462
node_3778: feature_name=hsa-miR-4492	feature_id[15].value > threshold=10.641852378845215
node_3806: feature_name=hsa-miR-197-5p	feature_id[87].value > threshold=8.808317184448242
node_3924: feature_name=hsa-miR-4758-5p	feature_id[48].value > threshold=9.175148487091064
node_3946: feature_name=hsa-miR-1185-1-3p	feature_id[85].value > threshold=7.523748397827148
node_3958: feature_name=hsa-miR-4776-5p	feature_id[104].value > threshold=4.399134159088135
node_3962: feature_name=hsa-miR-223-3p	feature_id[34].value <= threshold=6.613889694213867
node_3963: feature_name=hsa-miR-4676-5p	feature_id[50].value > threshold=-0.09493320435285568
node_3965: feature_name=hsa-miR-3065-3p	feature_id[68].value <= threshold=6.06597900390625
Class: 12
Rules_35	passed counts:39
node_0: feature_name=hsa-miR-1343-3p	feature_id[0].value > threshold=8.853835582733154
node_2436: feature_name=hsa-miR-1268b	feature_id[24].value <= threshold=9.81410837173462
node_2437: feature_name=hsa-miR-6087	feature_id[19].value > threshold=11.529294967651367
node_2735: feature_name=hsa-miR-4734	feature_id[3].value > threshold=13.022255897521973
node_3391: feature_name=hsa-miR-4258	feature_id[12].value <= threshold=9.724138259887695
node_3392: feature_name=hsa-miR-3141	feature_id[112].value <= threshold=7.9223432540893555
node_3393: feature_name=hsa-miR-486-5p	feature_id[63].value <= threshold=7.483672857284546
node_3394: feature_name=hsa-miR-204-3p	feature_id[22].value <= threshold=12.875631332397461
node_3395: feature_name=hsa-miR-3937	feature_id[41].value > threshold=7.935097694396973
node_3407: feature_name=hsa-miR-4789-3p	feature_id[55].value <= threshold=5.055822849273682
node_3408: feature_name=hsa-miR-320a	feature_id[42].value <= threshold=7.683802366256714
node_3409: feature_name=hsa-miR-6805-3p	feature_id[9].value > threshold=6.9892730712890625
Class: 6
Rules_36	passed counts:37
node_0: feature_name=hsa-miR-1343-3p	feature_id[0].value > threshold=8.853835582733154
node_2436: feature_name=hsa-miR-1268b	feature_id[24].value <= threshold=9.81410837173462
node_2437: feature_name=hsa-miR-6087	feature_id[19].value <= threshold=11.529294967651367
node_2438: feature_name=hsa-miR-4697-5p	feature_id[51].value <= threshold=9.740008354187012
node_2439: feature_name=hsa-miR-1185-1-3p	feature_id[85].value <= threshold=8.606608390808105
node_2440: feature_name=hsa-miR-4728-5p	feature_id[82].value > threshold=7.927005290985107
node_2566: feature_name=hsa-miR-3937	feature_id[41].value > threshold=8.241708755493164
node_2596: feature_name=hsa-miR-1236-3p	feature_id[54].value <= threshold=5.310989856719971
node_2597: feature_name=hsa-miR-1225-3p	feature_id[30].value <= threshold=8.03309154510498
node_2598: feature_name=hsa-miR-6501-3p	feature_id[76].value <= threshold=7.719322443008423
node_2599: feature_name=hsa-miR-1915-3p	feature_id[43].value > threshold=9.970277309417725
node_2603: feature_name=hsa-miR-4534	feature_id[25].value <= threshold=11.7857027053833
Class: 6
Rules_37	passed counts:35
node_0: feature_name=hsa-miR-1343-3p	feature_id[0].value > threshold=8.853835582733154
node_2436: feature_name=hsa-miR-1268b	feature_id[24].value <= threshold=9.81410837173462
node_2437: feature_name=hsa-miR-6087	feature_id[19].value <= threshold=11.529294967651367
node_2438: feature_name=hsa-miR-4697-5p	feature_id[51].value > threshold=9.740008354187012
node_2686: feature_name=hsa-miR-4734	feature_id[3].value <= threshold=12.888611316680908
node_2687: feature_name=hsa-miR-204-3p	feature_id[22].value <= threshold=12.915895462036133
node_2688: feature_name=hsa-miR-6088	feature_id[11].value > threshold=10.870962619781494
node_2692: feature_name=hsa-miR-1249-5p	feature_id[80].value > threshold=3.1930750608444214
node_2696: feature_name=hsa-miR-6501-3p	feature_id[76].value > threshold=2.6274737119674683
node_2698: feature_name=hsa-miR-1468-5p	feature_id[110].value <= threshold=6.542765140533447
node_2699: feature_name=hsa-miR-6849-5p	feature_id[62].value <= threshold=7.996830940246582
node_2700: feature_name=hsa-miR-1228-5p	feature_id[23].value > threshold=10.240398406982422
Class: 4
Rules_38	passed counts:35
node_0: feature_name=hsa-miR-1343-3p	feature_id[0].value <= threshold=8.853835582733154
node_1: feature_name=hsa-miR-5100	feature_id[6].value > threshold=10.970529079437256
node_369: feature_name=hsa-miR-6087	feature_id[19].value <= threshold=12.090742588043213
node_370: feature_name=hsa-miR-4728-5p	feature_id[82].value > threshold=7.652052164077759
node_762: feature_name=hsa-miR-3652	feature_id[36].value > threshold=6.299376010894775
node_840: feature_name=hsa-miR-4758-5p	feature_id[48].value <= threshold=9.516425132751465
node_841: feature_name=hsa-miR-718	feature_id[89].value > threshold=5.372517108917236
node_845: feature_name=hsa-miR-1249-5p	feature_id[80].value <= threshold=7.606878042221069
node_846: feature_name=hsa-miR-4259	feature_id[95].value > threshold=4.46706485748291
node_850: feature_name=hsa-miR-4429	feature_id[111].value <= threshold=8.22764539718628
Class: 12
Rules_39	passed counts:35
node_0: feature_name=hsa-miR-1343-3p	feature_id[0].value <= threshold=8.853835582733154
node_1: feature_name=hsa-miR-5100	feature_id[6].value > threshold=10.970529079437256
node_369: feature_name=hsa-miR-6087	feature_id[19].value <= threshold=12.090742588043213
node_370: feature_name=hsa-miR-4728-5p	feature_id[82].value > threshold=7.652052164077759
node_762: feature_name=hsa-miR-3652	feature_id[36].value <= threshold=6.299376010894775
node_763: feature_name=hsa-miR-361-3p	feature_id[61].value > threshold=3.8508658409118652
node_781: feature_name=hsa-miR-1343-3p	feature_id[0].value <= threshold=7.97308874130249
node_782: feature_name=hsa-miR-6790-5p	feature_id[100].value <= threshold=5.762659549713135
node_783: feature_name=hsa-miR-4734	feature_id[3].value <= threshold=14.39436388015747
node_784: feature_name=hsa-miR-4515	feature_id[37].value > threshold=6.247351408004761
node_796: feature_name=hsa-miR-3652	feature_id[36].value > threshold=5.000724792480469
node_800: feature_name=hsa-miR-4528	feature_id[31].value > threshold=-2.2707687616348267
Class: 10
Rules_40	passed counts:33
node_0: feature_name=hsa-miR-1343-3p	feature_id[0].value > threshold=8.853835582733154
node_2436: feature_name=hsa-miR-1268b	feature_id[24].value > threshold=9.81410837173462
node_3778: feature_name=hsa-miR-4492	feature_id[15].value > threshold=10.641852378845215
node_3806: feature_name=hsa-miR-197-5p	feature_id[87].value <= threshold=8.808317184448242
node_3807: feature_name=hsa-miR-1185-1-3p	feature_id[85].value <= threshold=8.057868003845215
node_3808: feature_name=hsa-miR-4734	feature_id[3].value <= threshold=12.659509658813477
node_3809: feature_name=hsa-miR-6087	feature_id[19].value > threshold=11.332892417907715
node_3817: feature_name=hsa-miR-6784-5p	feature_id[14].value <= threshold=11.37032413482666
node_3818: feature_name=hsa-miR-6812-5p	feature_id[44].value > threshold=5.877870321273804
node_3822: feature_name=hsa-miR-5100	feature_id[6].value <= threshold=15.672625541687012
node_3823: feature_name=hsa-miR-223-3p	feature_id[34].value <= threshold=7.464038133621216
node_3824: feature_name=hsa-miR-4258	feature_id[12].value <= threshold=11.703725814819336
node_3825: feature_name=hsa-miR-486-5p	feature_id[63].value > threshold=6.209666013717651
Class: 6
Rules_41	passed counts:33
node_0: feature_name=hsa-miR-1343-3p	feature_id[0].value <= threshold=8.853835582733154
node_1: feature_name=hsa-miR-5100	feature_id[6].value > threshold=10.970529079437256
node_369: feature_name=hsa-miR-6087	feature_id[19].value > threshold=12.090742588043213
node_939: feature_name=hsa-miR-2861	feature_id[8].value > threshold=12.216618537902832
node_1317: feature_name=hsa-miR-197-5p	feature_id[87].value <= threshold=7.693089008331299
node_1318: feature_name=hsa-miR-718	feature_id[89].value <= threshold=7.988795518875122
node_1319: feature_name=hsa-miR-4710	feature_id[4].value <= threshold=8.324181079864502
node_1320: feature_name=hsa-miR-1228-5p	feature_id[23].value <= threshold=11.49168872833252
node_1321: feature_name=hsa-miR-1343-3p	feature_id[0].value > threshold=8.313939094543457
node_1469: feature_name=hsa-miR-5100	feature_id[6].value <= threshold=13.667892456054688
node_1470: feature_name=hsa-miR-6893-5p	feature_id[29].value <= threshold=8.302772998809814
node_1471: feature_name=hsa-miR-1228-5p	feature_id[23].value > threshold=10.799269676208496
Class: 9
Rules_42	passed counts:33
node_0: feature_name=hsa-miR-1343-3p	feature_id[0].value <= threshold=8.853835582733154
node_1: feature_name=hsa-miR-5100	feature_id[6].value > threshold=10.970529079437256
node_369: feature_name=hsa-miR-6087	feature_id[19].value <= threshold=12.090742588043213
node_370: feature_name=hsa-miR-4728-5p	feature_id[82].value <= threshold=7.652052164077759
node_371: feature_name=hsa-miR-6087	feature_id[19].value > threshold=11.761584758758545
node_569: feature_name=hsa-miR-1225-3p	feature_id[30].value <= threshold=7.625398397445679
node_570: feature_name=hsa-miR-1343-3p	feature_id[0].value <= threshold=8.430912494659424
node_571: feature_name=hsa-miR-4697-5p	feature_id[51].value > threshold=8.51811170578003
node_649: feature_name=hsa-miR-361-3p	feature_id[61].value <= threshold=4.360249280929565
node_650: feature_name=hsa-miR-6780a-5p	feature_id[52].value > threshold=2.94942045211792
node_664: feature_name=hsa-miR-4651	feature_id[10].value > threshold=9.904699802398682
Class: 4
Rules_43	passed counts:31
node_0: feature_name=hsa-miR-1343-3p	feature_id[0].value <= threshold=8.853835582733154
node_1: feature_name=hsa-miR-5100	feature_id[6].value > threshold=10.970529079437256
node_369: feature_name=hsa-miR-6087	feature_id[19].value > threshold=12.090742588043213
node_939: feature_name=hsa-miR-2861	feature_id[8].value > threshold=12.216618537902832
node_1317: feature_name=hsa-miR-197-5p	feature_id[87].value > threshold=7.693089008331299
node_1709: feature_name=hsa-miR-629-3p	feature_id[35].value > threshold=4.411755084991455
node_2267: feature_name=hsa-miR-197-5p	feature_id[87].value > threshold=7.903189182281494
node_2311: feature_name=hsa-miR-6784-5p	feature_id[14].value > threshold=11.159424781799316
node_2345: feature_name=hsa-miR-6839-5p	feature_id[83].value > threshold=3.881532669067383
node_2355: feature_name=hsa-miR-6845-5p	feature_id[59].value <= threshold=10.506583213806152
node_2356: feature_name=hsa-miR-4255	feature_id[103].value > threshold=3.4489357471466064
node_2400: feature_name=hsa-miR-4534	feature_id[25].value > threshold=7.593104124069214
node_2410: feature_name=hsa-miR-6088	feature_id[11].value > threshold=10.941458702087402
node_2412: feature_name=hsa-miR-4534	feature_id[25].value <= threshold=10.06777286529541
node_2413: feature_name=hsa-miR-4745-3p	feature_id[96].value > threshold=-1.0845451354980469
node_2415: feature_name=hsa-miR-4728-5p	feature_id[82].value <= threshold=8.07693862915039
node_2416: feature_name=hsa-miR-1225-3p	feature_id[30].value > threshold=6.72314715385437
node_2420: feature_name=hsa-miR-3141	feature_id[112].value > threshold=7.226902961730957
Class: 11
Rules_44	passed counts:31
node_0: feature_name=hsa-miR-1343-3p	feature_id[0].value <= threshold=8.853835582733154
node_1: feature_name=hsa-miR-5100	feature_id[6].value > threshold=10.970529079437256
node_369: feature_name=hsa-miR-6087	feature_id[19].value > threshold=12.090742588043213
node_939: feature_name=hsa-miR-2861	feature_id[8].value > threshold=12.216618537902832
node_1317: feature_name=hsa-miR-197-5p	feature_id[87].value > threshold=7.693089008331299
node_1709: feature_name=hsa-miR-629-3p	feature_id[35].value <= threshold=4.411755084991455
node_1710: feature_name=hsa-miR-4646-5p	feature_id[53].value <= threshold=7.3527045249938965
node_1711: feature_name=hsa-miR-6812-5p	feature_id[44].value > threshold=5.1528308391571045
node_1875: feature_name=hsa-miR-6845-5p	feature_id[59].value <= threshold=9.957605838775635
node_1876: feature_name=hsa-miR-6805-3p	feature_id[9].value > threshold=7.869361162185669
node_1978: feature_name=hsa-miR-6821-5p	feature_id[21].value > threshold=9.54595422744751
node_2148: feature_name=hsa-miR-6087	feature_id[19].value > threshold=12.615084171295166
node_2170: feature_name=hsa-miR-3652	feature_id[36].value > threshold=5.754792213439941
node_2176: feature_name=hsa-miR-6893-5p	feature_id[29].value > threshold=7.136734962463379
node_2178: feature_name=hsa-miR-5580-3p	feature_id[90].value <= threshold=5.82364296913147
node_2179: feature_name=hsa-miR-411-5p	feature_id[66].value <= threshold=4.876574277877808
node_2180: feature_name=hsa-miR-4258	feature_id[12].value > threshold=9.303433895111084
Class: 7
Rules_45	passed counts:31
node_0: feature_name=hsa-miR-1343-3p	feature_id[0].value <= threshold=8.853835582733154
node_1: feature_name=hsa-miR-5100	feature_id[6].value > threshold=10.970529079437256
node_369: feature_name=hsa-miR-6087	feature_id[19].value > threshold=12.090742588043213
node_939: feature_name=hsa-miR-2861	feature_id[8].value > threshold=12.216618537902832
node_1317: feature_name=hsa-miR-197-5p	feature_id[87].value <= threshold=7.693089008331299
node_1318: feature_name=hsa-miR-718	feature_id[89].value <= threshold=7.988795518875122
node_1319: feature_name=hsa-miR-4710	feature_id[4].value > threshold=8.324181079864502
node_1513: feature_name=hsa-miR-4688	feature_id[20].value <= threshold=7.018412828445435
node_1514: feature_name=hsa-miR-4515	feature_id[37].value <= threshold=8.753095149993896
node_1515: feature_name=hsa-miR-6845-5p	feature_id[59].value > threshold=9.151981353759766
node_1533: feature_name=hsa-miR-6749-5p	feature_id[106].value > threshold=9.058998107910156
node_1537: feature_name=hsa-miR-937-5p	feature_id[5].value <= threshold=8.411419868469238
node_1538: feature_name=hsa-miR-8062	feature_id[97].value > threshold=-1.7298622131347656
node_1544: feature_name=hsa-miR-411-5p	feature_id[66].value <= threshold=5.9524171352386475
node_1545: feature_name=hsa-miR-718	feature_id[89].value <= threshold=7.956304550170898
node_1546: feature_name=hsa-miR-548s	feature_id[70].value <= threshold=7.01645302772522
node_1547: feature_name=hsa-miR-4515	feature_id[37].value > threshold=7.324842691421509
node_1555: feature_name=hsa-miR-4710	feature_id[4].value > threshold=9.11167860031128
node_1563: feature_name=hsa-miR-3150a-3p	feature_id[49].value > threshold=-0.6373542547225952
node_1567: feature_name=hsa-miR-4789-3p	feature_id[55].value <= threshold=5.67171049118042
node_1568: feature_name=hsa-miR-4728-5p	feature_id[82].value <= threshold=7.418249130249023
node_1569: feature_name=hsa-miR-3664-5p	feature_id[114].value <= threshold=4.713822603225708
Class: 5
Rules_46	passed counts:30
node_0: feature_name=hsa-miR-1343-3p	feature_id[0].value > threshold=8.853835582733154
node_2436: feature_name=hsa-miR-1268b	feature_id[24].value <= threshold=9.81410837173462
node_2437: feature_name=hsa-miR-6087	feature_id[19].value > threshold=11.529294967651367
node_2735: feature_name=hsa-miR-4734	feature_id[3].value > threshold=13.022255897521973
node_3391: feature_name=hsa-miR-4258	feature_id[12].value <= threshold=9.724138259887695
node_3392: feature_name=hsa-miR-3141	feature_id[112].value > threshold=7.9223432540893555
node_3432: feature_name=hsa-miR-197-5p	feature_id[87].value > threshold=8.008546113967896
Class: 12
Rules_47	passed counts:29
node_0: feature_name=hsa-miR-1343-3p	feature_id[0].value > threshold=8.853835582733154
node_2436: feature_name=hsa-miR-1268b	feature_id[24].value <= threshold=9.81410837173462
node_2437: feature_name=hsa-miR-6087	feature_id[19].value > threshold=11.529294967651367
node_2735: feature_name=hsa-miR-4734	feature_id[3].value <= threshold=13.022255897521973
node_2736: feature_name=hsa-miR-4710	feature_id[4].value > threshold=8.509807109832764
node_3040: feature_name=hsa-miR-4515	feature_id[37].value <= threshold=7.225043535232544
node_3041: feature_name=hsa-miR-3150a-3p	feature_id[49].value > threshold=4.112395524978638
node_3051: feature_name=hsa-miR-1290	feature_id[32].value > threshold=10.495697975158691
node_3085: feature_name=hsa-miR-6856-5p	feature_id[67].value > threshold=1.4551540613174438
node_3097: feature_name=hsa-miR-3664-5p	feature_id[114].value <= threshold=3.531773567199707
node_3098: feature_name=hsa-miR-4745-3p	feature_id[96].value > threshold=0.32971373200416565
node_3102: feature_name=hsa-miR-5580-3p	feature_id[90].value <= threshold=5.245383262634277
node_3103: feature_name=hsa-miR-4492	feature_id[15].value > threshold=10.048702239990234
Class: 9
Rules_48	passed counts:29
node_0: feature_name=hsa-miR-1343-3p	feature_id[0].value > threshold=8.853835582733154
node_2436: feature_name=hsa-miR-1268b	feature_id[24].value <= threshold=9.81410837173462
node_2437: feature_name=hsa-miR-6087	feature_id[19].value <= threshold=11.529294967651367
node_2438: feature_name=hsa-miR-4697-5p	feature_id[51].value <= threshold=9.740008354187012
node_2439: feature_name=hsa-miR-1185-1-3p	feature_id[85].value <= threshold=8.606608390808105
node_2440: feature_name=hsa-miR-4728-5p	feature_id[82].value <= threshold=7.927005290985107
node_2441: feature_name=hsa-miR-5100	feature_id[6].value <= threshold=14.891687870025635
node_2442: feature_name=hsa-miR-6088	feature_id[11].value > threshold=10.729888439178467
node_2484: feature_name=hsa-miR-3652	feature_id[36].value > threshold=5.6450419425964355
node_2492: feature_name=hsa-miR-1185-1-3p	feature_id[85].value <= threshold=6.7301976680755615
node_2493: feature_name=hsa-miR-204-3p	feature_id[22].value <= threshold=13.887115955352783
node_2494: feature_name=hsa-miR-191-5p	feature_id[33].value > threshold=7.281443119049072
node_2512: feature_name=hsa-miR-6780a-5p	feature_id[52].value <= threshold=5.8792724609375
Class: 6
Rules_49	passed counts:29
node_0: feature_name=hsa-miR-1343-3p	feature_id[0].value <= threshold=8.853835582733154
node_1: feature_name=hsa-miR-5100	feature_id[6].value > threshold=10.970529079437256
node_369: feature_name=hsa-miR-6087	feature_id[19].value > threshold=12.090742588043213
node_939: feature_name=hsa-miR-2861	feature_id[8].value <= threshold=12.216618537902832
node_940: feature_name=hsa-miR-6893-5p	feature_id[29].value <= threshold=8.425403118133545
node_941: feature_name=hsa-miR-6805-3p	feature_id[9].value > threshold=7.482664108276367
node_993: feature_name=hsa-miR-1228-5p	feature_id[23].value <= threshold=11.221147537231445
node_994: feature_name=hsa-miR-1343-3p	feature_id[0].value > threshold=8.16018295288086
node_1088: feature_name=hsa-miR-320a	feature_id[42].value <= threshold=6.937168121337891
node_1089: feature_name=hsa-miR-1236-3p	feature_id[54].value > threshold=2.8197144269943237
node_1101: feature_name=hsa-miR-6727-5p	feature_id[17].value <= threshold=12.492310047149658
node_1102: feature_name=hsa-miR-6501-3p	feature_id[76].value <= threshold=6.048480749130249
Class: 9
Rules_50	passed counts:29
node_0: feature_name=hsa-miR-1343-3p	feature_id[0].value <= threshold=8.853835582733154
node_1: feature_name=hsa-miR-5100	feature_id[6].value > threshold=10.970529079437256
node_369: feature_name=hsa-miR-6087	feature_id[19].value <= threshold=12.090742588043213
node_370: feature_name=hsa-miR-4728-5p	feature_id[82].value <= threshold=7.652052164077759
node_371: feature_name=hsa-miR-6087	feature_id[19].value > threshold=11.761584758758545
node_569: feature_name=hsa-miR-1225-3p	feature_id[30].value <= threshold=7.625398397445679
node_570: feature_name=hsa-miR-1343-3p	feature_id[0].value > threshold=8.430912494659424
node_704: feature_name=hsa-miR-6877-5p	feature_id[38].value <= threshold=8.18112325668335
node_705: feature_name=hsa-miR-1185-1-3p	feature_id[85].value <= threshold=7.491921663284302
node_706: feature_name=hsa-miR-4728-5p	feature_id[82].value > threshold=6.823442220687866
node_712: feature_name=hsa-miR-1260b	feature_id[78].value > threshold=8.533995151519775
node_714: feature_name=hsa-miR-4294	feature_id[57].value > threshold=8.651480674743652
Class: 9
Rules_51	passed counts:28
node_0: feature_name=hsa-miR-1343-3p	feature_id[0].value > threshold=8.853835582733154
node_2436: feature_name=hsa-miR-1268b	feature_id[24].value <= threshold=9.81410837173462
node_2437: feature_name=hsa-miR-6087	feature_id[19].value > threshold=11.529294967651367
node_2735: feature_name=hsa-miR-4734	feature_id[3].value > threshold=13.022255897521973
node_3391: feature_name=hsa-miR-4258	feature_id[12].value > threshold=9.724138259887695
node_3437: feature_name=hsa-miR-204-3p	feature_id[22].value > threshold=13.348467826843262
node_3691: feature_name=hsa-miR-4534	feature_id[25].value > threshold=8.131697654724121
node_3715: feature_name=hsa-miR-4758-5p	feature_id[48].value > threshold=9.022399425506592
node_3721: feature_name=hsa-miR-6839-5p	feature_id[83].value > threshold=-0.19056465476751328
node_3725: feature_name=hsa-miR-1185-1-3p	feature_id[85].value <= threshold=9.13560152053833
node_3726: feature_name=hsa-miR-6893-5p	feature_id[29].value <= threshold=9.305727481842041
node_3727: feature_name=hsa-miR-320a	feature_id[42].value > threshold=5.7858147621154785
node_3729: feature_name=hsa-miR-1268b	feature_id[24].value > threshold=8.785002708435059
node_3731: feature_name=hsa-miR-4259	feature_id[95].value > threshold=2.7663583755493164
node_3733: feature_name=hsa-miR-5580-3p	feature_id[90].value <= threshold=6.176071882247925
node_3734: feature_name=hsa-miR-2467-5p	feature_id[101].value <= threshold=5.896042346954346
node_3735: feature_name=hsa-miR-361-3p	feature_id[61].value > threshold=-0.8429864943027496
node_3737: feature_name=hsa-miR-4741	feature_id[93].value <= threshold=10.000705242156982
node_3738: feature_name=hsa-miR-4429	feature_id[111].value > threshold=6.756112813949585
node_3742: feature_name=hsa-miR-6887-5p	feature_id[45].value <= threshold=8.713993549346924
node_3743: feature_name=hsa-miR-4710	feature_id[4].value > threshold=6.749415159225464
node_3747: feature_name=hsa-miR-6749-5p	feature_id[106].value > threshold=9.631865501403809
node_3751: feature_name=hsa-miR-4787-5p	feature_id[2].value <= threshold=12.845648288726807
node_3752: feature_name=hsa-miR-4258	feature_id[12].value <= threshold=11.30158805847168
node_3753: feature_name=hsa-miR-4787-5p	feature_id[2].value <= threshold=12.83153772354126
Class: 9
Rules_52	passed counts:28
node_0: feature_name=hsa-miR-1343-3p	feature_id[0].value > threshold=8.853835582733154
node_2436: feature_name=hsa-miR-1268b	feature_id[24].value <= threshold=9.81410837173462
node_2437: feature_name=hsa-miR-6087	feature_id[19].value > threshold=11.529294967651367
node_2735: feature_name=hsa-miR-4734	feature_id[3].value <= threshold=13.022255897521973
node_2736: feature_name=hsa-miR-4710	feature_id[4].value > threshold=8.509807109832764
node_3040: feature_name=hsa-miR-4515	feature_id[37].value > threshold=7.225043535232544
node_3112: feature_name=hsa-miR-4710	feature_id[4].value > threshold=9.933567523956299
node_3282: feature_name=hsa-miR-718	feature_id[89].value <= threshold=7.531257152557373
node_3283: feature_name=hsa-miR-3937	feature_id[41].value <= threshold=8.210599899291992
node_3284: feature_name=hsa-miR-1290	feature_id[32].value > threshold=10.512231349945068
node_3296: feature_name=hsa-miR-2467-5p	feature_id[101].value <= threshold=1.2122936248779297
node_3297: feature_name=hsa-miR-6780a-5p	feature_id[52].value <= threshold=5.612826347351074
node_3298: feature_name=hsa-miR-3937	feature_id[41].value <= threshold=8.192131996154785
Class: 4
Rules_53	passed counts:28
node_0: feature_name=hsa-miR-1343-3p	feature_id[0].value > threshold=8.853835582733154
node_2436: feature_name=hsa-miR-1268b	feature_id[24].value <= threshold=9.81410837173462
node_2437: feature_name=hsa-miR-6087	feature_id[19].value > threshold=11.529294967651367
node_2735: feature_name=hsa-miR-4734	feature_id[3].value <= threshold=13.022255897521973
node_2736: feature_name=hsa-miR-4710	feature_id[4].value <= threshold=8.509807109832764
node_2737: feature_name=hsa-miR-1228-5p	feature_id[23].value <= threshold=10.851608753204346
node_2738: feature_name=hsa-miR-4782-3p	feature_id[91].value > threshold=1.3335769772529602
node_2924: feature_name=hsa-miR-1285-5p	feature_id[72].value > threshold=1.1100519299507141
node_2950: feature_name=hsa-miR-6805-3p	feature_id[9].value > threshold=8.160764694213867
node_2968: feature_name=hsa-miR-1249-5p	feature_id[80].value > threshold=4.668997287750244
node_2970: feature_name=hsa-miR-4439	feature_id[46].value <= threshold=7.402143955230713
Class: 4
Rules_54	passed counts:28
node_0: feature_name=hsa-miR-1343-3p	feature_id[0].value > threshold=8.853835582733154
node_2436: feature_name=hsa-miR-1268b	feature_id[24].value <= threshold=9.81410837173462
node_2437: feature_name=hsa-miR-6087	feature_id[19].value > threshold=11.529294967651367
node_2735: feature_name=hsa-miR-4734	feature_id[3].value <= threshold=13.022255897521973
node_2736: feature_name=hsa-miR-4710	feature_id[4].value <= threshold=8.509807109832764
node_2737: feature_name=hsa-miR-1228-5p	feature_id[23].value <= threshold=10.851608753204346
node_2738: feature_name=hsa-miR-4782-3p	feature_id[91].value <= threshold=1.3335769772529602
node_2739: feature_name=hsa-miR-191-5p	feature_id[33].value <= threshold=7.975286245346069
node_2740: feature_name=hsa-miR-1225-3p	feature_id[30].value <= threshold=7.880049228668213
node_2741: feature_name=hsa-miR-204-3p	feature_id[22].value > threshold=11.758648872375488
node_2757: feature_name=hsa-miR-4697-5p	feature_id[51].value <= threshold=9.936184883117676
node_2758: feature_name=hsa-miR-197-5p	feature_id[87].value > threshold=7.134551525115967
node_2760: feature_name=hsa-miR-4651	feature_id[10].value <= threshold=10.577413558959961
node_2761: feature_name=hsa-miR-4258	feature_id[12].value > threshold=10.174899578094482
node_2779: feature_name=hsa-miR-4534	feature_id[25].value > threshold=8.637522220611572
node_2801: feature_name=hsa-miR-3065-3p	feature_id[68].value > threshold=-0.5234174132347107
node_2803: feature_name=hsa-miR-191-5p	feature_id[33].value > threshold=6.123557806015015
node_2805: feature_name=hsa-miR-6749-5p	feature_id[106].value <= threshold=10.029860496520996
Class: 6
Rules_55	passed counts:28
node_0: feature_name=hsa-miR-1343-3p	feature_id[0].value <= threshold=8.853835582733154
node_1: feature_name=hsa-miR-5100	feature_id[6].value > threshold=10.970529079437256
node_369: feature_name=hsa-miR-6087	feature_id[19].value > threshold=12.090742588043213
node_939: feature_name=hsa-miR-2861	feature_id[8].value > threshold=12.216618537902832
node_1317: feature_name=hsa-miR-197-5p	feature_id[87].value <= threshold=7.693089008331299
node_1318: feature_name=hsa-miR-718	feature_id[89].value <= threshold=7.988795518875122
node_1319: feature_name=hsa-miR-4710	feature_id[4].value <= threshold=8.324181079864502
node_1320: feature_name=hsa-miR-1228-5p	feature_id[23].value > threshold=11.49168872833252
node_1492: feature_name=hsa-miR-1290	feature_id[32].value > threshold=8.730443477630615
node_1508: feature_name=hsa-miR-4725-3p	feature_id[1].value <= threshold=10.060485363006592
Class: 2
Rules_56	passed counts:27
node_0: feature_name=hsa-miR-1343-3p	feature_id[0].value > threshold=8.853835582733154
node_2436: feature_name=hsa-miR-1268b	feature_id[24].value <= threshold=9.81410837173462
node_2437: feature_name=hsa-miR-6087	feature_id[19].value > threshold=11.529294967651367
node_2735: feature_name=hsa-miR-4734	feature_id[3].value <= threshold=13.022255897521973
node_2736: feature_name=hsa-miR-4710	feature_id[4].value > threshold=8.509807109832764
node_3040: feature_name=hsa-miR-4515	feature_id[37].value > threshold=7.225043535232544
node_3112: feature_name=hsa-miR-4710	feature_id[4].value > threshold=9.933567523956299
node_3282: feature_name=hsa-miR-718	feature_id[89].value <= threshold=7.531257152557373
node_3283: feature_name=hsa-miR-3937	feature_id[41].value > threshold=8.210599899291992
node_3311: feature_name=hsa-miR-7977	feature_id[105].value <= threshold=10.471401691436768
node_3312: feature_name=hsa-miR-204-3p	feature_id[22].value > threshold=12.15732192993164
node_3324: feature_name=hsa-miR-223-3p	feature_id[34].value <= threshold=6.302972316741943
node_3325: feature_name=hsa-miR-6501-3p	feature_id[76].value <= threshold=6.9376585483551025
node_3326: feature_name=hsa-miR-6805-3p	feature_id[9].value <= threshold=8.344061851501465
node_3327: feature_name=hsa-miR-4420	feature_id[47].value <= threshold=6.839439630508423
node_3328: feature_name=hsa-miR-6087	feature_id[19].value <= threshold=12.17127513885498
Class: 6
Rules_57	passed counts:27
node_0: feature_name=hsa-miR-1343-3p	feature_id[0].value <= threshold=8.853835582733154
node_1: feature_name=hsa-miR-5100	feature_id[6].value > threshold=10.970529079437256
node_369: feature_name=hsa-miR-6087	feature_id[19].value <= threshold=12.090742588043213
node_370: feature_name=hsa-miR-4728-5p	feature_id[82].value <= threshold=7.652052164077759
node_371: feature_name=hsa-miR-6087	feature_id[19].value > threshold=11.761584758758545
node_569: feature_name=hsa-miR-1225-3p	feature_id[30].value > threshold=7.625398397445679
node_741: feature_name=hsa-miR-4646-5p	feature_id[53].value > threshold=6.449342250823975
Class: 8
Rules_58	passed counts:27
node_0: feature_name=hsa-miR-1343-3p	feature_id[0].value <= threshold=8.853835582733154
node_1: feature_name=hsa-miR-5100	feature_id[6].value <= threshold=10.970529079437256
node_2: feature_name=hsa-miR-4734	feature_id[3].value > threshold=13.0581955909729
node_168: feature_name=hsa-miR-197-5p	feature_id[87].value > threshold=7.85541844367981
node_250: feature_name=hsa-miR-614	feature_id[60].value <= threshold=9.314540386199951
node_251: feature_name=hsa-miR-4258	feature_id[12].value <= threshold=9.063300132751465
node_252: feature_name=hsa-miR-4646-5p	feature_id[53].value <= threshold=6.005927801132202
node_253: feature_name=hsa-miR-204-3p	feature_id[22].value <= threshold=13.06335163116455
node_254: feature_name=hsa-miR-4776-5p	feature_id[104].value > threshold=-1.325925052165985
Class: 3
Rules_59	passed counts:26
node_0: feature_name=hsa-miR-1343-3p	feature_id[0].value > threshold=8.853835582733154
node_2436: feature_name=hsa-miR-1268b	feature_id[24].value <= threshold=9.81410837173462
node_2437: feature_name=hsa-miR-6087	feature_id[19].value <= threshold=11.529294967651367
node_2438: feature_name=hsa-miR-4697-5p	feature_id[51].value <= threshold=9.740008354187012
node_2439: feature_name=hsa-miR-1185-1-3p	feature_id[85].value > threshold=8.606608390808105
node_2633: feature_name=hsa-miR-2861	feature_id[8].value > threshold=11.745078086853027
node_2647: feature_name=hsa-miR-6088	feature_id[11].value > threshold=10.586826801300049
node_2655: feature_name=hsa-miR-548ap-5p	feature_id[56].value > threshold=0.2167123332619667
node_2665: feature_name=hsa-miR-6759-5p	feature_id[71].value <= threshold=6.073623180389404
node_2666: feature_name=hsa-miR-4515	feature_id[37].value > threshold=7.2045464515686035
node_2676: feature_name=hsa-miR-485-3p	feature_id[84].value <= threshold=5.593305587768555
Class: 1
Rules_60	passed counts:26
node_0: feature_name=hsa-miR-1343-3p	feature_id[0].value > threshold=8.853835582733154
node_2436: feature_name=hsa-miR-1268b	feature_id[24].value <= threshold=9.81410837173462
node_2437: feature_name=hsa-miR-6087	feature_id[19].value <= threshold=11.529294967651367
node_2438: feature_name=hsa-miR-4697-5p	feature_id[51].value <= threshold=9.740008354187012
node_2439: feature_name=hsa-miR-1185-1-3p	feature_id[85].value <= threshold=8.606608390808105
node_2440: feature_name=hsa-miR-4728-5p	feature_id[82].value > threshold=7.927005290985107
node_2566: feature_name=hsa-miR-3937	feature_id[41].value <= threshold=8.241708755493164
node_2567: feature_name=hsa-miR-4725-3p	feature_id[1].value > threshold=9.298336505889893
node_2589: feature_name=hsa-miR-4734	feature_id[3].value > threshold=12.293748378753662
Class: 9
Rules_61	passed counts:26
node_0: feature_name=hsa-miR-1343-3p	feature_id[0].value <= threshold=8.853835582733154
node_1: feature_name=hsa-miR-5100	feature_id[6].value > threshold=10.970529079437256
node_369: feature_name=hsa-miR-6087	feature_id[19].value > threshold=12.090742588043213
node_939: feature_name=hsa-miR-2861	feature_id[8].value > threshold=12.216618537902832
node_1317: feature_name=hsa-miR-197-5p	feature_id[87].value > threshold=7.693089008331299
node_1709: feature_name=hsa-miR-629-3p	feature_id[35].value <= threshold=4.411755084991455
node_1710: feature_name=hsa-miR-4646-5p	feature_id[53].value <= threshold=7.3527045249938965
node_1711: feature_name=hsa-miR-6812-5p	feature_id[44].value > threshold=5.1528308391571045
node_1875: feature_name=hsa-miR-6845-5p	feature_id[59].value <= threshold=9.957605838775635
node_1876: feature_name=hsa-miR-6805-3p	feature_id[9].value > threshold=7.869361162185669
node_1978: feature_name=hsa-miR-6821-5p	feature_id[21].value <= threshold=9.54595422744751
node_1979: feature_name=hsa-miR-6849-5p	feature_id[62].value > threshold=-1.0126909017562866
node_1985: feature_name=hsa-miR-5100	feature_id[6].value <= threshold=13.293073654174805
node_1986: feature_name=hsa-miR-4487	feature_id[74].value > threshold=4.62169623374939
node_2004: feature_name=hsa-miR-6821-5p	feature_id[21].value <= threshold=9.381425857543945
node_2005: feature_name=hsa-miR-4797-5p	feature_id[102].value <= threshold=3.0445104837417603
node_2006: feature_name=hsa-miR-1285-5p	feature_id[72].value <= threshold=4.604202508926392
node_2007: feature_name=hsa-miR-6751-5p	feature_id[26].value > threshold=-0.9605810046195984
node_2009: feature_name=hsa-miR-1343-3p	feature_id[0].value <= threshold=8.579330444335938
Class: 0
Rules_62	passed counts:26
node_0: feature_name=hsa-miR-1343-3p	feature_id[0].value <= threshold=8.853835582733154
node_1: feature_name=hsa-miR-5100	feature_id[6].value > threshold=10.970529079437256
node_369: feature_name=hsa-miR-6087	feature_id[19].value > threshold=12.090742588043213
node_939: feature_name=hsa-miR-2861	feature_id[8].value > threshold=12.216618537902832
node_1317: feature_name=hsa-miR-197-5p	feature_id[87].value > threshold=7.693089008331299
node_1709: feature_name=hsa-miR-629-3p	feature_id[35].value <= threshold=4.411755084991455
node_1710: feature_name=hsa-miR-4646-5p	feature_id[53].value <= threshold=7.3527045249938965
node_1711: feature_name=hsa-miR-6812-5p	feature_id[44].value > threshold=5.1528308391571045
node_1875: feature_name=hsa-miR-6845-5p	feature_id[59].value <= threshold=9.957605838775635
node_1876: feature_name=hsa-miR-6805-3p	feature_id[9].value <= threshold=7.869361162185669
node_1877: feature_name=hsa-miR-6827-5p	feature_id[79].value <= threshold=5.370750904083252
node_1878: feature_name=hsa-miR-4745-3p	feature_id[96].value > threshold=4.1556713581085205
node_1950: feature_name=hsa-miR-574-5p	feature_id[65].value > threshold=-0.3384972922503948
node_1952: feature_name=hsa-miR-4745-3p	feature_id[96].value <= threshold=5.544811487197876
node_1953: feature_name=hsa-miR-604	feature_id[99].value <= threshold=6.103634357452393
Class: 11
Rules_63	passed counts:26
node_0: feature_name=hsa-miR-1343-3p	feature_id[0].value <= threshold=8.853835582733154
node_1: feature_name=hsa-miR-5100	feature_id[6].value <= threshold=10.970529079437256
node_2: feature_name=hsa-miR-4734	feature_id[3].value > threshold=13.0581955909729
node_168: feature_name=hsa-miR-197-5p	feature_id[87].value <= threshold=7.85541844367981
node_169: feature_name=hsa-miR-6834-5p	feature_id[40].value <= threshold=3.217789888381958
node_170: feature_name=hsa-miR-1228-5p	feature_id[23].value > threshold=10.644779682159424
node_176: feature_name=hsa-miR-6845-5p	feature_id[59].value > threshold=9.719133377075195
node_200: feature_name=hsa-miR-4747-5p	feature_id[73].value > threshold=-0.24950580298900604
node_202: feature_name=hsa-miR-5706	feature_id[94].value <= threshold=3.2742297649383545
node_203: feature_name=hsa-miR-2861	feature_id[8].value <= threshold=12.463250637054443
node_204: feature_name=hsa-miR-4688	feature_id[20].value <= threshold=7.931396245956421
node_205: feature_name=hsa-miR-6895-5p	feature_id[39].value <= threshold=6.813676357269287
node_206: feature_name=hsa-miR-197-5p	feature_id[87].value > threshold=6.90388035774231
node_208: feature_name=hsa-miR-6856-5p	feature_id[67].value <= threshold=3.209399938583374
node_209: feature_name=hsa-miR-1343-3p	feature_id[0].value > threshold=5.99483323097229
Class: 4
Rules_64	passed counts:25
node_0: feature_name=hsa-miR-1343-3p	feature_id[0].value > threshold=8.853835582733154
node_2436: feature_name=hsa-miR-1268b	feature_id[24].value <= threshold=9.81410837173462
node_2437: feature_name=hsa-miR-6087	feature_id[19].value > threshold=11.529294967651367
node_2735: feature_name=hsa-miR-4734	feature_id[3].value > threshold=13.022255897521973
node_3391: feature_name=hsa-miR-4258	feature_id[12].value > threshold=9.724138259887695
node_3437: feature_name=hsa-miR-204-3p	feature_id[22].value <= threshold=13.348467826843262
node_3438: feature_name=hsa-miR-4534	feature_id[25].value <= threshold=8.892583847045898
node_3439: feature_name=hsa-miR-1185-1-3p	feature_id[85].value <= threshold=7.865785360336304
node_3440: feature_name=hsa-miR-6845-5p	feature_id[59].value > threshold=9.216782093048096
node_3448: feature_name=hsa-miR-4787-5p	feature_id[2].value > threshold=13.200615406036377
node_3472: feature_name=hsa-miR-4515	feature_id[37].value <= threshold=7.562475204467773
node_3473: feature_name=hsa-miR-4728-5p	feature_id[82].value > threshold=7.2542219161987305
node_3481: feature_name=hsa-miR-6501-3p	feature_id[76].value <= threshold=6.538034915924072
node_3482: feature_name=hsa-miR-6879-5p	feature_id[16].value <= threshold=9.582974433898926
node_3483: feature_name=hsa-miR-4747-5p	feature_id[73].value <= threshold=5.619154930114746
Class: 9
Rules_65	passed counts:25
node_0: feature_name=hsa-miR-1343-3p	feature_id[0].value > threshold=8.853835582733154
node_2436: feature_name=hsa-miR-1268b	feature_id[24].value <= threshold=9.81410837173462
node_2437: feature_name=hsa-miR-6087	feature_id[19].value > threshold=11.529294967651367
node_2735: feature_name=hsa-miR-4734	feature_id[3].value <= threshold=13.022255897521973
node_2736: feature_name=hsa-miR-4710	feature_id[4].value <= threshold=8.509807109832764
node_2737: feature_name=hsa-miR-1228-5p	feature_id[23].value > threshold=10.851608753204346
node_2973: feature_name=hsa-miR-4651	feature_id[10].value > threshold=10.54931926727295
node_3001: feature_name=hsa-miR-5100	feature_id[6].value <= threshold=14.704480648040771
node_3002: feature_name=hsa-miR-6749-5p	feature_id[106].value <= threshold=10.234673023223877
node_3003: feature_name=hsa-miR-2116-3p	feature_id[107].value > threshold=5.300472021102905
node_3011: feature_name=hsa-miR-197-5p	feature_id[87].value <= threshold=8.806183815002441
node_3012: feature_name=hsa-miR-223-3p	feature_id[34].value > threshold=0.20219950936734676
Class: 6
Rules_66	passed counts:25
node_0: feature_name=hsa-miR-1343-3p	feature_id[0].value > threshold=8.853835582733154
node_2436: feature_name=hsa-miR-1268b	feature_id[24].value <= threshold=9.81410837173462
node_2437: feature_name=hsa-miR-6087	feature_id[19].value > threshold=11.529294967651367
node_2735: feature_name=hsa-miR-4734	feature_id[3].value <= threshold=13.022255897521973
node_2736: feature_name=hsa-miR-4710	feature_id[4].value <= threshold=8.509807109832764
node_2737: feature_name=hsa-miR-1228-5p	feature_id[23].value <= threshold=10.851608753204346
node_2738: feature_name=hsa-miR-4782-3p	feature_id[91].value <= threshold=1.3335769772529602
node_2739: feature_name=hsa-miR-191-5p	feature_id[33].value > threshold=7.975286245346069
node_2871: feature_name=hsa-miR-6805-3p	feature_id[9].value > threshold=7.563996076583862
node_2883: feature_name=hsa-miR-3150a-3p	feature_id[49].value > threshold=5.661412239074707
node_2901: feature_name=hsa-miR-638	feature_id[13].value <= threshold=12.455517768859863
node_2902: feature_name=hsa-miR-4258	feature_id[12].value <= threshold=11.34566068649292
node_2903: feature_name=hsa-miR-486-5p	feature_id[63].value <= threshold=9.127136707305908
Class: 6
Rules_67	passed counts:25
node_0: feature_name=hsa-miR-1343-3p	feature_id[0].value > threshold=8.853835582733154
node_2436: feature_name=hsa-miR-1268b	feature_id[24].value <= threshold=9.81410837173462
node_2437: feature_name=hsa-miR-6087	feature_id[19].value <= threshold=11.529294967651367
node_2438: feature_name=hsa-miR-4697-5p	feature_id[51].value <= threshold=9.740008354187012
node_2439: feature_name=hsa-miR-1185-1-3p	feature_id[85].value <= threshold=8.606608390808105
node_2440: feature_name=hsa-miR-4728-5p	feature_id[82].value <= threshold=7.927005290985107
node_2441: feature_name=hsa-miR-5100	feature_id[6].value <= threshold=14.891687870025635
node_2442: feature_name=hsa-miR-6088	feature_id[11].value <= threshold=10.729888439178467
node_2443: feature_name=hsa-miR-4448	feature_id[75].value <= threshold=8.73372220993042
node_2444: feature_name=hsa-miR-718	feature_id[89].value <= threshold=7.163808822631836
node_2445: feature_name=hsa-miR-1225-3p	feature_id[30].value <= threshold=7.44213342666626
node_2446: feature_name=hsa-miR-1285-5p	feature_id[72].value <= threshold=4.012685537338257
node_2447: feature_name=hsa-miR-4725-3p	feature_id[1].value > threshold=8.532329559326172
Class: 0
Rules_68	passed counts:25
node_0: feature_name=hsa-miR-1343-3p	feature_id[0].value <= threshold=8.853835582733154
node_1: feature_name=hsa-miR-5100	feature_id[6].value > threshold=10.970529079437256
node_369: feature_name=hsa-miR-6087	feature_id[19].value <= threshold=12.090742588043213
node_370: feature_name=hsa-miR-4728-5p	feature_id[82].value <= threshold=7.652052164077759
node_371: feature_name=hsa-miR-6087	feature_id[19].value <= threshold=11.761584758758545
node_372: feature_name=hsa-miR-1228-5p	feature_id[23].value > threshold=11.404858112335205
node_560: feature_name=hsa-miR-6769b-5p	feature_id[98].value <= threshold=6.938044309616089
node_561: feature_name=hsa-miR-8060	feature_id[86].value <= threshold=3.134399116039276
Class: 8
Rules_69	passed counts:25
node_0: feature_name=hsa-miR-1343-3p	feature_id[0].value <= threshold=8.853835582733154
node_1: feature_name=hsa-miR-5100	feature_id[6].value > threshold=10.970529079437256
node_369: feature_name=hsa-miR-6087	feature_id[19].value <= threshold=12.090742588043213
node_370: feature_name=hsa-miR-4728-5p	feature_id[82].value <= threshold=7.652052164077759
node_371: feature_name=hsa-miR-6087	feature_id[19].value <= threshold=11.761584758758545
node_372: feature_name=hsa-miR-1228-5p	feature_id[23].value <= threshold=11.404858112335205
node_373: feature_name=hsa-miR-1185-1-3p	feature_id[85].value <= threshold=6.84770131111145
node_374: feature_name=hsa-miR-4697-5p	feature_id[51].value <= threshold=8.894994735717773
node_375: feature_name=hsa-miR-1343-3p	feature_id[0].value > threshold=7.931591033935547
node_385: feature_name=hsa-miR-191-5p	feature_id[33].value <= threshold=7.170310974121094
node_386: feature_name=hsa-miR-1185-1-3p	feature_id[85].value > threshold=5.470913887023926
node_390: feature_name=hsa-miR-5087	feature_id[88].value <= threshold=3.0999832153320312
Class: 6
Rules_70	passed counts:24
node_0: feature_name=hsa-miR-1343-3p	feature_id[0].value > threshold=8.853835582733154
node_2436: feature_name=hsa-miR-1268b	feature_id[24].value <= threshold=9.81410837173462
node_2437: feature_name=hsa-miR-6087	feature_id[19].value > threshold=11.529294967651367
node_2735: feature_name=hsa-miR-4734	feature_id[3].value <= threshold=13.022255897521973
node_2736: feature_name=hsa-miR-4710	feature_id[4].value > threshold=8.509807109832764
node_3040: feature_name=hsa-miR-4515	feature_id[37].value > threshold=7.225043535232544
node_3112: feature_name=hsa-miR-4710	feature_id[4].value <= threshold=9.933567523956299
node_3113: feature_name=hsa-miR-6805-3p	feature_id[9].value > threshold=8.428181648254395
node_3243: feature_name=hsa-miR-548s	feature_id[70].value > threshold=0.3184710294008255
node_3251: feature_name=hsa-miR-4258	feature_id[12].value <= threshold=11.38489294052124
node_3252: feature_name=hsa-miR-2467-5p	feature_id[101].value <= threshold=2.6408482789993286
node_3253: feature_name=hsa-miR-1228-5p	feature_id[23].value <= threshold=10.892088890075684
node_3254: feature_name=hsa-miR-411-5p	feature_id[66].value > threshold=2.649166226387024
Class: 4
Rules_71	passed counts:24
node_0: feature_name=hsa-miR-1343-3p	feature_id[0].value <= threshold=8.853835582733154
node_1: feature_name=hsa-miR-5100	feature_id[6].value > threshold=10.970529079437256
node_369: feature_name=hsa-miR-6087	feature_id[19].value > threshold=12.090742588043213
node_939: feature_name=hsa-miR-2861	feature_id[8].value > threshold=12.216618537902832
node_1317: feature_name=hsa-miR-197-5p	feature_id[87].value > threshold=7.693089008331299
node_1709: feature_name=hsa-miR-629-3p	feature_id[35].value <= threshold=4.411755084991455
node_1710: feature_name=hsa-miR-4646-5p	feature_id[53].value <= threshold=7.3527045249938965
node_1711: feature_name=hsa-miR-6812-5p	feature_id[44].value > threshold=5.1528308391571045
node_1875: feature_name=hsa-miR-6845-5p	feature_id[59].value <= threshold=9.957605838775635
node_1876: feature_name=hsa-miR-6805-3p	feature_id[9].value <= threshold=7.869361162185669
node_1877: feature_name=hsa-miR-6827-5p	feature_id[79].value <= threshold=5.370750904083252
node_1878: feature_name=hsa-miR-4745-3p	feature_id[96].value <= threshold=4.1556713581085205
node_1879: feature_name=hsa-miR-5580-3p	feature_id[90].value > threshold=-1.5326499938964844
node_1883: feature_name=hsa-miR-6087	feature_id[19].value > threshold=12.388482093811035
node_1911: feature_name=hsa-miR-4787-5p	feature_id[2].value <= threshold=13.160972118377686
node_1912: feature_name=hsa-miR-614	feature_id[60].value > threshold=8.82275104522705
node_1924: feature_name=hsa-miR-6839-5p	feature_id[83].value > threshold=4.662338733673096
node_1934: feature_name=hsa-miR-762	feature_id[108].value > threshold=12.521733283996582
Class: 11
Rules_72	passed counts:24
node_0: feature_name=hsa-miR-1343-3p	feature_id[0].value <= threshold=8.853835582733154
node_1: feature_name=hsa-miR-5100	feature_id[6].value > threshold=10.970529079437256
node_369: feature_name=hsa-miR-6087	feature_id[19].value <= threshold=12.090742588043213
node_370: feature_name=hsa-miR-4728-5p	feature_id[82].value > threshold=7.652052164077759
node_762: feature_name=hsa-miR-3652	feature_id[36].value > threshold=6.299376010894775
node_840: feature_name=hsa-miR-4758-5p	feature_id[48].value <= threshold=9.516425132751465
node_841: feature_name=hsa-miR-718	feature_id[89].value > threshold=5.372517108917236
node_845: feature_name=hsa-miR-1249-5p	feature_id[80].value > threshold=7.606878042221069
node_855: feature_name=hsa-miR-6805-3p	feature_id[9].value <= threshold=8.050255298614502
node_856: feature_name=hsa-miR-1185-1-3p	feature_id[85].value > threshold=8.54775619506836
node_870: feature_name=hsa-miR-5100	feature_id[6].value <= threshold=14.03030776977539
node_871: feature_name=hsa-miR-1915-3p	feature_id[43].value <= threshold=10.96442461013794
Class: 12
Rules_73	passed counts:24
node_0: feature_name=hsa-miR-1343-3p	feature_id[0].value <= threshold=8.853835582733154
node_1: feature_name=hsa-miR-5100	feature_id[6].value <= threshold=10.970529079437256
node_2: feature_name=hsa-miR-4734	feature_id[3].value > threshold=13.0581955909729
node_168: feature_name=hsa-miR-197-5p	feature_id[87].value <= threshold=7.85541844367981
node_169: feature_name=hsa-miR-6834-5p	feature_id[40].value <= threshold=3.217789888381958
node_170: feature_name=hsa-miR-1228-5p	feature_id[23].value > threshold=10.644779682159424
node_176: feature_name=hsa-miR-6845-5p	feature_id[59].value <= threshold=9.719133377075195
node_177: feature_name=hsa-miR-4429	feature_id[111].value > threshold=5.697878122329712
node_187: feature_name=hsa-miR-4289	feature_id[69].value <= threshold=1.51005357503891
node_188: feature_name=hsa-miR-4439	feature_id[46].value <= threshold=5.015244483947754
Class: 3
Rules_74	passed counts:23
node_0: feature_name=hsa-miR-1343-3p	feature_id[0].value > threshold=8.853835582733154
node_2436: feature_name=hsa-miR-1268b	feature_id[24].value <= threshold=9.81410837173462
node_2437: feature_name=hsa-miR-6087	feature_id[19].value > threshold=11.529294967651367
node_2735: feature_name=hsa-miR-4734	feature_id[3].value <= threshold=13.022255897521973
node_2736: feature_name=hsa-miR-4710	feature_id[4].value > threshold=8.509807109832764
node_3040: feature_name=hsa-miR-4515	feature_id[37].value > threshold=7.225043535232544
node_3112: feature_name=hsa-miR-4710	feature_id[4].value > threshold=9.933567523956299
node_3282: feature_name=hsa-miR-718	feature_id[89].value <= threshold=7.531257152557373
node_3283: feature_name=hsa-miR-3937	feature_id[41].value > threshold=8.210599899291992
node_3311: feature_name=hsa-miR-7977	feature_id[105].value > threshold=10.471401691436768
node_3353: feature_name=hsa-miR-6784-5p	feature_id[14].value > threshold=10.700779914855957
node_3359: feature_name=hsa-miR-5787	feature_id[7].value > threshold=12.942829132080078
node_3361: feature_name=hsa-miR-1343-3p	feature_id[0].value > threshold=9.447032451629639
node_3367: feature_name=hsa-miR-629-3p	feature_id[35].value > threshold=-0.10700575169175863
node_3369: feature_name=hsa-miR-1285-5p	feature_id[72].value > threshold=0.5213516652584076
Class: 9
Rules_75	passed counts:23
node_0: feature_name=hsa-miR-1343-3p	feature_id[0].value > threshold=8.853835582733154
node_2436: feature_name=hsa-miR-1268b	feature_id[24].value <= threshold=9.81410837173462
node_2437: feature_name=hsa-miR-6087	feature_id[19].value > threshold=11.529294967651367
node_2735: feature_name=hsa-miR-4734	feature_id[3].value <= threshold=13.022255897521973
node_2736: feature_name=hsa-miR-4710	feature_id[4].value > threshold=8.509807109832764
node_3040: feature_name=hsa-miR-4515	feature_id[37].value <= threshold=7.225043535232544
node_3041: feature_name=hsa-miR-3150a-3p	feature_id[49].value <= threshold=4.112395524978638
node_3042: feature_name=hsa-miR-4676-5p	feature_id[50].value <= threshold=4.593288898468018
node_3043: feature_name=hsa-miR-6887-5p	feature_id[45].value > threshold=7.349515438079834
node_3045: feature_name=hsa-miR-614	feature_id[60].value > threshold=10.3374342918396
Class: 4
Rules_76	passed counts:23
node_0: feature_name=hsa-miR-1343-3p	feature_id[0].value <= threshold=8.853835582733154
node_1: feature_name=hsa-miR-5100	feature_id[6].value > threshold=10.970529079437256
node_369: feature_name=hsa-miR-6087	feature_id[19].value > threshold=12.090742588043213
node_939: feature_name=hsa-miR-2861	feature_id[8].value > threshold=12.216618537902832
node_1317: feature_name=hsa-miR-197-5p	feature_id[87].value > threshold=7.693089008331299
node_1709: feature_name=hsa-miR-629-3p	feature_id[35].value <= threshold=4.411755084991455
node_1710: feature_name=hsa-miR-4646-5p	feature_id[53].value <= threshold=7.3527045249938965
node_1711: feature_name=hsa-miR-6812-5p	feature_id[44].value > threshold=5.1528308391571045
node_1875: feature_name=hsa-miR-6845-5p	feature_id[59].value > threshold=9.957605838775635
node_2187: feature_name=hsa-miR-6893-5p	feature_id[29].value > threshold=8.282697677612305
node_2245: feature_name=hsa-miR-6805-3p	feature_id[9].value <= threshold=8.15224313735962
node_2246: feature_name=hsa-miR-7977	feature_id[105].value <= threshold=10.37150764465332
Class: 12
Rules_77	passed counts:23
node_0: feature_name=hsa-miR-1343-3p	feature_id[0].value <= threshold=8.853835582733154
node_1: feature_name=hsa-miR-5100	feature_id[6].value > threshold=10.970529079437256
node_369: feature_name=hsa-miR-6087	feature_id[19].value > threshold=12.090742588043213
node_939: feature_name=hsa-miR-2861	feature_id[8].value > threshold=12.216618537902832
node_1317: feature_name=hsa-miR-197-5p	feature_id[87].value <= threshold=7.693089008331299
node_1318: feature_name=hsa-miR-718	feature_id[89].value <= threshold=7.988795518875122
node_1319: feature_name=hsa-miR-4710	feature_id[4].value <= threshold=8.324181079864502
node_1320: feature_name=hsa-miR-1228-5p	feature_id[23].value <= threshold=11.49168872833252
node_1321: feature_name=hsa-miR-1343-3p	feature_id[0].value <= threshold=8.313939094543457
node_1322: feature_name=hsa-miR-614	feature_id[60].value <= threshold=9.37440538406372
node_1323: feature_name=hsa-miR-4710	feature_id[4].value <= threshold=7.070833206176758
node_1324: feature_name=hsa-miR-548h-5p	feature_id[77].value > threshold=-1.3003934621810913
node_1346: feature_name=hsa-miR-1228-5p	feature_id[23].value <= threshold=11.049974918365479
node_1347: feature_name=hsa-miR-4789-3p	feature_id[55].value > threshold=-1.5967416763305664
node_1349: feature_name=hsa-miR-4259	feature_id[95].value > threshold=0.6194388568401337
Class: 4
Rules_78	passed counts:23
node_0: feature_name=hsa-miR-1343-3p	feature_id[0].value <= threshold=8.853835582733154
node_1: feature_name=hsa-miR-5100	feature_id[6].value > threshold=10.970529079437256
node_369: feature_name=hsa-miR-6087	feature_id[19].value <= threshold=12.090742588043213
node_370: feature_name=hsa-miR-4728-5p	feature_id[82].value <= threshold=7.652052164077759
node_371: feature_name=hsa-miR-6087	feature_id[19].value > threshold=11.761584758758545
node_569: feature_name=hsa-miR-1225-3p	feature_id[30].value <= threshold=7.625398397445679
node_570: feature_name=hsa-miR-1343-3p	feature_id[0].value <= threshold=8.430912494659424
node_571: feature_name=hsa-miR-4697-5p	feature_id[51].value <= threshold=8.51811170578003
node_572: feature_name=hsa-miR-3652	feature_id[36].value > threshold=6.195723056793213
node_642: feature_name=hsa-miR-4259	feature_id[95].value > threshold=4.65189528465271
node_646: feature_name=hsa-miR-6845-5p	feature_id[59].value > threshold=9.507951736450195
Class: 12
Rules_79	passed counts:22
node_0: feature_name=hsa-miR-1343-3p	feature_id[0].value > threshold=8.853835582733154
node_2436: feature_name=hsa-miR-1268b	feature_id[24].value <= threshold=9.81410837173462
node_2437: feature_name=hsa-miR-6087	feature_id[19].value > threshold=11.529294967651367
node_2735: feature_name=hsa-miR-4734	feature_id[3].value > threshold=13.022255897521973
node_3391: feature_name=hsa-miR-4258	feature_id[12].value <= threshold=9.724138259887695
node_3392: feature_name=hsa-miR-3141	feature_id[112].value <= threshold=7.9223432540893555
node_3393: feature_name=hsa-miR-486-5p	feature_id[63].value > threshold=7.483672857284546
node_3421: feature_name=hsa-miR-4534	feature_id[25].value > threshold=7.9233293533325195
node_3427: feature_name=hsa-miR-3150a-3p	feature_id[49].value <= threshold=6.434226036071777
Class: 9
Rules_80	passed counts:22
node_0: feature_name=hsa-miR-1343-3p	feature_id[0].value > threshold=8.853835582733154
node_2436: feature_name=hsa-miR-1268b	feature_id[24].value <= threshold=9.81410837173462
node_2437: feature_name=hsa-miR-6087	feature_id[19].value > threshold=11.529294967651367
node_2735: feature_name=hsa-miR-4734	feature_id[3].value <= threshold=13.022255897521973
node_2736: feature_name=hsa-miR-4710	feature_id[4].value > threshold=8.509807109832764
node_3040: feature_name=hsa-miR-4515	feature_id[37].value > threshold=7.225043535232544
node_3112: feature_name=hsa-miR-4710	feature_id[4].value <= threshold=9.933567523956299
node_3113: feature_name=hsa-miR-6805-3p	feature_id[9].value <= threshold=8.428181648254395
node_3114: feature_name=hsa-miR-6879-5p	feature_id[16].value <= threshold=9.521198272705078
node_3115: feature_name=hsa-miR-4515	feature_id[37].value <= threshold=8.184112548828125
node_3116: feature_name=hsa-miR-4294	feature_id[57].value > threshold=9.590325832366943
node_3132: feature_name=hsa-miR-3065-3p	feature_id[68].value > threshold=0.5715454518795013
node_3150: feature_name=hsa-miR-6087	feature_id[19].value <= threshold=12.155439376831055
node_3151: feature_name=hsa-miR-4734	feature_id[3].value > threshold=12.007637977600098
node_3161: feature_name=hsa-miR-6749-5p	feature_id[106].value > threshold=9.386497020721436
node_3163: feature_name=hsa-miR-485-3p	feature_id[84].value > threshold=0.23426718264818192
node_3167: feature_name=hsa-miR-4420	feature_id[47].value <= threshold=5.6962056159973145
Class: 9
Rules_81	passed counts:22
node_0: feature_name=hsa-miR-1343-3p	feature_id[0].value <= threshold=8.853835582733154
node_1: feature_name=hsa-miR-5100	feature_id[6].value > threshold=10.970529079437256
node_369: feature_name=hsa-miR-6087	feature_id[19].value > threshold=12.090742588043213
node_939: feature_name=hsa-miR-2861	feature_id[8].value > threshold=12.216618537902832
node_1317: feature_name=hsa-miR-197-5p	feature_id[87].value > threshold=7.693089008331299
node_1709: feature_name=hsa-miR-629-3p	feature_id[35].value <= threshold=4.411755084991455
node_1710: feature_name=hsa-miR-4646-5p	feature_id[53].value <= threshold=7.3527045249938965
node_1711: feature_name=hsa-miR-6812-5p	feature_id[44].value <= threshold=5.1528308391571045
node_1712: feature_name=hsa-miR-4710	feature_id[4].value <= threshold=8.014974594116211
node_1713: feature_name=hsa-miR-6769b-5p	feature_id[98].value > threshold=5.256756067276001
node_1721: feature_name=hsa-miR-4439	feature_id[46].value <= threshold=5.26678991317749
node_1722: feature_name=hsa-miR-6805-3p	feature_id[9].value <= threshold=7.911021947860718
node_1723: feature_name=hsa-miR-6088	feature_id[11].value > threshold=11.604147911071777
node_1733: feature_name=hsa-miR-6856-5p	feature_id[67].value > threshold=-1.8930471539497375
node_1735: feature_name=hsa-miR-4255	feature_id[103].value <= threshold=-0.8349769413471222
node_1736: feature_name=hsa-miR-2861	feature_id[8].value <= threshold=12.793722152709961
Class: 11
Rules_82	passed counts:22
node_0: feature_name=hsa-miR-1343-3p	feature_id[0].value <= threshold=8.853835582733154
node_1: feature_name=hsa-miR-5100	feature_id[6].value > threshold=10.970529079437256
node_369: feature_name=hsa-miR-6087	feature_id[19].value > threshold=12.090742588043213
node_939: feature_name=hsa-miR-2861	feature_id[8].value <= threshold=12.216618537902832
node_940: feature_name=hsa-miR-6893-5p	feature_id[29].value <= threshold=8.425403118133545
node_941: feature_name=hsa-miR-6805-3p	feature_id[9].value > threshold=7.482664108276367
node_993: feature_name=hsa-miR-1228-5p	feature_id[23].value <= threshold=11.221147537231445
node_994: feature_name=hsa-miR-1343-3p	feature_id[0].value <= threshold=8.16018295288086
node_995: feature_name=hsa-miR-7977	feature_id[105].value <= threshold=9.586740016937256
node_996: feature_name=hsa-miR-4492	feature_id[15].value <= threshold=10.688951969146729
node_997: feature_name=hsa-miR-373-5p	feature_id[18].value <= threshold=7.365135192871094
node_998: feature_name=hsa-miR-1290	feature_id[32].value <= threshold=9.04343557357788
node_999: feature_name=hsa-miR-373-5p	feature_id[18].value > threshold=6.45477557182312
node_1001: feature_name=hsa-miR-3652	feature_id[36].value > threshold=5.022138833999634
node_1005: feature_name=hsa-miR-548s	feature_id[70].value <= threshold=4.788954257965088
node_1006: feature_name=hsa-miR-6749-5p	feature_id[106].value > threshold=9.24107837677002
Class: 4
Rules_83	passed counts:22
node_0: feature_name=hsa-miR-1343-3p	feature_id[0].value <= threshold=8.853835582733154
node_1: feature_name=hsa-miR-5100	feature_id[6].value > threshold=10.970529079437256
node_369: feature_name=hsa-miR-6087	feature_id[19].value <= threshold=12.090742588043213
node_370: feature_name=hsa-miR-4728-5p	feature_id[82].value > threshold=7.652052164077759
node_762: feature_name=hsa-miR-3652	feature_id[36].value <= threshold=6.299376010894775
node_763: feature_name=hsa-miR-361-3p	feature_id[61].value <= threshold=3.8508658409118652
node_764: feature_name=hsa-miR-548s	feature_id[70].value <= threshold=4.049627661705017
node_765: feature_name=hsa-miR-6839-5p	feature_id[83].value <= threshold=6.0974440574646
node_766: feature_name=hsa-miR-6895-5p	feature_id[39].value > threshold=3.0873783826828003
Class: 4
Rules_84	passed counts:21
node_0: feature_name=hsa-miR-1343-3p	feature_id[0].value > threshold=8.853835582733154
node_2436: feature_name=hsa-miR-1268b	feature_id[24].value <= threshold=9.81410837173462
node_2437: feature_name=hsa-miR-6087	feature_id[19].value > threshold=11.529294967651367
node_2735: feature_name=hsa-miR-4734	feature_id[3].value > threshold=13.022255897521973
node_3391: feature_name=hsa-miR-4258	feature_id[12].value > threshold=9.724138259887695
node_3437: feature_name=hsa-miR-204-3p	feature_id[22].value > threshold=13.348467826843262
node_3691: feature_name=hsa-miR-4534	feature_id[25].value <= threshold=8.131697654724121
node_3692: feature_name=hsa-miR-1185-1-3p	feature_id[85].value <= threshold=7.82807183265686
node_3693: feature_name=hsa-miR-4745-3p	feature_id[96].value > threshold=0.005949271842837334
node_3697: feature_name=hsa-miR-6879-5p	feature_id[16].value > threshold=8.5698881149292
node_3699: feature_name=hsa-miR-4728-5p	feature_id[82].value > threshold=6.647526741027832
Class: 9
Rules_85	passed counts:21
node_0: feature_name=hsa-miR-1343-3p	feature_id[0].value > threshold=8.853835582733154
node_2436: feature_name=hsa-miR-1268b	feature_id[24].value <= threshold=9.81410837173462
node_2437: feature_name=hsa-miR-6087	feature_id[19].value > threshold=11.529294967651367
node_2735: feature_name=hsa-miR-4734	feature_id[3].value > threshold=13.022255897521973
node_3391: feature_name=hsa-miR-4258	feature_id[12].value > threshold=9.724138259887695
node_3437: feature_name=hsa-miR-204-3p	feature_id[22].value <= threshold=13.348467826843262
node_3438: feature_name=hsa-miR-4534	feature_id[25].value <= threshold=8.892583847045898
node_3439: feature_name=hsa-miR-1185-1-3p	feature_id[85].value <= threshold=7.865785360336304
node_3440: feature_name=hsa-miR-6845-5p	feature_id[59].value <= threshold=9.216782093048096
node_3441: feature_name=hsa-miR-223-3p	feature_id[34].value <= threshold=5.859729528427124
Class: 9
Rules_86	passed counts:21
node_0: feature_name=hsa-miR-1343-3p	feature_id[0].value <= threshold=8.853835582733154
node_1: feature_name=hsa-miR-5100	feature_id[6].value > threshold=10.970529079437256
node_369: feature_name=hsa-miR-6087	feature_id[19].value <= threshold=12.090742588043213
node_370: feature_name=hsa-miR-4728-5p	feature_id[82].value > threshold=7.652052164077759
node_762: feature_name=hsa-miR-3652	feature_id[36].value > threshold=6.299376010894775
node_840: feature_name=hsa-miR-4758-5p	feature_id[48].value <= threshold=9.516425132751465
node_841: feature_name=hsa-miR-718	feature_id[89].value > threshold=5.372517108917236
node_845: feature_name=hsa-miR-1249-5p	feature_id[80].value > threshold=7.606878042221069
node_855: feature_name=hsa-miR-6805-3p	feature_id[9].value > threshold=8.050255298614502
node_883: feature_name=hsa-miR-6088	feature_id[11].value > threshold=11.200795650482178
node_893: feature_name=hsa-miR-4688	feature_id[20].value <= threshold=8.400073528289795
Class: 10
Rules_87	passed counts:21
node_0: feature_name=hsa-miR-1343-3p	feature_id[0].value <= threshold=8.853835582733154
node_1: feature_name=hsa-miR-5100	feature_id[6].value <= threshold=10.970529079437256
node_2: feature_name=hsa-miR-4734	feature_id[3].value <= threshold=13.0581955909729
node_3: feature_name=hsa-miR-4258	feature_id[12].value <= threshold=9.867855548858643
node_4: feature_name=hsa-miR-1249-5p	feature_id[80].value > threshold=6.988785743713379
node_52: feature_name=hsa-miR-4734	feature_id[3].value <= threshold=12.232658863067627
node_53: feature_name=hsa-miR-6879-5p	feature_id[16].value > threshold=10.09794807434082
node_75: feature_name=hsa-miR-5787	feature_id[7].value > threshold=13.324998378753662
node_77: feature_name=hsa-miR-373-5p	feature_id[18].value > threshold=6.092946529388428
Class: 11
Rules_88	passed counts:20
node_0: feature_name=hsa-miR-1343-3p	feature_id[0].value > threshold=8.853835582733154
node_2436: feature_name=hsa-miR-1268b	feature_id[24].value > threshold=9.81410837173462
node_3778: feature_name=hsa-miR-4492	feature_id[15].value > threshold=10.641852378845215
node_3806: feature_name=hsa-miR-197-5p	feature_id[87].value <= threshold=8.808317184448242
node_3807: feature_name=hsa-miR-1185-1-3p	feature_id[85].value <= threshold=8.057868003845215
node_3808: feature_name=hsa-miR-4734	feature_id[3].value > threshold=12.659509658813477
node_3840: feature_name=hsa-miR-8085	feature_id[64].value <= threshold=4.837437868118286
node_3841: feature_name=hsa-miR-3150a-3p	feature_id[49].value <= threshold=7.365782976150513
node_3842: feature_name=hsa-miR-1185-1-3p	feature_id[85].value <= threshold=6.963658094406128
node_3843: feature_name=hsa-miR-6790-5p	feature_id[100].value <= threshold=5.747889280319214
Class: 9
Rules_89	passed counts:20
node_0: feature_name=hsa-miR-1343-3p	feature_id[0].value > threshold=8.853835582733154
node_2436: feature_name=hsa-miR-1268b	feature_id[24].value <= threshold=9.81410837173462
node_2437: feature_name=hsa-miR-6087	feature_id[19].value > threshold=11.529294967651367
node_2735: feature_name=hsa-miR-4734	feature_id[3].value <= threshold=13.022255897521973
node_2736: feature_name=hsa-miR-4710	feature_id[4].value > threshold=8.509807109832764
node_3040: feature_name=hsa-miR-4515	feature_id[37].value <= threshold=7.225043535232544
node_3041: feature_name=hsa-miR-3150a-3p	feature_id[49].value > threshold=4.112395524978638
node_3051: feature_name=hsa-miR-1290	feature_id[32].value > threshold=10.495697975158691
node_3085: feature_name=hsa-miR-6856-5p	feature_id[67].value <= threshold=1.4551540613174438
node_3086: feature_name=hsa-miR-6879-5p	feature_id[16].value <= threshold=9.848881721496582
node_3087: feature_name=hsa-miR-4448	feature_id[75].value <= threshold=9.577367782592773
node_3088: feature_name=hsa-miR-4534	feature_id[25].value > threshold=8.870218753814697
Class: 4
Rules_90	passed counts:20
node_0: feature_name=hsa-miR-1343-3p	feature_id[0].value > threshold=8.853835582733154
node_2436: feature_name=hsa-miR-1268b	feature_id[24].value <= threshold=9.81410837173462
node_2437: feature_name=hsa-miR-6087	feature_id[19].value <= threshold=11.529294967651367
node_2438: feature_name=hsa-miR-4697-5p	feature_id[51].value <= threshold=9.740008354187012
node_2439: feature_name=hsa-miR-1185-1-3p	feature_id[85].value <= threshold=8.606608390808105
node_2440: feature_name=hsa-miR-4728-5p	feature_id[82].value <= threshold=7.927005290985107
node_2441: feature_name=hsa-miR-5100	feature_id[6].value <= threshold=14.891687870025635
node_2442: feature_name=hsa-miR-6088	feature_id[11].value > threshold=10.729888439178467
node_2484: feature_name=hsa-miR-3652	feature_id[36].value > threshold=5.6450419425964355
node_2492: feature_name=hsa-miR-1185-1-3p	feature_id[85].value <= threshold=6.7301976680755615
node_2493: feature_name=hsa-miR-204-3p	feature_id[22].value <= threshold=13.887115955352783
node_2494: feature_name=hsa-miR-191-5p	feature_id[33].value <= threshold=7.281443119049072
node_2495: feature_name=hsa-miR-6812-5p	feature_id[44].value <= threshold=6.726264476776123
node_2496: feature_name=hsa-miR-5087	feature_id[88].value <= threshold=2.739386558532715
node_2497: feature_name=hsa-miR-6877-5p	feature_id[38].value <= threshold=8.687842845916748
Class: 6
Rules_91	passed counts:20
node_0: feature_name=hsa-miR-1343-3p	feature_id[0].value <= threshold=8.853835582733154
node_1: feature_name=hsa-miR-5100	feature_id[6].value <= threshold=10.970529079437256
node_2: feature_name=hsa-miR-4734	feature_id[3].value > threshold=13.0581955909729
node_168: feature_name=hsa-miR-197-5p	feature_id[87].value <= threshold=7.85541844367981
node_169: feature_name=hsa-miR-6834-5p	feature_id[40].value <= threshold=3.217789888381958
node_170: feature_name=hsa-miR-1228-5p	feature_id[23].value <= threshold=10.644779682159424
node_171: feature_name=hsa-miR-614	feature_id[60].value <= threshold=10.663123607635498
node_172: feature_name=hsa-miR-6761-5p	feature_id[81].value <= threshold=4.8471221923828125
Class: 4
Rules_92	passed counts:19
node_0: feature_name=hsa-miR-1343-3p	feature_id[0].value > threshold=8.853835582733154
node_2436: feature_name=hsa-miR-1268b	feature_id[24].value <= threshold=9.81410837173462
node_2437: feature_name=hsa-miR-6087	feature_id[19].value > threshold=11.529294967651367
node_2735: feature_name=hsa-miR-4734	feature_id[3].value > threshold=13.022255897521973
node_3391: feature_name=hsa-miR-4258	feature_id[12].value > threshold=9.724138259887695
node_3437: feature_name=hsa-miR-204-3p	feature_id[22].value <= threshold=13.348467826843262
node_3438: feature_name=hsa-miR-4534	feature_id[25].value <= threshold=8.892583847045898
node_3439: feature_name=hsa-miR-1185-1-3p	feature_id[85].value > threshold=7.865785360336304
node_3499: feature_name=hsa-miR-197-5p	feature_id[87].value > threshold=8.220268249511719
node_3543: feature_name=hsa-miR-4776-5p	feature_id[104].value > threshold=5.421934604644775
node_3553: feature_name=hsa-miR-4710	feature_id[4].value <= threshold=8.49765920639038
node_3554: feature_name=hsa-miR-6805-3p	feature_id[9].value <= threshold=7.930694580078125
node_3555: feature_name=hsa-miR-320a	feature_id[42].value > threshold=6.52611517906189
node_3557: feature_name=hsa-miR-2116-3p	feature_id[107].value <= threshold=6.156764030456543
Class: 7
Rules_93	passed counts:19
node_0: feature_name=hsa-miR-1343-3p	feature_id[0].value > threshold=8.853835582733154
node_2436: feature_name=hsa-miR-1268b	feature_id[24].value <= threshold=9.81410837173462
node_2437: feature_name=hsa-miR-6087	feature_id[19].value > threshold=11.529294967651367
node_2735: feature_name=hsa-miR-4734	feature_id[3].value <= threshold=13.022255897521973
node_2736: feature_name=hsa-miR-4710	feature_id[4].value > threshold=8.509807109832764
node_3040: feature_name=hsa-miR-4515	feature_id[37].value > threshold=7.225043535232544
node_3112: feature_name=hsa-miR-4710	feature_id[4].value <= threshold=9.933567523956299
node_3113: feature_name=hsa-miR-6805-3p	feature_id[9].value > threshold=8.428181648254395
node_3243: feature_name=hsa-miR-548s	feature_id[70].value <= threshold=0.3184710294008255
node_3244: feature_name=hsa-miR-1225-3p	feature_id[30].value > threshold=7.309095859527588
Class: 9
Rules_94	passed counts:19
node_0: feature_name=hsa-miR-1343-3p	feature_id[0].value > threshold=8.853835582733154
node_2436: feature_name=hsa-miR-1268b	feature_id[24].value <= threshold=9.81410837173462
node_2437: feature_name=hsa-miR-6087	feature_id[19].value > threshold=11.529294967651367
node_2735: feature_name=hsa-miR-4734	feature_id[3].value <= threshold=13.022255897521973
node_2736: feature_name=hsa-miR-4710	feature_id[4].value <= threshold=8.509807109832764
node_2737: feature_name=hsa-miR-1228-5p	feature_id[23].value <= threshold=10.851608753204346
node_2738: feature_name=hsa-miR-4782-3p	feature_id[91].value <= threshold=1.3335769772529602
node_2739: feature_name=hsa-miR-191-5p	feature_id[33].value > threshold=7.975286245346069
node_2871: feature_name=hsa-miR-6805-3p	feature_id[9].value <= threshold=7.563996076583862
node_2872: feature_name=hsa-miR-638	feature_id[13].value <= threshold=12.422847747802734
node_2873: feature_name=hsa-miR-6856-5p	feature_id[67].value > threshold=0.022409245371818542
Class: 9
Rules_95	passed counts:19
node_0: feature_name=hsa-miR-1343-3p	feature_id[0].value > threshold=8.853835582733154
node_2436: feature_name=hsa-miR-1268b	feature_id[24].value <= threshold=9.81410837173462
node_2437: feature_name=hsa-miR-6087	feature_id[19].value > threshold=11.529294967651367
node_2735: feature_name=hsa-miR-4734	feature_id[3].value <= threshold=13.022255897521973
node_2736: feature_name=hsa-miR-4710	feature_id[4].value <= threshold=8.509807109832764
node_2737: feature_name=hsa-miR-1228-5p	feature_id[23].value <= threshold=10.851608753204346
node_2738: feature_name=hsa-miR-4782-3p	feature_id[91].value <= threshold=1.3335769772529602
node_2739: feature_name=hsa-miR-191-5p	feature_id[33].value <= threshold=7.975286245346069
node_2740: feature_name=hsa-miR-1225-3p	feature_id[30].value > threshold=7.880049228668213
node_2862: feature_name=hsa-miR-6805-3p	feature_id[9].value > threshold=8.007513284683228
node_2864: feature_name=hsa-miR-4725-3p	feature_id[1].value <= threshold=9.898065090179443
Class: 9
Rules_96	passed counts:19
node_0: feature_name=hsa-miR-1343-3p	feature_id[0].value > threshold=8.853835582733154
node_2436: feature_name=hsa-miR-1268b	feature_id[24].value <= threshold=9.81410837173462
node_2437: feature_name=hsa-miR-6087	feature_id[19].value <= threshold=11.529294967651367
node_2438: feature_name=hsa-miR-4697-5p	feature_id[51].value <= threshold=9.740008354187012
node_2439: feature_name=hsa-miR-1185-1-3p	feature_id[85].value <= threshold=8.606608390808105
node_2440: feature_name=hsa-miR-4728-5p	feature_id[82].value <= threshold=7.927005290985107
node_2441: feature_name=hsa-miR-5100	feature_id[6].value > threshold=14.891687870025635
node_2549: feature_name=hsa-miR-1343-3p	feature_id[0].value > threshold=9.712389945983887
node_2557: feature_name=hsa-miR-4741	feature_id[93].value <= threshold=9.630012035369873
node_2558: feature_name=hsa-miR-6845-5p	feature_id[59].value > threshold=8.975087642669678
Class: 6
Rules_97	passed counts:19
node_0: feature_name=hsa-miR-1343-3p	feature_id[0].value <= threshold=8.853835582733154
node_1: feature_name=hsa-miR-5100	feature_id[6].value > threshold=10.970529079437256
node_369: feature_name=hsa-miR-6087	feature_id[19].value > threshold=12.090742588043213
node_939: feature_name=hsa-miR-2861	feature_id[8].value <= threshold=12.216618537902832
node_940: feature_name=hsa-miR-6893-5p	feature_id[29].value <= threshold=8.425403118133545
node_941: feature_name=hsa-miR-6805-3p	feature_id[9].value > threshold=7.482664108276367
node_993: feature_name=hsa-miR-1228-5p	feature_id[23].value <= threshold=11.221147537231445
node_994: feature_name=hsa-miR-1343-3p	feature_id[0].value > threshold=8.16018295288086
node_1088: feature_name=hsa-miR-320a	feature_id[42].value > threshold=6.937168121337891
node_1112: feature_name=hsa-miR-197-5p	feature_id[87].value <= threshold=8.132927894592285
node_1113: feature_name=hsa-miR-548h-5p	feature_id[77].value > threshold=0.4980960190296173
node_1127: feature_name=hsa-miR-4420	feature_id[47].value <= threshold=4.713755130767822
node_1128: feature_name=hsa-miR-1290	feature_id[32].value > threshold=5.057390809059143
Class: 4
Rules_98	passed counts:18
node_0: feature_name=hsa-miR-1343-3p	feature_id[0].value > threshold=8.853835582733154
node_2436: feature_name=hsa-miR-1268b	feature_id[24].value <= threshold=9.81410837173462
node_2437: feature_name=hsa-miR-6087	feature_id[19].value > threshold=11.529294967651367
node_2735: feature_name=hsa-miR-4734	feature_id[3].value > threshold=13.022255897521973
node_3391: feature_name=hsa-miR-4258	feature_id[12].value > threshold=9.724138259887695
node_3437: feature_name=hsa-miR-204-3p	feature_id[22].value <= threshold=13.348467826843262
node_3438: feature_name=hsa-miR-4534	feature_id[25].value > threshold=8.892583847045898
node_3566: feature_name=hsa-miR-1290	feature_id[32].value <= threshold=10.847254276275635
node_3567: feature_name=hsa-miR-6751-5p	feature_id[26].value <= threshold=-0.03781256638467312
node_3568: feature_name=hsa-miR-6839-5p	feature_id[83].value <= threshold=5.6498024463653564
node_3569: feature_name=hsa-miR-4487	feature_id[74].value <= threshold=4.907368898391724
node_3570: feature_name=hsa-miR-1268b	feature_id[24].value <= threshold=9.55403470993042
Class: 9
Rules_99	passed counts:18
node_0: feature_name=hsa-miR-1343-3p	feature_id[0].value > threshold=8.853835582733154
node_2436: feature_name=hsa-miR-1268b	feature_id[24].value <= threshold=9.81410837173462
node_2437: feature_name=hsa-miR-6087	feature_id[19].value > threshold=11.529294967651367
node_2735: feature_name=hsa-miR-4734	feature_id[3].value <= threshold=13.022255897521973
node_2736: feature_name=hsa-miR-4710	feature_id[4].value > threshold=8.509807109832764
node_3040: feature_name=hsa-miR-4515	feature_id[37].value > threshold=7.225043535232544
node_3112: feature_name=hsa-miR-4710	feature_id[4].value <= threshold=9.933567523956299
node_3113: feature_name=hsa-miR-6805-3p	feature_id[9].value <= threshold=8.428181648254395
node_3114: feature_name=hsa-miR-6879-5p	feature_id[16].value > threshold=9.521198272705078
node_3220: feature_name=hsa-miR-1225-3p	feature_id[30].value > threshold=6.941272258758545
node_3228: feature_name=hsa-miR-3065-3p	feature_id[68].value > threshold=3.8962372541427612
node_3232: feature_name=hsa-miR-6088	feature_id[11].value > threshold=10.91929006576538
node_3234: feature_name=hsa-miR-4255	feature_id[103].value <= threshold=1.5862064957618713
node_3235: feature_name=hsa-miR-1290	feature_id[32].value <= threshold=11.31937837600708
Class: 6
Rules_100	passed counts:18
node_0: feature_name=hsa-miR-1343-3p	feature_id[0].value > threshold=8.853835582733154
node_2436: feature_name=hsa-miR-1268b	feature_id[24].value <= threshold=9.81410837173462
node_2437: feature_name=hsa-miR-6087	feature_id[19].value <= threshold=11.529294967651367
node_2438: feature_name=hsa-miR-4697-5p	feature_id[51].value <= threshold=9.740008354187012
node_2439: feature_name=hsa-miR-1185-1-3p	feature_id[85].value > threshold=8.606608390808105
node_2633: feature_name=hsa-miR-2861	feature_id[8].value > threshold=11.745078086853027
node_2647: feature_name=hsa-miR-6088	feature_id[11].value <= threshold=10.586826801300049
node_2648: feature_name=hsa-miR-191-5p	feature_id[33].value > threshold=6.386807203292847
node_2650: feature_name=hsa-miR-937-5p	feature_id[5].value <= threshold=9.151211261749268
node_2651: feature_name=hsa-miR-4745-3p	feature_id[96].value <= threshold=6.705629587173462
Class: 12
Rules_101	passed counts:18
node_0: feature_name=hsa-miR-1343-3p	feature_id[0].value > threshold=8.853835582733154
node_2436: feature_name=hsa-miR-1268b	feature_id[24].value <= threshold=9.81410837173462
node_2437: feature_name=hsa-miR-6087	feature_id[19].value <= threshold=11.529294967651367
node_2438: feature_name=hsa-miR-4697-5p	feature_id[51].value <= threshold=9.740008354187012
node_2439: feature_name=hsa-miR-1185-1-3p	feature_id[85].value > threshold=8.606608390808105
node_2633: feature_name=hsa-miR-2861	feature_id[8].value <= threshold=11.745078086853027
node_2634: feature_name=hsa-miR-6088	feature_id[11].value > threshold=11.01590871810913
node_2642: feature_name=hsa-miR-6780a-5p	feature_id[52].value > threshold=1.3607165813446045
node_2644: feature_name=hsa-miR-4492	feature_id[15].value <= threshold=11.457883358001709
Class: 4
Rules_102	passed counts:18
node_0: feature_name=hsa-miR-1343-3p	feature_id[0].value <= threshold=8.853835582733154
node_1: feature_name=hsa-miR-5100	feature_id[6].value > threshold=10.970529079437256
node_369: feature_name=hsa-miR-6087	feature_id[19].value > threshold=12.090742588043213
node_939: feature_name=hsa-miR-2861	feature_id[8].value > threshold=12.216618537902832
node_1317: feature_name=hsa-miR-197-5p	feature_id[87].value > threshold=7.693089008331299
node_1709: feature_name=hsa-miR-629-3p	feature_id[35].value <= threshold=4.411755084991455
node_1710: feature_name=hsa-miR-4646-5p	feature_id[53].value <= threshold=7.3527045249938965
node_1711: feature_name=hsa-miR-6812-5p	feature_id[44].value <= threshold=5.1528308391571045
node_1712: feature_name=hsa-miR-4710	feature_id[4].value > threshold=8.014974594116211
node_1788: feature_name=hsa-miR-638	feature_id[13].value <= threshold=12.905871391296387
node_1789: feature_name=hsa-miR-6087	feature_id[19].value <= threshold=12.514841556549072
node_1790: feature_name=hsa-miR-7977	feature_id[105].value <= threshold=9.358690738677979
node_1791: feature_name=hsa-miR-3141	feature_id[112].value > threshold=7.512228727340698
node_1801: feature_name=hsa-miR-6895-5p	feature_id[39].value <= threshold=5.17648983001709
node_1802: feature_name=hsa-miR-2861	feature_id[8].value > threshold=12.286949157714844
Class: 5
Rules_103	passed counts:18
node_0: feature_name=hsa-miR-1343-3p	feature_id[0].value <= threshold=8.853835582733154
node_1: feature_name=hsa-miR-5100	feature_id[6].value > threshold=10.970529079437256
node_369: feature_name=hsa-miR-6087	feature_id[19].value > threshold=12.090742588043213
node_939: feature_name=hsa-miR-2861	feature_id[8].value > threshold=12.216618537902832
node_1317: feature_name=hsa-miR-197-5p	feature_id[87].value <= threshold=7.693089008331299
node_1318: feature_name=hsa-miR-718	feature_id[89].value <= threshold=7.988795518875122
node_1319: feature_name=hsa-miR-4710	feature_id[4].value <= threshold=8.324181079864502
node_1320: feature_name=hsa-miR-1228-5p	feature_id[23].value <= threshold=11.49168872833252
node_1321: feature_name=hsa-miR-1343-3p	feature_id[0].value <= threshold=8.313939094543457
node_1322: feature_name=hsa-miR-614	feature_id[60].value > threshold=9.37440538406372
node_1402: feature_name=hsa-miR-4492	feature_id[15].value <= threshold=11.327731609344482
node_1403: feature_name=hsa-miR-4294	feature_id[57].value <= threshold=10.079622745513916
node_1404: feature_name=hsa-miR-1185-1-3p	feature_id[85].value > threshold=9.306714534759521
node_1430: feature_name=hsa-miR-548ar-5p	feature_id[92].value <= threshold=5.384788990020752
Class: 11
Rules_104	passed counts:18
node_0: feature_name=hsa-miR-1343-3p	feature_id[0].value <= threshold=8.853835582733154
node_1: feature_name=hsa-miR-5100	feature_id[6].value > threshold=10.970529079437256
node_369: feature_name=hsa-miR-6087	feature_id[19].value <= threshold=12.090742588043213
node_370: feature_name=hsa-miR-4728-5p	feature_id[82].value <= threshold=7.652052164077759
node_371: feature_name=hsa-miR-6087	feature_id[19].value <= threshold=11.761584758758545
node_372: feature_name=hsa-miR-1228-5p	feature_id[23].value <= threshold=11.404858112335205
node_373: feature_name=hsa-miR-1185-1-3p	feature_id[85].value > threshold=6.84770131111145
node_405: feature_name=hsa-miR-1290	feature_id[32].value > threshold=9.757935523986816
node_491: feature_name=hsa-miR-6893-5p	feature_id[29].value <= threshold=8.863507747650146
node_492: feature_name=hsa-miR-548ap-5p	feature_id[56].value > threshold=-0.7960590720176697
node_498: feature_name=hsa-miR-2116-3p	feature_id[107].value > threshold=6.302416801452637
node_542: feature_name=hsa-miR-1285-5p	feature_id[72].value <= threshold=4.090192198753357
node_543: feature_name=hsa-miR-718	feature_id[89].value > threshold=6.570746898651123
node_547: feature_name=hsa-miR-548s	feature_id[70].value <= threshold=6.8894875049591064
node_548: feature_name=hsa-miR-6501-3p	feature_id[76].value <= threshold=6.013296365737915
node_549: feature_name=hsa-miR-2116-3p	feature_id[107].value > threshold=6.32184910774231
Class: 1
Rules_105	passed counts:18
node_0: feature_name=hsa-miR-1343-3p	feature_id[0].value <= threshold=8.853835582733154
node_1: feature_name=hsa-miR-5100	feature_id[6].value > threshold=10.970529079437256
node_369: feature_name=hsa-miR-6087	feature_id[19].value <= threshold=12.090742588043213
node_370: feature_name=hsa-miR-4728-5p	feature_id[82].value <= threshold=7.652052164077759
node_371: feature_name=hsa-miR-6087	feature_id[19].value <= threshold=11.761584758758545
node_372: feature_name=hsa-miR-1228-5p	feature_id[23].value <= threshold=11.404858112335205
node_373: feature_name=hsa-miR-1185-1-3p	feature_id[85].value > threshold=6.84770131111145
node_405: feature_name=hsa-miR-1290	feature_id[32].value <= threshold=9.757935523986816
node_406: feature_name=hsa-miR-4258	feature_id[12].value <= threshold=9.435689449310303
node_407: feature_name=hsa-miR-574-5p	feature_id[65].value > threshold=3.3215118646621704
node_415: feature_name=hsa-miR-3664-5p	feature_id[114].value <= threshold=3.587591767311096
node_416: feature_name=hsa-miR-6501-3p	feature_id[76].value <= threshold=5.027969598770142
Class: 12
Rules_106	passed counts:17
node_0: feature_name=hsa-miR-1343-3p	feature_id[0].value > threshold=8.853835582733154
node_2436: feature_name=hsa-miR-1268b	feature_id[24].value <= threshold=9.81410837173462
node_2437: feature_name=hsa-miR-6087	feature_id[19].value > threshold=11.529294967651367
node_2735: feature_name=hsa-miR-4734	feature_id[3].value <= threshold=13.022255897521973
node_2736: feature_name=hsa-miR-4710	feature_id[4].value > threshold=8.509807109832764
node_3040: feature_name=hsa-miR-4515	feature_id[37].value > threshold=7.225043535232544
node_3112: feature_name=hsa-miR-4710	feature_id[4].value <= threshold=9.933567523956299
node_3113: feature_name=hsa-miR-6805-3p	feature_id[9].value <= threshold=8.428181648254395
node_3114: feature_name=hsa-miR-6879-5p	feature_id[16].value <= threshold=9.521198272705078
node_3115: feature_name=hsa-miR-4515	feature_id[37].value <= threshold=8.184112548828125
node_3116: feature_name=hsa-miR-4294	feature_id[57].value > threshold=9.590325832366943
node_3132: feature_name=hsa-miR-3065-3p	feature_id[68].value <= threshold=0.5715454518795013
node_3133: feature_name=hsa-miR-486-5p	feature_id[63].value <= threshold=7.149636268615723
node_3134: feature_name=hsa-miR-6849-5p	feature_id[62].value > threshold=3.996737837791443
Class: 6
Rules_107	passed counts:17
node_0: feature_name=hsa-miR-1343-3p	feature_id[0].value > threshold=8.853835582733154
node_2436: feature_name=hsa-miR-1268b	feature_id[24].value <= threshold=9.81410837173462
node_2437: feature_name=hsa-miR-6087	feature_id[19].value > threshold=11.529294967651367
node_2735: feature_name=hsa-miR-4734	feature_id[3].value <= threshold=13.022255897521973
node_2736: feature_name=hsa-miR-4710	feature_id[4].value <= threshold=8.509807109832764
node_2737: feature_name=hsa-miR-1228-5p	feature_id[23].value <= threshold=10.851608753204346
node_2738: feature_name=hsa-miR-4782-3p	feature_id[91].value > threshold=1.3335769772529602
node_2924: feature_name=hsa-miR-1285-5p	feature_id[72].value <= threshold=1.1100519299507141
node_2925: feature_name=hsa-miR-6501-3p	feature_id[76].value > threshold=5.6037867069244385
node_2931: feature_name=hsa-miR-4651	feature_id[10].value > threshold=10.503839492797852
node_2945: feature_name=hsa-miR-191-5p	feature_id[33].value <= threshold=8.62160062789917
Class: 6
Rules_108	passed counts:17
node_0: feature_name=hsa-miR-1343-3p	feature_id[0].value <= threshold=8.853835582733154
node_1: feature_name=hsa-miR-5100	feature_id[6].value > threshold=10.970529079437256
node_369: feature_name=hsa-miR-6087	feature_id[19].value > threshold=12.090742588043213
node_939: feature_name=hsa-miR-2861	feature_id[8].value > threshold=12.216618537902832
node_1317: feature_name=hsa-miR-197-5p	feature_id[87].value <= threshold=7.693089008331299
node_1318: feature_name=hsa-miR-718	feature_id[89].value <= threshold=7.988795518875122
node_1319: feature_name=hsa-miR-4710	feature_id[4].value <= threshold=8.324181079864502
node_1320: feature_name=hsa-miR-1228-5p	feature_id[23].value <= threshold=11.49168872833252
node_1321: feature_name=hsa-miR-1343-3p	feature_id[0].value > threshold=8.313939094543457
node_1469: feature_name=hsa-miR-5100	feature_id[6].value > threshold=13.667892456054688
node_1481: feature_name=hsa-miR-5787	feature_id[7].value > threshold=13.67900800704956
Class: 4
Rules_109	passed counts:16
node_0: feature_name=hsa-miR-1343-3p	feature_id[0].value > threshold=8.853835582733154
node_2436: feature_name=hsa-miR-1268b	feature_id[24].value <= threshold=9.81410837173462
node_2437: feature_name=hsa-miR-6087	feature_id[19].value > threshold=11.529294967651367
node_2735: feature_name=hsa-miR-4734	feature_id[3].value > threshold=13.022255897521973
node_3391: feature_name=hsa-miR-4258	feature_id[12].value > threshold=9.724138259887695
node_3437: feature_name=hsa-miR-204-3p	feature_id[22].value <= threshold=13.348467826843262
node_3438: feature_name=hsa-miR-4534	feature_id[25].value > threshold=8.892583847045898
node_3566: feature_name=hsa-miR-1290	feature_id[32].value > threshold=10.847254276275635
node_3664: feature_name=hsa-miR-6839-5p	feature_id[83].value <= threshold=6.330832481384277
node_3665: feature_name=hsa-miR-6088	feature_id[11].value > threshold=11.464638233184814
node_3675: feature_name=hsa-miR-6087	feature_id[19].value <= threshold=12.15179967880249
Class: 4
Rules_110	passed counts:16
node_0: feature_name=hsa-miR-1343-3p	feature_id[0].value > threshold=8.853835582733154
node_2436: feature_name=hsa-miR-1268b	feature_id[24].value <= threshold=9.81410837173462
node_2437: feature_name=hsa-miR-6087	feature_id[19].value <= threshold=11.529294967651367
node_2438: feature_name=hsa-miR-4697-5p	feature_id[51].value > threshold=9.740008354187012
node_2686: feature_name=hsa-miR-4734	feature_id[3].value <= threshold=12.888611316680908
node_2687: feature_name=hsa-miR-204-3p	feature_id[22].value > threshold=12.915895462036133
node_2705: feature_name=hsa-miR-197-5p	feature_id[87].value > threshold=8.039029121398926
node_2707: feature_name=hsa-miR-6821-5p	feature_id[21].value <= threshold=9.505751609802246
node_2708: feature_name=hsa-miR-4758-5p	feature_id[48].value > threshold=8.932647705078125
Class: 9
Rules_111	passed counts:16
node_0: feature_name=hsa-miR-1343-3p	feature_id[0].value <= threshold=8.853835582733154
node_1: feature_name=hsa-miR-5100	feature_id[6].value > threshold=10.970529079437256
node_369: feature_name=hsa-miR-6087	feature_id[19].value > threshold=12.090742588043213
node_939: feature_name=hsa-miR-2861	feature_id[8].value > threshold=12.216618537902832
node_1317: feature_name=hsa-miR-197-5p	feature_id[87].value <= threshold=7.693089008331299
node_1318: feature_name=hsa-miR-718	feature_id[89].value <= threshold=7.988795518875122
node_1319: feature_name=hsa-miR-4710	feature_id[4].value <= threshold=8.324181079864502
node_1320: feature_name=hsa-miR-1228-5p	feature_id[23].value <= threshold=11.49168872833252
node_1321: feature_name=hsa-miR-1343-3p	feature_id[0].value <= threshold=8.313939094543457
node_1322: feature_name=hsa-miR-614	feature_id[60].value > threshold=9.37440538406372
node_1402: feature_name=hsa-miR-4492	feature_id[15].value <= threshold=11.327731609344482
node_1403: feature_name=hsa-miR-4294	feature_id[57].value <= threshold=10.079622745513916
node_1404: feature_name=hsa-miR-1185-1-3p	feature_id[85].value <= threshold=9.306714534759521
node_1405: feature_name=hsa-miR-4758-5p	feature_id[48].value > threshold=8.432439804077148
node_1407: feature_name=hsa-miR-937-5p	feature_id[5].value <= threshold=8.191976547241211
node_1408: feature_name=hsa-miR-4734	feature_id[3].value <= threshold=13.517374992370605
node_1409: feature_name=hsa-miR-3141	feature_id[112].value > threshold=7.327136993408203
node_1415: feature_name=hsa-miR-7977	feature_id[105].value <= threshold=9.876569271087646
node_1416: feature_name=hsa-miR-4710	feature_id[4].value <= threshold=8.307554244995117
Class: 5
Rules_112	passed counts:16
node_0: feature_name=hsa-miR-1343-3p	feature_id[0].value <= threshold=8.853835582733154
node_1: feature_name=hsa-miR-5100	feature_id[6].value > threshold=10.970529079437256
node_369: feature_name=hsa-miR-6087	feature_id[19].value <= threshold=12.090742588043213
node_370: feature_name=hsa-miR-4728-5p	feature_id[82].value <= threshold=7.652052164077759
node_371: feature_name=hsa-miR-6087	feature_id[19].value > threshold=11.761584758758545
node_569: feature_name=hsa-miR-1225-3p	feature_id[30].value <= threshold=7.625398397445679
node_570: feature_name=hsa-miR-1343-3p	feature_id[0].value <= threshold=8.430912494659424
node_571: feature_name=hsa-miR-4697-5p	feature_id[51].value > threshold=8.51811170578003
node_649: feature_name=hsa-miR-361-3p	feature_id[61].value > threshold=4.360249280929565
node_669: feature_name=hsa-miR-4439	feature_id[46].value <= threshold=3.2716835737228394
node_670: feature_name=hsa-miR-6887-5p	feature_id[45].value > threshold=6.291874647140503
Class: 10
Rules_113	passed counts:15
node_0: feature_name=hsa-miR-1343-3p	feature_id[0].value > threshold=8.853835582733154
node_2436: feature_name=hsa-miR-1268b	feature_id[24].value <= threshold=9.81410837173462
node_2437: feature_name=hsa-miR-6087	feature_id[19].value > threshold=11.529294967651367
node_2735: feature_name=hsa-miR-4734	feature_id[3].value > threshold=13.022255897521973
node_3391: feature_name=hsa-miR-4258	feature_id[12].value <= threshold=9.724138259887695
node_3392: feature_name=hsa-miR-3141	feature_id[112].value <= threshold=7.9223432540893555
node_3393: feature_name=hsa-miR-486-5p	feature_id[63].value <= threshold=7.483672857284546
node_3394: feature_name=hsa-miR-204-3p	feature_id[22].value <= threshold=12.875631332397461
node_3395: feature_name=hsa-miR-3937	feature_id[41].value <= threshold=7.935097694396973
node_3396: feature_name=hsa-miR-4534	feature_id[25].value <= threshold=9.734511375427246
node_3397: feature_name=hsa-miR-4787-5p	feature_id[2].value <= threshold=13.184239864349365
node_3398: feature_name=hsa-miR-574-5p	feature_id[65].value > threshold=-1.0290852189064026
node_3400: feature_name=hsa-miR-4487	feature_id[74].value <= threshold=6.497302293777466
Class: 6
Rules_114	passed counts:15
node_0: feature_name=hsa-miR-1343-3p	feature_id[0].value <= threshold=8.853835582733154
node_1: feature_name=hsa-miR-5100	feature_id[6].value > threshold=10.970529079437256
node_369: feature_name=hsa-miR-6087	feature_id[19].value > threshold=12.090742588043213
node_939: feature_name=hsa-miR-2861	feature_id[8].value > threshold=12.216618537902832
node_1317: feature_name=hsa-miR-197-5p	feature_id[87].value > threshold=7.693089008331299
node_1709: feature_name=hsa-miR-629-3p	feature_id[35].value > threshold=4.411755084991455
node_2267: feature_name=hsa-miR-197-5p	feature_id[87].value <= threshold=7.903189182281494
node_2268: feature_name=hsa-miR-6893-5p	feature_id[29].value > threshold=7.105498313903809
node_2274: feature_name=hsa-miR-4528	feature_id[31].value <= threshold=-0.059803750831633806
node_2275: feature_name=hsa-miR-2116-3p	feature_id[107].value <= threshold=6.117943525314331
node_2276: feature_name=hsa-miR-8060	feature_id[86].value <= threshold=4.648214101791382
Class: 11
Rules_115	passed counts:15
node_0: feature_name=hsa-miR-1343-3p	feature_id[0].value <= threshold=8.853835582733154
node_1: feature_name=hsa-miR-5100	feature_id[6].value > threshold=10.970529079437256
node_369: feature_name=hsa-miR-6087	feature_id[19].value > threshold=12.090742588043213
node_939: feature_name=hsa-miR-2861	feature_id[8].value > threshold=12.216618537902832
node_1317: feature_name=hsa-miR-197-5p	feature_id[87].value <= threshold=7.693089008331299
node_1318: feature_name=hsa-miR-718	feature_id[89].value <= threshold=7.988795518875122
node_1319: feature_name=hsa-miR-4710	feature_id[4].value <= threshold=8.324181079864502
node_1320: feature_name=hsa-miR-1228-5p	feature_id[23].value <= threshold=11.49168872833252
node_1321: feature_name=hsa-miR-1343-3p	feature_id[0].value <= threshold=8.313939094543457
node_1322: feature_name=hsa-miR-614	feature_id[60].value <= threshold=9.37440538406372
node_1323: feature_name=hsa-miR-4710	feature_id[4].value > threshold=7.070833206176758
node_1373: feature_name=hsa-miR-223-3p	feature_id[34].value <= threshold=0.003837667900370434
node_1374: feature_name=hsa-miR-6812-5p	feature_id[44].value <= threshold=5.064407587051392
Class: 5
Rules_116	passed counts:15
node_0: feature_name=hsa-miR-1343-3p	feature_id[0].value <= threshold=8.853835582733154
node_1: feature_name=hsa-miR-5100	feature_id[6].value > threshold=10.970529079437256
node_369: feature_name=hsa-miR-6087	feature_id[19].value <= threshold=12.090742588043213
node_370: feature_name=hsa-miR-4728-5p	feature_id[82].value <= threshold=7.652052164077759
node_371: feature_name=hsa-miR-6087	feature_id[19].value > threshold=11.761584758758545
node_569: feature_name=hsa-miR-1225-3p	feature_id[30].value <= threshold=7.625398397445679
node_570: feature_name=hsa-miR-1343-3p	feature_id[0].value <= threshold=8.430912494659424
node_571: feature_name=hsa-miR-4697-5p	feature_id[51].value <= threshold=8.51811170578003
node_572: feature_name=hsa-miR-3652	feature_id[36].value <= threshold=6.195723056793213
node_573: feature_name=hsa-miR-6887-5p	feature_id[45].value <= threshold=6.0924248695373535
node_574: feature_name=hsa-miR-3652	feature_id[36].value <= threshold=5.730411529541016
node_575: feature_name=hsa-miR-486-5p	feature_id[63].value > threshold=6.124833106994629
node_581: feature_name=hsa-miR-937-5p	feature_id[5].value <= threshold=8.502897262573242
Class: 5
Rules_117	passed counts:14
node_0: feature_name=hsa-miR-1343-3p	feature_id[0].value > threshold=8.853835582733154
node_2436: feature_name=hsa-miR-1268b	feature_id[24].value <= threshold=9.81410837173462
node_2437: feature_name=hsa-miR-6087	feature_id[19].value > threshold=11.529294967651367
node_2735: feature_name=hsa-miR-4734	feature_id[3].value <= threshold=13.022255897521973
node_2736: feature_name=hsa-miR-4710	feature_id[4].value > threshold=8.509807109832764
node_3040: feature_name=hsa-miR-4515	feature_id[37].value > threshold=7.225043535232544
node_3112: feature_name=hsa-miR-4710	feature_id[4].value > threshold=9.933567523956299
node_3282: feature_name=hsa-miR-718	feature_id[89].value <= threshold=7.531257152557373
node_3283: feature_name=hsa-miR-3937	feature_id[41].value <= threshold=8.210599899291992
node_3284: feature_name=hsa-miR-1290	feature_id[32].value <= threshold=10.512231349945068
node_3285: feature_name=hsa-miR-548s	feature_id[70].value > threshold=0.1681506708264351
node_3289: feature_name=hsa-miR-6784-5p	feature_id[14].value > threshold=10.832993030548096
Class: 9
Rules_118	passed counts:14
node_0: feature_name=hsa-miR-1343-3p	feature_id[0].value > threshold=8.853835582733154
node_2436: feature_name=hsa-miR-1268b	feature_id[24].value <= threshold=9.81410837173462
node_2437: feature_name=hsa-miR-6087	feature_id[19].value > threshold=11.529294967651367
node_2735: feature_name=hsa-miR-4734	feature_id[3].value <= threshold=13.022255897521973
node_2736: feature_name=hsa-miR-4710	feature_id[4].value > threshold=8.509807109832764
node_3040: feature_name=hsa-miR-4515	feature_id[37].value > threshold=7.225043535232544
node_3112: feature_name=hsa-miR-4710	feature_id[4].value <= threshold=9.933567523956299
node_3113: feature_name=hsa-miR-6805-3p	feature_id[9].value > threshold=8.428181648254395
node_3243: feature_name=hsa-miR-548s	feature_id[70].value > threshold=0.3184710294008255
node_3251: feature_name=hsa-miR-4258	feature_id[12].value > threshold=11.38489294052124
node_3273: feature_name=hsa-miR-4747-5p	feature_id[73].value > threshold=3.7629789113998413
node_3279: feature_name=hsa-miR-5787	feature_id[7].value <= threshold=14.157530307769775
Class: 6
Rules_119	passed counts:14
node_0: feature_name=hsa-miR-1343-3p	feature_id[0].value > threshold=8.853835582733154
node_2436: feature_name=hsa-miR-1268b	feature_id[24].value <= threshold=9.81410837173462
node_2437: feature_name=hsa-miR-6087	feature_id[19].value > threshold=11.529294967651367
node_2735: feature_name=hsa-miR-4734	feature_id[3].value <= threshold=13.022255897521973
node_2736: feature_name=hsa-miR-4710	feature_id[4].value <= threshold=8.509807109832764
node_2737: feature_name=hsa-miR-1228-5p	feature_id[23].value > threshold=10.851608753204346
node_2973: feature_name=hsa-miR-4651	feature_id[10].value > threshold=10.54931926727295
node_3001: feature_name=hsa-miR-5100	feature_id[6].value <= threshold=14.704480648040771
node_3002: feature_name=hsa-miR-6749-5p	feature_id[106].value > threshold=10.234673023223877
node_3018: feature_name=hsa-miR-1225-3p	feature_id[30].value > threshold=7.448910713195801
node_3026: feature_name=hsa-miR-937-5p	feature_id[5].value > threshold=7.328803062438965
node_3028: feature_name=hsa-miR-4789-3p	feature_id[55].value <= threshold=2.9436843395233154
Class: 9
Rules_120	passed counts:14
node_0: feature_name=hsa-miR-1343-3p	feature_id[0].value > threshold=8.853835582733154
node_2436: feature_name=hsa-miR-1268b	feature_id[24].value <= threshold=9.81410837173462
node_2437: feature_name=hsa-miR-6087	feature_id[19].value <= threshold=11.529294967651367
node_2438: feature_name=hsa-miR-4697-5p	feature_id[51].value <= threshold=9.740008354187012
node_2439: feature_name=hsa-miR-1185-1-3p	feature_id[85].value <= threshold=8.606608390808105
node_2440: feature_name=hsa-miR-4728-5p	feature_id[82].value <= threshold=7.927005290985107
node_2441: feature_name=hsa-miR-5100	feature_id[6].value > threshold=14.891687870025635
node_2549: feature_name=hsa-miR-1343-3p	feature_id[0].value <= threshold=9.712389945983887
node_2550: feature_name=hsa-miR-6849-5p	feature_id[62].value <= threshold=5.930720329284668
node_2551: feature_name=hsa-miR-8485	feature_id[113].value > threshold=0.5396960824728012
Class: 1
Rules_121	passed counts:14
node_0: feature_name=hsa-miR-1343-3p	feature_id[0].value <= threshold=8.853835582733154
node_1: feature_name=hsa-miR-5100	feature_id[6].value > threshold=10.970529079437256
node_369: feature_name=hsa-miR-6087	feature_id[19].value > threshold=12.090742588043213
node_939: feature_name=hsa-miR-2861	feature_id[8].value > threshold=12.216618537902832
node_1317: feature_name=hsa-miR-197-5p	feature_id[87].value > threshold=7.693089008331299
node_1709: feature_name=hsa-miR-629-3p	feature_id[35].value > threshold=4.411755084991455
node_2267: feature_name=hsa-miR-197-5p	feature_id[87].value > threshold=7.903189182281494
node_2311: feature_name=hsa-miR-6784-5p	feature_id[14].value <= threshold=11.159424781799316
node_2312: feature_name=hsa-miR-4741	feature_id[93].value <= threshold=8.85780668258667
node_2313: feature_name=hsa-miR-6769b-5p	feature_id[98].value > threshold=5.459439277648926
Class: 11
Rules_122	passed counts:14
node_0: feature_name=hsa-miR-1343-3p	feature_id[0].value <= threshold=8.853835582733154
node_1: feature_name=hsa-miR-5100	feature_id[6].value > threshold=10.970529079437256
node_369: feature_name=hsa-miR-6087	feature_id[19].value > threshold=12.090742588043213
node_939: feature_name=hsa-miR-2861	feature_id[8].value > threshold=12.216618537902832
node_1317: feature_name=hsa-miR-197-5p	feature_id[87].value > threshold=7.693089008331299
node_1709: feature_name=hsa-miR-629-3p	feature_id[35].value <= threshold=4.411755084991455
node_1710: feature_name=hsa-miR-4646-5p	feature_id[53].value <= threshold=7.3527045249938965
node_1711: feature_name=hsa-miR-6812-5p	feature_id[44].value > threshold=5.1528308391571045
node_1875: feature_name=hsa-miR-6845-5p	feature_id[59].value <= threshold=9.957605838775635
node_1876: feature_name=hsa-miR-6805-3p	feature_id[9].value <= threshold=7.869361162185669
node_1877: feature_name=hsa-miR-6827-5p	feature_id[79].value <= threshold=5.370750904083252
node_1878: feature_name=hsa-miR-4745-3p	feature_id[96].value <= threshold=4.1556713581085205
node_1879: feature_name=hsa-miR-5580-3p	feature_id[90].value <= threshold=-1.5326499938964844
node_1880: feature_name=hsa-miR-6088	feature_id[11].value > threshold=11.432647705078125
Class: 11
Rules_123	passed counts:14
node_0: feature_name=hsa-miR-1343-3p	feature_id[0].value <= threshold=8.853835582733154
node_1: feature_name=hsa-miR-5100	feature_id[6].value > threshold=10.970529079437256
node_369: feature_name=hsa-miR-6087	feature_id[19].value > threshold=12.090742588043213
node_939: feature_name=hsa-miR-2861	feature_id[8].value > threshold=12.216618537902832
node_1317: feature_name=hsa-miR-197-5p	feature_id[87].value > threshold=7.693089008331299
node_1709: feature_name=hsa-miR-629-3p	feature_id[35].value <= threshold=4.411755084991455
node_1710: feature_name=hsa-miR-4646-5p	feature_id[53].value <= threshold=7.3527045249938965
node_1711: feature_name=hsa-miR-6812-5p	feature_id[44].value <= threshold=5.1528308391571045
node_1712: feature_name=hsa-miR-4710	feature_id[4].value > threshold=8.014974594116211
node_1788: feature_name=hsa-miR-638	feature_id[13].value <= threshold=12.905871391296387
node_1789: feature_name=hsa-miR-6087	feature_id[19].value > threshold=12.514841556549072
node_1825: feature_name=hsa-miR-5087	feature_id[88].value > threshold=-0.8603133261203766
node_1829: feature_name=hsa-miR-7977	feature_id[105].value > threshold=9.449356079101562
node_1841: feature_name=hsa-miR-4646-5p	feature_id[53].value <= threshold=5.803298234939575
Class: 5
Rules_124	passed counts:13
node_0: feature_name=hsa-miR-1343-3p	feature_id[0].value > threshold=8.853835582733154
node_2436: feature_name=hsa-miR-1268b	feature_id[24].value > threshold=9.81410837173462
node_3778: feature_name=hsa-miR-4492	feature_id[15].value > threshold=10.641852378845215
node_3806: feature_name=hsa-miR-197-5p	feature_id[87].value <= threshold=8.808317184448242
node_3807: feature_name=hsa-miR-1185-1-3p	feature_id[85].value > threshold=8.057868003845215
node_3871: feature_name=hsa-miR-1343-3p	feature_id[0].value <= threshold=9.70519733428955
node_3872: feature_name=hsa-miR-6087	feature_id[19].value > threshold=11.618894100189209
node_3878: feature_name=hsa-miR-4258	feature_id[12].value > threshold=10.137344360351562
node_3880: feature_name=hsa-miR-614	feature_id[60].value > threshold=11.211253643035889
node_3894: feature_name=hsa-miR-4646-5p	feature_id[53].value <= threshold=7.607268810272217
node_3895: feature_name=hsa-miR-411-5p	feature_id[66].value > threshold=0.4083143174648285
Class: 11
Rules_125	passed counts:13
node_0: feature_name=hsa-miR-1343-3p	feature_id[0].value > threshold=8.853835582733154
node_2436: feature_name=hsa-miR-1268b	feature_id[24].value <= threshold=9.81410837173462
node_2437: feature_name=hsa-miR-6087	feature_id[19].value > threshold=11.529294967651367
node_2735: feature_name=hsa-miR-4734	feature_id[3].value > threshold=13.022255897521973
node_3391: feature_name=hsa-miR-4258	feature_id[12].value > threshold=9.724138259887695
node_3437: feature_name=hsa-miR-204-3p	feature_id[22].value <= threshold=13.348467826843262
node_3438: feature_name=hsa-miR-4534	feature_id[25].value > threshold=8.892583847045898
node_3566: feature_name=hsa-miR-1290	feature_id[32].value <= threshold=10.847254276275635
node_3567: feature_name=hsa-miR-6751-5p	feature_id[26].value <= threshold=-0.03781256638467312
node_3568: feature_name=hsa-miR-6839-5p	feature_id[83].value > threshold=5.6498024463653564
node_3590: feature_name=hsa-miR-6749-5p	feature_id[106].value <= threshold=10.086530208587646
node_3591: feature_name=hsa-miR-548s	feature_id[70].value > threshold=-0.3790620267391205
Class: 6
Rules_126	passed counts:13
node_0: feature_name=hsa-miR-1343-3p	feature_id[0].value > threshold=8.853835582733154
node_2436: feature_name=hsa-miR-1268b	feature_id[24].value <= threshold=9.81410837173462
node_2437: feature_name=hsa-miR-6087	feature_id[19].value > threshold=11.529294967651367
node_2735: feature_name=hsa-miR-4734	feature_id[3].value <= threshold=13.022255897521973
node_2736: feature_name=hsa-miR-4710	feature_id[4].value > threshold=8.509807109832764
node_3040: feature_name=hsa-miR-4515	feature_id[37].value > threshold=7.225043535232544
node_3112: feature_name=hsa-miR-4710	feature_id[4].value > threshold=9.933567523956299
node_3282: feature_name=hsa-miR-718	feature_id[89].value <= threshold=7.531257152557373
node_3283: feature_name=hsa-miR-3937	feature_id[41].value > threshold=8.210599899291992
node_3311: feature_name=hsa-miR-7977	feature_id[105].value <= threshold=10.471401691436768
node_3312: feature_name=hsa-miR-204-3p	feature_id[22].value <= threshold=12.15732192993164
node_3313: feature_name=hsa-miR-6834-5p	feature_id[40].value > threshold=4.6305811405181885
Class: 9
Rules_127	passed counts:13
node_0: feature_name=hsa-miR-1343-3p	feature_id[0].value <= threshold=8.853835582733154
node_1: feature_name=hsa-miR-5100	feature_id[6].value > threshold=10.970529079437256
node_369: feature_name=hsa-miR-6087	feature_id[19].value > threshold=12.090742588043213
node_939: feature_name=hsa-miR-2861	feature_id[8].value > threshold=12.216618537902832
node_1317: feature_name=hsa-miR-197-5p	feature_id[87].value > threshold=7.693089008331299
node_1709: feature_name=hsa-miR-629-3p	feature_id[35].value <= threshold=4.411755084991455
node_1710: feature_name=hsa-miR-4646-5p	feature_id[53].value <= threshold=7.3527045249938965
node_1711: feature_name=hsa-miR-6812-5p	feature_id[44].value > threshold=5.1528308391571045
node_1875: feature_name=hsa-miR-6845-5p	feature_id[59].value <= threshold=9.957605838775635
node_1876: feature_name=hsa-miR-6805-3p	feature_id[9].value > threshold=7.869361162185669
node_1978: feature_name=hsa-miR-6821-5p	feature_id[21].value <= threshold=9.54595422744751
node_1979: feature_name=hsa-miR-6849-5p	feature_id[62].value > threshold=-1.0126909017562866
node_1985: feature_name=hsa-miR-5100	feature_id[6].value > threshold=13.293073654174805
node_2041: feature_name=hsa-miR-6088	feature_id[11].value > threshold=11.919180870056152
node_2109: feature_name=hsa-miR-4725-3p	feature_id[1].value > threshold=9.617584705352783
node_2127: feature_name=hsa-miR-191-5p	feature_id[33].value > threshold=5.689756631851196
node_2141: feature_name=hsa-miR-6849-5p	feature_id[62].value <= threshold=5.772849798202515
node_2142: feature_name=hsa-miR-4688	feature_id[20].value <= threshold=8.020765542984009
Class: 11
Rules_128	passed counts:13
node_0: feature_name=hsa-miR-1343-3p	feature_id[0].value <= threshold=8.853835582733154
node_1: feature_name=hsa-miR-5100	feature_id[6].value > threshold=10.970529079437256
node_369: feature_name=hsa-miR-6087	feature_id[19].value > threshold=12.090742588043213
node_939: feature_name=hsa-miR-2861	feature_id[8].value > threshold=12.216618537902832
node_1317: feature_name=hsa-miR-197-5p	feature_id[87].value > threshold=7.693089008331299
node_1709: feature_name=hsa-miR-629-3p	feature_id[35].value <= threshold=4.411755084991455
node_1710: feature_name=hsa-miR-4646-5p	feature_id[53].value <= threshold=7.3527045249938965
node_1711: feature_name=hsa-miR-6812-5p	feature_id[44].value <= threshold=5.1528308391571045
node_1712: feature_name=hsa-miR-4710	feature_id[4].value > threshold=8.014974594116211
node_1788: feature_name=hsa-miR-638	feature_id[13].value > threshold=12.905871391296387
node_1848: feature_name=hsa-miR-6845-5p	feature_id[59].value > threshold=10.093815803527832
Class: 8
Rules_129	passed counts:13
node_0: feature_name=hsa-miR-1343-3p	feature_id[0].value <= threshold=8.853835582733154
node_1: feature_name=hsa-miR-5100	feature_id[6].value > threshold=10.970529079437256
node_369: feature_name=hsa-miR-6087	feature_id[19].value > threshold=12.090742588043213
node_939: feature_name=hsa-miR-2861	feature_id[8].value > threshold=12.216618537902832
node_1317: feature_name=hsa-miR-197-5p	feature_id[87].value <= threshold=7.693089008331299
node_1318: feature_name=hsa-miR-718	feature_id[89].value <= threshold=7.988795518875122
node_1319: feature_name=hsa-miR-4710	feature_id[4].value > threshold=8.324181079864502
node_1513: feature_name=hsa-miR-4688	feature_id[20].value > threshold=7.018412828445435
node_1597: feature_name=hsa-miR-6805-3p	feature_id[9].value <= threshold=8.600789546966553
node_1598: feature_name=hsa-miR-4492	feature_id[15].value <= threshold=11.661786079406738
node_1599: feature_name=hsa-miR-629-3p	feature_id[35].value <= threshold=4.276138782501221
node_1600: feature_name=hsa-miR-4728-5p	feature_id[82].value <= threshold=6.696070194244385
node_1601: feature_name=hsa-miR-6812-5p	feature_id[44].value <= threshold=6.203942060470581
Class: 5
Rules_130	passed counts:12
[truncated: 29,488 more rows]

## Sheet: LightGBM
Rules_0	passed counts:373
node_0: feature_name=hsa-miR-1343-3p	feature_id[0].value <= threshold=8.853835582733154
node_1: feature_name=hsa-miR-5100	feature_id[4].value <= threshold=10.970529079437256
node_2: feature_name=hsa-miR-4734	feature_id[62].value > threshold=13.0581955909729
node_144: feature_name=hsa-miR-1233-5p	feature_id[19].value > threshold=11.731898307800293
node_192: feature_name=hsa-miR-4449	feature_id[58].value <= threshold=6.940747261047363
node_193: feature_name=hsa-miR-4745-5p	feature_id[3].value > threshold=11.524221420288086
node_213: feature_name=hsa-miR-6845-5p	feature_id[20].value <= threshold=9.978297233581543
node_214: feature_name=hsa-miR-3195	feature_id[7].value <= threshold=8.279812335968018
node_215: feature_name=hsa-miR-6088	feature_id[14].value <= threshold=12.501045227050781
node_216: feature_name=hsa-miR-615-5p	feature_id[63].value <= threshold=8.07638955116272
node_217: feature_name=hsa-miR-6717-5p	feature_id[17].value > threshold=4.534265041351318
node_221: feature_name=hsa-miR-6768-5p	feature_id[18].value <= threshold=9.863819599151611
node_222: feature_name=hsa-miR-1225-3p	feature_id[59].value <= threshold=7.544424295425415
node_223: feature_name=hsa-miR-1233-5p	feature_id[19].value <= threshold=14.488200664520264
node_224: feature_name=hsa-miR-3648	feature_id[45].value <= threshold=13.140022277832031
node_225: feature_name=hsa-miR-4258	feature_id[25].value <= threshold=10.131672382354736
node_226: feature_name=hsa-miR-2861	feature_id[46].value > threshold=11.734580993652344
node_230: feature_name=hsa-miR-1225-3p	feature_id[59].value <= threshold=7.075774192810059
node_231: feature_name=hsa-miR-6724-5p	feature_id[9].value > threshold=9.701939582824707
Class: 3
Rules_1	passed counts:364
node_0: feature_name=hsa-miR-1343-3p	feature_id[0].value <= threshold=8.853835582733154
node_1: feature_name=hsa-miR-5100	feature_id[4].value > threshold=10.970529079437256
node_303: feature_name=hsa-miR-6836-3p	feature_id[5].value <= threshold=8.085874080657959
node_304: feature_name=hsa-miR-4763-3p	feature_id[10].value > threshold=9.428462028503418
node_370: feature_name=hsa-miR-1909-3p	feature_id[36].value > threshold=7.983550548553467
node_382: feature_name=hsa-miR-3195	feature_id[7].value <= threshold=8.663666725158691
node_383: feature_name=hsa-miR-6088	feature_id[14].value > threshold=11.044136047363281
node_389: feature_name=hsa-miR-1290	feature_id[13].value > threshold=7.56180477142334
node_397: feature_name=hsa-miR-1470	feature_id[43].value <= threshold=6.505765199661255
node_398: feature_name=hsa-miR-3663-3p	feature_id[41].value <= threshold=13.450302124023438
node_399: feature_name=hsa-miR-5698	feature_id[22].value > threshold=5.459153652191162
node_407: feature_name=hsa-miR-1290	feature_id[13].value <= threshold=10.926602363586426
node_408: feature_name=hsa-miR-195-5p	feature_id[12].value <= threshold=5.910898208618164
node_409: feature_name=hsa-miR-6752-5p	feature_id[37].value <= threshold=11.344589233398438
node_410: feature_name=hsa-miR-4697-5p	feature_id[44].value <= threshold=10.27979564666748
node_411: feature_name=hsa-miR-6741-5p	feature_id[6].value > threshold=7.549690246582031
node_415: feature_name=hsa-miR-6794-5p	feature_id[49].value > threshold=7.600053071975708
node_419: feature_name=hsa-miR-6087	feature_id[1].value > threshold=11.418537139892578
node_423: feature_name=hsa-miR-1909-3p	feature_id[36].value <= threshold=9.461815357208252
node_424: feature_name=hsa-miR-4472	feature_id[16].value > threshold=4.550896644592285
Class: 12
Rules_2	passed counts:210
node_0: feature_name=hsa-miR-1343-3p	feature_id[0].value > threshold=8.853835582733154
node_2208: feature_name=hsa-miR-6836-3p	feature_id[5].value <= threshold=7.964256525039673
node_2209: feature_name=hsa-miR-4632-5p	feature_id[54].value > threshold=9.060474872589111
node_2255: feature_name=hsa-miR-5100	feature_id[4].value > threshold=12.407876968383789
node_2259: feature_name=hsa-miR-5100	feature_id[4].value <= threshold=15.171734809875488
node_2260: feature_name=hsa-miR-4763-3p	feature_id[10].value > threshold=9.35741376876831
node_2266: feature_name=hsa-miR-6805-3p	feature_id[33].value > threshold=6.629221677780151
node_2270: feature_name=hsa-miR-6717-5p	feature_id[17].value <= threshold=9.615890979766846
node_2271: feature_name=hsa-miR-3663-3p	feature_id[41].value <= threshold=13.202911376953125
Class: 12
Rules_3	passed counts:206
node_0: feature_name=hsa-miR-1343-3p	feature_id[0].value <= threshold=8.853835582733154
node_1: feature_name=hsa-miR-5100	feature_id[4].value > threshold=10.970529079437256
node_303: feature_name=hsa-miR-6836-3p	feature_id[5].value > threshold=8.085874080657959
node_475: feature_name=hsa-miR-6087	feature_id[1].value > threshold=11.84760570526123
node_731: feature_name=hsa-miR-6717-5p	feature_id[17].value <= threshold=6.345984697341919
node_732: feature_name=hsa-miR-4763-3p	feature_id[10].value <= threshold=9.731104850769043
node_733: feature_name=hsa-miR-4710	feature_id[11].value > threshold=7.723086833953857
node_895: feature_name=hsa-miR-6724-5p	feature_id[9].value <= threshold=10.97276258468628
node_896: feature_name=hsa-miR-6752-5p	feature_id[37].value > threshold=11.03975534439087
node_978: feature_name=hsa-miR-6741-5p	feature_id[6].value <= threshold=7.907489061355591
node_979: feature_name=hsa-miR-3648	feature_id[45].value > threshold=12.27880334854126
node_987: feature_name=hsa-miR-1233-5p	feature_id[19].value > threshold=10.887064933776855
node_995: feature_name=hsa-miR-328-5p	feature_id[30].value <= threshold=12.03577995300293
node_996: feature_name=hsa-miR-6768-5p	feature_id[18].value <= threshold=11.015380859375
node_997: feature_name=hsa-miR-6805-3p	feature_id[33].value <= threshold=8.908121585845947
node_998: feature_name=hsa-miR-6724-5p	feature_id[9].value > threshold=9.903999328613281
node_1002: feature_name=hsa-miR-6087	feature_id[1].value <= threshold=12.946929454803467
node_1003: feature_name=hsa-miR-4787-3p	feature_id[42].value > threshold=4.79047966003418
node_1005: feature_name=hsa-miR-6736-5p	feature_id[21].value > threshold=-2.3990978598594666
node_1007: feature_name=hsa-miR-1343-3p	feature_id[0].value > threshold=5.8688623905181885
node_1009: feature_name=hsa-miR-6717-5p	feature_id[17].value <= threshold=6.254138231277466
node_1010: feature_name=hsa-miR-197-5p	feature_id[29].value <= threshold=8.628411769866943
node_1011: feature_name=hsa-miR-122-5p	feature_id[39].value > threshold=-0.6233901083469391
node_1019: feature_name=hsa-miR-629-3p	feature_id[61].value <= threshold=5.709259510040283
node_1020: feature_name=hsa-miR-6752-5p	feature_id[37].value > threshold=11.04631519317627
Class: 5
Rules_4	passed counts:195
node_0: feature_name=hsa-miR-1343-3p	feature_id[0].value <= threshold=8.853835582733154
node_1: feature_name=hsa-miR-5100	feature_id[4].value > threshold=10.970529079437256
node_303: feature_name=hsa-miR-6836-3p	feature_id[5].value > threshold=8.085874080657959
node_475: feature_name=hsa-miR-6087	feature_id[1].value > threshold=11.84760570526123
node_731: feature_name=hsa-miR-6717-5p	feature_id[17].value > threshold=6.345984697341919
node_1119: feature_name=hsa-miR-2861	feature_id[46].value <= threshold=12.237541198730469
node_1120: feature_name=hsa-miR-1228-5p	feature_id[52].value > threshold=11.233649730682373
node_1418: feature_name=hsa-miR-6736-5p	feature_id[21].value <= threshold=5.101403474807739
node_1419: feature_name=hsa-miR-6515-5p	feature_id[47].value > threshold=5.153106451034546
node_1441: feature_name=hsa-miR-6746-5p	feature_id[34].value <= threshold=7.930243492126465
node_1442: feature_name=hsa-miR-4745-5p	feature_id[3].value > threshold=11.122870445251465
node_1450: feature_name=hsa-miR-4783-3p	feature_id[38].value > threshold=7.7238969802856445
node_1458: feature_name=hsa-miR-3648	feature_id[45].value <= threshold=14.159215927124023
node_1459: feature_name=hsa-miR-4687-3p	feature_id[55].value > threshold=8.72107458114624
node_1461: feature_name=hsa-miR-6794-5p	feature_id[49].value > threshold=7.583609104156494
node_1465: feature_name=hsa-miR-328-5p	feature_id[30].value > threshold=11.263802528381348
node_1469: feature_name=hsa-miR-6736-5p	feature_id[21].value <= threshold=4.8004536628723145
Class: 4
Rules_5	passed counts:190
node_0: feature_name=hsa-miR-1343-3p	feature_id[0].value > threshold=8.853835582733154
node_2208: feature_name=hsa-miR-6836-3p	feature_id[5].value > threshold=7.964256525039673
node_2280: feature_name=hsa-miR-1909-3p	feature_id[36].value <= threshold=8.442620754241943
node_2281: feature_name=hsa-miR-4532	feature_id[40].value > threshold=13.972904682159424
node_2551: feature_name=hsa-miR-1185-2-3p	feature_id[26].value <= threshold=7.500582218170166
node_2552: feature_name=hsa-miR-4258	feature_id[25].value > threshold=9.939327239990234
node_2560: feature_name=hsa-miR-760	feature_id[67].value <= threshold=8.160650253295898
node_2561: feature_name=hsa-miR-4745-5p	feature_id[3].value > threshold=11.43101453781128
node_2563: feature_name=hsa-miR-1233-5p	feature_id[19].value > threshold=11.93455457687378
node_2575: feature_name=hsa-miR-4763-3p	feature_id[10].value > threshold=8.602757930755615
node_2581: feature_name=hsa-miR-6805-3p	feature_id[33].value > threshold=6.855103969573975
node_2583: feature_name=hsa-miR-191-5p	feature_id[65].value <= threshold=9.962615013122559
node_2584: feature_name=hsa-miR-1909-3p	feature_id[36].value <= threshold=8.440102577209473
node_2585: feature_name=hsa-miR-6088	feature_id[14].value > threshold=10.412617206573486
node_2589: feature_name=hsa-miR-197-5p	feature_id[29].value > threshold=7.372937917709351
node_2593: feature_name=hsa-miR-6768-5p	feature_id[18].value > threshold=9.0355544090271
node_2597: feature_name=hsa-miR-187-5p	feature_id[8].value > threshold=8.31353759765625
Class: 9
Rules_6	passed counts:175
node_0: feature_name=hsa-miR-1343-3p	feature_id[0].value > threshold=8.853835582733154
node_2208: feature_name=hsa-miR-6836-3p	feature_id[5].value > threshold=7.964256525039673
node_2280: feature_name=hsa-miR-1909-3p	feature_id[36].value > threshold=8.442620754241943
node_2644: feature_name=hsa-miR-6087	feature_id[1].value > threshold=11.540918827056885
node_2854: feature_name=hsa-miR-4783-3p	feature_id[38].value <= threshold=8.534738540649414
node_2855: feature_name=hsa-miR-1470	feature_id[43].value <= threshold=6.374756813049316
node_2856: feature_name=hsa-miR-4472	feature_id[16].value <= threshold=5.916568040847778
node_2857: feature_name=hsa-miR-4763-3p	feature_id[10].value <= threshold=9.87244701385498
node_2858: feature_name=hsa-miR-6805-3p	feature_id[33].value <= threshold=8.585474967956543
node_2859: feature_name=hsa-miR-191-5p	feature_id[65].value <= threshold=7.955116033554077
node_2860: feature_name=hsa-miR-1343-3p	feature_id[0].value > threshold=9.021462440490723
node_2880: feature_name=hsa-miR-4745-5p	feature_id[3].value > threshold=11.192747116088867
node_2884: feature_name=hsa-miR-1225-3p	feature_id[59].value > threshold=5.982138633728027
node_2886: feature_name=hsa-miR-4745-5p	feature_id[3].value <= threshold=13.536031723022461
node_2887: feature_name=hsa-miR-1233-5p	feature_id[19].value <= threshold=12.869874000549316
node_2888: feature_name=hsa-miR-3195	feature_id[7].value <= threshold=9.606403827667236
node_2889: feature_name=hsa-miR-6088	feature_id[14].value > threshold=10.541103839874268
node_2891: feature_name=hsa-miR-6768-5p	feature_id[18].value <= threshold=10.343166828155518
node_2892: feature_name=hsa-miR-122-5p	feature_id[39].value <= threshold=7.579465627670288
node_2893: feature_name=hsa-miR-1290	feature_id[13].value > threshold=9.390577793121338
node_2897: feature_name=hsa-miR-6741-5p	feature_id[6].value > threshold=7.213934659957886
node_2901: feature_name=hsa-miR-4534	feature_id[48].value > threshold=7.385709762573242
node_2905: feature_name=hsa-miR-1908-5p	feature_id[64].value > threshold=11.445611476898193
Class: 6
Rules_7	passed counts:172
node_0: feature_name=hsa-miR-1343-3p	feature_id[0].value > threshold=8.853835582733154
node_2208: feature_name=hsa-miR-6836-3p	feature_id[5].value > threshold=7.964256525039673
node_2280: feature_name=hsa-miR-1909-3p	feature_id[36].value > threshold=8.442620754241943
node_2644: feature_name=hsa-miR-6087	feature_id[1].value <= threshold=11.540918827056885
node_2645: feature_name=hsa-miR-6831-5p	feature_id[27].value <= threshold=5.962778806686401
node_2646: feature_name=hsa-miR-4697-5p	feature_id[44].value <= threshold=9.782842636108398
node_2647: feature_name=hsa-miR-3663-3p	feature_id[41].value > threshold=12.004623413085938
node_2709: feature_name=hsa-miR-1185-1-3p	feature_id[24].value <= threshold=8.8709135055542
node_2710: feature_name=hsa-miR-6803-5p	feature_id[53].value <= threshold=11.111064910888672
node_2711: feature_name=hsa-miR-4728-5p	feature_id[28].value <= threshold=8.396336078643799
node_2712: feature_name=hsa-miR-191-5p	feature_id[65].value > threshold=7.292936086654663
node_2754: feature_name=hsa-miR-4745-5p	feature_id[3].value <= threshold=13.619935512542725
node_2755: feature_name=hsa-miR-221-3p	feature_id[2].value <= threshold=6.35395884513855
node_2756: feature_name=hsa-miR-4783-3p	feature_id[38].value <= threshold=9.800275802612305
node_2757: feature_name=hsa-miR-4532	feature_id[40].value > threshold=10.967236518859863
node_2759: feature_name=hsa-miR-1233-5p	feature_id[19].value <= threshold=14.397503852844238
node_2760: feature_name=hsa-miR-373-5p	feature_id[69].value > threshold=5.3119401931762695
node_2762: feature_name=hsa-miR-1343-3p	feature_id[0].value > threshold=9.02559518814087
node_2766: feature_name=hsa-miR-4532	feature_id[40].value <= threshold=15.386028289794922
node_2767: feature_name=hsa-miR-6836-3p	feature_id[5].value <= threshold=9.846076011657715
Class: 6
Rules_8	passed counts:159
node_0: feature_name=hsa-miR-1343-3p	feature_id[0].value > threshold=8.853835582733154
node_2208: feature_name=hsa-miR-6836-3p	feature_id[5].value > threshold=7.964256525039673
node_2280: feature_name=hsa-miR-1909-3p	feature_id[36].value > threshold=8.442620754241943
node_2644: feature_name=hsa-miR-6087	feature_id[1].value > threshold=11.540918827056885
node_2854: feature_name=hsa-miR-4783-3p	feature_id[38].value > threshold=8.534738540649414
node_3334: feature_name=hsa-miR-6836-3p	feature_id[5].value > threshold=8.711774349212646
node_3462: feature_name=hsa-miR-195-5p	feature_id[12].value <= threshold=5.419168472290039
node_3463: feature_name=hsa-miR-3160-5p	feature_id[15].value <= threshold=10.496346473693848
node_3464: feature_name=hsa-miR-221-3p	feature_id[2].value <= threshold=5.081053972244263
node_3465: feature_name=hsa-miR-1470	feature_id[43].value > threshold=6.2876012325286865
node_3503: feature_name=hsa-miR-373-5p	feature_id[69].value > threshold=6.058372497558594
node_3509: feature_name=hsa-miR-6746-5p	feature_id[34].value > threshold=7.4598939418792725
node_3513: feature_name=hsa-miR-6752-5p	feature_id[37].value > threshold=10.264589786529541
node_3515: feature_name=hsa-miR-4258	feature_id[25].value > threshold=9.13236951828003
node_3517: feature_name=hsa-miR-3648	feature_id[45].value > threshold=12.379716396331787
node_3521: feature_name=hsa-miR-4734	feature_id[62].value <= threshold=14.234916687011719
node_3522: feature_name=hsa-miR-6836-3p	feature_id[5].value <= threshold=9.93955945968628
Class: 9
Rules_9	passed counts:139
node_0: feature_name=hsa-miR-1343-3p	feature_id[0].value <= threshold=8.853835582733154
node_1: feature_name=hsa-miR-5100	feature_id[4].value > threshold=10.970529079437256
node_303: feature_name=hsa-miR-6836-3p	feature_id[5].value > threshold=8.085874080657959
node_475: feature_name=hsa-miR-6087	feature_id[1].value > threshold=11.84760570526123
node_731: feature_name=hsa-miR-6717-5p	feature_id[17].value > threshold=6.345984697341919
node_1119: feature_name=hsa-miR-2861	feature_id[46].value > threshold=12.237541198730469
node_1499: feature_name=hsa-miR-629-3p	feature_id[61].value > threshold=4.410718679428101
node_2041: feature_name=hsa-miR-221-3p	feature_id[2].value <= threshold=5.339956045150757
node_2042: feature_name=hsa-miR-4525	feature_id[51].value <= threshold=12.393276691436768
node_2043: feature_name=hsa-miR-4787-3p	feature_id[42].value <= threshold=8.765398502349854
node_2044: feature_name=hsa-miR-6736-5p	feature_id[21].value > threshold=-1.0903965830802917
node_2052: feature_name=hsa-miR-6768-5p	feature_id[18].value > threshold=9.001505851745605
node_2054: feature_name=hsa-miR-1225-3p	feature_id[59].value <= threshold=8.037092685699463
node_2055: feature_name=hsa-miR-7847-3p	feature_id[57].value > threshold=4.457379341125488
node_2057: feature_name=hsa-miR-6794-5p	feature_id[49].value > threshold=7.416693210601807
node_2059: feature_name=hsa-miR-1185-1-3p	feature_id[24].value > threshold=6.47779393196106
node_2061: feature_name=hsa-miR-6845-5p	feature_id[20].value > threshold=8.976669788360596
node_2063: feature_name=hsa-miR-4534	feature_id[48].value <= threshold=10.592219829559326
node_2064: feature_name=hsa-miR-4472	feature_id[16].value > threshold=-1.1427757740020752
node_2068: feature_name=hsa-miR-6768-5p	feature_id[18].value <= threshold=10.436856746673584
node_2069: feature_name=hsa-miR-6746-5p	feature_id[34].value > threshold=6.5866782665252686
Class: 11
Rules_10	passed counts:122
node_0: feature_name=hsa-miR-1343-3p	feature_id[0].value <= threshold=8.853835582733154
node_1: feature_name=hsa-miR-5100	feature_id[4].value > threshold=10.970529079437256
node_303: feature_name=hsa-miR-6836-3p	feature_id[5].value > threshold=8.085874080657959
node_475: feature_name=hsa-miR-6087	feature_id[1].value <= threshold=11.84760570526123
node_476: feature_name=hsa-miR-5100	feature_id[4].value > threshold=13.808428287506104
node_644: feature_name=hsa-miR-6717-5p	feature_id[17].value > threshold=7.207984447479248
node_650: feature_name=hsa-miR-122-5p	feature_id[39].value <= threshold=6.064502239227295
node_651: feature_name=hsa-miR-4258	feature_id[25].value > threshold=9.364829063415527
node_655: feature_name=hsa-miR-6088	feature_id[14].value <= threshold=11.764553546905518
node_656: feature_name=hsa-miR-6752-5p	feature_id[37].value <= threshold=11.24706745147705
node_657: feature_name=hsa-miR-1343-3p	feature_id[0].value <= threshold=8.84811544418335
node_658: feature_name=hsa-miR-4525	feature_id[51].value <= threshold=14.538742542266846
node_659: feature_name=hsa-miR-4652-5p	feature_id[56].value > threshold=2.830596089363098
node_663: feature_name=hsa-miR-195-5p	feature_id[12].value > threshold=-0.9272398054599762
node_667: feature_name=hsa-miR-6724-5p	feature_id[9].value <= threshold=11.283765316009521
node_668: feature_name=hsa-miR-760	feature_id[67].value <= threshold=8.587973594665527
node_669: feature_name=hsa-miR-4258	feature_id[25].value <= threshold=11.018483638763428
node_670: feature_name=hsa-miR-5698	feature_id[22].value > threshold=0.07202526926994324
node_672: feature_name=hsa-miR-373-5p	feature_id[69].value > threshold=2.984154999256134
node_674: feature_name=hsa-miR-6724-5p	feature_id[9].value > threshold=10.356132507324219
node_678: feature_name=hsa-miR-4687-3p	feature_id[55].value <= threshold=9.487689018249512
node_679: feature_name=hsa-miR-6088	feature_id[14].value > threshold=10.695676803588867
node_683: feature_name=hsa-miR-6087	feature_id[1].value <= threshold=11.797313213348389
Class: 1
Rules_11	passed counts:101
node_0: feature_name=hsa-miR-1343-3p	feature_id[0].value <= threshold=8.853835582733154
node_1: feature_name=hsa-miR-5100	feature_id[4].value > threshold=10.970529079437256
node_303: feature_name=hsa-miR-6836-3p	feature_id[5].value > threshold=8.085874080657959
node_475: feature_name=hsa-miR-6087	feature_id[1].value > threshold=11.84760570526123
node_731: feature_name=hsa-miR-6717-5p	feature_id[17].value <= threshold=6.345984697341919
node_732: feature_name=hsa-miR-4763-3p	feature_id[10].value <= threshold=9.731104850769043
node_733: feature_name=hsa-miR-4710	feature_id[11].value <= threshold=7.723086833953857
node_734: feature_name=hsa-miR-187-5p	feature_id[8].value > threshold=8.874753952026367
node_864: feature_name=hsa-miR-3195	feature_id[7].value > threshold=8.890714168548584
node_880: feature_name=hsa-miR-6805-3p	feature_id[33].value > threshold=7.7958831787109375
node_884: feature_name=hsa-miR-1228-5p	feature_id[52].value > threshold=10.917820453643799
node_886: feature_name=hsa-miR-4532	feature_id[40].value > threshold=10.758295059204102
node_888: feature_name=hsa-miR-3663-3p	feature_id[41].value <= threshold=14.065646648406982
node_889: feature_name=hsa-miR-6736-5p	feature_id[21].value > threshold=-1.9185386300086975
node_891: feature_name=hsa-miR-328-5p	feature_id[30].value <= threshold=11.802764415740967
Class: 2
Rules_12	passed counts:93
node_0: feature_name=hsa-miR-1343-3p	feature_id[0].value <= threshold=8.853835582733154
node_1: feature_name=hsa-miR-5100	feature_id[4].value > threshold=10.970529079437256
node_303: feature_name=hsa-miR-6836-3p	feature_id[5].value > threshold=8.085874080657959
node_475: feature_name=hsa-miR-6087	feature_id[1].value > threshold=11.84760570526123
node_731: feature_name=hsa-miR-6717-5p	feature_id[17].value <= threshold=6.345984697341919
node_732: feature_name=hsa-miR-4763-3p	feature_id[10].value > threshold=9.731104850769043
node_1090: feature_name=hsa-miR-1470	feature_id[43].value > threshold=6.018405437469482
node_1100: feature_name=hsa-miR-6803-5p	feature_id[53].value > threshold=10.921741962432861
node_1106: feature_name=hsa-miR-6831-5p	feature_id[27].value <= threshold=5.810226917266846
node_1107: feature_name=hsa-miR-6736-5p	feature_id[21].value > threshold=-1.0595674961805344
node_1109: feature_name=hsa-miR-1909-3p	feature_id[36].value > threshold=8.401464462280273
Class: 8
Rules_13	passed counts:89
node_0: feature_name=hsa-miR-1343-3p	feature_id[0].value <= threshold=8.853835582733154
node_1: feature_name=hsa-miR-5100	feature_id[4].value <= threshold=10.970529079437256
node_2: feature_name=hsa-miR-4734	feature_id[62].value <= threshold=13.0581955909729
node_3: feature_name=hsa-miR-1233-5p	feature_id[19].value <= threshold=12.207207202911377
node_4: feature_name=hsa-miR-187-5p	feature_id[8].value <= threshold=7.441053628921509
node_5: feature_name=hsa-miR-4687-3p	feature_id[55].value <= threshold=9.524169445037842
node_6: feature_name=hsa-miR-3656	feature_id[66].value > threshold=11.555419445037842
node_12: feature_name=hsa-miR-6831-5p	feature_id[27].value > threshold=0.24170157313346863
node_16: feature_name=hsa-miR-6752-5p	feature_id[37].value > threshold=10.553209781646729
node_18: feature_name=hsa-miR-6746-5p	feature_id[34].value > threshold=5.982788562774658
node_20: feature_name=hsa-miR-4745-5p	feature_id[3].value <= threshold=12.389132022857666
Class: 4
Rules_14	passed counts:86
node_0: feature_name=hsa-miR-1343-3p	feature_id[0].value <= threshold=8.853835582733154
node_1: feature_name=hsa-miR-5100	feature_id[4].value > threshold=10.970529079437256
node_303: feature_name=hsa-miR-6836-3p	feature_id[5].value > threshold=8.085874080657959
node_475: feature_name=hsa-miR-6087	feature_id[1].value > threshold=11.84760570526123
node_731: feature_name=hsa-miR-6717-5p	feature_id[17].value > threshold=6.345984697341919
node_1119: feature_name=hsa-miR-2861	feature_id[46].value <= threshold=12.237541198730469
node_1120: feature_name=hsa-miR-1228-5p	feature_id[52].value <= threshold=11.233649730682373
node_1121: feature_name=hsa-miR-6736-5p	feature_id[21].value <= threshold=5.108233213424683
node_1122: feature_name=hsa-miR-1343-3p	feature_id[0].value <= threshold=8.408201694488525
node_1123: feature_name=hsa-miR-4532	feature_id[40].value > threshold=12.545613765716553
node_1165: feature_name=hsa-miR-4697-5p	feature_id[44].value > threshold=8.556421279907227
node_1217: feature_name=hsa-miR-4783-3p	feature_id[38].value <= threshold=9.645954608917236
node_1218: feature_name=hsa-miR-3160-5p	feature_id[15].value <= threshold=7.841695547103882
node_1219: feature_name=hsa-miR-6717-5p	feature_id[17].value > threshold=7.153881549835205
node_1233: feature_name=hsa-miR-5100	feature_id[4].value > threshold=11.195723056793213
node_1237: feature_name=hsa-miR-4525	feature_id[51].value > threshold=8.290239334106445
node_1239: feature_name=hsa-miR-4687-3p	feature_id[55].value > threshold=8.77707290649414
node_1243: feature_name=hsa-miR-4787-3p	feature_id[42].value > threshold=6.41336727142334
node_1245: feature_name=hsa-miR-6746-5p	feature_id[34].value > threshold=5.6616315841674805
node_1247: feature_name=hsa-miR-6736-5p	feature_id[21].value <= threshold=4.697512149810791
node_1248: feature_name=hsa-miR-4258	feature_id[25].value <= threshold=11.436014652252197
Class: 4
Rules_15	passed counts:83
node_0: feature_name=hsa-miR-1343-3p	feature_id[0].value > threshold=8.853835582733154
node_2208: feature_name=hsa-miR-6836-3p	feature_id[5].value > threshold=7.964256525039673
node_2280: feature_name=hsa-miR-1909-3p	feature_id[36].value > threshold=8.442620754241943
node_2644: feature_name=hsa-miR-6087	feature_id[1].value > threshold=11.540918827056885
node_2854: feature_name=hsa-miR-4783-3p	feature_id[38].value <= threshold=8.534738540649414
node_2855: feature_name=hsa-miR-1470	feature_id[43].value > threshold=6.374756813049316
node_3065: feature_name=hsa-miR-6836-3p	feature_id[5].value > threshold=9.895927906036377
node_3295: feature_name=hsa-miR-6515-5p	feature_id[47].value > threshold=5.512670040130615
node_3303: feature_name=hsa-miR-6087	feature_id[1].value <= threshold=12.286463737487793
node_3304: feature_name=hsa-miR-4745-5p	feature_id[3].value > threshold=11.614936351776123
node_3306: feature_name=hsa-miR-6752-5p	feature_id[37].value > threshold=10.163912296295166
node_3312: feature_name=hsa-miR-6741-5p	feature_id[6].value > threshold=6.890214681625366
node_3314: feature_name=hsa-miR-1470	feature_id[43].value > threshold=6.416354417800903
node_3316: feature_name=hsa-miR-4652-5p	feature_id[56].value <= threshold=7.386446237564087
Class: 9
Rules_16	passed counts:75
node_0: feature_name=hsa-miR-1343-3p	feature_id[0].value > threshold=8.853835582733154
node_2208: feature_name=hsa-miR-6836-3p	feature_id[5].value > threshold=7.964256525039673
node_2280: feature_name=hsa-miR-1909-3p	feature_id[36].value > threshold=8.442620754241943
node_2644: feature_name=hsa-miR-6087	feature_id[1].value > threshold=11.540918827056885
node_2854: feature_name=hsa-miR-4783-3p	feature_id[38].value > threshold=8.534738540649414
node_3334: feature_name=hsa-miR-6836-3p	feature_id[5].value <= threshold=8.711774349212646
node_3335: feature_name=hsa-miR-4632-5p	feature_id[54].value <= threshold=9.286166191101074
node_3336: feature_name=hsa-miR-4745-5p	feature_id[3].value <= threshold=12.056379318237305
node_3337: feature_name=hsa-miR-1908-5p	feature_id[64].value > threshold=11.224634170532227
node_3371: feature_name=hsa-miR-1185-1-3p	feature_id[24].value <= threshold=8.673411846160889
node_3372: feature_name=hsa-miR-4472	feature_id[16].value <= threshold=6.884414911270142
node_3373: feature_name=hsa-miR-4763-3p	feature_id[10].value > threshold=9.025530338287354
node_3379: feature_name=hsa-miR-5698	feature_id[22].value > threshold=5.2969372272491455
node_3387: feature_name=hsa-miR-3648	feature_id[45].value <= threshold=13.910913467407227
node_3388: feature_name=hsa-miR-1909-3p	feature_id[36].value <= threshold=10.015286922454834
node_3389: feature_name=hsa-miR-4525	feature_id[51].value <= threshold=14.581073760986328
node_3390: feature_name=hsa-miR-4787-3p	feature_id[42].value <= threshold=8.649613857269287
Class: 6
Rules_17	passed counts:74
node_0: feature_name=hsa-miR-1343-3p	feature_id[0].value > threshold=8.853835582733154
node_2208: feature_name=hsa-miR-6836-3p	feature_id[5].value > threshold=7.964256525039673
node_2280: feature_name=hsa-miR-1909-3p	feature_id[36].value > threshold=8.442620754241943
node_2644: feature_name=hsa-miR-6087	feature_id[1].value > threshold=11.540918827056885
node_2854: feature_name=hsa-miR-4783-3p	feature_id[38].value > threshold=8.534738540649414
node_3334: feature_name=hsa-miR-6836-3p	feature_id[5].value > threshold=8.711774349212646
node_3462: feature_name=hsa-miR-195-5p	feature_id[12].value <= threshold=5.419168472290039
node_3463: feature_name=hsa-miR-3160-5p	feature_id[15].value <= threshold=10.496346473693848
node_3464: feature_name=hsa-miR-221-3p	feature_id[2].value <= threshold=5.081053972244263
node_3465: feature_name=hsa-miR-1470	feature_id[43].value <= threshold=6.2876012325286865
node_3466: feature_name=hsa-miR-4472	feature_id[16].value > threshold=4.437387704849243
node_3478: feature_name=hsa-miR-1909-3p	feature_id[36].value <= threshold=9.00104808807373
node_3479: feature_name=hsa-miR-5698	feature_id[22].value <= threshold=6.973693609237671
node_3480: feature_name=hsa-miR-4710	feature_id[11].value > threshold=7.165161371231079
node_3488: feature_name=hsa-miR-4728-5p	feature_id[28].value > threshold=6.35396409034729
node_3490: feature_name=hsa-miR-4783-3p	feature_id[38].value > threshold=8.563703060150146
node_3492: feature_name=hsa-miR-6794-5p	feature_id[49].value <= threshold=9.865007400512695
Class: 9
Rules_18	passed counts:68
node_0: feature_name=hsa-miR-1343-3p	feature_id[0].value <= threshold=8.853835582733154
node_1: feature_name=hsa-miR-5100	feature_id[4].value > threshold=10.970529079437256
node_303: feature_name=hsa-miR-6836-3p	feature_id[5].value <= threshold=8.085874080657959
node_304: feature_name=hsa-miR-4763-3p	feature_id[10].value > threshold=9.428462028503418
node_370: feature_name=hsa-miR-1909-3p	feature_id[36].value > threshold=7.983550548553467
node_382: feature_name=hsa-miR-3195	feature_id[7].value <= threshold=8.663666725158691
node_383: feature_name=hsa-miR-6088	feature_id[14].value > threshold=11.044136047363281
node_389: feature_name=hsa-miR-1290	feature_id[13].value > threshold=7.56180477142334
node_397: feature_name=hsa-miR-1470	feature_id[43].value <= threshold=6.505765199661255
node_398: feature_name=hsa-miR-3663-3p	feature_id[41].value <= threshold=13.450302124023438
node_399: feature_name=hsa-miR-5698	feature_id[22].value > threshold=5.459153652191162
node_407: feature_name=hsa-miR-1290	feature_id[13].value <= threshold=10.926602363586426
node_408: feature_name=hsa-miR-195-5p	feature_id[12].value <= threshold=5.910898208618164
node_409: feature_name=hsa-miR-6752-5p	feature_id[37].value <= threshold=11.344589233398438
node_410: feature_name=hsa-miR-4697-5p	feature_id[44].value <= threshold=10.27979564666748
node_411: feature_name=hsa-miR-6741-5p	feature_id[6].value > threshold=7.549690246582031
node_415: feature_name=hsa-miR-6794-5p	feature_id[49].value > threshold=7.600053071975708
node_419: feature_name=hsa-miR-6087	feature_id[1].value > threshold=11.418537139892578
node_423: feature_name=hsa-miR-1909-3p	feature_id[36].value <= threshold=9.461815357208252
node_424: feature_name=hsa-miR-4472	feature_id[16].value <= threshold=4.550896644592285
node_425: feature_name=hsa-miR-6768-5p	feature_id[18].value <= threshold=9.653040409088135
node_426: feature_name=hsa-miR-4734	feature_id[62].value <= threshold=15.088883876800537
node_427: feature_name=hsa-miR-4534	feature_id[48].value > threshold=7.379382848739624
node_431: feature_name=hsa-miR-16-5p	feature_id[60].value <= threshold=5.495100975036621
node_432: feature_name=hsa-miR-4734	feature_id[62].value <= threshold=14.87074089050293
Class: 12
Rules_19	passed counts:68
node_0: feature_name=hsa-miR-1343-3p	feature_id[0].value <= threshold=8.853835582733154
node_1: feature_name=hsa-miR-5100	feature_id[4].value <= threshold=10.970529079437256
node_2: feature_name=hsa-miR-4734	feature_id[62].value <= threshold=13.0581955909729
node_3: feature_name=hsa-miR-1233-5p	feature_id[19].value > threshold=12.207207202911377
node_67: feature_name=hsa-miR-6785-5p	feature_id[50].value > threshold=8.520389080047607
node_113: feature_name=hsa-miR-3195	feature_id[7].value > threshold=7.354890823364258
node_125: feature_name=hsa-miR-4525	feature_id[51].value > threshold=7.900349140167236
node_133: feature_name=hsa-miR-1228-5p	feature_id[52].value <= threshold=11.391631603240967
node_134: feature_name=hsa-miR-760	feature_id[67].value <= threshold=8.277376174926758
node_135: feature_name=hsa-miR-3656	feature_id[66].value > threshold=11.02689504623413
Class: 11
Rules_20	passed counts:65
node_0: feature_name=hsa-miR-1343-3p	feature_id[0].value > threshold=8.853835582733154
node_2208: feature_name=hsa-miR-6836-3p	feature_id[5].value > threshold=7.964256525039673
node_2280: feature_name=hsa-miR-1909-3p	feature_id[36].value > threshold=8.442620754241943
node_2644: feature_name=hsa-miR-6087	feature_id[1].value > threshold=11.540918827056885
node_2854: feature_name=hsa-miR-4783-3p	feature_id[38].value > threshold=8.534738540649414
node_3334: feature_name=hsa-miR-6836-3p	feature_id[5].value > threshold=8.711774349212646
node_3462: feature_name=hsa-miR-195-5p	feature_id[12].value <= threshold=5.419168472290039
node_3463: feature_name=hsa-miR-3160-5p	feature_id[15].value <= threshold=10.496346473693848
node_3464: feature_name=hsa-miR-221-3p	feature_id[2].value > threshold=5.081053972244263
node_3530: feature_name=hsa-miR-4745-5p	feature_id[3].value > threshold=12.396770000457764
node_3586: feature_name=hsa-miR-6087	feature_id[1].value <= threshold=12.16213083267212
node_3587: feature_name=hsa-miR-6088	feature_id[14].value <= threshold=11.903942108154297
node_3588: feature_name=hsa-miR-3663-3p	feature_id[41].value <= threshold=13.46876573562622
node_3589: feature_name=hsa-miR-6741-5p	feature_id[6].value > threshold=7.112634897232056
node_3591: feature_name=hsa-miR-197-5p	feature_id[29].value <= threshold=8.806337833404541
node_3592: feature_name=hsa-miR-191-5p	feature_id[65].value > threshold=6.183727025985718
Class: 9
Rules_21	passed counts:64
node_0: feature_name=hsa-miR-1343-3p	feature_id[0].value > threshold=8.853835582733154
node_2208: feature_name=hsa-miR-6836-3p	feature_id[5].value > threshold=7.964256525039673
node_2280: feature_name=hsa-miR-1909-3p	feature_id[36].value > threshold=8.442620754241943
node_2644: feature_name=hsa-miR-6087	feature_id[1].value > threshold=11.540918827056885
node_2854: feature_name=hsa-miR-4783-3p	feature_id[38].value <= threshold=8.534738540649414
node_2855: feature_name=hsa-miR-1470	feature_id[43].value > threshold=6.374756813049316
node_3065: feature_name=hsa-miR-6836-3p	feature_id[5].value <= threshold=9.895927906036377
node_3066: feature_name=hsa-miR-4472	feature_id[16].value > threshold=4.320691108703613
node_3116: feature_name=hsa-miR-191-5p	feature_id[65].value <= threshold=6.8051581382751465
node_3117: feature_name=hsa-miR-1228-5p	feature_id[52].value > threshold=10.67388105392456
node_3127: feature_name=hsa-miR-6785-5p	feature_id[50].value > threshold=7.8383564949035645
node_3133: feature_name=hsa-miR-3656	feature_id[66].value <= threshold=12.00883960723877
node_3134: feature_name=hsa-miR-328-5p	feature_id[30].value <= threshold=11.678020000457764
node_3135: feature_name=hsa-miR-4449	feature_id[58].value <= threshold=8.077540874481201
node_3136: feature_name=hsa-miR-3195	feature_id[7].value <= threshold=9.425053119659424
node_3137: feature_name=hsa-miR-3160-5p	feature_id[15].value <= threshold=10.551809310913086
Class: 9
Rules_22	passed counts:63
node_0: feature_name=hsa-miR-1343-3p	feature_id[0].value > threshold=8.853835582733154
node_2208: feature_name=hsa-miR-6836-3p	feature_id[5].value > threshold=7.964256525039673
node_2280: feature_name=hsa-miR-1909-3p	feature_id[36].value > threshold=8.442620754241943
node_2644: feature_name=hsa-miR-6087	feature_id[1].value <= threshold=11.540918827056885
node_2645: feature_name=hsa-miR-6831-5p	feature_id[27].value <= threshold=5.962778806686401
node_2646: feature_name=hsa-miR-4697-5p	feature_id[44].value <= threshold=9.782842636108398
node_2647: feature_name=hsa-miR-3663-3p	feature_id[41].value > threshold=12.004623413085938
node_2709: feature_name=hsa-miR-1185-1-3p	feature_id[24].value <= threshold=8.8709135055542
node_2710: feature_name=hsa-miR-6803-5p	feature_id[53].value <= threshold=11.111064910888672
node_2711: feature_name=hsa-miR-4728-5p	feature_id[28].value <= threshold=8.396336078643799
node_2712: feature_name=hsa-miR-191-5p	feature_id[65].value <= threshold=7.292936086654663
node_2713: feature_name=hsa-miR-1909-3p	feature_id[36].value > threshold=8.774157524108887
node_2735: feature_name=hsa-miR-4652-5p	feature_id[56].value <= threshold=8.743995666503906
node_2736: feature_name=hsa-miR-6752-5p	feature_id[37].value <= threshold=10.9465913772583
node_2737: feature_name=hsa-miR-3648	feature_id[45].value > threshold=12.841621398925781
Class: 6
Rules_23	passed counts:62
node_0: feature_name=hsa-miR-1343-3p	feature_id[0].value > threshold=8.853835582733154
node_2208: feature_name=hsa-miR-6836-3p	feature_id[5].value > threshold=7.964256525039673
node_2280: feature_name=hsa-miR-1909-3p	feature_id[36].value > threshold=8.442620754241943
node_2644: feature_name=hsa-miR-6087	feature_id[1].value > threshold=11.540918827056885
node_2854: feature_name=hsa-miR-4783-3p	feature_id[38].value > threshold=8.534738540649414
node_3334: feature_name=hsa-miR-6836-3p	feature_id[5].value <= threshold=8.711774349212646
node_3335: feature_name=hsa-miR-4632-5p	feature_id[54].value <= threshold=9.286166191101074
node_3336: feature_name=hsa-miR-4745-5p	feature_id[3].value > threshold=12.056379318237305
node_3412: feature_name=hsa-miR-4710	feature_id[11].value > threshold=7.188977479934692
node_3416: feature_name=hsa-miR-4787-3p	feature_id[42].value <= threshold=7.845951318740845
node_3417: feature_name=hsa-miR-6845-5p	feature_id[20].value <= threshold=9.588072776794434
node_3418: feature_name=hsa-miR-191-5p	feature_id[65].value > threshold=6.1015026569366455
node_3420: feature_name=hsa-miR-4258	feature_id[25].value <= threshold=11.086824417114258
node_3421: feature_name=hsa-miR-1908-5p	feature_id[64].value > threshold=10.826233863830566
node_3423: feature_name=hsa-miR-6768-5p	feature_id[18].value > threshold=8.869232654571533
Class: 9
Rules_24	passed counts:60
node_0: feature_name=hsa-miR-1343-3p	feature_id[0].value <= threshold=8.853835582733154
node_1: feature_name=hsa-miR-5100	feature_id[4].value <= threshold=10.970529079437256
node_2: feature_name=hsa-miR-4734	feature_id[62].value > threshold=13.0581955909729
node_144: feature_name=hsa-miR-1233-5p	feature_id[19].value > threshold=11.731898307800293
node_192: feature_name=hsa-miR-4449	feature_id[58].value <= threshold=6.940747261047363
node_193: feature_name=hsa-miR-4745-5p	feature_id[3].value > threshold=11.524221420288086
node_213: feature_name=hsa-miR-6845-5p	feature_id[20].value > threshold=9.978297233581543
node_253: feature_name=hsa-miR-1909-3p	feature_id[36].value > threshold=8.510090827941895
node_267: feature_name=hsa-miR-6736-5p	feature_id[21].value <= threshold=4.6954522132873535
node_268: feature_name=hsa-miR-6831-5p	feature_id[27].value <= threshold=6.436535596847534
node_269: feature_name=hsa-miR-5100	feature_id[4].value <= threshold=10.575452327728271
Class: 3
Rules_25	passed counts:59
node_0: feature_name=hsa-miR-1343-3p	feature_id[0].value <= threshold=8.853835582733154
node_1: feature_name=hsa-miR-5100	feature_id[4].value <= threshold=10.970529079437256
node_2: feature_name=hsa-miR-4734	feature_id[62].value <= threshold=13.0581955909729
node_3: feature_name=hsa-miR-1233-5p	feature_id[19].value > threshold=12.207207202911377
node_67: feature_name=hsa-miR-6785-5p	feature_id[50].value <= threshold=8.520389080047607
node_68: feature_name=hsa-miR-3195	feature_id[7].value <= threshold=7.83383846282959
node_69: feature_name=hsa-miR-4783-3p	feature_id[38].value > threshold=7.114188194274902
node_83: feature_name=hsa-miR-4745-5p	feature_id[3].value > threshold=11.91422176361084
node_89: feature_name=hsa-miR-4258	feature_id[25].value <= threshold=9.893352031707764
node_90: feature_name=hsa-miR-6752-5p	feature_id[37].value > threshold=10.374029636383057
Class: 3
Rules_26	passed counts:55
node_0: feature_name=hsa-miR-1343-3p	feature_id[0].value > threshold=8.853835582733154
node_2208: feature_name=hsa-miR-6836-3p	feature_id[5].value > threshold=7.964256525039673
node_2280: feature_name=hsa-miR-1909-3p	feature_id[36].value > threshold=8.442620754241943
node_2644: feature_name=hsa-miR-6087	feature_id[1].value > threshold=11.540918827056885
node_2854: feature_name=hsa-miR-4783-3p	feature_id[38].value <= threshold=8.534738540649414
node_2855: feature_name=hsa-miR-1470	feature_id[43].value > threshold=6.374756813049316
node_3065: feature_name=hsa-miR-6836-3p	feature_id[5].value <= threshold=9.895927906036377
node_3066: feature_name=hsa-miR-4472	feature_id[16].value > threshold=4.320691108703613
node_3116: feature_name=hsa-miR-191-5p	feature_id[65].value > threshold=6.8051581382751465
node_3150: feature_name=hsa-miR-4783-3p	feature_id[38].value <= threshold=7.785018444061279
node_3151: feature_name=hsa-miR-6768-5p	feature_id[18].value <= threshold=10.09958791732788
node_3152: feature_name=hsa-miR-1233-5p	feature_id[19].value <= threshold=12.496787071228027
node_3153: feature_name=hsa-miR-5100	feature_id[4].value <= threshold=15.334156036376953
node_3154: feature_name=hsa-miR-16-5p	feature_id[60].value <= threshold=7.343169689178467
node_3155: feature_name=hsa-miR-3131	feature_id[35].value <= threshold=9.537268161773682
node_3156: feature_name=hsa-miR-4734	feature_id[62].value <= threshold=12.876175880432129
node_3157: feature_name=hsa-miR-3619-3p	feature_id[32].value > threshold=7.80157732963562
node_3159: feature_name=hsa-miR-1225-3p	feature_id[59].value > threshold=6.706094980239868
node_3161: feature_name=hsa-miR-4525	feature_id[51].value > threshold=9.854903221130371
node_3163: feature_name=hsa-miR-615-5p	feature_id[63].value > threshold=6.044064283370972
node_3167: feature_name=hsa-miR-6831-5p	feature_id[27].value > threshold=0.05558278411626816
Class: 6
Rules_27	passed counts:52
node_0: feature_name=hsa-miR-1343-3p	feature_id[0].value > threshold=8.853835582733154
node_2208: feature_name=hsa-miR-6836-3p	feature_id[5].value > threshold=7.964256525039673
node_2280: feature_name=hsa-miR-1909-3p	feature_id[36].value > threshold=8.442620754241943
node_2644: feature_name=hsa-miR-6087	feature_id[1].value > threshold=11.540918827056885
node_2854: feature_name=hsa-miR-4783-3p	feature_id[38].value <= threshold=8.534738540649414
node_2855: feature_name=hsa-miR-1470	feature_id[43].value > threshold=6.374756813049316
node_3065: feature_name=hsa-miR-6836-3p	feature_id[5].value <= threshold=9.895927906036377
node_3066: feature_name=hsa-miR-4472	feature_id[16].value <= threshold=4.320691108703613
node_3067: feature_name=hsa-miR-422a	feature_id[23].value <= threshold=6.298607587814331
node_3068: feature_name=hsa-miR-6724-5p	feature_id[9].value > threshold=10.047300815582275
node_3070: feature_name=hsa-miR-4745-5p	feature_id[3].value <= threshold=13.093073844909668
node_3071: feature_name=hsa-miR-615-5p	feature_id[63].value > threshold=3.6565024852752686
node_3073: feature_name=hsa-miR-3195	feature_id[7].value <= threshold=9.2963285446167
node_3074: feature_name=hsa-miR-4258	feature_id[25].value <= threshold=11.553983688354492
Class: 6
Rules_28	passed counts:51
node_0: feature_name=hsa-miR-1343-3p	feature_id[0].value > threshold=8.853835582733154
node_2208: feature_name=hsa-miR-6836-3p	feature_id[5].value > threshold=7.964256525039673
node_2280: feature_name=hsa-miR-1909-3p	feature_id[36].value <= threshold=8.442620754241943
node_2281: feature_name=hsa-miR-4532	feature_id[40].value <= threshold=13.972904682159424
node_2282: feature_name=hsa-miR-6088	feature_id[14].value > threshold=11.080385208129883
node_2392: feature_name=hsa-miR-221-3p	feature_id[2].value > threshold=6.922327518463135
node_2514: feature_name=hsa-miR-4532	feature_id[40].value > threshold=11.137292861938477
node_2526: feature_name=hsa-miR-6805-3p	feature_id[33].value > threshold=8.101964950561523
node_2544: feature_name=hsa-miR-4258	feature_id[25].value <= threshold=11.968761444091797
node_2545: feature_name=hsa-miR-6515-5p	feature_id[47].value <= threshold=8.652945041656494
Class: 4
Rules_29	passed counts:50
node_0: feature_name=hsa-miR-1343-3p	feature_id[0].value <= threshold=8.853835582733154
node_1: feature_name=hsa-miR-5100	feature_id[4].value > threshold=10.970529079437256
node_303: feature_name=hsa-miR-6836-3p	feature_id[5].value > threshold=8.085874080657959
node_475: feature_name=hsa-miR-6087	feature_id[1].value > threshold=11.84760570526123
node_731: feature_name=hsa-miR-6717-5p	feature_id[17].value > threshold=6.345984697341919
node_1119: feature_name=hsa-miR-2861	feature_id[46].value > threshold=12.237541198730469
node_1499: feature_name=hsa-miR-629-3p	feature_id[61].value <= threshold=4.410718679428101
node_1500: feature_name=hsa-miR-221-3p	feature_id[2].value > threshold=4.425718545913696
node_1612: feature_name=hsa-miR-6805-3p	feature_id[33].value > threshold=7.946984052658081
node_1774: feature_name=hsa-miR-328-5p	feature_id[30].value <= threshold=11.460177421569824
node_1775: feature_name=hsa-miR-1228-5p	feature_id[52].value <= threshold=11.007482528686523
node_1776: feature_name=hsa-miR-6741-5p	feature_id[6].value <= threshold=7.473162889480591
node_1777: feature_name=hsa-miR-4734	feature_id[62].value > threshold=11.64607048034668
node_1783: feature_name=hsa-miR-6717-5p	feature_id[17].value > threshold=7.340558290481567
node_1801: feature_name=hsa-miR-1185-1-3p	feature_id[24].value <= threshold=9.5503830909729
node_1802: feature_name=hsa-miR-3648	feature_id[45].value <= threshold=13.516870975494385
node_1803: feature_name=hsa-miR-1290	feature_id[13].value <= threshold=10.80856990814209
node_1804: feature_name=hsa-miR-760	feature_id[67].value <= threshold=7.767278671264648
Class: 4
Rules_30	passed counts:50
node_0: feature_name=hsa-miR-1343-3p	feature_id[0].value <= threshold=8.853835582733154
node_1: feature_name=hsa-miR-5100	feature_id[4].value > threshold=10.970529079437256
node_303: feature_name=hsa-miR-6836-3p	feature_id[5].value > threshold=8.085874080657959
node_475: feature_name=hsa-miR-6087	feature_id[1].value > threshold=11.84760570526123
node_731: feature_name=hsa-miR-6717-5p	feature_id[17].value > threshold=6.345984697341919
node_1119: feature_name=hsa-miR-2861	feature_id[46].value > threshold=12.237541198730469
node_1499: feature_name=hsa-miR-629-3p	feature_id[61].value <= threshold=4.410718679428101
node_1500: feature_name=hsa-miR-221-3p	feature_id[2].value <= threshold=4.425718545913696
node_1501: feature_name=hsa-miR-1343-3p	feature_id[0].value > threshold=8.32808256149292
node_1583: feature_name=hsa-miR-1290	feature_id[13].value <= threshold=10.405581951141357
node_1584: feature_name=hsa-miR-197-5p	feature_id[29].value <= threshold=8.11887502670288
node_1585: feature_name=hsa-miR-1343-3p	feature_id[0].value <= threshold=8.849471092224121
node_1586: feature_name=hsa-miR-4728-5p	feature_id[28].value > threshold=6.815568208694458
node_1592: feature_name=hsa-miR-4532	feature_id[40].value <= threshold=15.31034517288208
node_1593: feature_name=hsa-miR-3160-5p	feature_id[15].value > threshold=3.241763710975647
Class: 9
Rules_31	passed counts:48
node_0: feature_name=hsa-miR-1343-3p	feature_id[0].value <= threshold=8.853835582733154
node_1: feature_name=hsa-miR-5100	feature_id[4].value > threshold=10.970529079437256
node_303: feature_name=hsa-miR-6836-3p	feature_id[5].value > threshold=8.085874080657959
node_475: feature_name=hsa-miR-6087	feature_id[1].value > threshold=11.84760570526123
node_731: feature_name=hsa-miR-6717-5p	feature_id[17].value > threshold=6.345984697341919
node_1119: feature_name=hsa-miR-2861	feature_id[46].value > threshold=12.237541198730469
node_1499: feature_name=hsa-miR-629-3p	feature_id[61].value <= threshold=4.410718679428101
node_1500: feature_name=hsa-miR-221-3p	feature_id[2].value > threshold=4.425718545913696
node_1612: feature_name=hsa-miR-6805-3p	feature_id[33].value <= threshold=7.946984052658081
node_1613: feature_name=hsa-miR-6088	feature_id[14].value > threshold=11.749866485595703
node_1691: feature_name=hsa-miR-760	feature_id[67].value > threshold=6.634676933288574
node_1699: feature_name=hsa-miR-6752-5p	feature_id[37].value <= threshold=11.17585039138794
node_1700: feature_name=hsa-miR-3160-5p	feature_id[15].value > threshold=6.916107892990112
node_1744: feature_name=hsa-miR-6746-5p	feature_id[34].value <= threshold=7.922645330429077
node_1745: feature_name=hsa-miR-4763-3p	feature_id[10].value <= threshold=9.481450080871582
node_1746: feature_name=hsa-miR-4787-3p	feature_id[42].value <= threshold=8.50251054763794
node_1747: feature_name=hsa-miR-4449	feature_id[58].value <= threshold=7.831537246704102
node_1748: feature_name=hsa-miR-4745-5p	feature_id[3].value > threshold=11.301815032958984
node_1752: feature_name=hsa-miR-3648	feature_id[45].value <= threshold=14.160799026489258
Class: 11
Rules_32	passed counts:44
node_0: feature_name=hsa-miR-1343-3p	feature_id[0].value <= threshold=8.853835582733154
node_1: feature_name=hsa-miR-5100	feature_id[4].value > threshold=10.970529079437256
node_303: feature_name=hsa-miR-6836-3p	feature_id[5].value > threshold=8.085874080657959
node_475: feature_name=hsa-miR-6087	feature_id[1].value <= threshold=11.84760570526123
node_476: feature_name=hsa-miR-5100	feature_id[4].value <= threshold=13.808428287506104
node_477: feature_name=hsa-miR-1343-3p	feature_id[0].value <= threshold=8.393232345581055
node_478: feature_name=hsa-miR-4728-5p	feature_id[28].value <= threshold=7.2450385093688965
node_479: feature_name=hsa-miR-4763-3p	feature_id[10].value <= threshold=10.01398229598999
node_480: feature_name=hsa-miR-6724-5p	feature_id[9].value > threshold=10.72300386428833
node_512: feature_name=hsa-miR-4787-3p	feature_id[42].value > threshold=6.892139434814453
node_514: feature_name=hsa-miR-5100	feature_id[4].value <= threshold=13.746507167816162
node_515: feature_name=hsa-miR-4525	feature_id[51].value > threshold=9.320241451263428
node_521: feature_name=hsa-miR-6088	feature_id[14].value > threshold=10.315523624420166
node_523: feature_name=hsa-miR-1233-5p	feature_id[19].value <= threshold=13.153576850891113
node_524: feature_name=hsa-miR-6805-3p	feature_id[33].value <= threshold=8.602991104125977
node_525: feature_name=hsa-miR-6831-5p	feature_id[27].value <= threshold=6.79433274269104
node_526: feature_name=hsa-miR-3619-3p	feature_id[32].value <= threshold=10.041669368743896
node_527: feature_name=hsa-miR-760	feature_id[67].value <= threshold=8.424078941345215
Class: 1
Rules_33	passed counts:44
node_0: feature_name=hsa-miR-1343-3p	feature_id[0].value <= threshold=8.853835582733154
node_1: feature_name=hsa-miR-5100	feature_id[4].value <= threshold=10.970529079437256
node_2: feature_name=hsa-miR-4734	feature_id[62].value > threshold=13.0581955909729
node_144: feature_name=hsa-miR-1233-5p	feature_id[19].value <= threshold=11.731898307800293
node_145: feature_name=hsa-miR-760	feature_id[67].value <= threshold=6.913475513458252
node_146: feature_name=hsa-miR-629-3p	feature_id[61].value > threshold=3.5852537155151367
node_152: feature_name=hsa-miR-6803-5p	feature_id[53].value > threshold=10.939590454101562
node_158: feature_name=hsa-miR-6794-5p	feature_id[49].value > threshold=7.834970712661743
node_162: feature_name=hsa-miR-3663-3p	feature_id[41].value > threshold=10.5289626121521
Class: 4
Rules_34	passed counts:43
node_0: feature_name=hsa-miR-1343-3p	feature_id[0].value <= threshold=8.853835582733154
node_1: feature_name=hsa-miR-5100	feature_id[4].value > threshold=10.970529079437256
node_303: feature_name=hsa-miR-6836-3p	feature_id[5].value > threshold=8.085874080657959
node_475: feature_name=hsa-miR-6087	feature_id[1].value > threshold=11.84760570526123
node_731: feature_name=hsa-miR-6717-5p	feature_id[17].value > threshold=6.345984697341919
node_1119: feature_name=hsa-miR-2861	feature_id[46].value > threshold=12.237541198730469
node_1499: feature_name=hsa-miR-629-3p	feature_id[61].value <= threshold=4.410718679428101
node_1500: feature_name=hsa-miR-221-3p	feature_id[2].value > threshold=4.425718545913696
node_1612: feature_name=hsa-miR-6805-3p	feature_id[33].value > threshold=7.946984052658081
node_1774: feature_name=hsa-miR-328-5p	feature_id[30].value > threshold=11.460177421569824
node_1920: feature_name=hsa-miR-6724-5p	feature_id[9].value > threshold=10.798093795776367
node_1992: feature_name=hsa-miR-197-5p	feature_id[29].value > threshold=7.828921794891357
node_2010: feature_name=hsa-miR-1470	feature_id[43].value <= threshold=6.923313140869141
node_2011: feature_name=hsa-miR-191-5p	feature_id[65].value <= threshold=6.462536811828613
node_2012: feature_name=hsa-miR-422a	feature_id[23].value <= threshold=8.87889289855957
node_2013: feature_name=hsa-miR-4258	feature_id[25].value > threshold=10.110069274902344
node_2021: feature_name=hsa-miR-4632-5p	feature_id[54].value > threshold=8.340331077575684
node_2023: feature_name=hsa-miR-221-3p	feature_id[2].value > threshold=4.979909420013428
Class: 7
Rules_35	passed counts:42
node_0: feature_name=hsa-miR-1343-3p	feature_id[0].value > threshold=8.853835582733154
node_2208: feature_name=hsa-miR-6836-3p	feature_id[5].value > threshold=7.964256525039673
node_2280: feature_name=hsa-miR-1909-3p	feature_id[36].value > threshold=8.442620754241943
node_2644: feature_name=hsa-miR-6087	feature_id[1].value > threshold=11.540918827056885
node_2854: feature_name=hsa-miR-4783-3p	feature_id[38].value <= threshold=8.534738540649414
node_2855: feature_name=hsa-miR-1470	feature_id[43].value <= threshold=6.374756813049316
node_2856: feature_name=hsa-miR-4472	feature_id[16].value > threshold=5.916568040847778
node_2982: feature_name=hsa-miR-5698	feature_id[22].value > threshold=5.889941930770874
node_3008: feature_name=hsa-miR-1185-2-3p	feature_id[26].value <= threshold=8.500036239624023
node_3009: feature_name=hsa-miR-1909-3p	feature_id[36].value > threshold=8.652841091156006
node_3027: feature_name=hsa-miR-4745-5p	feature_id[3].value <= threshold=12.849644184112549
node_3028: feature_name=hsa-miR-1290	feature_id[13].value <= threshold=11.33756685256958
Class: 6
Rules_36	passed counts:41
node_0: feature_name=hsa-miR-1343-3p	feature_id[0].value > threshold=8.853835582733154
node_2208: feature_name=hsa-miR-6836-3p	feature_id[5].value > threshold=7.964256525039673
node_2280: feature_name=hsa-miR-1909-3p	feature_id[36].value > threshold=8.442620754241943
node_2644: feature_name=hsa-miR-6087	feature_id[1].value > threshold=11.540918827056885
node_2854: feature_name=hsa-miR-4783-3p	feature_id[38].value > threshold=8.534738540649414
node_3334: feature_name=hsa-miR-6836-3p	feature_id[5].value > threshold=8.711774349212646
node_3462: feature_name=hsa-miR-195-5p	feature_id[12].value <= threshold=5.419168472290039
node_3463: feature_name=hsa-miR-3160-5p	feature_id[15].value <= threshold=10.496346473693848
node_3464: feature_name=hsa-miR-221-3p	feature_id[2].value > threshold=5.081053972244263
node_3530: feature_name=hsa-miR-4745-5p	feature_id[3].value <= threshold=12.396770000457764
node_3531: feature_name=hsa-miR-6736-5p	feature_id[21].value > threshold=2.466274380683899
node_3549: feature_name=hsa-miR-1908-5p	feature_id[64].value <= threshold=11.528841018676758
node_3550: feature_name=hsa-miR-1909-3p	feature_id[36].value > threshold=8.544648170471191
node_3558: feature_name=hsa-miR-6805-3p	feature_id[33].value > threshold=7.379688262939453
node_3564: feature_name=hsa-miR-195-5p	feature_id[12].value > threshold=-0.7575660049915314
node_3566: feature_name=hsa-miR-4745-5p	feature_id[3].value <= threshold=12.365729331970215
Class: 9
Rules_37	passed counts:41
node_0: feature_name=hsa-miR-1343-3p	feature_id[0].value <= threshold=8.853835582733154
node_1: feature_name=hsa-miR-5100	feature_id[4].value > threshold=10.970529079437256
node_303: feature_name=hsa-miR-6836-3p	feature_id[5].value > threshold=8.085874080657959
node_475: feature_name=hsa-miR-6087	feature_id[1].value > threshold=11.84760570526123
node_731: feature_name=hsa-miR-6717-5p	feature_id[17].value > threshold=6.345984697341919
node_1119: feature_name=hsa-miR-2861	feature_id[46].value > threshold=12.237541198730469
node_1499: feature_name=hsa-miR-629-3p	feature_id[61].value > threshold=4.410718679428101
node_2041: feature_name=hsa-miR-221-3p	feature_id[2].value > threshold=5.339956045150757
node_2091: feature_name=hsa-miR-3160-5p	feature_id[15].value > threshold=6.896387577056885
node_2135: feature_name=hsa-miR-4525	feature_id[51].value <= threshold=10.704755306243896
node_2136: feature_name=hsa-miR-6845-5p	feature_id[20].value <= threshold=10.096346855163574
node_2137: feature_name=hsa-miR-6752-5p	feature_id[37].value <= threshold=11.156577110290527
node_2138: feature_name=hsa-miR-1185-1-3p	feature_id[24].value <= threshold=10.016632080078125
node_2139: feature_name=hsa-miR-3656	feature_id[66].value > threshold=11.454584121704102
node_2143: feature_name=hsa-miR-6741-5p	feature_id[6].value <= threshold=8.5079026222229
node_2144: feature_name=hsa-miR-6845-5p	feature_id[20].value > threshold=8.980271339416504
node_2146: feature_name=hsa-miR-1343-3p	feature_id[0].value <= threshold=8.74655532836914
Class: 11
Rules_38	passed counts:39
node_0: feature_name=hsa-miR-1343-3p	feature_id[0].value > threshold=8.853835582733154
node_2208: feature_name=hsa-miR-6836-3p	feature_id[5].value > threshold=7.964256525039673
node_2280: feature_name=hsa-miR-1909-3p	feature_id[36].value <= threshold=8.442620754241943
node_2281: feature_name=hsa-miR-4532	feature_id[40].value <= threshold=13.972904682159424
node_2282: feature_name=hsa-miR-6088	feature_id[14].value <= threshold=11.080385208129883
node_2283: feature_name=hsa-miR-6087	feature_id[1].value > threshold=11.348708152770996
node_2327: feature_name=hsa-miR-4472	feature_id[16].value > threshold=3.847285509109497
node_2349: feature_name=hsa-miR-2861	feature_id[46].value > threshold=11.550355911254883
node_2351: feature_name=hsa-miR-615-5p	feature_id[63].value <= threshold=7.492300987243652
node_2352: feature_name=hsa-miR-4710	feature_id[11].value > threshold=8.287662029266357
node_2360: feature_name=hsa-miR-6087	feature_id[1].value <= threshold=11.896127223968506
node_2361: feature_name=hsa-miR-6746-5p	feature_id[34].value > threshold=8.106012344360352
node_2365: feature_name=hsa-miR-6836-3p	feature_id[5].value > threshold=8.298658847808838
node_2367: feature_name=hsa-miR-6762-5p	feature_id[68].value > threshold=7.276178359985352
Class: 9
Rules_39	passed counts:36
node_0: feature_name=hsa-miR-1343-3p	feature_id[0].value <= threshold=8.853835582733154
node_1: feature_name=hsa-miR-5100	feature_id[4].value > threshold=10.970529079437256
node_303: feature_name=hsa-miR-6836-3p	feature_id[5].value > threshold=8.085874080657959
node_475: feature_name=hsa-miR-6087	feature_id[1].value > threshold=11.84760570526123
node_731: feature_name=hsa-miR-6717-5p	feature_id[17].value > threshold=6.345984697341919
node_1119: feature_name=hsa-miR-2861	feature_id[46].value <= threshold=12.237541198730469
node_1120: feature_name=hsa-miR-1228-5p	feature_id[52].value <= threshold=11.233649730682373
node_1121: feature_name=hsa-miR-6736-5p	feature_id[21].value <= threshold=5.108233213424683
node_1122: feature_name=hsa-miR-1343-3p	feature_id[0].value > threshold=8.408201694488525
node_1282: feature_name=hsa-miR-221-3p	feature_id[2].value <= threshold=5.360380411148071
node_1283: feature_name=hsa-miR-4632-5p	feature_id[54].value <= threshold=8.9872465133667
node_1284: feature_name=hsa-miR-122-5p	feature_id[39].value <= threshold=6.231051445007324
node_1285: feature_name=hsa-miR-4728-5p	feature_id[28].value > threshold=7.0001819133758545
node_1289: feature_name=hsa-miR-6741-5p	feature_id[6].value <= threshold=8.059606075286865
node_1290: feature_name=hsa-miR-4734	feature_id[62].value > threshold=11.445122241973877
node_1292: feature_name=hsa-miR-6515-5p	feature_id[47].value <= threshold=6.893359661102295
Class: 9
Rules_40	passed counts:35
node_0: feature_name=hsa-miR-1343-3p	feature_id[0].value <= threshold=8.853835582733154
node_1: feature_name=hsa-miR-5100	feature_id[4].value > threshold=10.970529079437256
node_303: feature_name=hsa-miR-6836-3p	feature_id[5].value > threshold=8.085874080657959
node_475: feature_name=hsa-miR-6087	feature_id[1].value > threshold=11.84760570526123
node_731: feature_name=hsa-miR-6717-5p	feature_id[17].value <= threshold=6.345984697341919
node_732: feature_name=hsa-miR-4763-3p	feature_id[10].value <= threshold=9.731104850769043
node_733: feature_name=hsa-miR-4710	feature_id[11].value > threshold=7.723086833953857
node_895: feature_name=hsa-miR-6724-5p	feature_id[9].value <= threshold=10.97276258468628
node_896: feature_name=hsa-miR-6752-5p	feature_id[37].value <= threshold=11.03975534439087
node_897: feature_name=hsa-miR-191-5p	feature_id[65].value <= threshold=7.452094316482544
node_898: feature_name=hsa-miR-3648	feature_id[45].value <= threshold=13.127247333526611
node_899: feature_name=hsa-miR-5698	feature_id[22].value <= threshold=7.660092115402222
node_900: feature_name=hsa-miR-760	feature_id[67].value > threshold=6.2300124168396
node_908: feature_name=hsa-miR-6785-5p	feature_id[50].value <= threshold=8.352689743041992
node_909: feature_name=hsa-miR-6805-3p	feature_id[33].value > threshold=7.308164119720459
node_911: feature_name=hsa-miR-615-5p	feature_id[63].value > threshold=3.9816906452178955
node_913: feature_name=hsa-miR-4697-5p	feature_id[44].value > threshold=8.074588298797607
Class: 10
Rules_41	passed counts:34
node_0: feature_name=hsa-miR-1343-3p	feature_id[0].value > threshold=8.853835582733154
node_2208: feature_name=hsa-miR-6836-3p	feature_id[5].value > threshold=7.964256525039673
node_2280: feature_name=hsa-miR-1909-3p	feature_id[36].value > threshold=8.442620754241943
node_2644: feature_name=hsa-miR-6087	feature_id[1].value <= threshold=11.540918827056885
node_2645: feature_name=hsa-miR-6831-5p	feature_id[27].value <= threshold=5.962778806686401
node_2646: feature_name=hsa-miR-4697-5p	feature_id[44].value <= threshold=9.782842636108398
node_2647: feature_name=hsa-miR-3663-3p	feature_id[41].value <= threshold=12.004623413085938
node_2648: feature_name=hsa-miR-122-5p	feature_id[39].value <= threshold=7.257723093032837
node_2649: feature_name=hsa-miR-4534	feature_id[48].value <= threshold=11.075168132781982
node_2650: feature_name=hsa-miR-6724-5p	feature_id[9].value > threshold=10.438337326049805
node_2666: feature_name=hsa-miR-6724-5p	feature_id[9].value <= threshold=10.835337162017822
node_2667: feature_name=hsa-miR-4532	feature_id[40].value > threshold=11.27181625366211
node_2671: feature_name=hsa-miR-1908-5p	feature_id[64].value > threshold=11.099967002868652
node_2675: feature_name=hsa-miR-328-5p	feature_id[30].value > threshold=11.024509906768799
Class: 6
Rules_42	passed counts:34
node_0: feature_name=hsa-miR-1343-3p	feature_id[0].value <= threshold=8.853835582733154
node_1: feature_name=hsa-miR-5100	feature_id[4].value > threshold=10.970529079437256
node_303: feature_name=hsa-miR-6836-3p	feature_id[5].value > threshold=8.085874080657959
node_475: feature_name=hsa-miR-6087	feature_id[1].value > threshold=11.84760570526123
node_731: feature_name=hsa-miR-6717-5p	feature_id[17].value > threshold=6.345984697341919
node_1119: feature_name=hsa-miR-2861	feature_id[46].value > threshold=12.237541198730469
node_1499: feature_name=hsa-miR-629-3p	feature_id[61].value <= threshold=4.410718679428101
node_1500: feature_name=hsa-miR-221-3p	feature_id[2].value <= threshold=4.425718545913696
node_1501: feature_name=hsa-miR-1343-3p	feature_id[0].value <= threshold=8.32808256149292
node_1502: feature_name=hsa-miR-6736-5p	feature_id[21].value <= threshold=-0.8809307813644409
node_1503: feature_name=hsa-miR-3619-3p	feature_id[32].value > threshold=7.205655336380005
Class: 4
Rules_43	passed counts:33
node_0: feature_name=hsa-miR-1343-3p	feature_id[0].value > threshold=8.853835582733154
node_2208: feature_name=hsa-miR-6836-3p	feature_id[5].value > threshold=7.964256525039673
node_2280: feature_name=hsa-miR-1909-3p	feature_id[36].value <= threshold=8.442620754241943
node_2281: feature_name=hsa-miR-4532	feature_id[40].value <= threshold=13.972904682159424
node_2282: feature_name=hsa-miR-6088	feature_id[14].value > threshold=11.080385208129883
node_2392: feature_name=hsa-miR-221-3p	feature_id[2].value <= threshold=6.922327518463135
node_2393: feature_name=hsa-miR-1290	feature_id[13].value > threshold=8.191744327545166
node_2395: feature_name=hsa-miR-4783-3p	feature_id[38].value > threshold=7.71028208732605
node_2453: feature_name=hsa-miR-3663-3p	feature_id[41].value <= threshold=12.896602153778076
node_2454: feature_name=hsa-miR-16-5p	feature_id[60].value <= threshold=5.338671684265137
node_2455: feature_name=hsa-miR-6746-5p	feature_id[34].value > threshold=8.20256757736206
node_2465: feature_name=hsa-miR-4687-3p	feature_id[55].value > threshold=8.984869003295898
node_2471: feature_name=hsa-miR-6785-5p	feature_id[50].value > threshold=8.052510261535645
node_2473: feature_name=hsa-miR-4745-5p	feature_id[3].value <= threshold=13.488089561462402
Class: 9
Rules_44	passed counts:33
node_0: feature_name=hsa-miR-1343-3p	feature_id[0].value <= threshold=8.853835582733154
node_1: feature_name=hsa-miR-5100	feature_id[4].value > threshold=10.970529079437256
node_303: feature_name=hsa-miR-6836-3p	feature_id[5].value > threshold=8.085874080657959
node_475: feature_name=hsa-miR-6087	feature_id[1].value > threshold=11.84760570526123
node_731: feature_name=hsa-miR-6717-5p	feature_id[17].value <= threshold=6.345984697341919
node_732: feature_name=hsa-miR-4763-3p	feature_id[10].value <= threshold=9.731104850769043
node_733: feature_name=hsa-miR-4710	feature_id[11].value <= threshold=7.723086833953857
node_734: feature_name=hsa-miR-187-5p	feature_id[8].value <= threshold=8.874753952026367
node_735: feature_name=hsa-miR-4525	feature_id[51].value > threshold=8.276394367218018
node_761: feature_name=hsa-miR-6717-5p	feature_id[17].value <= threshold=5.670558214187622
node_762: feature_name=hsa-miR-1290	feature_id[13].value <= threshold=9.692676544189453
node_763: feature_name=hsa-miR-4532	feature_id[40].value <= threshold=14.34302568435669
node_764: feature_name=hsa-miR-422a	feature_id[23].value > threshold=4.938793659210205
node_772: feature_name=hsa-miR-6803-5p	feature_id[53].value <= threshold=11.214066982269287
node_773: feature_name=hsa-miR-4783-3p	feature_id[38].value <= threshold=9.276416778564453
node_774: feature_name=hsa-miR-3195	feature_id[7].value > threshold=8.240062236785889
node_778: feature_name=hsa-miR-122-5p	feature_id[39].value > threshold=-0.5722946226596832
node_786: feature_name=hsa-miR-1185-2-3p	feature_id[26].value > threshold=6.507927656173706
node_788: feature_name=hsa-miR-6088	feature_id[14].value > threshold=10.813339233398438
Class: 10
Rules_45	passed counts:32
node_0: feature_name=hsa-miR-1343-3p	feature_id[0].value > threshold=8.853835582733154
node_2208: feature_name=hsa-miR-6836-3p	feature_id[5].value > threshold=7.964256525039673
node_2280: feature_name=hsa-miR-1909-3p	feature_id[36].value > threshold=8.442620754241943
node_2644: feature_name=hsa-miR-6087	feature_id[1].value <= threshold=11.540918827056885
node_2645: feature_name=hsa-miR-6831-5p	feature_id[27].value > threshold=5.962778806686401
node_2811: feature_name=hsa-miR-6736-5p	feature_id[21].value > threshold=5.375131607055664
node_2825: feature_name=hsa-miR-6794-5p	feature_id[49].value <= threshold=9.067625522613525
node_2826: feature_name=hsa-miR-6087	feature_id[1].value > threshold=10.937345504760742
node_2828: feature_name=hsa-miR-221-3p	feature_id[2].value > threshold=0.12259213253855705
node_2830: feature_name=hsa-miR-1307-3p	feature_id[31].value > threshold=6.550323724746704
node_2832: feature_name=hsa-miR-6845-5p	feature_id[20].value <= threshold=10.484280109405518
node_2833: feature_name=hsa-miR-1343-3p	feature_id[0].value <= threshold=9.51085090637207
node_2834: feature_name=hsa-miR-4525	feature_id[51].value > threshold=10.934290885925293
Class: 1
Rules_46	passed counts:32
node_0: feature_name=hsa-miR-1343-3p	feature_id[0].value > threshold=8.853835582733154
node_2208: feature_name=hsa-miR-6836-3p	feature_id[5].value > threshold=7.964256525039673
node_2280: feature_name=hsa-miR-1909-3p	feature_id[36].value > threshold=8.442620754241943
node_2644: feature_name=hsa-miR-6087	feature_id[1].value <= threshold=11.540918827056885
node_2645: feature_name=hsa-miR-6831-5p	feature_id[27].value <= threshold=5.962778806686401
node_2646: feature_name=hsa-miR-4697-5p	feature_id[44].value <= threshold=9.782842636108398
node_2647: feature_name=hsa-miR-3663-3p	feature_id[41].value > threshold=12.004623413085938
node_2709: feature_name=hsa-miR-1185-1-3p	feature_id[24].value <= threshold=8.8709135055542
node_2710: feature_name=hsa-miR-6803-5p	feature_id[53].value <= threshold=11.111064910888672
node_2711: feature_name=hsa-miR-4728-5p	feature_id[28].value <= threshold=8.396336078643799
node_2712: feature_name=hsa-miR-191-5p	feature_id[65].value <= threshold=7.292936086654663
node_2713: feature_name=hsa-miR-1909-3p	feature_id[36].value <= threshold=8.774157524108887
node_2714: feature_name=hsa-miR-4525	feature_id[51].value > threshold=10.413511753082275
node_2722: feature_name=hsa-miR-422a	feature_id[23].value > threshold=4.358918190002441
node_2728: feature_name=hsa-miR-6785-5p	feature_id[50].value <= threshold=8.82305383682251
node_2729: feature_name=hsa-miR-3131	feature_id[35].value > threshold=7.835889101028442
Class: 6
Rules_47	passed counts:32
node_0: feature_name=hsa-miR-1343-3p	feature_id[0].value <= threshold=8.853835582733154
node_1: feature_name=hsa-miR-5100	feature_id[4].value > threshold=10.970529079437256
node_303: feature_name=hsa-miR-6836-3p	feature_id[5].value > threshold=8.085874080657959
node_475: feature_name=hsa-miR-6087	feature_id[1].value <= threshold=11.84760570526123
node_476: feature_name=hsa-miR-5100	feature_id[4].value <= threshold=13.808428287506104
node_477: feature_name=hsa-miR-1343-3p	feature_id[0].value > threshold=8.393232345581055
node_597: feature_name=hsa-miR-4763-3p	feature_id[10].value <= threshold=9.194092273712158
node_598: feature_name=hsa-miR-3160-5p	feature_id[15].value <= threshold=9.519345760345459
node_599: feature_name=hsa-miR-187-5p	feature_id[8].value > threshold=8.164696216583252
node_605: feature_name=hsa-miR-1908-5p	feature_id[64].value > threshold=10.633578777313232
node_607: feature_name=hsa-miR-760	feature_id[67].value <= threshold=7.873784780502319
node_608: feature_name=hsa-miR-4472	feature_id[16].value > threshold=1.6351079791784286
Class: 9
Rules_48	passed counts:32
node_0: feature_name=hsa-miR-1343-3p	feature_id[0].value <= threshold=8.853835582733154
node_1: feature_name=hsa-miR-5100	feature_id[4].value <= threshold=10.970529079437256
node_2: feature_name=hsa-miR-4734	feature_id[62].value > threshold=13.0581955909729
node_144: feature_name=hsa-miR-1233-5p	feature_id[19].value <= threshold=11.731898307800293
node_145: feature_name=hsa-miR-760	feature_id[67].value > threshold=6.913475513458252
node_165: feature_name=hsa-miR-373-5p	feature_id[69].value <= threshold=6.342727422714233
node_166: feature_name=hsa-miR-4763-3p	feature_id[10].value > threshold=8.933646202087402
node_168: feature_name=hsa-miR-4787-3p	feature_id[42].value <= threshold=6.447466850280762
Class: 3
Rules_49	passed counts:31
node_0: feature_name=hsa-miR-1343-3p	feature_id[0].value <= threshold=8.853835582733154
node_1: feature_name=hsa-miR-5100	feature_id[4].value > threshold=10.970529079437256
node_303: feature_name=hsa-miR-6836-3p	feature_id[5].value > threshold=8.085874080657959
node_475: feature_name=hsa-miR-6087	feature_id[1].value > threshold=11.84760570526123
node_731: feature_name=hsa-miR-6717-5p	feature_id[17].value <= threshold=6.345984697341919
node_732: feature_name=hsa-miR-4763-3p	feature_id[10].value <= threshold=9.731104850769043
node_733: feature_name=hsa-miR-4710	feature_id[11].value > threshold=7.723086833953857
node_895: feature_name=hsa-miR-6724-5p	feature_id[9].value <= threshold=10.97276258468628
node_896: feature_name=hsa-miR-6752-5p	feature_id[37].value > threshold=11.03975534439087
node_978: feature_name=hsa-miR-6741-5p	feature_id[6].value <= threshold=7.907489061355591
node_979: feature_name=hsa-miR-3648	feature_id[45].value > threshold=12.27880334854126
node_987: feature_name=hsa-miR-1233-5p	feature_id[19].value > threshold=10.887064933776855
node_995: feature_name=hsa-miR-328-5p	feature_id[30].value <= threshold=12.03577995300293
node_996: feature_name=hsa-miR-6768-5p	feature_id[18].value <= threshold=11.015380859375
node_997: feature_name=hsa-miR-6805-3p	feature_id[33].value <= threshold=8.908121585845947
node_998: feature_name=hsa-miR-6724-5p	feature_id[9].value > threshold=9.903999328613281
node_1002: feature_name=hsa-miR-6087	feature_id[1].value <= threshold=12.946929454803467
node_1003: feature_name=hsa-miR-4787-3p	feature_id[42].value > threshold=4.79047966003418
node_1005: feature_name=hsa-miR-6736-5p	feature_id[21].value > threshold=-2.3990978598594666
node_1007: feature_name=hsa-miR-1343-3p	feature_id[0].value > threshold=5.8688623905181885
node_1009: feature_name=hsa-miR-6717-5p	feature_id[17].value <= threshold=6.254138231277466
node_1010: feature_name=hsa-miR-197-5p	feature_id[29].value <= threshold=8.628411769866943
node_1011: feature_name=hsa-miR-122-5p	feature_id[39].value <= threshold=-0.6233901083469391
node_1012: feature_name=hsa-miR-6741-5p	feature_id[6].value <= threshold=7.22599196434021
node_1013: feature_name=hsa-miR-6741-5p	feature_id[6].value > threshold=6.1533708572387695
Class: 5
Rules_50	passed counts:30
node_0: feature_name=hsa-miR-1343-3p	feature_id[0].value <= threshold=8.853835582733154
node_1: feature_name=hsa-miR-5100	feature_id[4].value > threshold=10.970529079437256
node_303: feature_name=hsa-miR-6836-3p	feature_id[5].value > threshold=8.085874080657959
node_475: feature_name=hsa-miR-6087	feature_id[1].value > threshold=11.84760570526123
node_731: feature_name=hsa-miR-6717-5p	feature_id[17].value > threshold=6.345984697341919
node_1119: feature_name=hsa-miR-2861	feature_id[46].value > threshold=12.237541198730469
node_1499: feature_name=hsa-miR-629-3p	feature_id[61].value <= threshold=4.410718679428101
node_1500: feature_name=hsa-miR-221-3p	feature_id[2].value > threshold=4.425718545913696
node_1612: feature_name=hsa-miR-6805-3p	feature_id[33].value <= threshold=7.946984052658081
node_1613: feature_name=hsa-miR-6088	feature_id[14].value > threshold=11.749866485595703
node_1691: feature_name=hsa-miR-760	feature_id[67].value > threshold=6.634676933288574
node_1699: feature_name=hsa-miR-6752-5p	feature_id[37].value <= threshold=11.17585039138794
node_1700: feature_name=hsa-miR-3160-5p	feature_id[15].value <= threshold=6.916107892990112
node_1701: feature_name=hsa-miR-328-5p	feature_id[30].value <= threshold=11.554698467254639
node_1702: feature_name=hsa-miR-6741-5p	feature_id[6].value <= threshold=7.725372791290283
node_1703: feature_name=hsa-miR-4449	feature_id[58].value <= threshold=7.224680662155151
node_1704: feature_name=hsa-miR-197-5p	feature_id[29].value <= threshold=9.111103057861328
node_1705: feature_name=hsa-miR-1909-3p	feature_id[36].value > threshold=8.263002395629883
node_1709: feature_name=hsa-miR-221-3p	feature_id[2].value <= threshold=6.866045951843262
Class: 11
Rules_51	passed counts:29
node_0: feature_name=hsa-miR-1343-3p	feature_id[0].value > threshold=8.853835582733154
node_2208: feature_name=hsa-miR-6836-3p	feature_id[5].value > threshold=7.964256525039673
node_2280: feature_name=hsa-miR-1909-3p	feature_id[36].value > threshold=8.442620754241943
node_2644: feature_name=hsa-miR-6087	feature_id[1].value > threshold=11.540918827056885
node_2854: feature_name=hsa-miR-4783-3p	feature_id[38].value <= threshold=8.534738540649414
node_2855: feature_name=hsa-miR-1470	feature_id[43].value > threshold=6.374756813049316
node_3065: feature_name=hsa-miR-6836-3p	feature_id[5].value <= threshold=9.895927906036377
node_3066: feature_name=hsa-miR-4472	feature_id[16].value > threshold=4.320691108703613
node_3116: feature_name=hsa-miR-191-5p	feature_id[65].value > threshold=6.8051581382751465
node_3150: feature_name=hsa-miR-4783-3p	feature_id[38].value > threshold=7.785018444061279
node_3236: feature_name=hsa-miR-4745-5p	feature_id[3].value > threshold=12.458777904510498
node_3280: feature_name=hsa-miR-221-3p	feature_id[2].value <= threshold=6.040101766586304
node_3281: feature_name=hsa-miR-191-5p	feature_id[65].value > threshold=6.883334636688232
node_3283: feature_name=hsa-miR-6741-5p	feature_id[6].value <= threshold=9.16658639907837
node_3284: feature_name=hsa-miR-195-5p	feature_id[12].value <= threshold=4.666889190673828
node_3285: feature_name=hsa-miR-122-5p	feature_id[39].value <= threshold=8.813058853149414
Class: 9
Rules_52	passed counts:28
node_0: feature_name=hsa-miR-1343-3p	feature_id[0].value > threshold=8.853835582733154
node_2208: feature_name=hsa-miR-6836-3p	feature_id[5].value > threshold=7.964256525039673
node_2280: feature_name=hsa-miR-1909-3p	feature_id[36].value > threshold=8.442620754241943
node_2644: feature_name=hsa-miR-6087	feature_id[1].value > threshold=11.540918827056885
node_2854: feature_name=hsa-miR-4783-3p	feature_id[38].value > threshold=8.534738540649414
node_3334: feature_name=hsa-miR-6836-3p	feature_id[5].value <= threshold=8.711774349212646
node_3335: feature_name=hsa-miR-4632-5p	feature_id[54].value > threshold=9.286166191101074
node_3451: feature_name=hsa-miR-5100	feature_id[4].value <= threshold=14.512922763824463
node_3452: feature_name=hsa-miR-3656	feature_id[66].value > threshold=11.336066722869873
node_3456: feature_name=hsa-miR-3195	feature_id[7].value <= threshold=8.359260559082031
Class: 12
Rules_53	passed counts:28
node_0: feature_name=hsa-miR-1343-3p	feature_id[0].value <= threshold=8.853835582733154
node_1: feature_name=hsa-miR-5100	feature_id[4].value > threshold=10.970529079437256
node_303: feature_name=hsa-miR-6836-3p	feature_id[5].value <= threshold=8.085874080657959
node_304: feature_name=hsa-miR-4763-3p	feature_id[10].value <= threshold=9.428462028503418
node_305: feature_name=hsa-miR-4687-3p	feature_id[55].value <= threshold=9.609257221221924
node_306: feature_name=hsa-miR-6736-5p	feature_id[21].value > threshold=4.49097204208374
node_334: feature_name=hsa-miR-6087	feature_id[1].value > threshold=11.609090805053711
node_346: feature_name=hsa-miR-195-5p	feature_id[12].value <= threshold=5.080507516860962
node_347: feature_name=hsa-miR-4763-3p	feature_id[10].value <= threshold=9.404300689697266
Class: 12
Rules_54	passed counts:27
node_0: feature_name=hsa-miR-1343-3p	feature_id[0].value <= threshold=8.853835582733154
node_1: feature_name=hsa-miR-5100	feature_id[4].value > threshold=10.970529079437256
node_303: feature_name=hsa-miR-6836-3p	feature_id[5].value > threshold=8.085874080657959
node_475: feature_name=hsa-miR-6087	feature_id[1].value > threshold=11.84760570526123
node_731: feature_name=hsa-miR-6717-5p	feature_id[17].value <= threshold=6.345984697341919
node_732: feature_name=hsa-miR-4763-3p	feature_id[10].value <= threshold=9.731104850769043
node_733: feature_name=hsa-miR-4710	feature_id[11].value > threshold=7.723086833953857
node_895: feature_name=hsa-miR-6724-5p	feature_id[9].value > threshold=10.97276258468628
node_1051: feature_name=hsa-miR-3195	feature_id[7].value > threshold=9.119810104370117
node_1083: feature_name=hsa-miR-328-5p	feature_id[30].value <= threshold=11.575455665588379
node_1084: feature_name=hsa-miR-4783-3p	feature_id[38].value <= threshold=9.784318447113037
Class: 2
Rules_55	passed counts:27
node_0: feature_name=hsa-miR-1343-3p	feature_id[0].value <= threshold=8.853835582733154
node_1: feature_name=hsa-miR-5100	feature_id[4].value > threshold=10.970529079437256
node_303: feature_name=hsa-miR-6836-3p	feature_id[5].value > threshold=8.085874080657959
node_475: feature_name=hsa-miR-6087	feature_id[1].value > threshold=11.84760570526123
node_731: feature_name=hsa-miR-6717-5p	feature_id[17].value <= threshold=6.345984697341919
node_732: feature_name=hsa-miR-4763-3p	feature_id[10].value <= threshold=9.731104850769043
node_733: feature_name=hsa-miR-4710	feature_id[11].value > threshold=7.723086833953857
node_895: feature_name=hsa-miR-6724-5p	feature_id[9].value <= threshold=10.97276258468628
node_896: feature_name=hsa-miR-6752-5p	feature_id[37].value <= threshold=11.03975534439087
node_897: feature_name=hsa-miR-191-5p	feature_id[65].value > threshold=7.452094316482544
node_971: feature_name=hsa-miR-6805-3p	feature_id[33].value <= threshold=9.064496994018555
node_972: feature_name=hsa-miR-1343-3p	feature_id[0].value > threshold=7.23716139793396
node_974: feature_name=hsa-miR-6768-5p	feature_id[18].value <= threshold=10.728077411651611
Class: 5
Rules_56	passed counts:25
node_0: feature_name=hsa-miR-1343-3p	feature_id[0].value > threshold=8.853835582733154
node_2208: feature_name=hsa-miR-6836-3p	feature_id[5].value > threshold=7.964256525039673
node_2280: feature_name=hsa-miR-1909-3p	feature_id[36].value <= threshold=8.442620754241943
node_2281: feature_name=hsa-miR-4532	feature_id[40].value <= threshold=13.972904682159424
node_2282: feature_name=hsa-miR-6088	feature_id[14].value <= threshold=11.080385208129883
node_2283: feature_name=hsa-miR-6087	feature_id[1].value <= threshold=11.348708152770996
node_2284: feature_name=hsa-miR-1185-2-3p	feature_id[26].value > threshold=7.905848741531372
node_2312: feature_name=hsa-miR-6088	feature_id[14].value <= threshold=10.714274883270264
node_2313: feature_name=hsa-miR-6831-5p	feature_id[27].value > threshold=5.757030248641968
node_2317: feature_name=hsa-miR-16-5p	feature_id[60].value <= threshold=6.4915993213653564
Class: 12
Rules_57	passed counts:25
node_0: feature_name=hsa-miR-1343-3p	feature_id[0].value <= threshold=8.853835582733154
node_1: feature_name=hsa-miR-5100	feature_id[4].value > threshold=10.970529079437256
node_303: feature_name=hsa-miR-6836-3p	feature_id[5].value > threshold=8.085874080657959
node_475: feature_name=hsa-miR-6087	feature_id[1].value > threshold=11.84760570526123
node_731: feature_name=hsa-miR-6717-5p	feature_id[17].value <= threshold=6.345984697341919
node_732: feature_name=hsa-miR-4763-3p	feature_id[10].value <= threshold=9.731104850769043
node_733: feature_name=hsa-miR-4710	feature_id[11].value > threshold=7.723086833953857
node_895: feature_name=hsa-miR-6724-5p	feature_id[9].value <= threshold=10.97276258468628
node_896: feature_name=hsa-miR-6752-5p	feature_id[37].value <= threshold=11.03975534439087
node_897: feature_name=hsa-miR-191-5p	feature_id[65].value <= threshold=7.452094316482544
node_898: feature_name=hsa-miR-3648	feature_id[45].value > threshold=13.127247333526611
node_930: feature_name=hsa-miR-6741-5p	feature_id[6].value <= threshold=7.083214998245239
node_931: feature_name=hsa-miR-6803-5p	feature_id[53].value > threshold=10.760197639465332
node_937: feature_name=hsa-miR-6752-5p	feature_id[37].value <= threshold=11.029453754425049
Class: 5
Rules_58	passed counts:24
node_0: feature_name=hsa-miR-1343-3p	feature_id[0].value <= threshold=8.853835582733154
node_1: feature_name=hsa-miR-5100	feature_id[4].value > threshold=10.970529079437256
node_303: feature_name=hsa-miR-6836-3p	feature_id[5].value > threshold=8.085874080657959
node_475: feature_name=hsa-miR-6087	feature_id[1].value > threshold=11.84760570526123
node_731: feature_name=hsa-miR-6717-5p	feature_id[17].value > threshold=6.345984697341919
node_1119: feature_name=hsa-miR-2861	feature_id[46].value <= threshold=12.237541198730469
node_1120: feature_name=hsa-miR-1228-5p	feature_id[52].value <= threshold=11.233649730682373
node_1121: feature_name=hsa-miR-6736-5p	feature_id[21].value > threshold=5.108233213424683
node_1355: feature_name=hsa-miR-195-5p	feature_id[12].value <= threshold=4.700448274612427
node_1356: feature_name=hsa-miR-1233-5p	feature_id[19].value <= threshold=12.847215175628662
node_1357: feature_name=hsa-miR-5698	feature_id[22].value > threshold=6.266191005706787
node_1371: feature_name=hsa-miR-1470	feature_id[43].value <= threshold=6.548834323883057
node_1372: feature_name=hsa-miR-615-5p	feature_id[63].value <= threshold=7.40649676322937
node_1373: feature_name=hsa-miR-4787-3p	feature_id[42].value > threshold=5.183749675750732
node_1375: feature_name=hsa-miR-187-5p	feature_id[8].value > threshold=7.169397830963135
Class: 12
Rules_59	passed counts:24
node_0: feature_name=hsa-miR-1343-3p	feature_id[0].value <= threshold=8.853835582733154
node_1: feature_name=hsa-miR-5100	feature_id[4].value > threshold=10.970529079437256
node_303: feature_name=hsa-miR-6836-3p	feature_id[5].value > threshold=8.085874080657959
node_475: feature_name=hsa-miR-6087	feature_id[1].value <= threshold=11.84760570526123
node_476: feature_name=hsa-miR-5100	feature_id[4].value > threshold=13.808428287506104
node_644: feature_name=hsa-miR-6717-5p	feature_id[17].value <= threshold=7.207984447479248
node_645: feature_name=hsa-miR-6831-5p	feature_id[27].value <= threshold=4.833359956741333
Class: 8
Rules_60	passed counts:23
node_0: feature_name=hsa-miR-1343-3p	feature_id[0].value <= threshold=8.853835582733154
node_1: feature_name=hsa-miR-5100	feature_id[4].value > threshold=10.970529079437256
node_303: feature_name=hsa-miR-6836-3p	feature_id[5].value > threshold=8.085874080657959
node_475: feature_name=hsa-miR-6087	feature_id[1].value <= threshold=11.84760570526123
node_476: feature_name=hsa-miR-5100	feature_id[4].value <= threshold=13.808428287506104
node_477: feature_name=hsa-miR-1343-3p	feature_id[0].value <= threshold=8.393232345581055
node_478: feature_name=hsa-miR-4728-5p	feature_id[28].value > threshold=7.2450385093688965
node_540: feature_name=hsa-miR-4449	feature_id[58].value <= threshold=7.285788536071777
node_541: feature_name=hsa-miR-3195	feature_id[7].value > threshold=8.387465953826904
node_559: feature_name=hsa-miR-4728-5p	feature_id[28].value > threshold=7.682820558547974
node_569: feature_name=hsa-miR-1233-5p	feature_id[19].value > threshold=12.015126705169678
node_571: feature_name=hsa-miR-6736-5p	feature_id[21].value > threshold=1.4198023676872253
node_573: feature_name=hsa-miR-6762-5p	feature_id[68].value > threshold=7.484967947006226
node_577: feature_name=hsa-miR-7847-3p	feature_id[57].value > threshold=7.039777994155884
Class: 10
Rules_61	passed counts:22
node_0: feature_name=hsa-miR-1343-3p	feature_id[0].value > threshold=8.853835582733154
node_2208: feature_name=hsa-miR-6836-3p	feature_id[5].value > threshold=7.964256525039673
node_2280: feature_name=hsa-miR-1909-3p	feature_id[36].value > threshold=8.442620754241943
node_2644: feature_name=hsa-miR-6087	feature_id[1].value > threshold=11.540918827056885
node_2854: feature_name=hsa-miR-4783-3p	feature_id[38].value > threshold=8.534738540649414
node_3334: feature_name=hsa-miR-6836-3p	feature_id[5].value <= threshold=8.711774349212646
node_3335: feature_name=hsa-miR-4632-5p	feature_id[54].value <= threshold=9.286166191101074
node_3336: feature_name=hsa-miR-4745-5p	feature_id[3].value <= threshold=12.056379318237305
node_3337: feature_name=hsa-miR-1908-5p	feature_id[64].value <= threshold=11.224634170532227
node_3338: feature_name=hsa-miR-4534	feature_id[48].value <= threshold=9.733227729797363
node_3339: feature_name=hsa-miR-6087	feature_id[1].value <= threshold=12.057457447052002
node_3340: feature_name=hsa-miR-6785-5p	feature_id[50].value <= threshold=8.32199478149414
node_3341: feature_name=hsa-miR-615-5p	feature_id[63].value <= threshold=6.78954553604126
node_3342: feature_name=hsa-miR-4652-5p	feature_id[56].value > threshold=1.6862794533371925
node_3344: feature_name=hsa-miR-1470	feature_id[43].value <= threshold=6.488634824752808
Class: 6
Rules_62	passed counts:22
node_0: feature_name=hsa-miR-1343-3p	feature_id[0].value > threshold=8.853835582733154
node_2208: feature_name=hsa-miR-6836-3p	feature_id[5].value > threshold=7.964256525039673
node_2280: feature_name=hsa-miR-1909-3p	feature_id[36].value > threshold=8.442620754241943
node_2644: feature_name=hsa-miR-6087	feature_id[1].value <= threshold=11.540918827056885
node_2645: feature_name=hsa-miR-6831-5p	feature_id[27].value <= threshold=5.962778806686401
node_2646: feature_name=hsa-miR-4697-5p	feature_id[44].value <= threshold=9.782842636108398
node_2647: feature_name=hsa-miR-3663-3p	feature_id[41].value <= threshold=12.004623413085938
node_2648: feature_name=hsa-miR-122-5p	feature_id[39].value > threshold=7.257723093032837
node_2698: feature_name=hsa-miR-16-5p	feature_id[60].value <= threshold=5.542046546936035
node_2699: feature_name=hsa-miR-1225-3p	feature_id[59].value <= threshold=7.722516298294067
Class: 0
Rules_63	passed counts:22
node_0: feature_name=hsa-miR-1343-3p	feature_id[0].value <= threshold=8.853835582733154
node_1: feature_name=hsa-miR-5100	feature_id[4].value > threshold=10.970529079437256
node_303: feature_name=hsa-miR-6836-3p	feature_id[5].value > threshold=8.085874080657959
node_475: feature_name=hsa-miR-6087	feature_id[1].value > threshold=11.84760570526123
node_731: feature_name=hsa-miR-6717-5p	feature_id[17].value > threshold=6.345984697341919
node_1119: feature_name=hsa-miR-2861	feature_id[46].value <= threshold=12.237541198730469
node_1120: feature_name=hsa-miR-1228-5p	feature_id[52].value <= threshold=11.233649730682373
node_1121: feature_name=hsa-miR-6736-5p	feature_id[21].value <= threshold=5.108233213424683
node_1122: feature_name=hsa-miR-1343-3p	feature_id[0].value <= threshold=8.408201694488525
node_1123: feature_name=hsa-miR-4532	feature_id[40].value <= threshold=12.545613765716553
node_1124: feature_name=hsa-miR-195-5p	feature_id[12].value > threshold=2.697427749633789
node_1138: feature_name=hsa-miR-6752-5p	feature_id[37].value <= threshold=10.819703102111816
node_1139: feature_name=hsa-miR-6805-3p	feature_id[33].value > threshold=7.786577939987183
node_1143: feature_name=hsa-miR-1470	feature_id[43].value <= threshold=6.794734716415405
node_1144: feature_name=hsa-miR-16-5p	feature_id[60].value > threshold=1.7926212698221207
Class: 0
Rules_64	passed counts:22
node_0: feature_name=hsa-miR-1343-3p	feature_id[0].value <= threshold=8.853835582733154
node_1: feature_name=hsa-miR-5100	feature_id[4].value > threshold=10.970529079437256
node_303: feature_name=hsa-miR-6836-3p	feature_id[5].value > threshold=8.085874080657959
node_475: feature_name=hsa-miR-6087	feature_id[1].value <= threshold=11.84760570526123
node_476: feature_name=hsa-miR-5100	feature_id[4].value <= threshold=13.808428287506104
node_477: feature_name=hsa-miR-1343-3p	feature_id[0].value > threshold=8.393232345581055
node_597: feature_name=hsa-miR-4763-3p	feature_id[10].value > threshold=9.194092273712158
node_613: feature_name=hsa-miR-4632-5p	feature_id[54].value <= threshold=8.704880237579346
node_614: feature_name=hsa-miR-4652-5p	feature_id[56].value > threshold=3.031479835510254
node_618: feature_name=hsa-miR-6805-3p	feature_id[33].value <= threshold=8.615293979644775
Class: 6
Rules_65	passed counts:22
node_0: feature_name=hsa-miR-1343-3p	feature_id[0].value <= threshold=8.853835582733154
node_1: feature_name=hsa-miR-5100	feature_id[4].value > threshold=10.970529079437256
node_303: feature_name=hsa-miR-6836-3p	feature_id[5].value > threshold=8.085874080657959
node_475: feature_name=hsa-miR-6087	feature_id[1].value <= threshold=11.84760570526123
node_476: feature_name=hsa-miR-5100	feature_id[4].value <= threshold=13.808428287506104
node_477: feature_name=hsa-miR-1343-3p	feature_id[0].value <= threshold=8.393232345581055
node_478: feature_name=hsa-miR-4728-5p	feature_id[28].value > threshold=7.2450385093688965
node_540: feature_name=hsa-miR-4449	feature_id[58].value > threshold=7.285788536071777
node_580: feature_name=hsa-miR-4697-5p	feature_id[44].value > threshold=8.44852876663208
node_590: feature_name=hsa-miR-7847-3p	feature_id[57].value > threshold=6.753673791885376
node_594: feature_name=hsa-miR-373-5p	feature_id[69].value <= threshold=7.950237989425659
Class: 4
Rules_66	passed counts:21
node_0: feature_name=hsa-miR-1343-3p	feature_id[0].value > threshold=8.853835582733154
node_2208: feature_name=hsa-miR-6836-3p	feature_id[5].value > threshold=7.964256525039673
node_2280: feature_name=hsa-miR-1909-3p	feature_id[36].value > threshold=8.442620754241943
node_2644: feature_name=hsa-miR-6087	feature_id[1].value > threshold=11.540918827056885
node_2854: feature_name=hsa-miR-4783-3p	feature_id[38].value > threshold=8.534738540649414
node_3334: feature_name=hsa-miR-6836-3p	feature_id[5].value > threshold=8.711774349212646
node_3462: feature_name=hsa-miR-195-5p	feature_id[12].value > threshold=5.419168472290039
node_3620: feature_name=hsa-miR-3663-3p	feature_id[41].value <= threshold=13.453986167907715
node_3621: feature_name=hsa-miR-4472	feature_id[16].value > threshold=5.908522605895996
node_3653: feature_name=hsa-miR-6836-3p	feature_id[5].value > threshold=9.27144479751587
node_3669: feature_name=hsa-miR-4697-5p	feature_id[44].value > threshold=8.604380130767822
Class: 9
Rules_67	passed counts:21
node_0: feature_name=hsa-miR-1343-3p	feature_id[0].value > threshold=8.853835582733154
node_2208: feature_name=hsa-miR-6836-3p	feature_id[5].value > threshold=7.964256525039673
node_2280: feature_name=hsa-miR-1909-3p	feature_id[36].value > threshold=8.442620754241943
node_2644: feature_name=hsa-miR-6087	feature_id[1].value > threshold=11.540918827056885
node_2854: feature_name=hsa-miR-4783-3p	feature_id[38].value <= threshold=8.534738540649414
node_2855: feature_name=hsa-miR-1470	feature_id[43].value <= threshold=6.374756813049316
node_2856: feature_name=hsa-miR-4472	feature_id[16].value <= threshold=5.916568040847778
node_2857: feature_name=hsa-miR-4763-3p	feature_id[10].value <= threshold=9.87244701385498
node_2858: feature_name=hsa-miR-6805-3p	feature_id[33].value <= threshold=8.585474967956543
node_2859: feature_name=hsa-miR-191-5p	feature_id[65].value > threshold=7.955116033554077
node_2929: feature_name=hsa-miR-221-3p	feature_id[2].value <= threshold=5.562506198883057
node_2930: feature_name=hsa-miR-4745-5p	feature_id[3].value <= threshold=12.21152639389038
Class: 6
Rules_68	passed counts:21
node_0: feature_name=hsa-miR-1343-3p	feature_id[0].value <= threshold=8.853835582733154
node_1: feature_name=hsa-miR-5100	feature_id[4].value > threshold=10.970529079437256
node_303: feature_name=hsa-miR-6836-3p	feature_id[5].value > threshold=8.085874080657959
node_475: feature_name=hsa-miR-6087	feature_id[1].value > threshold=11.84760570526123
node_731: feature_name=hsa-miR-6717-5p	feature_id[17].value > threshold=6.345984697341919
node_1119: feature_name=hsa-miR-2861	feature_id[46].value > threshold=12.237541198730469
node_1499: feature_name=hsa-miR-629-3p	feature_id[61].value <= threshold=4.410718679428101
node_1500: feature_name=hsa-miR-221-3p	feature_id[2].value > threshold=4.425718545913696
node_1612: feature_name=hsa-miR-6805-3p	feature_id[33].value <= threshold=7.946984052658081
node_1613: feature_name=hsa-miR-6088	feature_id[14].value <= threshold=11.749866485595703
node_1614: feature_name=hsa-miR-4525	feature_id[51].value > threshold=8.677483081817627
node_1626: feature_name=hsa-miR-3131	feature_id[35].value > threshold=6.940866231918335
node_1636: feature_name=hsa-miR-195-5p	feature_id[12].value > threshold=4.874488115310669
node_1668: feature_name=hsa-miR-6785-5p	feature_id[50].value <= threshold=8.168293952941895
node_1669: feature_name=hsa-miR-6785-5p	feature_id[50].value > threshold=7.500029802322388
node_1673: feature_name=hsa-miR-6088	feature_id[14].value > threshold=11.33003854751587
node_1677: feature_name=hsa-miR-4710	feature_id[11].value <= threshold=10.291468620300293
Class: 11
Rules_69	passed counts:21
node_0: feature_name=hsa-miR-1343-3p	feature_id[0].value <= threshold=8.853835582733154
node_1: feature_name=hsa-miR-5100	feature_id[4].value > threshold=10.970529079437256
node_303: feature_name=hsa-miR-6836-3p	feature_id[5].value > threshold=8.085874080657959
node_475: feature_name=hsa-miR-6087	feature_id[1].value > threshold=11.84760570526123
node_731: feature_name=hsa-miR-6717-5p	feature_id[17].value > threshold=6.345984697341919
node_1119: feature_name=hsa-miR-2861	feature_id[46].value <= threshold=12.237541198730469
node_1120: feature_name=hsa-miR-1228-5p	feature_id[52].value <= threshold=11.233649730682373
node_1121: feature_name=hsa-miR-6736-5p	feature_id[21].value <= threshold=5.108233213424683
node_1122: feature_name=hsa-miR-1343-3p	feature_id[0].value <= threshold=8.408201694488525
node_1123: feature_name=hsa-miR-4532	feature_id[40].value > threshold=12.545613765716553
node_1165: feature_name=hsa-miR-4697-5p	feature_id[44].value <= threshold=8.556421279907227
node_1166: feature_name=hsa-miR-6768-5p	feature_id[18].value > threshold=9.163270950317383
node_1174: feature_name=hsa-miR-328-5p	feature_id[30].value > threshold=11.36356496810913
node_1198: feature_name=hsa-miR-1225-3p	feature_id[59].value <= threshold=7.345667839050293
node_1199: feature_name=hsa-miR-629-3p	feature_id[61].value <= threshold=5.046032190322876
node_1200: feature_name=hsa-miR-6088	feature_id[14].value > threshold=10.756882190704346
node_1202: feature_name=hsa-miR-6768-5p	feature_id[18].value <= threshold=10.074333667755127
node_1203: feature_name=hsa-miR-4734	feature_id[62].value <= threshold=14.27598524093628
Class: 4
Rules_70	passed counts:21
node_0: feature_name=hsa-miR-1343-3p	feature_id[0].value <= threshold=8.853835582733154
node_1: feature_name=hsa-miR-5100	feature_id[4].value > threshold=10.970529079437256
node_303: feature_name=hsa-miR-6836-3p	feature_id[5].value > threshold=8.085874080657959
node_475: feature_name=hsa-miR-6087	feature_id[1].value <= threshold=11.84760570526123
node_476: feature_name=hsa-miR-5100	feature_id[4].value <= threshold=13.808428287506104
node_477: feature_name=hsa-miR-1343-3p	feature_id[0].value <= threshold=8.393232345581055
node_478: feature_name=hsa-miR-4728-5p	feature_id[28].value > threshold=7.2450385093688965
node_540: feature_name=hsa-miR-4449	feature_id[58].value <= threshold=7.285788536071777
node_541: feature_name=hsa-miR-3195	feature_id[7].value <= threshold=8.387465953826904
node_542: feature_name=hsa-miR-1228-5p	feature_id[52].value > threshold=10.798578262329102
node_550: feature_name=hsa-miR-1470	feature_id[43].value <= threshold=6.579078197479248
node_551: feature_name=hsa-miR-1908-5p	feature_id[64].value > threshold=11.055399894714355
Class: 12
Rules_71	passed counts:20
node_0: feature_name=hsa-miR-1343-3p	feature_id[0].value > threshold=8.853835582733154
node_2208: feature_name=hsa-miR-6836-3p	feature_id[5].value > threshold=7.964256525039673
node_2280: feature_name=hsa-miR-1909-3p	feature_id[36].value > threshold=8.442620754241943
node_2644: feature_name=hsa-miR-6087	feature_id[1].value > threshold=11.540918827056885
node_2854: feature_name=hsa-miR-4783-3p	feature_id[38].value > threshold=8.534738540649414
node_3334: feature_name=hsa-miR-6836-3p	feature_id[5].value > threshold=8.711774349212646
node_3462: feature_name=hsa-miR-195-5p	feature_id[12].value <= threshold=5.419168472290039
node_3463: feature_name=hsa-miR-3160-5p	feature_id[15].value > threshold=10.496346473693848
node_3611: feature_name=hsa-miR-4710	feature_id[11].value <= threshold=10.484960556030273
node_3612: feature_name=hsa-miR-4745-5p	feature_id[3].value <= threshold=12.880053043365479
Class: 6
Rules_72	passed counts:20
node_0: feature_name=hsa-miR-1343-3p	feature_id[0].value > threshold=8.853835582733154
node_2208: feature_name=hsa-miR-6836-3p	feature_id[5].value > threshold=7.964256525039673
node_2280: feature_name=hsa-miR-1909-3p	feature_id[36].value > threshold=8.442620754241943
node_2644: feature_name=hsa-miR-6087	feature_id[1].value > threshold=11.540918827056885
node_2854: feature_name=hsa-miR-4783-3p	feature_id[38].value <= threshold=8.534738540649414
node_2855: feature_name=hsa-miR-1470	feature_id[43].value > threshold=6.374756813049316
node_3065: feature_name=hsa-miR-6836-3p	feature_id[5].value <= threshold=9.895927906036377
node_3066: feature_name=hsa-miR-4472	feature_id[16].value > threshold=4.320691108703613
node_3116: feature_name=hsa-miR-191-5p	feature_id[65].value > threshold=6.8051581382751465
node_3150: feature_name=hsa-miR-4783-3p	feature_id[38].value <= threshold=7.785018444061279
node_3151: feature_name=hsa-miR-6768-5p	feature_id[18].value > threshold=10.09958791732788
node_3211: feature_name=hsa-miR-1909-3p	feature_id[36].value <= threshold=8.91796064376831
node_3212: feature_name=hsa-miR-1343-3p	feature_id[0].value > threshold=9.299312591552734
node_3218: feature_name=hsa-miR-1233-5p	feature_id[19].value <= threshold=12.01578426361084
node_3219: feature_name=hsa-miR-191-5p	feature_id[65].value <= threshold=8.110025882720947
node_3220: feature_name=hsa-miR-4763-3p	feature_id[10].value <= threshold=9.677122592926025
Class: 9
Rules_73	passed counts:20
node_0: feature_name=hsa-miR-1343-3p	feature_id[0].value > threshold=8.853835582733154
node_2208: feature_name=hsa-miR-6836-3p	feature_id[5].value > threshold=7.964256525039673
node_2280: feature_name=hsa-miR-1909-3p	feature_id[36].value > threshold=8.442620754241943
node_2644: feature_name=hsa-miR-6087	feature_id[1].value > threshold=11.540918827056885
node_2854: feature_name=hsa-miR-4783-3p	feature_id[38].value <= threshold=8.534738540649414
node_2855: feature_name=hsa-miR-1470	feature_id[43].value <= threshold=6.374756813049316
node_2856: feature_name=hsa-miR-4472	feature_id[16].value > threshold=5.916568040847778
node_2982: feature_name=hsa-miR-5698	feature_id[22].value <= threshold=5.889941930770874
node_2983: feature_name=hsa-miR-422a	feature_id[23].value > threshold=5.621939182281494
node_2999: feature_name=hsa-miR-6785-5p	feature_id[50].value <= threshold=8.872320652008057
node_3000: feature_name=hsa-miR-6752-5p	feature_id[37].value <= threshold=11.223058223724365
Class: 4
Rules_74	passed counts:20
node_0: feature_name=hsa-miR-1343-3p	feature_id[0].value > threshold=8.853835582733154
node_2208: feature_name=hsa-miR-6836-3p	feature_id[5].value > threshold=7.964256525039673
node_2280: feature_name=hsa-miR-1909-3p	feature_id[36].value > threshold=8.442620754241943
node_2644: feature_name=hsa-miR-6087	feature_id[1].value <= threshold=11.540918827056885
node_2645: feature_name=hsa-miR-6831-5p	feature_id[27].value <= threshold=5.962778806686401
node_2646: feature_name=hsa-miR-4697-5p	feature_id[44].value > threshold=9.782842636108398
node_2806: feature_name=hsa-miR-4734	feature_id[62].value > threshold=13.302844524383545
node_2808: feature_name=hsa-miR-5698	feature_id[22].value > threshold=-0.3954614847898483
Class: 9
Rules_75	passed counts:20
node_0: feature_name=hsa-miR-1343-3p	feature_id[0].value > threshold=8.853835582733154
node_2208: feature_name=hsa-miR-6836-3p	feature_id[5].value > threshold=7.964256525039673
node_2280: feature_name=hsa-miR-1909-3p	feature_id[36].value <= threshold=8.442620754241943
node_2281: feature_name=hsa-miR-4532	feature_id[40].value > threshold=13.972904682159424
node_2551: feature_name=hsa-miR-1185-2-3p	feature_id[26].value > threshold=7.500582218170166
node_2611: feature_name=hsa-miR-4472	feature_id[16].value > threshold=6.329594612121582
node_2635: feature_name=hsa-miR-3131	feature_id[35].value > threshold=8.63359260559082
node_2641: feature_name=hsa-miR-7847-3p	feature_id[57].value <= threshold=8.528588771820068
Class: 9
Rules_76	passed counts:20
node_0: feature_name=hsa-miR-1343-3p	feature_id[0].value > threshold=8.853835582733154
node_2208: feature_name=hsa-miR-6836-3p	feature_id[5].value > threshold=7.964256525039673
node_2280: feature_name=hsa-miR-1909-3p	feature_id[36].value <= threshold=8.442620754241943
node_2281: feature_name=hsa-miR-4532	feature_id[40].value <= threshold=13.972904682159424
node_2282: feature_name=hsa-miR-6088	feature_id[14].value > threshold=11.080385208129883
node_2392: feature_name=hsa-miR-221-3p	feature_id[2].value <= threshold=6.922327518463135
node_2393: feature_name=hsa-miR-1290	feature_id[13].value > threshold=8.191744327545166
node_2395: feature_name=hsa-miR-4783-3p	feature_id[38].value <= threshold=7.71028208732605
node_2396: feature_name=hsa-miR-4472	feature_id[16].value > threshold=5.947831392288208
node_2436: feature_name=hsa-miR-4697-5p	feature_id[44].value > threshold=8.574332237243652
node_2442: feature_name=hsa-miR-1290	feature_id[13].value > threshold=10.519506454467773
node_2446: feature_name=hsa-miR-3160-5p	feature_id[15].value <= threshold=10.739484786987305
Class: 4
Rules_77	passed counts:20
node_0: feature_name=hsa-miR-1343-3p	feature_id[0].value <= threshold=8.853835582733154
node_1: feature_name=hsa-miR-5100	feature_id[4].value > threshold=10.970529079437256
node_303: feature_name=hsa-miR-6836-3p	feature_id[5].value > threshold=8.085874080657959
node_475: feature_name=hsa-miR-6087	feature_id[1].value > threshold=11.84760570526123
node_731: feature_name=hsa-miR-6717-5p	feature_id[17].value > threshold=6.345984697341919
node_1119: feature_name=hsa-miR-2861	feature_id[46].value > threshold=12.237541198730469
node_1499: feature_name=hsa-miR-629-3p	feature_id[61].value <= threshold=4.410718679428101
node_1500: feature_name=hsa-miR-221-3p	feature_id[2].value > threshold=4.425718545913696
node_1612: feature_name=hsa-miR-6805-3p	feature_id[33].value > threshold=7.946984052658081
node_1774: feature_name=hsa-miR-328-5p	feature_id[30].value > threshold=11.460177421569824
node_1920: feature_name=hsa-miR-6724-5p	feature_id[9].value <= threshold=10.798093795776367
node_1921: feature_name=hsa-miR-6785-5p	feature_id[50].value <= threshold=7.924825191497803
node_1922: feature_name=hsa-miR-7847-3p	feature_id[57].value <= threshold=6.809983491897583
node_1923: feature_name=hsa-miR-6724-5p	feature_id[9].value <= threshold=10.742526054382324
node_1924: feature_name=hsa-miR-6785-5p	feature_id[50].value > threshold=6.64047384262085
node_1932: feature_name=hsa-miR-4728-5p	feature_id[28].value <= threshold=7.64776349067688
Class: 5
Rules_78	passed counts:20
node_0: feature_name=hsa-miR-1343-3p	feature_id[0].value <= threshold=8.853835582733154
node_1: feature_name=hsa-miR-5100	feature_id[4].value > threshold=10.970529079437256
node_303: feature_name=hsa-miR-6836-3p	feature_id[5].value <= threshold=8.085874080657959
node_304: feature_name=hsa-miR-4763-3p	feature_id[10].value <= threshold=9.428462028503418
node_305: feature_name=hsa-miR-4687-3p	feature_id[55].value > threshold=9.609257221221924
node_359: feature_name=hsa-miR-4783-3p	feature_id[38].value > threshold=8.030383348464966
node_367: feature_name=hsa-miR-4652-5p	feature_id[56].value <= threshold=4.820084095001221
Class: 10
Rules_79	passed counts:19
node_0: feature_name=hsa-miR-1343-3p	feature_id[0].value > threshold=8.853835582733154
node_2208: feature_name=hsa-miR-6836-3p	feature_id[5].value > threshold=7.964256525039673
node_2280: feature_name=hsa-miR-1909-3p	feature_id[36].value <= threshold=8.442620754241943
node_2281: feature_name=hsa-miR-4532	feature_id[40].value <= threshold=13.972904682159424
node_2282: feature_name=hsa-miR-6088	feature_id[14].value > threshold=11.080385208129883
node_2392: feature_name=hsa-miR-221-3p	feature_id[2].value <= threshold=6.922327518463135
node_2393: feature_name=hsa-miR-1290	feature_id[13].value > threshold=8.191744327545166
node_2395: feature_name=hsa-miR-4783-3p	feature_id[38].value > threshold=7.71028208732605
node_2453: feature_name=hsa-miR-3663-3p	feature_id[41].value <= threshold=12.896602153778076
node_2454: feature_name=hsa-miR-16-5p	feature_id[60].value > threshold=5.338671684265137
node_2476: feature_name=hsa-miR-4534	feature_id[48].value <= threshold=10.085585117340088
node_2477: feature_name=hsa-miR-3160-5p	feature_id[15].value > threshold=7.1290247440338135
node_2483: feature_name=hsa-miR-191-5p	feature_id[65].value > threshold=7.863665580749512
node_2493: feature_name=hsa-miR-4534	feature_id[48].value > threshold=7.730480670928955
node_2495: feature_name=hsa-miR-6088	feature_id[14].value <= threshold=11.786216259002686
Class: 9
Rules_80	passed counts:19
node_0: feature_name=hsa-miR-1343-3p	feature_id[0].value > threshold=8.853835582733154
node_2208: feature_name=hsa-miR-6836-3p	feature_id[5].value <= threshold=7.964256525039673
node_2209: feature_name=hsa-miR-4632-5p	feature_id[54].value <= threshold=9.060474872589111
node_2210: feature_name=hsa-miR-4745-5p	feature_id[3].value <= threshold=11.553088665008545
node_2211: feature_name=hsa-miR-1909-3p	feature_id[36].value > threshold=8.71866226196289
Class: 6
Rules_81	passed counts:19
node_0: feature_name=hsa-miR-1343-3p	feature_id[0].value <= threshold=8.853835582733154
node_1: feature_name=hsa-miR-5100	feature_id[4].value > threshold=10.970529079437256
node_303: feature_name=hsa-miR-6836-3p	feature_id[5].value > threshold=8.085874080657959
node_475: feature_name=hsa-miR-6087	feature_id[1].value <= threshold=11.84760570526123
node_476: feature_name=hsa-miR-5100	feature_id[4].value > threshold=13.808428287506104
node_644: feature_name=hsa-miR-6717-5p	feature_id[17].value > threshold=7.207984447479248
node_650: feature_name=hsa-miR-122-5p	feature_id[39].value <= threshold=6.064502239227295
node_651: feature_name=hsa-miR-4258	feature_id[25].value > threshold=9.364829063415527
node_655: feature_name=hsa-miR-6088	feature_id[14].value <= threshold=11.764553546905518
node_656: feature_name=hsa-miR-6752-5p	feature_id[37].value <= threshold=11.24706745147705
node_657: feature_name=hsa-miR-1343-3p	feature_id[0].value <= threshold=8.84811544418335
node_658: feature_name=hsa-miR-4525	feature_id[51].value <= threshold=14.538742542266846
node_659: feature_name=hsa-miR-4652-5p	feature_id[56].value > threshold=2.830596089363098
node_663: feature_name=hsa-miR-195-5p	feature_id[12].value > threshold=-0.9272398054599762
node_667: feature_name=hsa-miR-6724-5p	feature_id[9].value <= threshold=11.283765316009521
node_668: feature_name=hsa-miR-760	feature_id[67].value <= threshold=8.587973594665527
node_669: feature_name=hsa-miR-4258	feature_id[25].value <= threshold=11.018483638763428
node_670: feature_name=hsa-miR-5698	feature_id[22].value > threshold=0.07202526926994324
node_672: feature_name=hsa-miR-373-5p	feature_id[69].value > threshold=2.984154999256134
node_674: feature_name=hsa-miR-6724-5p	feature_id[9].value > threshold=10.356132507324219
node_678: feature_name=hsa-miR-4687-3p	feature_id[55].value <= threshold=9.487689018249512
node_679: feature_name=hsa-miR-6088	feature_id[14].value <= threshold=10.695676803588867
node_680: feature_name=hsa-miR-4652-5p	feature_id[56].value > threshold=5.833811044692993
Class: 1
Rules_82	passed counts:19
node_0: feature_name=hsa-miR-1343-3p	feature_id[0].value <= threshold=8.853835582733154
node_1: feature_name=hsa-miR-5100	feature_id[4].value <= threshold=10.970529079437256
node_2: feature_name=hsa-miR-4734	feature_id[62].value <= threshold=13.0581955909729
node_3: feature_name=hsa-miR-1233-5p	feature_id[19].value > threshold=12.207207202911377
node_67: feature_name=hsa-miR-6785-5p	feature_id[50].value <= threshold=8.520389080047607
node_68: feature_name=hsa-miR-3195	feature_id[7].value > threshold=7.83383846282959
node_98: feature_name=hsa-miR-4787-3p	feature_id[42].value > threshold=6.829985618591309
node_110: feature_name=hsa-miR-3131	feature_id[35].value > threshold=5.913840055465698
Class: 11
Rules_83	passed counts:18
node_0: feature_name=hsa-miR-1343-3p	feature_id[0].value > threshold=8.853835582733154
node_2208: feature_name=hsa-miR-6836-3p	feature_id[5].value > threshold=7.964256525039673
node_2280: feature_name=hsa-miR-1909-3p	feature_id[36].value > threshold=8.442620754241943
node_2644: feature_name=hsa-miR-6087	feature_id[1].value > threshold=11.540918827056885
node_2854: feature_name=hsa-miR-4783-3p	feature_id[38].value <= threshold=8.534738540649414
node_2855: feature_name=hsa-miR-1470	feature_id[43].value > threshold=6.374756813049316
node_3065: feature_name=hsa-miR-6836-3p	feature_id[5].value <= threshold=9.895927906036377
node_3066: feature_name=hsa-miR-4472	feature_id[16].value > threshold=4.320691108703613
node_3116: feature_name=hsa-miR-191-5p	feature_id[65].value > threshold=6.8051581382751465
node_3150: feature_name=hsa-miR-4783-3p	feature_id[38].value > threshold=7.785018444061279
node_3236: feature_name=hsa-miR-4745-5p	feature_id[3].value <= threshold=12.458777904510498
node_3237: feature_name=hsa-miR-1470	feature_id[43].value <= threshold=6.8010923862457275
node_3238: feature_name=hsa-miR-1908-5p	feature_id[64].value > threshold=11.725249767303467
node_3256: feature_name=hsa-miR-221-3p	feature_id[2].value <= threshold=6.531937837600708
Class: 6
Rules_84	passed counts:18
node_0: feature_name=hsa-miR-1343-3p	feature_id[0].value > threshold=8.853835582733154
node_2208: feature_name=hsa-miR-6836-3p	feature_id[5].value > threshold=7.964256525039673
node_2280: feature_name=hsa-miR-1909-3p	feature_id[36].value <= threshold=8.442620754241943
node_2281: feature_name=hsa-miR-4532	feature_id[40].value <= threshold=13.972904682159424
node_2282: feature_name=hsa-miR-6088	feature_id[14].value > threshold=11.080385208129883
node_2392: feature_name=hsa-miR-221-3p	feature_id[2].value <= threshold=6.922327518463135
node_2393: feature_name=hsa-miR-1290	feature_id[13].value > threshold=8.191744327545166
node_2395: feature_name=hsa-miR-4783-3p	feature_id[38].value <= threshold=7.71028208732605
node_2396: feature_name=hsa-miR-4472	feature_id[16].value <= threshold=5.947831392288208
node_2397: feature_name=hsa-miR-6768-5p	feature_id[18].value <= threshold=9.753303050994873
node_2398: feature_name=hsa-miR-7847-3p	feature_id[57].value <= threshold=8.028603076934814
node_2399: feature_name=hsa-miR-6831-5p	feature_id[27].value <= threshold=6.569196701049805
node_2400: feature_name=hsa-miR-4710	feature_id[11].value > threshold=7.115901708602905
Class: 6
Rules_85	passed counts:18
node_0: feature_name=hsa-miR-1343-3p	feature_id[0].value <= threshold=8.853835582733154
node_1: feature_name=hsa-miR-5100	feature_id[4].value > threshold=10.970529079437256
node_303: feature_name=hsa-miR-6836-3p	feature_id[5].value > threshold=8.085874080657959
node_475: feature_name=hsa-miR-6087	feature_id[1].value > threshold=11.84760570526123
node_731: feature_name=hsa-miR-6717-5p	feature_id[17].value > threshold=6.345984697341919
node_1119: feature_name=hsa-miR-2861	feature_id[46].value > threshold=12.237541198730469
node_1499: feature_name=hsa-miR-629-3p	feature_id[61].value > threshold=4.410718679428101
node_2041: feature_name=hsa-miR-221-3p	feature_id[2].value > threshold=5.339956045150757
node_2091: feature_name=hsa-miR-3160-5p	feature_id[15].value <= threshold=6.896387577056885
node_2092: feature_name=hsa-miR-1233-5p	feature_id[19].value <= threshold=12.24187707901001
node_2093: feature_name=hsa-miR-4745-5p	feature_id[3].value <= threshold=12.684937477111816
node_2094: feature_name=hsa-miR-6803-5p	feature_id[53].value > threshold=10.757579803466797
node_2100: feature_name=hsa-miR-3619-3p	feature_id[32].value <= threshold=7.848222732543945
node_2101: feature_name=hsa-miR-1233-5p	feature_id[19].value > threshold=10.982594013214111
Class: 4
Rules_86	passed counts:18
node_0: feature_name=hsa-miR-1343-3p	feature_id[0].value <= threshold=8.853835582733154
node_1: feature_name=hsa-miR-5100	feature_id[4].value > threshold=10.970529079437256
node_303: feature_name=hsa-miR-6836-3p	feature_id[5].value > threshold=8.085874080657959
node_475: feature_name=hsa-miR-6087	feature_id[1].value > threshold=11.84760570526123
node_731: feature_name=hsa-miR-6717-5p	feature_id[17].value > threshold=6.345984697341919
node_1119: feature_name=hsa-miR-2861	feature_id[46].value > threshold=12.237541198730469
node_1499: feature_name=hsa-miR-629-3p	feature_id[61].value <= threshold=4.410718679428101
node_1500: feature_name=hsa-miR-221-3p	feature_id[2].value > threshold=4.425718545913696
node_1612: feature_name=hsa-miR-6805-3p	feature_id[33].value <= threshold=7.946984052658081
node_1613: feature_name=hsa-miR-6088	feature_id[14].value <= threshold=11.749866485595703
node_1614: feature_name=hsa-miR-4525	feature_id[51].value <= threshold=8.677483081817627
node_1615: feature_name=hsa-miR-1909-3p	feature_id[36].value <= threshold=8.690552711486816
node_1616: feature_name=hsa-miR-3663-3p	feature_id[41].value > threshold=12.185832500457764
Class: 7
Rules_87	passed counts:18
node_0: feature_name=hsa-miR-1343-3p	feature_id[0].value <= threshold=8.853835582733154
node_1: feature_name=hsa-miR-5100	feature_id[4].value > threshold=10.970529079437256
node_303: feature_name=hsa-miR-6836-3p	feature_id[5].value > threshold=8.085874080657959
node_475: feature_name=hsa-miR-6087	feature_id[1].value > threshold=11.84760570526123
node_731: feature_name=hsa-miR-6717-5p	feature_id[17].value > threshold=6.345984697341919
node_1119: feature_name=hsa-miR-2861	feature_id[46].value > threshold=12.237541198730469
node_1499: feature_name=hsa-miR-629-3p	feature_id[61].value <= threshold=4.410718679428101
node_1500: feature_name=hsa-miR-221-3p	feature_id[2].value <= threshold=4.425718545913696
node_1501: feature_name=hsa-miR-1343-3p	feature_id[0].value <= threshold=8.32808256149292
node_1502: feature_name=hsa-miR-6736-5p	feature_id[21].value > threshold=-0.8809307813644409
node_1508: feature_name=hsa-miR-3195	feature_id[7].value <= threshold=9.28460168838501
node_1509: feature_name=hsa-miR-6736-5p	feature_id[21].value > threshold=4.686574697494507
node_1551: feature_name=hsa-miR-6836-3p	feature_id[5].value <= threshold=8.957951545715332
node_1552: feature_name=hsa-miR-1908-5p	feature_id[64].value > threshold=11.367711544036865
Class: 12
Rules_88	passed counts:18
node_0: feature_name=hsa-miR-1343-3p	feature_id[0].value <= threshold=8.853835582733154
node_1: feature_name=hsa-miR-5100	feature_id[4].value > threshold=10.970529079437256
node_303: feature_name=hsa-miR-6836-3p	feature_id[5].value > threshold=8.085874080657959
node_475: feature_name=hsa-miR-6087	feature_id[1].value > threshold=11.84760570526123
node_731: feature_name=hsa-miR-6717-5p	feature_id[17].value > threshold=6.345984697341919
node_1119: feature_name=hsa-miR-2861	feature_id[46].value > threshold=12.237541198730469
node_1499: feature_name=hsa-miR-629-3p	feature_id[61].value <= threshold=4.410718679428101
node_1500: feature_name=hsa-miR-221-3p	feature_id[2].value <= threshold=4.425718545913696
node_1501: feature_name=hsa-miR-1343-3p	feature_id[0].value <= threshold=8.32808256149292
node_1502: feature_name=hsa-miR-6736-5p	feature_id[21].value > threshold=-0.8809307813644409
node_1508: feature_name=hsa-miR-3195	feature_id[7].value <= threshold=9.28460168838501
node_1509: feature_name=hsa-miR-6736-5p	feature_id[21].value <= threshold=4.686574697494507
node_1510: feature_name=hsa-miR-4763-3p	feature_id[10].value <= threshold=9.919256687164307
node_1511: feature_name=hsa-miR-4728-5p	feature_id[28].value > threshold=7.452811241149902
node_1539: feature_name=hsa-miR-6785-5p	feature_id[50].value > threshold=8.028401136398315
node_1543: feature_name=hsa-miR-6768-5p	feature_id[18].value <= threshold=10.331332683563232
node_1544: feature_name=hsa-miR-4449	feature_id[58].value > threshold=5.796634912490845
Class: 4
Rules_89	passed counts:18
node_0: feature_name=hsa-miR-1343-3p	feature_id[0].value <= threshold=8.853835582733154
node_1: feature_name=hsa-miR-5100	feature_id[4].value > threshold=10.970529079437256
node_303: feature_name=hsa-miR-6836-3p	feature_id[5].value > threshold=8.085874080657959
node_475: feature_name=hsa-miR-6087	feature_id[1].value > threshold=11.84760570526123
node_731: feature_name=hsa-miR-6717-5p	feature_id[17].value <= threshold=6.345984697341919
node_732: feature_name=hsa-miR-4763-3p	feature_id[10].value <= threshold=9.731104850769043
node_733: feature_name=hsa-miR-4710	feature_id[11].value <= threshold=7.723086833953857
node_734: feature_name=hsa-miR-187-5p	feature_id[8].value <= threshold=8.874753952026367
node_735: feature_name=hsa-miR-4525	feature_id[51].value <= threshold=8.276394367218018
node_736: feature_name=hsa-miR-2861	feature_id[46].value > threshold=12.237112998962402
node_742: feature_name=hsa-miR-4783-3p	feature_id[38].value > threshold=8.202312469482422
node_748: feature_name=hsa-miR-3160-5p	feature_id[15].value > threshold=4.593945503234863
Class: 11
Rules_90	passed counts:18
node_0: feature_name=hsa-miR-1343-3p	feature_id[0].value <= threshold=8.853835582733154
node_1: feature_name=hsa-miR-5100	feature_id[4].value <= threshold=10.970529079437256
node_2: feature_name=hsa-miR-4734	feature_id[62].value > threshold=13.0581955909729
node_144: feature_name=hsa-miR-1233-5p	feature_id[19].value <= threshold=11.731898307800293
node_145: feature_name=hsa-miR-760	feature_id[67].value > threshold=6.913475513458252
node_165: feature_name=hsa-miR-373-5p	feature_id[69].value > threshold=6.342727422714233
node_173: feature_name=hsa-miR-3160-5p	feature_id[15].value > threshold=5.576629877090454
node_185: feature_name=hsa-miR-4258	feature_id[25].value <= threshold=10.093349933624268
node_186: feature_name=hsa-miR-195-5p	feature_id[12].value > threshold=-0.44978415966033936
node_188: feature_name=hsa-miR-6785-5p	feature_id[50].value > threshold=6.872887849807739
Class: 4
Rules_91	passed counts:17
node_0: feature_name=hsa-miR-1343-3p	feature_id[0].value > threshold=8.853835582733154
node_2208: feature_name=hsa-miR-6836-3p	feature_id[5].value > threshold=7.964256525039673
node_2280: feature_name=hsa-miR-1909-3p	feature_id[36].value > threshold=8.442620754241943
node_2644: feature_name=hsa-miR-6087	feature_id[1].value > threshold=11.540918827056885
node_2854: feature_name=hsa-miR-4783-3p	feature_id[38].value > threshold=8.534738540649414
node_3334: feature_name=hsa-miR-6836-3p	feature_id[5].value <= threshold=8.711774349212646
node_3335: feature_name=hsa-miR-4632-5p	feature_id[54].value <= threshold=9.286166191101074
node_3336: feature_name=hsa-miR-4745-5p	feature_id[3].value > threshold=12.056379318237305
node_3412: feature_name=hsa-miR-4710	feature_id[11].value <= threshold=7.188977479934692
node_3413: feature_name=hsa-miR-6794-5p	feature_id[49].value > threshold=8.08977222442627
Class: 7
Rules_92	passed counts:17
node_0: feature_name=hsa-miR-1343-3p	feature_id[0].value > threshold=8.853835582733154
node_2208: feature_name=hsa-miR-6836-3p	feature_id[5].value > threshold=7.964256525039673
node_2280: feature_name=hsa-miR-1909-3p	feature_id[36].value <= threshold=8.442620754241943
node_2281: feature_name=hsa-miR-4532	feature_id[40].value <= threshold=13.972904682159424
node_2282: feature_name=hsa-miR-6088	feature_id[14].value <= threshold=11.080385208129883
node_2283: feature_name=hsa-miR-6087	feature_id[1].value > threshold=11.348708152770996
node_2327: feature_name=hsa-miR-4472	feature_id[16].value > threshold=3.847285509109497
node_2349: feature_name=hsa-miR-2861	feature_id[46].value > threshold=11.550355911254883
node_2351: feature_name=hsa-miR-615-5p	feature_id[63].value <= threshold=7.492300987243652
node_2352: feature_name=hsa-miR-4710	feature_id[11].value > threshold=8.287662029266357
node_2360: feature_name=hsa-miR-6087	feature_id[1].value > threshold=11.896127223968506
node_2370: feature_name=hsa-miR-221-3p	feature_id[2].value <= threshold=6.297022581100464
node_2371: feature_name=hsa-miR-760	feature_id[67].value <= threshold=7.885694980621338
Class: 9
Rules_93	passed counts:17
node_0: feature_name=hsa-miR-1343-3p	feature_id[0].value <= threshold=8.853835582733154
node_1: feature_name=hsa-miR-5100	feature_id[4].value > threshold=10.970529079437256
node_303: feature_name=hsa-miR-6836-3p	feature_id[5].value > threshold=8.085874080657959
node_475: feature_name=hsa-miR-6087	feature_id[1].value > threshold=11.84760570526123
node_731: feature_name=hsa-miR-6717-5p	feature_id[17].value > threshold=6.345984697341919
node_1119: feature_name=hsa-miR-2861	feature_id[46].value > threshold=12.237541198730469
node_1499: feature_name=hsa-miR-629-3p	feature_id[61].value <= threshold=4.410718679428101
node_1500: feature_name=hsa-miR-221-3p	feature_id[2].value > threshold=4.425718545913696
node_1612: feature_name=hsa-miR-6805-3p	feature_id[33].value > threshold=7.946984052658081
node_1774: feature_name=hsa-miR-328-5p	feature_id[30].value <= threshold=11.460177421569824
node_1775: feature_name=hsa-miR-1228-5p	feature_id[52].value <= threshold=11.007482528686523
node_1776: feature_name=hsa-miR-6741-5p	feature_id[6].value > threshold=7.473162889480591
node_1812: feature_name=hsa-miR-6752-5p	feature_id[37].value <= threshold=10.72963285446167
node_1813: feature_name=hsa-miR-6768-5p	feature_id[18].value > threshold=9.501270771026611
node_1817: feature_name=hsa-miR-4697-5p	feature_id[44].value <= threshold=9.18096923828125
Class: 0
Rules_94	passed counts:17
node_0: feature_name=hsa-miR-1343-3p	feature_id[0].value <= threshold=8.853835582733154
node_1: feature_name=hsa-miR-5100	feature_id[4].value > threshold=10.970529079437256
node_303: feature_name=hsa-miR-6836-3p	feature_id[5].value > threshold=8.085874080657959
node_475: feature_name=hsa-miR-6087	feature_id[1].value > threshold=11.84760570526123
node_731: feature_name=hsa-miR-6717-5p	feature_id[17].value > threshold=6.345984697341919
node_1119: feature_name=hsa-miR-2861	feature_id[46].value > threshold=12.237541198730469
node_1499: feature_name=hsa-miR-629-3p	feature_id[61].value <= threshold=4.410718679428101
node_1500: feature_name=hsa-miR-221-3p	feature_id[2].value <= threshold=4.425718545913696
node_1501: feature_name=hsa-miR-1343-3p	feature_id[0].value <= threshold=8.32808256149292
node_1502: feature_name=hsa-miR-6736-5p	feature_id[21].value > threshold=-0.8809307813644409
node_1508: feature_name=hsa-miR-3195	feature_id[7].value > threshold=9.28460168838501
node_1568: feature_name=hsa-miR-6762-5p	feature_id[68].value <= threshold=8.504465103149414
node_1569: feature_name=hsa-miR-4652-5p	feature_id[56].value > threshold=1.474083960056305
Class: 2
Rules_95	passed counts:17
node_0: feature_name=hsa-miR-1343-3p	feature_id[0].value <= threshold=8.853835582733154
node_1: feature_name=hsa-miR-5100	feature_id[4].value > threshold=10.970529079437256
node_303: feature_name=hsa-miR-6836-3p	feature_id[5].value > threshold=8.085874080657959
node_475: feature_name=hsa-miR-6087	feature_id[1].value > threshold=11.84760570526123
node_731: feature_name=hsa-miR-6717-5p	feature_id[17].value <= threshold=6.345984697341919
node_732: feature_name=hsa-miR-4763-3p	feature_id[10].value <= threshold=9.731104850769043
node_733: feature_name=hsa-miR-4710	feature_id[11].value <= threshold=7.723086833953857
node_734: feature_name=hsa-miR-187-5p	feature_id[8].value <= threshold=8.874753952026367
node_735: feature_name=hsa-miR-4525	feature_id[51].value > threshold=8.276394367218018
node_761: feature_name=hsa-miR-6717-5p	feature_id[17].value > threshold=5.670558214187622
node_825: feature_name=hsa-miR-2861	feature_id[46].value <= threshold=12.24759292602539
node_826: feature_name=hsa-miR-328-5p	feature_id[30].value > threshold=11.50624704360962
Class: 4
Rules_96	passed counts:17
node_0: feature_name=hsa-miR-1343-3p	feature_id[0].value <= threshold=8.853835582733154
node_1: feature_name=hsa-miR-5100	feature_id[4].value <= threshold=10.970529079437256
node_2: feature_name=hsa-miR-4734	feature_id[62].value > threshold=13.0581955909729
node_144: feature_name=hsa-miR-1233-5p	feature_id[19].value > threshold=11.731898307800293
node_192: feature_name=hsa-miR-4449	feature_id[58].value <= threshold=6.940747261047363
node_193: feature_name=hsa-miR-4745-5p	feature_id[3].value > threshold=11.524221420288086
node_213: feature_name=hsa-miR-6845-5p	feature_id[20].value <= threshold=9.978297233581543
node_214: feature_name=hsa-miR-3195	feature_id[7].value <= threshold=8.279812335968018
node_215: feature_name=hsa-miR-6088	feature_id[14].value <= threshold=12.501045227050781
node_216: feature_name=hsa-miR-615-5p	feature_id[63].value <= threshold=8.07638955116272
node_217: feature_name=hsa-miR-6717-5p	feature_id[17].value > threshold=4.534265041351318
node_221: feature_name=hsa-miR-6768-5p	feature_id[18].value <= threshold=9.863819599151611
node_222: feature_name=hsa-miR-1225-3p	feature_id[59].value <= threshold=7.544424295425415
node_223: feature_name=hsa-miR-1233-5p	feature_id[19].value <= threshold=14.488200664520264
node_224: feature_name=hsa-miR-3648	feature_id[45].value > threshold=13.140022277832031
node_240: feature_name=hsa-miR-195-5p	feature_id[12].value > threshold=-1.1718195080757141
node_242: feature_name=hsa-miR-3656	feature_id[66].value <= threshold=12.177173137664795
node_243: feature_name=hsa-miR-3648	feature_id[45].value > threshold=13.154451847076416
Class: 3
Rules_97	passed counts:16
node_0: feature_name=hsa-miR-1343-3p	feature_id[0].value > threshold=8.853835582733154
node_2208: feature_name=hsa-miR-6836-3p	feature_id[5].value > threshold=7.964256525039673
node_2280: feature_name=hsa-miR-1909-3p	feature_id[36].value > threshold=8.442620754241943
node_2644: feature_name=hsa-miR-6087	feature_id[1].value > threshold=11.540918827056885
node_2854: feature_name=hsa-miR-4783-3p	feature_id[38].value > threshold=8.534738540649414
node_3334: feature_name=hsa-miR-6836-3p	feature_id[5].value <= threshold=8.711774349212646
node_3335: feature_name=hsa-miR-4632-5p	feature_id[54].value <= threshold=9.286166191101074
node_3336: feature_name=hsa-miR-4745-5p	feature_id[3].value <= threshold=12.056379318237305
node_3337: feature_name=hsa-miR-1908-5p	feature_id[64].value <= threshold=11.224634170532227
node_3338: feature_name=hsa-miR-4534	feature_id[48].value > threshold=9.733227729797363
node_3364: feature_name=hsa-miR-1307-3p	feature_id[31].value <= threshold=9.006880283355713
node_3365: feature_name=hsa-miR-195-5p	feature_id[12].value > threshold=0.6132040023803711
Class: 4
Rules_98	passed counts:16
node_0: feature_name=hsa-miR-1343-3p	feature_id[0].value > threshold=8.853835582733154
node_2208: feature_name=hsa-miR-6836-3p	feature_id[5].value > threshold=7.964256525039673
node_2280: feature_name=hsa-miR-1909-3p	feature_id[36].value > threshold=8.442620754241943
node_2644: feature_name=hsa-miR-6087	feature_id[1].value > threshold=11.540918827056885
node_2854: feature_name=hsa-miR-4783-3p	feature_id[38].value > threshold=8.534738540649414
node_3334: feature_name=hsa-miR-6836-3p	feature_id[5].value <= threshold=8.711774349212646
node_3335: feature_name=hsa-miR-4632-5p	feature_id[54].value <= threshold=9.286166191101074
node_3336: feature_name=hsa-miR-4745-5p	feature_id[3].value <= threshold=12.056379318237305
node_3337: feature_name=hsa-miR-1908-5p	feature_id[64].value <= threshold=11.224634170532227
node_3338: feature_name=hsa-miR-4534	feature_id[48].value <= threshold=9.733227729797363
node_3339: feature_name=hsa-miR-6087	feature_id[1].value > threshold=12.057457447052002
node_3355: feature_name=hsa-miR-195-5p	feature_id[12].value <= threshold=3.298292875289917
Class: 9
Rules_99	passed counts:16
node_0: feature_name=hsa-miR-1343-3p	feature_id[0].value > threshold=8.853835582733154
node_2208: feature_name=hsa-miR-6836-3p	feature_id[5].value > threshold=7.964256525039673
node_2280: feature_name=hsa-miR-1909-3p	feature_id[36].value > threshold=8.442620754241943
node_2644: feature_name=hsa-miR-6087	feature_id[1].value > threshold=11.540918827056885
node_2854: feature_name=hsa-miR-4783-3p	feature_id[38].value <= threshold=8.534738540649414
node_2855: feature_name=hsa-miR-1470	feature_id[43].value > threshold=6.374756813049316
node_3065: feature_name=hsa-miR-6836-3p	feature_id[5].value <= threshold=9.895927906036377
node_3066: feature_name=hsa-miR-4472	feature_id[16].value > threshold=4.320691108703613
node_3116: feature_name=hsa-miR-191-5p	feature_id[65].value > threshold=6.8051581382751465
node_3150: feature_name=hsa-miR-4783-3p	feature_id[38].value > threshold=7.785018444061279
node_3236: feature_name=hsa-miR-4745-5p	feature_id[3].value <= threshold=12.458777904510498
node_3237: feature_name=hsa-miR-1470	feature_id[43].value > threshold=6.8010923862457275
node_3263: feature_name=hsa-miR-760	feature_id[67].value > threshold=7.616575002670288
node_3273: feature_name=hsa-miR-4449	feature_id[58].value <= threshold=7.862119436264038
Class: 9
Rules_100	passed counts:16
node_0: feature_name=hsa-miR-1343-3p	feature_id[0].value <= threshold=8.853835582733154
node_1: feature_name=hsa-miR-5100	feature_id[4].value > threshold=10.970529079437256
node_303: feature_name=hsa-miR-6836-3p	feature_id[5].value > threshold=8.085874080657959
node_475: feature_name=hsa-miR-6087	feature_id[1].value > threshold=11.84760570526123
node_731: feature_name=hsa-miR-6717-5p	feature_id[17].value > threshold=6.345984697341919
node_1119: feature_name=hsa-miR-2861	feature_id[46].value > threshold=12.237541198730469
node_1499: feature_name=hsa-miR-629-3p	feature_id[61].value <= threshold=4.410718679428101
node_1500: feature_name=hsa-miR-221-3p	feature_id[2].value <= threshold=4.425718545913696
node_1501: feature_name=hsa-miR-1343-3p	feature_id[0].value <= threshold=8.32808256149292
node_1502: feature_name=hsa-miR-6736-5p	feature_id[21].value > threshold=-0.8809307813644409
node_1508: feature_name=hsa-miR-3195	feature_id[7].value <= threshold=9.28460168838501
node_1509: feature_name=hsa-miR-6736-5p	feature_id[21].value <= threshold=4.686574697494507
node_1510: feature_name=hsa-miR-4763-3p	feature_id[10].value <= threshold=9.919256687164307
node_1511: feature_name=hsa-miR-4728-5p	feature_id[28].value <= threshold=7.452811241149902
node_1512: feature_name=hsa-miR-629-3p	feature_id[61].value > threshold=3.741031527519226
node_1536: feature_name=hsa-miR-6803-5p	feature_id[53].value > threshold=10.748383522033691
Class: 11
Rules_101	passed counts:16
node_0: feature_name=hsa-miR-1343-3p	feature_id[0].value <= threshold=8.853835582733154
node_1: feature_name=hsa-miR-5100	feature_id[4].value <= threshold=10.970529079437256
node_2: feature_name=hsa-miR-4734	feature_id[62].value > threshold=13.0581955909729
node_144: feature_name=hsa-miR-1233-5p	feature_id[19].value > threshold=11.731898307800293
node_192: feature_name=hsa-miR-4449	feature_id[58].value <= threshold=6.940747261047363
node_193: feature_name=hsa-miR-4745-5p	feature_id[3].value <= threshold=11.524221420288086
node_194: feature_name=hsa-miR-629-3p	feature_id[61].value > threshold=5.0183398723602295
node_206: feature_name=hsa-miR-1307-3p	feature_id[31].value <= threshold=9.286898612976074
node_207: feature_name=hsa-miR-187-5p	feature_id[8].value <= threshold=7.669768810272217
Class: 4
Rules_102	passed counts:15
node_0: feature_name=hsa-miR-1343-3p	feature_id[0].value > threshold=8.853835582733154
node_2208: feature_name=hsa-miR-6836-3p	feature_id[5].value > threshold=7.964256525039673
node_2280: feature_name=hsa-miR-1909-3p	feature_id[36].value > threshold=8.442620754241943
node_2644: feature_name=hsa-miR-6087	feature_id[1].value > threshold=11.540918827056885
node_2854: feature_name=hsa-miR-4783-3p	feature_id[38].value <= threshold=8.534738540649414
node_2855: feature_name=hsa-miR-1470	feature_id[43].value > threshold=6.374756813049316
node_3065: feature_name=hsa-miR-6836-3p	feature_id[5].value <= threshold=9.895927906036377
node_3066: feature_name=hsa-miR-4472	feature_id[16].value <= threshold=4.320691108703613
node_3067: feature_name=hsa-miR-422a	feature_id[23].value > threshold=6.298607587814331
node_3081: feature_name=hsa-miR-6752-5p	feature_id[37].value <= threshold=10.416038990020752
node_3082: feature_name=hsa-miR-1343-3p	feature_id[0].value <= threshold=10.535789966583252
Class: 4
Rules_103	passed counts:15
node_0: feature_name=hsa-miR-1343-3p	feature_id[0].value > threshold=8.853835582733154
node_2208: feature_name=hsa-miR-6836-3p	feature_id[5].value > threshold=7.964256525039673
node_2280: feature_name=hsa-miR-1909-3p	feature_id[36].value > threshold=8.442620754241943
node_2644: feature_name=hsa-miR-6087	feature_id[1].value > threshold=11.540918827056885
node_2854: feature_name=hsa-miR-4783-3p	feature_id[38].value <= threshold=8.534738540649414
node_2855: feature_name=hsa-miR-1470	feature_id[43].value <= threshold=6.374756813049316
node_2856: feature_name=hsa-miR-4472	feature_id[16].value <= threshold=5.916568040847778
node_2857: feature_name=hsa-miR-4763-3p	feature_id[10].value <= threshold=9.87244701385498
node_2858: feature_name=hsa-miR-6805-3p	feature_id[33].value <= threshold=8.585474967956543
node_2859: feature_name=hsa-miR-191-5p	feature_id[65].value <= threshold=7.955116033554077
node_2860: feature_name=hsa-miR-1343-3p	feature_id[0].value > threshold=9.021462440490723
node_2880: feature_name=hsa-miR-4745-5p	feature_id[3].value > threshold=11.192747116088867
node_2884: feature_name=hsa-miR-1225-3p	feature_id[59].value > threshold=5.982138633728027
node_2886: feature_name=hsa-miR-4745-5p	feature_id[3].value <= threshold=13.536031723022461
node_2887: feature_name=hsa-miR-1233-5p	feature_id[19].value <= threshold=12.869874000549316
node_2888: feature_name=hsa-miR-3195	feature_id[7].value <= threshold=9.606403827667236
node_2889: feature_name=hsa-miR-6088	feature_id[14].value > threshold=10.541103839874268
node_2891: feature_name=hsa-miR-6768-5p	feature_id[18].value <= threshold=10.343166828155518
node_2892: feature_name=hsa-miR-122-5p	feature_id[39].value <= threshold=7.579465627670288
node_2893: feature_name=hsa-miR-1290	feature_id[13].value > threshold=9.390577793121338
node_2897: feature_name=hsa-miR-6741-5p	feature_id[6].value > threshold=7.213934659957886
node_2901: feature_name=hsa-miR-4534	feature_id[48].value > threshold=7.385709762573242
node_2905: feature_name=hsa-miR-1908-5p	feature_id[64].value <= threshold=11.445611476898193
node_2906: feature_name=hsa-miR-6087	feature_id[1].value <= threshold=12.226819038391113
Class: 6
Rules_104	passed counts:15
node_0: feature_name=hsa-miR-1343-3p	feature_id[0].value > threshold=8.853835582733154
node_2208: feature_name=hsa-miR-6836-3p	feature_id[5].value > threshold=7.964256525039673
node_2280: feature_name=hsa-miR-1909-3p	feature_id[36].value <= threshold=8.442620754241943
node_2281: feature_name=hsa-miR-4532	feature_id[40].value > threshold=13.972904682159424
node_2551: feature_name=hsa-miR-1185-2-3p	feature_id[26].value <= threshold=7.500582218170166
node_2552: feature_name=hsa-miR-4258	feature_id[25].value > threshold=9.939327239990234
node_2560: feature_name=hsa-miR-760	feature_id[67].value <= threshold=8.160650253295898
node_2561: feature_name=hsa-miR-4745-5p	feature_id[3].value > threshold=11.43101453781128
node_2563: feature_name=hsa-miR-1233-5p	feature_id[19].value <= threshold=11.93455457687378
node_2564: feature_name=hsa-miR-4697-5p	feature_id[44].value <= threshold=10.686110973358154
node_2565: feature_name=hsa-miR-6752-5p	feature_id[37].value > threshold=10.923325061798096
node_2571: feature_name=hsa-miR-3648	feature_id[45].value <= threshold=13.971792697906494
Class: 9
Rules_105	passed counts:15
node_0: feature_name=hsa-miR-1343-3p	feature_id[0].value > threshold=8.853835582733154
node_2208: feature_name=hsa-miR-6836-3p	feature_id[5].value > threshold=7.964256525039673
node_2280: feature_name=hsa-miR-1909-3p	feature_id[36].value <= threshold=8.442620754241943
node_2281: feature_name=hsa-miR-4532	feature_id[40].value <= threshold=13.972904682159424
node_2282: feature_name=hsa-miR-6088	feature_id[14].value > threshold=11.080385208129883
node_2392: feature_name=hsa-miR-221-3p	feature_id[2].value <= threshold=6.922327518463135
node_2393: feature_name=hsa-miR-1290	feature_id[13].value > threshold=8.191744327545166
node_2395: feature_name=hsa-miR-4783-3p	feature_id[38].value > threshold=7.71028208732605
node_2453: feature_name=hsa-miR-3663-3p	feature_id[41].value <= threshold=12.896602153778076
node_2454: feature_name=hsa-miR-16-5p	feature_id[60].value > threshold=5.338671684265137
node_2476: feature_name=hsa-miR-4534	feature_id[48].value > threshold=10.085585117340088
node_2498: feature_name=hsa-miR-4783-3p	feature_id[38].value <= threshold=9.11667251586914
Class: 4
Rules_106	passed counts:15
node_0: feature_name=hsa-miR-1343-3p	feature_id[0].value <= threshold=8.853835582733154
node_1: feature_name=hsa-miR-5100	feature_id[4].value > threshold=10.970529079437256
node_303: feature_name=hsa-miR-6836-3p	feature_id[5].value > threshold=8.085874080657959
node_475: feature_name=hsa-miR-6087	feature_id[1].value > threshold=11.84760570526123
node_731: feature_name=hsa-miR-6717-5p	feature_id[17].value > threshold=6.345984697341919
node_1119: feature_name=hsa-miR-2861	feature_id[46].value > threshold=12.237541198730469
node_1499: feature_name=hsa-miR-629-3p	feature_id[61].value > threshold=4.410718679428101
node_2041: feature_name=hsa-miR-221-3p	feature_id[2].value > threshold=5.339956045150757
node_2091: feature_name=hsa-miR-3160-5p	feature_id[15].value > threshold=6.896387577056885
node_2135: feature_name=hsa-miR-4525	feature_id[51].value > threshold=10.704755306243896
node_2169: feature_name=hsa-miR-187-5p	feature_id[8].value <= threshold=9.056993961334229
node_2170: feature_name=hsa-miR-4687-3p	feature_id[55].value <= threshold=9.22685194015503
node_2171: feature_name=hsa-miR-5698	feature_id[22].value > threshold=5.584467172622681
node_2175: feature_name=hsa-miR-6785-5p	feature_id[50].value > threshold=7.263887166976929
node_2179: feature_name=hsa-miR-6746-5p	feature_id[34].value > threshold=6.655255556106567
Class: 11
Rules_107	passed counts:15
node_0: feature_name=hsa-miR-1343-3p	feature_id[0].value <= threshold=8.853835582733154
node_1: feature_name=hsa-miR-5100	feature_id[4].value > threshold=10.970529079437256
node_303: feature_name=hsa-miR-6836-3p	feature_id[5].value > threshold=8.085874080657959
node_475: feature_name=hsa-miR-6087	feature_id[1].value > threshold=11.84760570526123
node_731: feature_name=hsa-miR-6717-5p	feature_id[17].value > threshold=6.345984697341919
node_1119: feature_name=hsa-miR-2861	feature_id[46].value > threshold=12.237541198730469
node_1499: feature_name=hsa-miR-629-3p	feature_id[61].value <= threshold=4.410718679428101
node_1500: feature_name=hsa-miR-221-3p	feature_id[2].value > threshold=4.425718545913696
node_1612: feature_name=hsa-miR-6805-3p	feature_id[33].value > threshold=7.946984052658081
node_1774: feature_name=hsa-miR-328-5p	feature_id[30].value > threshold=11.460177421569824
node_1920: feature_name=hsa-miR-6724-5p	feature_id[9].value <= threshold=10.798093795776367
node_1921: feature_name=hsa-miR-6785-5p	feature_id[50].value > threshold=7.924825191497803
node_1953: feature_name=hsa-miR-373-5p	feature_id[69].value <= threshold=7.888561964035034
node_1954: feature_name=hsa-miR-3131	feature_id[35].value > threshold=7.30738377571106
node_1958: feature_name=hsa-miR-6803-5p	feature_id[53].value > threshold=10.840561866760254
node_1964: feature_name=hsa-miR-4745-5p	feature_id[3].value <= threshold=13.388360023498535
node_1965: feature_name=hsa-miR-122-5p	feature_id[39].value <= threshold=6.445971727371216
Class: 4
Rules_108	passed counts:15
node_0: feature_name=hsa-miR-1343-3p	feature_id[0].value <= threshold=8.853835582733154
node_1: feature_name=hsa-miR-5100	feature_id[4].value > threshold=10.970529079437256
node_303: feature_name=hsa-miR-6836-3p	feature_id[5].value > threshold=8.085874080657959
node_475: feature_name=hsa-miR-6087	feature_id[1].value > threshold=11.84760570526123
node_731: feature_name=hsa-miR-6717-5p	feature_id[17].value > threshold=6.345984697341919
node_1119: feature_name=hsa-miR-2861	feature_id[46].value > threshold=12.237541198730469
node_1499: feature_name=hsa-miR-629-3p	feature_id[61].value <= threshold=4.410718679428101
node_1500: feature_name=hsa-miR-221-3p	feature_id[2].value > threshold=4.425718545913696
node_1612: feature_name=hsa-miR-6805-3p	feature_id[33].value > threshold=7.946984052658081
node_1774: feature_name=hsa-miR-328-5p	feature_id[30].value <= threshold=11.460177421569824
node_1775: feature_name=hsa-miR-1228-5p	feature_id[52].value > threshold=11.007482528686523
node_1837: feature_name=hsa-miR-6805-3p	feature_id[33].value <= threshold=8.703206539154053
node_1838: feature_name=hsa-miR-1290	feature_id[13].value > threshold=9.322795391082764
node_1866: feature_name=hsa-miR-3160-5p	feature_id[15].value > threshold=6.026746034622192
node_1880: feature_name=hsa-miR-4472	feature_id[16].value <= threshold=3.7146631479263306
node_1881: feature_name=hsa-miR-6724-5p	feature_id[9].value <= threshold=10.990876197814941
Class: 11
Rules_109	passed counts:15
node_0: feature_name=hsa-miR-1343-3p	feature_id[0].value <= threshold=8.853835582733154
node_1: feature_name=hsa-miR-5100	feature_id[4].value > threshold=10.970529079437256
node_303: feature_name=hsa-miR-6836-3p	feature_id[5].value > threshold=8.085874080657959
node_475: feature_name=hsa-miR-6087	feature_id[1].value > threshold=11.84760570526123
node_731: feature_name=hsa-miR-6717-5p	feature_id[17].value > threshold=6.345984697341919
node_1119: feature_name=hsa-miR-2861	feature_id[46].value <= threshold=12.237541198730469
node_1120: feature_name=hsa-miR-1228-5p	feature_id[52].value <= threshold=11.233649730682373
node_1121: feature_name=hsa-miR-6736-5p	feature_id[21].value > threshold=5.108233213424683
node_1355: feature_name=hsa-miR-195-5p	feature_id[12].value <= threshold=4.700448274612427
node_1356: feature_name=hsa-miR-1233-5p	feature_id[19].value > threshold=12.847215175628662
node_1388: feature_name=hsa-miR-6752-5p	feature_id[37].value > threshold=10.862542152404785
Class: 10
Rules_110	passed counts:15
node_0: feature_name=hsa-miR-1343-3p	feature_id[0].value <= threshold=8.853835582733154
node_1: feature_name=hsa-miR-5100	feature_id[4].value > threshold=10.970529079437256
node_303: feature_name=hsa-miR-6836-3p	feature_id[5].value > threshold=8.085874080657959
node_475: feature_name=hsa-miR-6087	feature_id[1].value > threshold=11.84760570526123
node_731: feature_name=hsa-miR-6717-5p	feature_id[17].value > threshold=6.345984697341919
node_1119: feature_name=hsa-miR-2861	feature_id[46].value <= threshold=12.237541198730469
node_1120: feature_name=hsa-miR-1228-5p	feature_id[52].value <= threshold=11.233649730682373
node_1121: feature_name=hsa-miR-6736-5p	feature_id[21].value <= threshold=5.108233213424683
node_1122: feature_name=hsa-miR-1343-3p	feature_id[0].value > threshold=8.408201694488525
node_1282: feature_name=hsa-miR-221-3p	feature_id[2].value > threshold=5.360380411148071
node_1314: feature_name=hsa-miR-197-5p	feature_id[29].value <= threshold=8.139510154724121
node_1315: feature_name=hsa-miR-6803-5p	feature_id[53].value > threshold=10.786991596221924
node_1323: feature_name=hsa-miR-4449	feature_id[58].value <= threshold=7.755033016204834
node_1324: feature_name=hsa-miR-195-5p	feature_id[12].value > threshold=4.2565507888793945
Class: 4
Rules_111	passed counts:15
node_0: feature_name=hsa-miR-1343-3p	feature_id[0].value <= threshold=8.853835582733154
node_1: feature_name=hsa-miR-5100	feature_id[4].value > threshold=10.970529079437256
node_303: feature_name=hsa-miR-6836-3p	feature_id[5].value > threshold=8.085874080657959
node_475: feature_name=hsa-miR-6087	feature_id[1].value > threshold=11.84760570526123
node_731: feature_name=hsa-miR-6717-5p	feature_id[17].value <= threshold=6.345984697341919
node_732: feature_name=hsa-miR-4763-3p	feature_id[10].value <= threshold=9.731104850769043
node_733: feature_name=hsa-miR-4710	feature_id[11].value <= threshold=7.723086833953857
node_734: feature_name=hsa-miR-187-5p	feature_id[8].value <= threshold=8.874753952026367
node_735: feature_name=hsa-miR-4525	feature_id[51].value > threshold=8.276394367218018
node_761: feature_name=hsa-miR-6717-5p	feature_id[17].value > threshold=5.670558214187622
node_825: feature_name=hsa-miR-2861	feature_id[46].value > threshold=12.24759292602539
node_835: feature_name=hsa-miR-1343-3p	feature_id[0].value <= threshold=7.079416990280151
node_836: feature_name=hsa-miR-6752-5p	feature_id[37].value > threshold=10.79353141784668
node_838: feature_name=hsa-miR-4687-3p	feature_id[55].value > threshold=8.95780324935913
node_842: feature_name=hsa-miR-3160-5p	feature_id[15].value <= threshold=6.261759519577026
node_843: feature_name=hsa-miR-3656	feature_id[66].value <= threshold=11.82321548461914
Class: 4
Rules_112	passed counts:15
node_0: feature_name=hsa-miR-1343-3p	feature_id[0].value <= threshold=8.853835582733154
node_1: feature_name=hsa-miR-5100	feature_id[4].value > threshold=10.970529079437256
node_303: feature_name=hsa-miR-6836-3p	feature_id[5].value > threshold=8.085874080657959
node_475: feature_name=hsa-miR-6087	feature_id[1].value <= threshold=11.84760570526123
node_476: feature_name=hsa-miR-5100	feature_id[4].value > threshold=13.808428287506104
node_644: feature_name=hsa-miR-6717-5p	feature_id[17].value > threshold=7.207984447479248
node_650: feature_name=hsa-miR-122-5p	feature_id[39].value > threshold=6.064502239227295
node_708: feature_name=hsa-miR-3656	feature_id[66].value > threshold=11.749762535095215
node_724: feature_name=hsa-miR-6087	feature_id[1].value <= threshold=11.443700790405273
Class: 12
Rules_113	passed counts:15
node_0: feature_name=hsa-miR-1343-3p	feature_id[0].value <= threshold=8.853835582733154
node_1: feature_name=hsa-miR-5100	feature_id[4].value > threshold=10.970529079437256
node_303: feature_name=hsa-miR-6836-3p	feature_id[5].value <= threshold=8.085874080657959
node_304: feature_name=hsa-miR-4763-3p	feature_id[10].value > threshold=9.428462028503418
node_370: feature_name=hsa-miR-1909-3p	feature_id[36].value <= threshold=7.983550548553467
node_371: feature_name=hsa-miR-4783-3p	feature_id[38].value <= threshold=7.683035850524902
node_372: feature_name=hsa-miR-1228-5p	feature_id[52].value <= threshold=10.855103492736816
Class: 4
Rules_114	passed counts:15
node_0: feature_name=hsa-miR-1343-3p	feature_id[0].value <= threshold=8.853835582733154
node_1: feature_name=hsa-miR-5100	feature_id[4].value <= threshold=10.970529079437256
node_2: feature_name=hsa-miR-4734	feature_id[62].value > threshold=13.0581955909729
node_144: feature_name=hsa-miR-1233-5p	feature_id[19].value > threshold=11.731898307800293
node_192: feature_name=hsa-miR-4449	feature_id[58].value <= threshold=6.940747261047363
node_193: feature_name=hsa-miR-4745-5p	feature_id[3].value > threshold=11.524221420288086
node_213: feature_name=hsa-miR-6845-5p	feature_id[20].value > threshold=9.978297233581543
node_253: feature_name=hsa-miR-1909-3p	feature_id[36].value <= threshold=8.510090827941895
node_254: feature_name=hsa-miR-760	feature_id[67].value > threshold=7.75453519821167
node_260: feature_name=hsa-miR-6768-5p	feature_id[18].value <= threshold=9.622590065002441
node_261: feature_name=hsa-miR-4652-5p	feature_id[56].value <= threshold=6.140002727508545
node_262: feature_name=hsa-miR-6762-5p	feature_id[68].value > threshold=7.0900492668151855
Class: 3
Rules_115	passed counts:15
node_0: feature_name=hsa-miR-1343-3p	feature_id[0].value <= threshold=8.853835582733154
node_1: feature_name=hsa-miR-5100	feature_id[4].value <= threshold=10.970529079437256
node_2: feature_name=hsa-miR-4734	feature_id[62].value > threshold=13.0581955909729
node_144: feature_name=hsa-miR-1233-5p	feature_id[19].value > threshold=11.731898307800293
node_192: feature_name=hsa-miR-4449	feature_id[58].value <= threshold=6.940747261047363
node_193: feature_name=hsa-miR-4745-5p	feature_id[3].value <= threshold=11.524221420288086
node_194: feature_name=hsa-miR-629-3p	feature_id[61].value <= threshold=5.0183398723602295
node_195: feature_name=hsa-miR-4787-3p	feature_id[42].value <= threshold=5.854306936264038
node_196: feature_name=hsa-miR-328-5p	feature_id[30].value <= threshold=11.822739124298096
Class: 3
Rules_116	passed counts:15
node_0: feature_name=hsa-miR-1343-3p	feature_id[0].value <= threshold=8.853835582733154
node_1: feature_name=hsa-miR-5100	feature_id[4].value <= threshold=10.970529079437256
node_2: feature_name=hsa-miR-4734	feature_id[62].value <= threshold=13.0581955909729
node_3: feature_name=hsa-miR-1233-5p	feature_id[19].value <= threshold=12.207207202911377
node_4: feature_name=hsa-miR-187-5p	feature_id[8].value <= threshold=7.441053628921509
node_5: feature_name=hsa-miR-4687-3p	feature_id[55].value > threshold=9.524169445037842
node_25: feature_name=hsa-miR-6515-5p	feature_id[47].value > threshold=5.462435722351074
node_33: feature_name=hsa-miR-1228-5p	feature_id[52].value <= threshold=11.053650379180908
node_34: feature_name=hsa-miR-1233-5p	feature_id[19].value > threshold=10.894832611083984
Class: 4
Rules_117	passed counts:14
node_0: feature_name=hsa-miR-1343-3p	feature_id[0].value > threshold=8.853835582733154
node_2208: feature_name=hsa-miR-6836-3p	feature_id[5].value > threshold=7.964256525039673
node_2280: feature_name=hsa-miR-1909-3p	feature_id[36].value > threshold=8.442620754241943
node_2644: feature_name=hsa-miR-6087	feature_id[1].value > threshold=11.540918827056885
node_2854: feature_name=hsa-miR-4783-3p	feature_id[38].value > threshold=8.534738540649414
node_3334: feature_name=hsa-miR-6836-3p	feature_id[5].value > threshold=8.711774349212646
node_3462: feature_name=hsa-miR-195-5p	feature_id[12].value > threshold=5.419168472290039
node_3620: feature_name=hsa-miR-3663-3p	feature_id[41].value > threshold=13.453986167907715
Class: 4
Rules_118	passed counts:14
node_0: feature_name=hsa-miR-1343-3p	feature_id[0].value > threshold=8.853835582733154
node_2208: feature_name=hsa-miR-6836-3p	feature_id[5].value > threshold=7.964256525039673
node_2280: feature_name=hsa-miR-1909-3p	feature_id[36].value > threshold=8.442620754241943
node_2644: feature_name=hsa-miR-6087	feature_id[1].value > threshold=11.540918827056885
node_2854: feature_name=hsa-miR-4783-3p	feature_id[38].value > threshold=8.534738540649414
node_3334: feature_name=hsa-miR-6836-3p	feature_id[5].value > threshold=8.711774349212646
node_3462: feature_name=hsa-miR-195-5p	feature_id[12].value <= threshold=5.419168472290039
node_3463: feature_name=hsa-miR-3160-5p	feature_id[15].value > threshold=10.496346473693848
node_3611: feature_name=hsa-miR-4710	feature_id[11].value > threshold=10.484960556030273
node_3615: feature_name=hsa-miR-6515-5p	feature_id[47].value > threshold=5.1961188316345215
node_3617: feature_name=hsa-miR-195-5p	feature_id[12].value <= threshold=4.771424293518066
Class: 9
Rules_119	passed counts:14
node_0: feature_name=hsa-miR-1343-3p	feature_id[0].value > threshold=8.853835582733154
node_2208: feature_name=hsa-miR-6836-3p	feature_id[5].value > threshold=7.964256525039673
node_2280: feature_name=hsa-miR-1909-3p	feature_id[36].value > threshold=8.442620754241943
node_2644: feature_name=hsa-miR-6087	feature_id[1].value > threshold=11.540918827056885
node_2854: feature_name=hsa-miR-4783-3p	feature_id[38].value <= threshold=8.534738540649414
node_2855: feature_name=hsa-miR-1470	feature_id[43].value > threshold=6.374756813049316
node_3065: feature_name=hsa-miR-6836-3p	feature_id[5].value <= threshold=9.895927906036377
node_3066: feature_name=hsa-miR-4472	feature_id[16].value <= threshold=4.320691108703613
node_3067: feature_name=hsa-miR-422a	feature_id[23].value > threshold=6.298607587814331
node_3081: feature_name=hsa-miR-6752-5p	feature_id[37].value > threshold=10.416038990020752
node_3087: feature_name=hsa-miR-6724-5p	feature_id[9].value > threshold=10.613961696624756
node_3111: feature_name=hsa-miR-4687-3p	feature_id[55].value <= threshold=9.378194808959961
Class: 6
Rules_120	passed counts:14
node_0: feature_name=hsa-miR-1343-3p	feature_id[0].value > threshold=8.853835582733154
node_2208: feature_name=hsa-miR-6836-3p	feature_id[5].value > threshold=7.964256525039673
node_2280: feature_name=hsa-miR-1909-3p	feature_id[36].value <= threshold=8.442620754241943
node_2281: feature_name=hsa-miR-4532	feature_id[40].value <= threshold=13.972904682159424
node_2282: feature_name=hsa-miR-6088	feature_id[14].value > threshold=11.080385208129883
node_2392: feature_name=hsa-miR-221-3p	feature_id[2].value <= threshold=6.922327518463135
node_2393: feature_name=hsa-miR-1290	feature_id[13].value > threshold=8.191744327545166
node_2395: feature_name=hsa-miR-4783-3p	feature_id[38].value > threshold=7.71028208732605
node_2453: feature_name=hsa-miR-3663-3p	feature_id[41].value > threshold=12.896602153778076
node_2501: feature_name=hsa-miR-373-5p	feature_id[69].value <= threshold=7.775695085525513
node_2502: feature_name=hsa-miR-4652-5p	feature_id[56].value > threshold=5.176547527313232
Class: 4
Rules_121	passed counts:14
node_0: feature_name=hsa-miR-1343-3p	feature_id[0].value > threshold=8.853835582733154
node_2208: feature_name=hsa-miR-6836-3p	feature_id[5].value > threshold=7.964256525039673
node_2280: feature_name=hsa-miR-1909-3p	feature_id[36].value <= threshold=8.442620754241943
node_2281: feature_name=hsa-miR-4532	feature_id[40].value <= threshold=13.972904682159424
node_2282: feature_name=hsa-miR-6088	feature_id[14].value <= threshold=11.080385208129883
node_2283: feature_name=hsa-miR-6087	feature_id[1].value > threshold=11.348708152770996
node_2327: feature_name=hsa-miR-4472	feature_id[16].value <= threshold=3.847285509109497
node_2328: feature_name=hsa-miR-1343-3p	feature_id[0].value > threshold=9.338513851165771
node_2336: feature_name=hsa-miR-3619-3p	feature_id[32].value > threshold=8.584569454193115
node_2346: feature_name=hsa-miR-6836-3p	feature_id[5].value > threshold=8.468839168548584
Class: 6
Rules_122	passed counts:14
node_0: feature_name=hsa-miR-1343-3p	feature_id[0].value <= threshold=8.853835582733154
node_1: feature_name=hsa-miR-5100	feature_id[4].value > threshold=10.970529079437256
node_303: feature_name=hsa-miR-6836-3p	feature_id[5].value > threshold=8.085874080657959
node_475: feature_name=hsa-miR-6087	feature_id[1].value > threshold=11.84760570526123
node_731: feature_name=hsa-miR-6717-5p	feature_id[17].value > threshold=6.345984697341919
node_1119: feature_name=hsa-miR-2861	feature_id[46].value > threshold=12.237541198730469
node_1499: feature_name=hsa-miR-629-3p	feature_id[61].value <= threshold=4.410718679428101
node_1500: feature_name=hsa-miR-221-3p	feature_id[2].value > threshold=4.425718545913696
node_1612: feature_name=hsa-miR-6805-3p	feature_id[33].value > threshold=7.946984052658081
node_1774: feature_name=hsa-miR-328-5p	feature_id[30].value <= threshold=11.460177421569824
node_1775: feature_name=hsa-miR-1228-5p	feature_id[52].value > threshold=11.007482528686523
node_1837: feature_name=hsa-miR-6805-3p	feature_id[33].value <= threshold=8.703206539154053
node_1838: feature_name=hsa-miR-1290	feature_id[13].value > threshold=9.322795391082764
node_1866: feature_name=hsa-miR-3160-5p	feature_id[15].value > threshold=6.026746034622192
node_1880: feature_name=hsa-miR-4472	feature_id[16].value > threshold=3.7146631479263306
node_1884: feature_name=hsa-miR-373-5p	feature_id[69].value <= threshold=7.634933710098267
node_1885: feature_name=hsa-miR-4532	feature_id[40].value <= threshold=13.562338829040527
node_1886: feature_name=hsa-miR-4534	feature_id[48].value <= threshold=9.848276138305664
Class: 11
Rules_123	passed counts:14
node_0: feature_name=hsa-miR-1343-3p	feature_id[0].value <= threshold=8.853835582733154
node_1: feature_name=hsa-miR-5100	feature_id[4].value > threshold=10.970529079437256
node_303: feature_name=hsa-miR-6836-3p	feature_id[5].value > threshold=8.085874080657959
node_475: feature_name=hsa-miR-6087	feature_id[1].value > threshold=11.84760570526123
node_731: feature_name=hsa-miR-6717-5p	feature_id[17].value > threshold=6.345984697341919
node_1119: feature_name=hsa-miR-2861	feature_id[46].value > threshold=12.237541198730469
node_1499: feature_name=hsa-miR-629-3p	feature_id[61].value <= threshold=4.410718679428101
node_1500: feature_name=hsa-miR-221-3p	feature_id[2].value > threshold=4.425718545913696
node_1612: feature_name=hsa-miR-6805-3p	feature_id[33].value <= threshold=7.946984052658081
node_1613: feature_name=hsa-miR-6088	feature_id[14].value <= threshold=11.749866485595703
node_1614: feature_name=hsa-miR-4525	feature_id[51].value > threshold=8.677483081817627
node_1626: feature_name=hsa-miR-3131	feature_id[35].value > threshold=6.940866231918335
node_1636: feature_name=hsa-miR-195-5p	feature_id[12].value <= threshold=4.874488115310669
node_1637: feature_name=hsa-miR-1185-1-3p	feature_id[24].value > threshold=6.769713878631592
node_1639: feature_name=hsa-miR-3663-3p	feature_id[41].value <= threshold=12.63680648803711
node_1640: feature_name=hsa-miR-7847-3p	feature_id[57].value > threshold=6.5641539096832275
node_1650: feature_name=hsa-miR-760	feature_id[67].value <= threshold=7.676438808441162
node_1651: feature_name=hsa-miR-221-3p	feature_id[2].value > threshold=4.881751298904419
Class: 0
Rules_124	passed counts:14
node_0: feature_name=hsa-miR-1343-3p	feature_id[0].value <= threshold=8.853835582733154
node_1: feature_name=hsa-miR-5100	feature_id[4].value <= threshold=10.970529079437256
node_2: feature_name=hsa-miR-4734	feature_id[62].value > threshold=13.0581955909729
node_144: feature_name=hsa-miR-1233-5p	feature_id[19].value > threshold=11.731898307800293
node_192: feature_name=hsa-miR-4449	feature_id[58].value <= threshold=6.940747261047363
node_193: feature_name=hsa-miR-4745-5p	feature_id[3].value > threshold=11.524221420288086
node_213: feature_name=hsa-miR-6845-5p	feature_id[20].value <= threshold=9.978297233581543
node_214: feature_name=hsa-miR-3195	feature_id[7].value <= threshold=8.279812335968018
node_215: feature_name=hsa-miR-6088	feature_id[14].value <= threshold=12.501045227050781
[truncated: 27,311 more rows]

## Sheet: MCFS
Rules_0	passed counts:443
node_0: feature_name=hsa-miR-1343-3p	feature_id[1].value <= threshold=8.853835582733154
node_1: feature_name=hsa-miR-5100	feature_id[0].value > threshold=10.970529079437256
node_303: feature_name=hsa-miR-6836-3p	feature_id[3].value <= threshold=8.085874080657959
node_304: feature_name=hsa-miR-4763-3p	feature_id[11].value > threshold=9.428462028503418
node_364: feature_name=hsa-miR-1909-3p	feature_id[99].value > threshold=7.983550548553467
node_374: feature_name=hsa-miR-3195	feature_id[4].value <= threshold=8.663666725158691
node_375: feature_name=hsa-miR-6088	feature_id[100].value > threshold=11.044136047363281
node_381: feature_name=hsa-miR-1290	feature_id[2].value > threshold=7.56180477142334
node_389: feature_name=hsa-miR-4535	feature_id[188].value > threshold=4.037226319313049
node_395: feature_name=hsa-miR-5698	feature_id[79].value > threshold=5.459153652191162
node_403: feature_name=hsa-miR-5100	feature_id[0].value <= threshold=14.643349170684814
node_404: feature_name=hsa-miR-5010-5p	feature_id[302].value <= threshold=8.145797491073608
node_405: feature_name=hsa-miR-1470	feature_id[80].value <= threshold=6.776858568191528
node_406: feature_name=hsa-miR-6799-5p	feature_id[176].value > threshold=8.49639081954956
node_408: feature_name=hsa-miR-4697-5p	feature_id[252].value <= threshold=10.27979564666748
node_409: feature_name=hsa-miR-1343-5p	feature_id[109].value <= threshold=10.372816562652588
node_410: feature_name=hsa-miR-6752-5p	feature_id[289].value <= threshold=11.344589233398438
node_411: feature_name=hsa-miR-1202	feature_id[152].value <= threshold=12.677869319915771
node_412: feature_name=hsa-miR-7110-5p	feature_id[393].value <= threshold=8.152434349060059
node_413: feature_name=hsa-miR-6722-3p	feature_id[294].value <= threshold=10.331913948059082
node_414: feature_name=hsa-miR-483-5p	feature_id[267].value <= threshold=7.1136860847473145
node_415: feature_name=hsa-miR-6738-5p	feature_id[345].value > threshold=5.5545923709869385
node_419: feature_name=hsa-miR-6797-5p	feature_id[304].value > threshold=2.508222997188568
node_421: feature_name=hsa-miR-1238-5p	feature_id[165].value > threshold=6.915160894393921
node_425: feature_name=hsa-miR-519c-5p_hsa-miR-523-5p_hsa-miR-518e-5p_hsa-miR-522-5p_hsa-miR-519a-5p_hsa-miR-519b-5p	feature_id[442].value > threshold=-0.8571280539035797
Class: 12
Rules_1	passed counts:408
node_0: feature_name=hsa-miR-1343-3p	feature_id[1].value <= threshold=8.853835582733154
node_1: feature_name=hsa-miR-5100	feature_id[0].value <= threshold=10.970529079437256
node_2: feature_name=hsa-miR-4734	feature_id[65].value > threshold=13.0581955909729
node_148: feature_name=hsa-miR-1233-5p	feature_id[144].value > threshold=11.731898307800293
node_190: feature_name=hsa-miR-4449	feature_id[16].value <= threshold=6.940747261047363
node_191: feature_name=hsa-miR-4745-5p	feature_id[421].value > threshold=11.524221420288086
node_213: feature_name=hsa-miR-614	feature_id[292].value > threshold=9.29034423828125
node_235: feature_name=hsa-miR-6803-5p	feature_id[131].value <= threshold=11.477136135101318
node_236: feature_name=hsa-miR-550a-5p	feature_id[306].value <= threshold=8.904484748840332
node_237: feature_name=hsa-miR-3192-5p	feature_id[167].value <= threshold=7.108697891235352
node_238: feature_name=hsa-miR-4787-3p	feature_id[8].value <= threshold=7.18275260925293
node_239: feature_name=hsa-miR-5001-5p	feature_id[157].value > threshold=7.243372678756714
node_241: feature_name=hsa-miR-4731-5p	feature_id[381].value <= threshold=7.887308597564697
node_242: feature_name=hsa-miR-1254	feature_id[106].value <= threshold=9.32142972946167
node_243: feature_name=hsa-miR-1915-5p	feature_id[329].value <= threshold=8.474559783935547
node_244: feature_name=hsa-miR-2861	feature_id[43].value > threshold=11.81729793548584
node_248: feature_name=hsa-miR-1225-3p	feature_id[54].value <= threshold=7.031407594680786
node_249: feature_name=hsa-miR-4750-3p	feature_id[208].value <= threshold=6.52409029006958
node_250: feature_name=hsa-miR-1275	feature_id[452].value <= threshold=8.83588981628418
Class: 3
Rules_2	passed counts:263
node_0: feature_name=hsa-miR-1343-3p	feature_id[1].value > threshold=8.853835582733154
node_2000: feature_name=hsa-miR-6836-3p	feature_id[3].value > threshold=7.964256525039673
node_2062: feature_name=hsa-miR-1909-3p	feature_id[99].value > threshold=8.442620754241943
node_2396: feature_name=hsa-miR-6087	feature_id[10].value <= threshold=11.540918827056885
node_2397: feature_name=hsa-miR-6831-5p	feature_id[158].value <= threshold=5.962778806686401
node_2398: feature_name=hsa-miR-4727-3p	feature_id[112].value <= threshold=8.625105857849121
node_2399: feature_name=hsa-miR-6088	feature_id[100].value > threshold=10.372029304504395
node_2413: feature_name=hsa-miR-4728-5p	feature_id[61].value <= threshold=8.100226402282715
node_2414: feature_name=hsa-miR-1185-1-3p	feature_id[63].value <= threshold=9.210011959075928
node_2415: feature_name=hsa-miR-4525	feature_id[92].value > threshold=10.405583381652832
node_2439: feature_name=hsa-miR-4488	feature_id[254].value > threshold=12.181413173675537
node_2441: feature_name=hsa-miR-4750-5p	feature_id[156].value <= threshold=7.807108163833618
node_2442: feature_name=hsa-miR-6769b-5p	feature_id[44].value > threshold=6.199400901794434
node_2448: feature_name=hsa-miR-1914-3p	feature_id[213].value > threshold=7.262803316116333
node_2454: feature_name=hsa-miR-6821-5p	feature_id[461].value <= threshold=9.83732557296753
node_2455: feature_name=hsa-miR-4281	feature_id[281].value <= threshold=12.249982833862305
node_2456: feature_name=hsa-miR-615-5p	feature_id[186].value <= threshold=7.796979665756226
node_2457: feature_name=hsa-miR-6807-5p	feature_id[137].value > threshold=0.24622312188148499
node_2459: feature_name=hsa-miR-4721	feature_id[399].value <= threshold=7.300939083099365
node_2460: feature_name=hsa-miR-4448	feature_id[374].value > threshold=7.798982858657837
node_2462: feature_name=hsa-miR-3610	feature_id[147].value > threshold=0.3265998512506485
node_2464: feature_name=hsa-miR-6786-5p	feature_id[360].value > threshold=11.491169452667236
node_2466: feature_name=hsa-miR-451a	feature_id[87].value <= threshold=11.040910720825195
node_2467: feature_name=hsa-miR-1343-3p	feature_id[1].value > threshold=8.93629264831543
node_2471: feature_name=hsa-miR-4690-5p	feature_id[201].value <= threshold=8.107046127319336
node_2472: feature_name=hsa-miR-519c-5p_hsa-miR-523-5p_hsa-miR-518e-5p_hsa-miR-522-5p_hsa-miR-519a-5p_hsa-miR-519b-5p	feature_id[442].value > threshold=-0.25291721522808075
Class: 6
Rules_3	passed counts:240
node_0: feature_name=hsa-miR-1343-3p	feature_id[1].value > threshold=8.853835582733154
node_2000: feature_name=hsa-miR-6836-3p	feature_id[3].value > threshold=7.964256525039673
node_2062: feature_name=hsa-miR-1909-3p	feature_id[99].value > threshold=8.442620754241943
node_2396: feature_name=hsa-miR-6087	feature_id[10].value > threshold=11.540918827056885
node_2582: feature_name=hsa-miR-4783-3p	feature_id[340].value > threshold=8.534738540649414
node_3004: feature_name=hsa-miR-6836-3p	feature_id[3].value > threshold=8.711774349212646
node_3118: feature_name=hsa-miR-195-5p	feature_id[174].value <= threshold=5.419168472290039
node_3119: feature_name=hsa-miR-3160-5p	feature_id[153].value <= threshold=10.496346473693848
node_3120: feature_name=hsa-miR-3679-5p	feature_id[242].value > threshold=6.079690217971802
node_3130: feature_name=hsa-miR-1470	feature_id[80].value > threshold=6.304708003997803
node_3198: feature_name=hsa-miR-6768-5p	feature_id[36].value > threshold=8.876326084136963
node_3204: feature_name=hsa-miR-3714	feature_id[323].value <= threshold=7.41594123840332
node_3205: feature_name=hsa-miR-6879-5p	feature_id[134].value <= threshold=9.67230749130249
node_3206: feature_name=hsa-miR-6805-3p	feature_id[68].value > threshold=7.045572757720947
node_3210: feature_name=hsa-miR-128-1-5p	feature_id[272].value <= threshold=8.378905296325684
node_3211: feature_name=hsa-miR-6806-5p	feature_id[364].value > threshold=2.724293887615204
node_3213: feature_name=hsa-miR-3187-5p	feature_id[415].value > threshold=-0.5129048377275467
node_3217: feature_name=hsa-miR-3150a-3p	feature_id[459].value > threshold=2.3963310718536377
node_3221: feature_name=hsa-miR-6722-3p	feature_id[294].value <= threshold=9.663689613342285
node_3222: feature_name=hsa-miR-5090	feature_id[351].value > threshold=4.986583471298218
node_3224: feature_name=hsa-miR-373-5p	feature_id[189].value > threshold=5.968190670013428
node_3226: feature_name=hsa-miR-6743-5p	feature_id[309].value <= threshold=11.26799201965332
node_3227: feature_name=hsa-miR-646	feature_id[291].value > threshold=-1.3786880373954773
node_3229: feature_name=hsa-miR-4638-5p	feature_id[441].value <= threshold=7.210540294647217
node_3230: feature_name=hsa-miR-4489	feature_id[132].value <= threshold=9.414754390716553
node_3231: feature_name=hsa-miR-373-5p	feature_id[189].value > threshold=6.099210500717163
node_3235: feature_name=hsa-miR-5195-3p	feature_id[446].value > threshold=6.378809690475464
node_3239: feature_name=hsa-miR-6785-3p	feature_id[447].value > threshold=-0.20351552218198776
Class: 9
Rules_4	passed counts:231
node_0: feature_name=hsa-miR-1343-3p	feature_id[1].value <= threshold=8.853835582733154
node_1: feature_name=hsa-miR-5100	feature_id[0].value > threshold=10.970529079437256
node_303: feature_name=hsa-miR-6836-3p	feature_id[3].value > threshold=8.085874080657959
node_457: feature_name=hsa-miR-6087	feature_id[10].value > threshold=11.84760570526123
node_683: feature_name=hsa-miR-6717-5p	feature_id[7].value <= threshold=6.345984697341919
node_684: feature_name=hsa-miR-4763-3p	feature_id[11].value <= threshold=9.731104850769043
node_685: feature_name=hsa-miR-4710	feature_id[275].value > threshold=7.723086833953857
node_837: feature_name=hsa-miR-6724-5p	feature_id[23].value <= threshold=10.97276258468628
node_838: feature_name=hsa-miR-6752-5p	feature_id[289].value > threshold=11.03975534439087
node_906: feature_name=hsa-miR-6821-5p	feature_id[461].value <= threshold=9.726880550384521
node_907: feature_name=hsa-miR-4435	feature_id[325].value <= threshold=6.995832920074463
node_908: feature_name=hsa-miR-6741-5p	feature_id[9].value <= threshold=7.907489061355591
node_909: feature_name=hsa-miR-6724-5p	feature_id[23].value > threshold=9.927947044372559
node_915: feature_name=hsa-miR-124-3p	feature_id[55].value > threshold=-1.7207460403442383
node_919: feature_name=hsa-miR-718	feature_id[46].value <= threshold=8.312020301818848
node_920: feature_name=hsa-miR-6766-5p	feature_id[127].value > threshold=-0.19418812450021505
node_924: feature_name=hsa-miR-1246	feature_id[93].value > threshold=-0.064302833750844
node_930: feature_name=hsa-miR-663b	feature_id[432].value <= threshold=10.531644821166992
node_931: feature_name=hsa-miR-92a-3p	feature_id[301].value > threshold=-0.906197190284729
node_933: feature_name=hsa-miR-4492	feature_id[94].value <= threshold=11.912261962890625
node_934: feature_name=hsa-miR-3192-5p	feature_id[167].value > threshold=-2.4208272099494934
node_936: feature_name=hsa-miR-4751	feature_id[237].value <= threshold=4.846792697906494
node_937: feature_name=hsa-miR-6741-5p	feature_id[9].value > threshold=5.984250783920288
Class: 5
Rules_5	passed counts:211
node_0: feature_name=hsa-miR-1343-3p	feature_id[1].value <= threshold=8.853835582733154
node_1: feature_name=hsa-miR-5100	feature_id[0].value > threshold=10.970529079437256
node_303: feature_name=hsa-miR-6836-3p	feature_id[3].value > threshold=8.085874080657959
node_457: feature_name=hsa-miR-6087	feature_id[10].value > threshold=11.84760570526123
node_683: feature_name=hsa-miR-6717-5p	feature_id[7].value > threshold=6.345984697341919
node_1031: feature_name=hsa-miR-2861	feature_id[43].value <= threshold=12.237541198730469
node_1032: feature_name=hsa-miR-1228-5p	feature_id[38].value > threshold=11.233649730682373
node_1314: feature_name=hsa-miR-6736-5p	feature_id[35].value <= threshold=5.101403474807739
node_1315: feature_name=hsa-miR-4492	feature_id[94].value <= threshold=11.145732879638672
node_1316: feature_name=hsa-miR-1249-5p	feature_id[428].value > threshold=6.775156259536743
node_1330: feature_name=hsa-miR-5739	feature_id[151].value <= threshold=8.749337196350098
node_1331: feature_name=hsa-miR-6746-5p	feature_id[5].value <= threshold=7.937885284423828
node_1332: feature_name=hsa-miR-6726-5p	feature_id[284].value <= threshold=10.785153865814209
node_1333: feature_name=hsa-miR-629-5p	feature_id[414].value <= threshold=5.6953723430633545
node_1334: feature_name=hsa-miR-6836-3p	feature_id[3].value > threshold=8.1397385597229
node_1336: feature_name=hsa-miR-4419b	feature_id[25].value > threshold=5.064489364624023
node_1338: feature_name=hsa-miR-3178	feature_id[155].value <= threshold=12.404309749603271
node_1339: feature_name=hsa-miR-940	feature_id[129].value > threshold=6.583086252212524
node_1341: feature_name=hsa-miR-3195	feature_id[4].value > threshold=7.282806634902954
Class: 4
Rules_6	passed counts:209
node_0: feature_name=hsa-miR-1343-3p	feature_id[1].value > threshold=8.853835582733154
node_2000: feature_name=hsa-miR-6836-3p	feature_id[3].value <= threshold=7.964256525039673
node_2001: feature_name=hsa-miR-1268b	feature_id[56].value > threshold=9.57741641998291
node_2047: feature_name=hsa-miR-345-3p	feature_id[250].value > threshold=3.557261347770691
node_2053: feature_name=hsa-miR-6088	feature_id[100].value > threshold=10.556187629699707
node_2057: feature_name=hsa-miR-3648	feature_id[166].value > threshold=12.002884864807129
node_2059: feature_name=hsa-miR-642b-3p	feature_id[413].value <= threshold=10.97556734085083
Class: 12
Rules_7	passed counts:204
node_0: feature_name=hsa-miR-1343-3p	feature_id[1].value > threshold=8.853835582733154
node_2000: feature_name=hsa-miR-6836-3p	feature_id[3].value > threshold=7.964256525039673
node_2062: feature_name=hsa-miR-1909-3p	feature_id[99].value > threshold=8.442620754241943
node_2396: feature_name=hsa-miR-6087	feature_id[10].value > threshold=11.540918827056885
node_2582: feature_name=hsa-miR-4783-3p	feature_id[340].value <= threshold=8.534738540649414
node_2583: feature_name=hsa-miR-1470	feature_id[80].value <= threshold=6.374756813049316
node_2584: feature_name=hsa-miR-4472	feature_id[363].value <= threshold=5.916568040847778
node_2585: feature_name=hsa-miR-1268b	feature_id[56].value <= threshold=10.050008296966553
node_2586: feature_name=hsa-miR-6805-3p	feature_id[68].value <= threshold=8.585474967956543
node_2587: feature_name=hsa-miR-191-5p	feature_id[202].value <= threshold=7.955116033554077
node_2588: feature_name=hsa-miR-1343-3p	feature_id[1].value > threshold=9.021462440490723
node_2608: feature_name=hsa-miR-6722-3p	feature_id[294].value > threshold=8.413177490234375
node_2622: feature_name=hsa-miR-6858-5p	feature_id[77].value <= threshold=9.095078945159912
node_2623: feature_name=hsa-miR-4789-5p	feature_id[303].value > threshold=-0.8185232579708099
node_2625: feature_name=hsa-miR-6824-5p	feature_id[97].value > threshold=5.991923093795776
node_2629: feature_name=hsa-miR-7975	feature_id[160].value <= threshold=11.04823923110962
node_2630: feature_name=hsa-miR-6840-3p	feature_id[338].value > threshold=8.055368900299072
node_2632: feature_name=hsa-miR-6795-3p	feature_id[277].value > threshold=-0.7995944619178772
node_2634: feature_name=hsa-miR-6805-5p	feature_id[337].value > threshold=9.664227485656738
node_2636: feature_name=hsa-miR-7854-3p	feature_id[406].value > threshold=0.0845867432653904
node_2638: feature_name=hsa-miR-3135b	feature_id[256].value > threshold=7.581846714019775
node_2640: feature_name=hsa-miR-4731-5p	feature_id[381].value > threshold=3.2371479272842407
node_2644: feature_name=hsa-miR-6511b-5p	feature_id[20].value > threshold=5.742627859115601
Class: 6
Rules_8	passed counts:184
node_0: feature_name=hsa-miR-1343-3p	feature_id[1].value > threshold=8.853835582733154
node_2000: feature_name=hsa-miR-6836-3p	feature_id[3].value > threshold=7.964256525039673
node_2062: feature_name=hsa-miR-1909-3p	feature_id[99].value <= threshold=8.442620754241943
node_2063: feature_name=hsa-miR-4532	feature_id[395].value > threshold=13.972904682159424
node_2309: feature_name=hsa-miR-423-5p	feature_id[349].value > threshold=6.590298891067505
node_2349: feature_name=hsa-miR-7109-5p	feature_id[143].value <= threshold=8.57496690750122
node_2350: feature_name=hsa-miR-4286	feature_id[138].value > threshold=7.34632420539856
node_2352: feature_name=hsa-miR-6070	feature_id[115].value > threshold=-0.7279845774173737
node_2356: feature_name=hsa-miR-1185-2-3p	feature_id[67].value <= threshold=7.356867790222168
node_2357: feature_name=hsa-miR-1233-5p	feature_id[144].value > threshold=11.638350009918213
node_2363: feature_name=hsa-miR-4751	feature_id[237].value > threshold=0.3194890543818474
node_2365: feature_name=hsa-miR-4763-3p	feature_id[11].value > threshold=8.593760013580322
node_2367: feature_name=hsa-miR-4442	feature_id[198].value <= threshold=10.021096229553223
node_2368: feature_name=hsa-miR-4673	feature_id[375].value <= threshold=9.468615531921387
Class: 9
Rules_9	passed counts:159
node_0: feature_name=hsa-miR-1343-3p	feature_id[1].value <= threshold=8.853835582733154
node_1: feature_name=hsa-miR-5100	feature_id[0].value > threshold=10.970529079437256
node_303: feature_name=hsa-miR-6836-3p	feature_id[3].value > threshold=8.085874080657959
node_457: feature_name=hsa-miR-6087	feature_id[10].value > threshold=11.84760570526123
node_683: feature_name=hsa-miR-6717-5p	feature_id[7].value > threshold=6.345984697341919
node_1031: feature_name=hsa-miR-2861	feature_id[43].value > threshold=12.237541198730469
node_1375: feature_name=hsa-miR-629-3p	feature_id[89].value > threshold=4.410718679428101
node_1855: feature_name=hsa-miR-629-5p	feature_id[414].value > threshold=4.0380682945251465
node_1941: feature_name=hsa-miR-195-5p	feature_id[174].value <= threshold=5.058794975280762
node_1942: feature_name=hsa-miR-197-5p	feature_id[39].value > threshold=7.549407720565796
node_1950: feature_name=hsa-miR-1914-5p	feature_id[126].value > threshold=1.5186764597892761
node_1952: feature_name=hsa-miR-6088	feature_id[100].value > threshold=10.53711986541748
node_1954: feature_name=hsa-miR-519d-5p	feature_id[427].value > threshold=-0.5405212640762329
node_1956: feature_name=hsa-miR-6785-5p	feature_id[52].value <= threshold=9.800591945648193
Class: 11
Rules_10	passed counts:121
node_0: feature_name=hsa-miR-1343-3p	feature_id[1].value <= threshold=8.853835582733154
node_1: feature_name=hsa-miR-5100	feature_id[0].value > threshold=10.970529079437256
node_303: feature_name=hsa-miR-6836-3p	feature_id[3].value > threshold=8.085874080657959
node_457: feature_name=hsa-miR-6087	feature_id[10].value <= threshold=11.84760570526123
node_458: feature_name=hsa-miR-5100	feature_id[0].value > threshold=13.808428287506104
node_610: feature_name=hsa-miR-6717-5p	feature_id[7].value > threshold=7.207984447479248
node_616: feature_name=hsa-miR-6777-5p	feature_id[15].value <= threshold=7.590606689453125
node_617: feature_name=hsa-miR-6088	feature_id[100].value <= threshold=11.764553546905518
node_618: feature_name=hsa-miR-122-5p	feature_id[436].value <= threshold=6.072181940078735
node_619: feature_name=hsa-miR-211-3p	feature_id[314].value > threshold=6.313796758651733
node_621: feature_name=hsa-miR-6726-5p	feature_id[284].value <= threshold=10.866403102874756
node_622: feature_name=hsa-miR-422a	feature_id[72].value <= threshold=9.141300201416016
node_623: feature_name=hsa-miR-6765-5p	feature_id[81].value <= threshold=10.761463165283203
node_624: feature_name=hsa-miR-6824-5p	feature_id[97].value <= threshold=7.811321973800659
node_625: feature_name=hsa-miR-5090	feature_id[351].value > threshold=6.583955526351929
node_639: feature_name=hsa-miR-4525	feature_id[92].value <= threshold=15.094991683959961
Class: 1
Rules_11	passed counts:108
node_0: feature_name=hsa-miR-1343-3p	feature_id[1].value <= threshold=8.853835582733154
node_1: feature_name=hsa-miR-5100	feature_id[0].value <= threshold=10.970529079437256
node_2: feature_name=hsa-miR-4734	feature_id[65].value <= threshold=13.0581955909729
node_3: feature_name=hsa-miR-6840-3p	feature_id[338].value <= threshold=8.903016567230225
node_4: feature_name=hsa-miR-1233-5p	feature_id[144].value <= threshold=12.123366832733154
node_5: feature_name=hsa-miR-3195	feature_id[4].value <= threshold=8.526764392852783
node_6: feature_name=hsa-miR-4525	feature_id[92].value > threshold=7.690133094787598
node_18: feature_name=hsa-miR-1246	feature_id[93].value <= threshold=9.165963172912598
node_19: feature_name=hsa-miR-4515	feature_id[280].value > threshold=4.08821177482605
node_25: feature_name=hsa-miR-4731-5p	feature_id[381].value <= threshold=7.437305688858032
node_26: feature_name=hsa-miR-6858-5p	feature_id[77].value <= threshold=9.522161960601807
node_27: feature_name=hsa-miR-6787-5p	feature_id[30].value > threshold=8.094098567962646
node_29: feature_name=hsa-miR-6775-5p	feature_id[60].value > threshold=8.332178115844727
node_31: feature_name=hsa-miR-8073	feature_id[41].value <= threshold=7.527467489242554
node_32: feature_name=hsa-miR-6792-5p	feature_id[311].value > threshold=0.7203114330768585
Class: 4
Rules_12	passed counts:106
node_0: feature_name=hsa-miR-1343-3p	feature_id[1].value > threshold=8.853835582733154
node_2000: feature_name=hsa-miR-6836-3p	feature_id[3].value > threshold=7.964256525039673
node_2062: feature_name=hsa-miR-1909-3p	feature_id[99].value > threshold=8.442620754241943
node_2396: feature_name=hsa-miR-6087	feature_id[10].value > threshold=11.540918827056885
node_2582: feature_name=hsa-miR-4783-3p	feature_id[340].value <= threshold=8.534738540649414
node_2583: feature_name=hsa-miR-1470	feature_id[80].value > threshold=6.374756813049316
node_2771: feature_name=hsa-miR-6836-3p	feature_id[3].value <= threshold=9.895927906036377
node_2772: feature_name=hsa-miR-4492	feature_id[94].value > threshold=10.710584163665771
node_2814: feature_name=hsa-miR-941	feature_id[140].value <= threshold=6.235138893127441
node_2815: feature_name=hsa-miR-124-3p	feature_id[55].value > threshold=5.801309585571289
node_2865: feature_name=hsa-miR-6778-5p	feature_id[259].value <= threshold=7.386715650558472
node_2866: feature_name=hsa-miR-940	feature_id[129].value <= threshold=8.45261526107788
node_2867: feature_name=hsa-miR-4665-3p	feature_id[95].value > threshold=5.61264705657959
node_2877: feature_name=hsa-miR-4538	feature_id[293].value > threshold=0.32952752709388733
node_2881: feature_name=hsa-miR-6716-5p	feature_id[388].value > threshold=4.341685056686401
node_2889: feature_name=hsa-miR-4740-5p	feature_id[341].value > threshold=5.324575185775757
node_2891: feature_name=hsa-miR-1908-3p	feature_id[264].value > threshold=5.152938604354858
node_2895: feature_name=hsa-miR-638	feature_id[352].value > threshold=12.094876766204834
node_2899: feature_name=hsa-miR-4270	feature_id[350].value <= threshold=8.493506908416748
node_2900: feature_name=hsa-miR-4276	feature_id[384].value > threshold=-0.19986998289823532
node_2904: feature_name=hsa-miR-4755-3p	feature_id[465].value <= threshold=9.286188125610352
Class: 6
Rules_13	passed counts:102
node_0: feature_name=hsa-miR-1343-3p	feature_id[1].value > threshold=8.853835582733154
node_2000: feature_name=hsa-miR-6836-3p	feature_id[3].value > threshold=7.964256525039673
node_2062: feature_name=hsa-miR-1909-3p	feature_id[99].value > threshold=8.442620754241943
node_2396: feature_name=hsa-miR-6087	feature_id[10].value > threshold=11.540918827056885
node_2582: feature_name=hsa-miR-4783-3p	feature_id[340].value > threshold=8.534738540649414
node_3004: feature_name=hsa-miR-6836-3p	feature_id[3].value > threshold=8.711774349212646
node_3118: feature_name=hsa-miR-195-5p	feature_id[174].value <= threshold=5.419168472290039
node_3119: feature_name=hsa-miR-3160-5p	feature_id[153].value <= threshold=10.496346473693848
node_3120: feature_name=hsa-miR-3679-5p	feature_id[242].value > threshold=6.079690217971802
node_3130: feature_name=hsa-miR-1470	feature_id[80].value <= threshold=6.304708003997803
node_3131: feature_name=hsa-miR-4710	feature_id[275].value > threshold=7.90508508682251
node_3151: feature_name=hsa-miR-4525	feature_id[92].value <= threshold=12.392197608947754
node_3152: feature_name=hsa-miR-6893-5p	feature_id[78].value > threshold=7.361998558044434
node_3154: feature_name=hsa-miR-6785-5p	feature_id[52].value > threshold=7.7161009311676025
node_3160: feature_name=hsa-miR-7845-5p	feature_id[249].value <= threshold=7.084665775299072
node_3161: feature_name=hsa-miR-365a-3p_hsa-miR-365b-3p	feature_id[468].value <= threshold=6.096453428268433
node_3162: feature_name=hsa-miR-6895-5p	feature_id[407].value <= threshold=7.3680713176727295
node_3163: feature_name=hsa-miR-939-5p	feature_id[82].value <= threshold=8.057191371917725
node_3164: feature_name=hsa-miR-4276	feature_id[384].value > threshold=-0.5945915281772614
node_3168: feature_name=hsa-miR-7107-5p	feature_id[335].value <= threshold=8.693636417388916
Class: 9
Rules_14	passed counts:102
node_0: feature_name=hsa-miR-1343-3p	feature_id[1].value <= threshold=8.853835582733154
node_1: feature_name=hsa-miR-5100	feature_id[0].value > threshold=10.970529079437256
node_303: feature_name=hsa-miR-6836-3p	feature_id[3].value > threshold=8.085874080657959
node_457: feature_name=hsa-miR-6087	feature_id[10].value > threshold=11.84760570526123
node_683: feature_name=hsa-miR-6717-5p	feature_id[7].value <= threshold=6.345984697341919
node_684: feature_name=hsa-miR-4763-3p	feature_id[11].value <= threshold=9.731104850769043
node_685: feature_name=hsa-miR-4710	feature_id[275].value <= threshold=7.723086833953857
node_686: feature_name=hsa-miR-187-5p	feature_id[6].value > threshold=8.874753952026367
node_804: feature_name=hsa-miR-3195	feature_id[4].value > threshold=8.890714168548584
node_822: feature_name=hsa-miR-4718	feature_id[193].value > threshold=5.941395998001099
node_828: feature_name=hsa-miR-6721-5p	feature_id[398].value <= threshold=7.741470098495483
node_829: feature_name=hsa-miR-29b-3p	feature_id[91].value > threshold=0.22506622970104218
Class: 2
Rules_15	passed counts:97
node_0: feature_name=hsa-miR-1343-3p	feature_id[1].value <= threshold=8.853835582733154
node_1: feature_name=hsa-miR-5100	feature_id[0].value > threshold=10.970529079437256
node_303: feature_name=hsa-miR-6836-3p	feature_id[3].value > threshold=8.085874080657959
node_457: feature_name=hsa-miR-6087	feature_id[10].value > threshold=11.84760570526123
node_683: feature_name=hsa-miR-6717-5p	feature_id[7].value <= threshold=6.345984697341919
node_684: feature_name=hsa-miR-4763-3p	feature_id[11].value > threshold=9.731104850769043
node_1006: feature_name=hsa-miR-6070	feature_id[115].value > threshold=1.5698264837265015
node_1022: feature_name=hsa-miR-1470	feature_id[80].value > threshold=6.0086870193481445
node_1026: feature_name=hsa-miR-4489	feature_id[132].value > threshold=-0.530600905418396
node_1028: feature_name=hsa-miR-3188	feature_id[283].value <= threshold=7.998242139816284
Class: 8
Rules_16	passed counts:92
node_0: feature_name=hsa-miR-1343-3p	feature_id[1].value > threshold=8.853835582733154
node_2000: feature_name=hsa-miR-6836-3p	feature_id[3].value > threshold=7.964256525039673
node_2062: feature_name=hsa-miR-1909-3p	feature_id[99].value > threshold=8.442620754241943
node_2396: feature_name=hsa-miR-6087	feature_id[10].value > threshold=11.540918827056885
node_2582: feature_name=hsa-miR-4783-3p	feature_id[340].value <= threshold=8.534738540649414
node_2583: feature_name=hsa-miR-1470	feature_id[80].value > threshold=6.374756813049316
node_2771: feature_name=hsa-miR-6836-3p	feature_id[3].value > threshold=9.895927906036377
node_2965: feature_name=hsa-miR-4726-5p	feature_id[62].value > threshold=6.499642372131348
node_2977: feature_name=hsa-miR-6785-5p	feature_id[52].value > threshold=8.155721187591553
node_2985: feature_name=hsa-miR-1470	feature_id[80].value > threshold=6.646888732910156
node_2993: feature_name=hsa-miR-8069	feature_id[382].value <= threshold=13.52179479598999
node_2994: feature_name=hsa-miR-2861	feature_id[43].value > threshold=11.915037631988525
node_2996: feature_name=hsa-miR-6792-5p	feature_id[311].value > threshold=5.467156887054443
node_2998: feature_name=hsa-miR-4635	feature_id[48].value <= threshold=7.857954025268555
node_2999: feature_name=hsa-miR-1229-5p	feature_id[437].value > threshold=6.9906721115112305
Class: 9
Rules_17	passed counts:89
node_0: feature_name=hsa-miR-1343-3p	feature_id[1].value <= threshold=8.853835582733154
node_1: feature_name=hsa-miR-5100	feature_id[0].value > threshold=10.970529079437256
node_303: feature_name=hsa-miR-6836-3p	feature_id[3].value > threshold=8.085874080657959
node_457: feature_name=hsa-miR-6087	feature_id[10].value > threshold=11.84760570526123
node_683: feature_name=hsa-miR-6717-5p	feature_id[7].value > threshold=6.345984697341919
node_1031: feature_name=hsa-miR-2861	feature_id[43].value > threshold=12.237541198730469
node_1375: feature_name=hsa-miR-629-3p	feature_id[89].value <= threshold=4.410718679428101
node_1376: feature_name=hsa-miR-221-3p	feature_id[110].value > threshold=4.425718545913696
node_1470: feature_name=hsa-miR-6805-3p	feature_id[68].value <= threshold=7.946984052658081
node_1471: feature_name=hsa-miR-6126	feature_id[457].value <= threshold=11.465552806854248
node_1472: feature_name=hsa-miR-3619-3p	feature_id[57].value > threshold=7.18316125869751
node_1486: feature_name=hsa-miR-6842-5p	feature_id[221].value <= threshold=5.906153202056885
node_1487: feature_name=hsa-miR-1908-3p	feature_id[264].value > threshold=6.116225004196167
node_1499: feature_name=hsa-miR-941	feature_id[140].value <= threshold=5.385322570800781
node_1500: feature_name=hsa-miR-6088	feature_id[100].value > threshold=10.985843181610107
node_1502: feature_name=hsa-miR-2861	feature_id[43].value > threshold=12.248595237731934
node_1504: feature_name=hsa-miR-4747-3p	feature_id[339].value <= threshold=6.2712531089782715
node_1505: feature_name=hsa-miR-6769a-5p	feature_id[173].value > threshold=6.072308540344238
node_1509: feature_name=hsa-miR-6795-3p	feature_id[277].value > threshold=-1.5553786754608154
node_1511: feature_name=hsa-miR-4787-3p	feature_id[8].value > threshold=6.015379428863525
node_1513: feature_name=hsa-miR-6805-3p	feature_id[68].value <= threshold=7.936126947402954
node_1514: feature_name=hsa-miR-345-3p	feature_id[250].value <= threshold=6.456446647644043
Class: 11
Rules_18	passed counts:80
node_0: feature_name=hsa-miR-1343-3p	feature_id[1].value > threshold=8.853835582733154
node_2000: feature_name=hsa-miR-6836-3p	feature_id[3].value > threshold=7.964256525039673
node_2062: feature_name=hsa-miR-1909-3p	feature_id[99].value > threshold=8.442620754241943
node_2396: feature_name=hsa-miR-6087	feature_id[10].value > threshold=11.540918827056885
node_2582: feature_name=hsa-miR-4783-3p	feature_id[340].value > threshold=8.534738540649414
node_3004: feature_name=hsa-miR-6836-3p	feature_id[3].value <= threshold=8.711774349212646
node_3005: feature_name=hsa-miR-4632-5p	feature_id[28].value <= threshold=9.286166191101074
node_3006: feature_name=hsa-miR-4745-5p	feature_id[421].value <= threshold=12.056379318237305
node_3007: feature_name=hsa-miR-1908-5p	feature_id[282].value > threshold=11.224634170532227
node_3039: feature_name=hsa-miR-8069	feature_id[382].value > threshold=11.479126930236816
node_3049: feature_name=hsa-miR-7975	feature_id[160].value <= threshold=10.331389904022217
node_3050: feature_name=hsa-miR-4783-3p	feature_id[340].value <= threshold=9.181276798248291
node_3051: feature_name=hsa-miR-3619-3p	feature_id[57].value > threshold=7.736338376998901
node_3055: feature_name=hsa-miR-365a-3p_hsa-miR-365b-3p	feature_id[468].value <= threshold=7.101270437240601
node_3056: feature_name=hsa-miR-1908-3p	feature_id[264].value <= threshold=7.252933979034424
node_3057: feature_name=hsa-miR-4743-5p	feature_id[424].value <= threshold=6.533600568771362
node_3058: feature_name=hsa-miR-6805-5p	feature_id[337].value > threshold=9.791942119598389
Class: 6
Rules_19	passed counts:74
node_0: feature_name=hsa-miR-1343-3p	feature_id[1].value > threshold=8.853835582733154
node_2000: feature_name=hsa-miR-6836-3p	feature_id[3].value > threshold=7.964256525039673
node_2062: feature_name=hsa-miR-1909-3p	feature_id[99].value > threshold=8.442620754241943
node_2396: feature_name=hsa-miR-6087	feature_id[10].value > threshold=11.540918827056885
node_2582: feature_name=hsa-miR-4783-3p	feature_id[340].value <= threshold=8.534738540649414
node_2583: feature_name=hsa-miR-1470	feature_id[80].value > threshold=6.374756813049316
node_2771: feature_name=hsa-miR-6836-3p	feature_id[3].value <= threshold=9.895927906036377
node_2772: feature_name=hsa-miR-4492	feature_id[94].value <= threshold=10.710584163665771
node_2773: feature_name=hsa-miR-6880-3p	feature_id[313].value > threshold=6.496104001998901
node_2795: feature_name=hsa-miR-6793-5p	feature_id[228].value <= threshold=6.342636585235596
node_2796: feature_name=hsa-miR-4270	feature_id[350].value > threshold=7.459913492202759
node_2798: feature_name=hsa-miR-6511b-5p	feature_id[20].value <= threshold=8.21384048461914
node_2799: feature_name=hsa-miR-1909-3p	feature_id[99].value > threshold=8.508751392364502
node_2803: feature_name=hsa-miR-4665-5p	feature_id[216].value > threshold=8.97625732421875
Class: 9
Rules_20	passed counts:74
node_0: feature_name=hsa-miR-1343-3p	feature_id[1].value <= threshold=8.853835582733154
node_1: feature_name=hsa-miR-5100	feature_id[0].value <= threshold=10.970529079437256
node_2: feature_name=hsa-miR-4734	feature_id[65].value <= threshold=13.0581955909729
node_3: feature_name=hsa-miR-6840-3p	feature_id[338].value > threshold=8.903016567230225
node_105: feature_name=hsa-miR-4787-3p	feature_id[8].value > threshold=6.383973836898804
node_123: feature_name=hsa-miR-6732-5p	feature_id[387].value <= threshold=8.703669548034668
node_124: feature_name=hsa-miR-2467-3p	feature_id[164].value <= threshold=11.39617395401001
node_125: feature_name=hsa-miR-6805-5p	feature_id[337].value <= threshold=11.376335620880127
node_126: feature_name=hsa-miR-3158-5p	feature_id[390].value <= threshold=8.825522422790527
node_127: feature_name=hsa-miR-6087	feature_id[10].value <= threshold=13.020243167877197
Class: 11
Rules_21	passed counts:68
node_0: feature_name=hsa-miR-1343-3p	feature_id[1].value <= threshold=8.853835582733154
node_1: feature_name=hsa-miR-5100	feature_id[0].value > threshold=10.970529079437256
node_303: feature_name=hsa-miR-6836-3p	feature_id[3].value > threshold=8.085874080657959
node_457: feature_name=hsa-miR-6087	feature_id[10].value > threshold=11.84760570526123
node_683: feature_name=hsa-miR-6717-5p	feature_id[7].value > threshold=6.345984697341919
node_1031: feature_name=hsa-miR-2861	feature_id[43].value <= threshold=12.237541198730469
node_1032: feature_name=hsa-miR-1228-5p	feature_id[38].value <= threshold=11.233649730682373
node_1033: feature_name=hsa-miR-6736-5p	feature_id[35].value <= threshold=5.108233213424683
node_1034: feature_name=hsa-miR-1343-3p	feature_id[1].value <= threshold=8.408201694488525
node_1035: feature_name=hsa-miR-5008-5p	feature_id[286].value <= threshold=8.286324977874756
node_1036: feature_name=hsa-miR-5705	feature_id[423].value <= threshold=3.994102358818054
node_1037: feature_name=hsa-miR-4488	feature_id[254].value <= threshold=13.513954639434814
node_1038: feature_name=hsa-miR-373-5p	feature_id[189].value > threshold=6.60236120223999
node_1042: feature_name=hsa-miR-6766-5p	feature_id[127].value > threshold=5.544487476348877
node_1046: feature_name=hsa-miR-4783-3p	feature_id[340].value <= threshold=9.68702507019043
node_1047: feature_name=hsa-miR-6086	feature_id[245].value <= threshold=6.157392978668213
node_1048: feature_name=hsa-miR-4640-5p	feature_id[269].value <= threshold=8.629342079162598
node_1049: feature_name=hsa-miR-5195-3p	feature_id[446].value <= threshold=8.26698923110962
Class: 4
Rules_22	passed counts:64
node_0: feature_name=hsa-miR-1343-3p	feature_id[1].value > threshold=8.853835582733154
node_2000: feature_name=hsa-miR-6836-3p	feature_id[3].value > threshold=7.964256525039673
node_2062: feature_name=hsa-miR-1909-3p	feature_id[99].value > threshold=8.442620754241943
node_2396: feature_name=hsa-miR-6087	feature_id[10].value > threshold=11.540918827056885
node_2582: feature_name=hsa-miR-4783-3p	feature_id[340].value > threshold=8.534738540649414
node_3004: feature_name=hsa-miR-6836-3p	feature_id[3].value <= threshold=8.711774349212646
node_3005: feature_name=hsa-miR-4632-5p	feature_id[28].value <= threshold=9.286166191101074
node_3006: feature_name=hsa-miR-4745-5p	feature_id[421].value > threshold=12.056379318237305
node_3074: feature_name=hsa-miR-4710	feature_id[275].value > threshold=7.188977479934692
node_3078: feature_name=hsa-miR-4787-3p	feature_id[8].value <= threshold=7.845951318740845
node_3079: feature_name=hsa-miR-6845-5p	feature_id[76].value <= threshold=9.588072776794434
node_3080: feature_name=hsa-miR-1307-3p	feature_id[196].value > threshold=8.09156322479248
node_3082: feature_name=hsa-miR-4258	feature_id[31].value <= threshold=11.086824417114258
node_3083: feature_name=hsa-miR-548f-3p	feature_id[261].value > threshold=-0.8771966695785522
node_3085: feature_name=hsa-miR-6839-5p	feature_id[358].value > threshold=-0.13369499146938324
Class: 9
Rules_23	passed counts:59
node_0: feature_name=hsa-miR-1343-3p	feature_id[1].value > threshold=8.853835582733154
node_2000: feature_name=hsa-miR-6836-3p	feature_id[3].value > threshold=7.964256525039673
node_2062: feature_name=hsa-miR-1909-3p	feature_id[99].value <= threshold=8.442620754241943
node_2063: feature_name=hsa-miR-4532	feature_id[395].value <= threshold=13.972904682159424
node_2064: feature_name=hsa-miR-6088	feature_id[100].value > threshold=11.080385208129883
node_2162: feature_name=hsa-miR-221-3p	feature_id[110].value > threshold=6.922327518463135
node_2272: feature_name=hsa-miR-4532	feature_id[395].value > threshold=11.137292861938477
node_2284: feature_name=hsa-miR-4496	feature_id[439].value <= threshold=6.737988233566284
node_2285: feature_name=hsa-miR-92b-3p	feature_id[391].value <= threshold=8.367944240570068
node_2286: feature_name=hsa-miR-4734	feature_id[65].value <= threshold=12.961312770843506
node_2287: feature_name=hsa-miR-4665-5p	feature_id[216].value <= threshold=10.536127090454102
node_2288: feature_name=hsa-miR-4746-3p	feature_id[212].value <= threshold=8.136775970458984
node_2289: feature_name=hsa-miR-4640-3p	feature_id[357].value > threshold=0.8863373026251793
Class: 4
Rules_24	passed counts:59
node_0: feature_name=hsa-miR-1343-3p	feature_id[1].value <= threshold=8.853835582733154
node_1: feature_name=hsa-miR-5100	feature_id[0].value <= threshold=10.970529079437256
node_2: feature_name=hsa-miR-4734	feature_id[65].value <= threshold=13.0581955909729
node_3: feature_name=hsa-miR-6840-3p	feature_id[338].value <= threshold=8.903016567230225
node_4: feature_name=hsa-miR-1233-5p	feature_id[144].value > threshold=12.123366832733154
node_56: feature_name=hsa-miR-7108-3p	feature_id[69].value <= threshold=5.839846849441528
node_57: feature_name=hsa-miR-4433a-3p	feature_id[123].value > threshold=7.185673952102661
node_61: feature_name=hsa-miR-4745-5p	feature_id[421].value > threshold=11.91422176361084
node_73: feature_name=hsa-miR-6839-5p	feature_id[358].value > threshold=2.950176954269409
node_77: feature_name=hsa-miR-7107-5p	feature_id[335].value <= threshold=8.706782341003418
node_78: feature_name=hsa-miR-760	feature_id[181].value > threshold=6.7640540599823
node_80: feature_name=hsa-miR-548f-3p	feature_id[261].value <= threshold=7.47741174697876
Class: 3
Rules_25	passed counts:54
node_0: feature_name=hsa-miR-1343-3p	feature_id[1].value <= threshold=8.853835582733154
node_1: feature_name=hsa-miR-5100	feature_id[0].value > threshold=10.970529079437256
node_303: feature_name=hsa-miR-6836-3p	feature_id[3].value > threshold=8.085874080657959
node_457: feature_name=hsa-miR-6087	feature_id[10].value > threshold=11.84760570526123
node_683: feature_name=hsa-miR-6717-5p	feature_id[7].value > threshold=6.345984697341919
node_1031: feature_name=hsa-miR-2861	feature_id[43].value > threshold=12.237541198730469
node_1375: feature_name=hsa-miR-629-3p	feature_id[89].value <= threshold=4.410718679428101
node_1376: feature_name=hsa-miR-221-3p	feature_id[110].value <= threshold=4.425718545913696
node_1377: feature_name=hsa-miR-1343-3p	feature_id[1].value > threshold=8.32808256149292
node_1443: feature_name=hsa-miR-8073	feature_id[41].value <= threshold=8.4964599609375
node_1444: feature_name=hsa-miR-6893-5p	feature_id[78].value <= threshold=8.466732025146484
node_1445: feature_name=hsa-miR-4750-5p	feature_id[156].value > threshold=5.341363906860352
node_1451: feature_name=hsa-miR-1470	feature_id[80].value > threshold=5.568949222564697
node_1455: feature_name=hsa-miR-6777-5p	feature_id[15].value <= threshold=6.844470024108887
node_1456: feature_name=hsa-miR-6836-3p	feature_id[3].value > threshold=8.385198593139648
Class: 9
Rules_26	passed counts:53
node_0: feature_name=hsa-miR-1343-3p	feature_id[1].value > threshold=8.853835582733154
node_2000: feature_name=hsa-miR-6836-3p	feature_id[3].value > threshold=7.964256525039673
node_2062: feature_name=hsa-miR-1909-3p	feature_id[99].value <= threshold=8.442620754241943
node_2063: feature_name=hsa-miR-4532	feature_id[395].value <= threshold=13.972904682159424
node_2064: feature_name=hsa-miR-6088	feature_id[100].value <= threshold=11.080385208129883
node_2065: feature_name=hsa-miR-6087	feature_id[10].value > threshold=11.348708152770996
node_2099: feature_name=hsa-miR-3192-5p	feature_id[167].value > threshold=4.1426355838775635
node_2143: feature_name=hsa-miR-7975	feature_id[160].value <= threshold=10.939882278442383
node_2144: feature_name=hsa-miR-6765-3p	feature_id[234].value <= threshold=9.81665325164795
node_2145: feature_name=hsa-miR-6836-3p	feature_id[3].value > threshold=8.24862289428711
node_2151: feature_name=hsa-miR-1229-5p	feature_id[437].value <= threshold=8.891430377960205
node_2152: feature_name=hsa-miR-6087	feature_id[10].value <= threshold=12.348548412322998
Class: 9
Rules_27	passed counts:51
node_0: feature_name=hsa-miR-1343-3p	feature_id[1].value <= threshold=8.853835582733154
node_1: feature_name=hsa-miR-5100	feature_id[0].value > threshold=10.970529079437256
node_303: feature_name=hsa-miR-6836-3p	feature_id[3].value > threshold=8.085874080657959
node_457: feature_name=hsa-miR-6087	feature_id[10].value <= threshold=11.84760570526123
node_458: feature_name=hsa-miR-5100	feature_id[0].value <= threshold=13.808428287506104
node_459: feature_name=hsa-miR-1343-3p	feature_id[1].value <= threshold=8.393232345581055
node_460: feature_name=hsa-miR-4728-5p	feature_id[61].value <= threshold=7.2450385093688965
node_461: feature_name=hsa-miR-6769b-5p	feature_id[44].value > threshold=5.301020860671997
node_463: feature_name=hsa-miR-6511a-5p	feature_id[356].value > threshold=7.067379951477051
node_491: feature_name=hsa-miR-1233-5p	feature_id[144].value <= threshold=13.153576850891113
node_492: feature_name=hsa-miR-6793-5p	feature_id[228].value <= threshold=5.042679071426392
node_493: feature_name=hsa-miR-4322	feature_id[255].value <= threshold=6.651987791061401
node_494: feature_name=hsa-miR-3928-3p	feature_id[355].value > threshold=5.391485214233398
node_496: feature_name=hsa-miR-6808-5p	feature_id[324].value > threshold=6.756362199783325
node_502: feature_name=hsa-miR-4274	feature_id[207].value <= threshold=6.22387957572937
node_503: feature_name=hsa-miR-6895-5p	feature_id[407].value > threshold=-0.0022294565133051947
node_505: feature_name=hsa-miR-1207-5p	feature_id[139].value > threshold=6.206050395965576
Class: 1
Rules_28	passed counts:50
node_0: feature_name=hsa-miR-1343-3p	feature_id[1].value <= threshold=8.853835582733154
node_1: feature_name=hsa-miR-5100	feature_id[0].value > threshold=10.970529079437256
node_303: feature_name=hsa-miR-6836-3p	feature_id[3].value > threshold=8.085874080657959
node_457: feature_name=hsa-miR-6087	feature_id[10].value > threshold=11.84760570526123
node_683: feature_name=hsa-miR-6717-5p	feature_id[7].value > threshold=6.345984697341919
node_1031: feature_name=hsa-miR-2861	feature_id[43].value > threshold=12.237541198730469
node_1375: feature_name=hsa-miR-629-3p	feature_id[89].value <= threshold=4.410718679428101
node_1376: feature_name=hsa-miR-221-3p	feature_id[110].value > threshold=4.425718545913696
node_1470: feature_name=hsa-miR-6805-3p	feature_id[68].value > threshold=7.946984052658081
node_1618: feature_name=hsa-miR-328-5p	feature_id[29].value <= threshold=11.460177421569824
node_1619: feature_name=hsa-miR-614	feature_id[292].value <= threshold=9.99617624282837
node_1620: feature_name=hsa-miR-6787-5p	feature_id[30].value > threshold=8.635848045349121
node_1650: feature_name=hsa-miR-3196	feature_id[148].value > threshold=12.146161556243896
node_1660: feature_name=hsa-miR-548f-3p	feature_id[261].value > threshold=-1.5380446910858154
node_1664: feature_name=hsa-miR-8073	feature_id[41].value <= threshold=8.381057262420654
node_1665: feature_name=hsa-miR-4276	feature_id[384].value <= threshold=6.395841836929321
node_1666: feature_name=hsa-miR-933	feature_id[265].value <= threshold=5.788370609283447
Class: 4
Rules_29	passed counts:49
node_0: feature_name=hsa-miR-1343-3p	feature_id[1].value <= threshold=8.853835582733154
node_1: feature_name=hsa-miR-5100	feature_id[0].value > threshold=10.970529079437256
node_303: feature_name=hsa-miR-6836-3p	feature_id[3].value > threshold=8.085874080657959
node_457: feature_name=hsa-miR-6087	feature_id[10].value > threshold=11.84760570526123
node_683: feature_name=hsa-miR-6717-5p	feature_id[7].value > threshold=6.345984697341919
node_1031: feature_name=hsa-miR-2861	feature_id[43].value <= threshold=12.237541198730469
node_1032: feature_name=hsa-miR-1228-5p	feature_id[38].value <= threshold=11.233649730682373
node_1033: feature_name=hsa-miR-6736-5p	feature_id[35].value <= threshold=5.108233213424683
node_1034: feature_name=hsa-miR-1343-3p	feature_id[1].value <= threshold=8.408201694488525
node_1035: feature_name=hsa-miR-5008-5p	feature_id[286].value <= threshold=8.286324977874756
node_1036: feature_name=hsa-miR-5705	feature_id[423].value > threshold=3.994102358818054
node_1062: feature_name=hsa-miR-6786-5p	feature_id[360].value > threshold=11.712821960449219
node_1074: feature_name=hsa-miR-4530	feature_id[379].value <= threshold=9.348275661468506
node_1075: feature_name=hsa-miR-6736-5p	feature_id[35].value <= threshold=2.0546898245811462
node_1076: feature_name=hsa-miR-6732-5p	feature_id[387].value > threshold=7.84026575088501
node_1084: feature_name=hsa-miR-527_hsa-miR-518a-5p	feature_id[448].value <= threshold=5.581774950027466
node_1085: feature_name=hsa-miR-8072	feature_id[73].value > threshold=12.219166278839111
node_1091: feature_name=hsa-miR-3620-5p	feature_id[51].value <= threshold=8.002963304519653
Class: 4
Rules_30	passed counts:48
node_0: feature_name=hsa-miR-1343-3p	feature_id[1].value <= threshold=8.853835582733154
node_1: feature_name=hsa-miR-5100	feature_id[0].value > threshold=10.970529079437256
node_303: feature_name=hsa-miR-6836-3p	feature_id[3].value > threshold=8.085874080657959
node_457: feature_name=hsa-miR-6087	feature_id[10].value > threshold=11.84760570526123
node_683: feature_name=hsa-miR-6717-5p	feature_id[7].value > threshold=6.345984697341919
node_1031: feature_name=hsa-miR-2861	feature_id[43].value > threshold=12.237541198730469
node_1375: feature_name=hsa-miR-629-3p	feature_id[89].value <= threshold=4.410718679428101
node_1376: feature_name=hsa-miR-221-3p	feature_id[110].value > threshold=4.425718545913696
node_1470: feature_name=hsa-miR-6805-3p	feature_id[68].value > threshold=7.946984052658081
node_1618: feature_name=hsa-miR-328-5p	feature_id[29].value > threshold=11.460177421569824
node_1748: feature_name=hsa-miR-8071	feature_id[90].value > threshold=6.570674180984497
node_1810: feature_name=hsa-miR-1234-3p	feature_id[343].value <= threshold=5.7801032066345215
node_1811: feature_name=hsa-miR-422a	feature_id[72].value <= threshold=8.872981071472168
node_1812: feature_name=hsa-miR-885-3p	feature_id[372].value <= threshold=7.118746042251587
node_1813: feature_name=hsa-miR-4739	feature_id[83].value <= threshold=11.997979164123535
node_1814: feature_name=hsa-miR-6797-5p	feature_id[304].value > threshold=4.962078809738159
node_1820: feature_name=hsa-miR-4792	feature_id[342].value <= threshold=6.750308513641357
node_1821: feature_name=hsa-miR-6763-5p	feature_id[22].value > threshold=6.241666793823242
node_1825: feature_name=hsa-miR-4710	feature_id[275].value <= threshold=11.620469093322754
Class: 7
Rules_31	passed counts:47
node_0: feature_name=hsa-miR-1343-3p	feature_id[1].value > threshold=8.853835582733154
node_2000: feature_name=hsa-miR-6836-3p	feature_id[3].value > threshold=7.964256525039673
node_2062: feature_name=hsa-miR-1909-3p	feature_id[99].value > threshold=8.442620754241943
node_2396: feature_name=hsa-miR-6087	feature_id[10].value > threshold=11.540918827056885
node_2582: feature_name=hsa-miR-4783-3p	feature_id[340].value <= threshold=8.534738540649414
node_2583: feature_name=hsa-miR-1470	feature_id[80].value <= threshold=6.374756813049316
node_2584: feature_name=hsa-miR-4472	feature_id[363].value > threshold=5.916568040847778
node_2694: feature_name=hsa-miR-5698	feature_id[79].value > threshold=5.889941930770874
node_2716: feature_name=hsa-miR-4530	feature_id[379].value <= threshold=9.439701080322266
node_2717: feature_name=hsa-miR-4763-3p	feature_id[11].value > threshold=9.130486488342285
node_2729: feature_name=hsa-miR-6747-5p	feature_id[231].value > threshold=2.535860538482666
node_2735: feature_name=hsa-miR-3648	feature_id[166].value > threshold=12.341510772705078
node_2739: feature_name=hsa-miR-6778-5p	feature_id[259].value <= threshold=8.324241161346436
Class: 6
Rules_32	passed counts:47
node_0: feature_name=hsa-miR-1343-3p	feature_id[1].value <= threshold=8.853835582733154
node_1: feature_name=hsa-miR-5100	feature_id[0].value <= threshold=10.970529079437256
node_2: feature_name=hsa-miR-4734	feature_id[65].value > threshold=13.0581955909729
node_148: feature_name=hsa-miR-1233-5p	feature_id[144].value <= threshold=11.731898307800293
node_149: feature_name=hsa-miR-527_hsa-miR-518a-5p	feature_id[448].value > threshold=0.10319644585251808
node_157: feature_name=hsa-miR-6756-5p	feature_id[74].value > threshold=8.906590938568115
node_181: feature_name=hsa-miR-1246	feature_id[93].value <= threshold=9.33479642868042
node_182: feature_name=hsa-miR-933	feature_id[265].value > threshold=-0.5635896250605583
node_184: feature_name=hsa-miR-4430	feature_id[397].value <= threshold=9.04480266571045
Class: 4
Rules_33	passed counts:46
node_0: feature_name=hsa-miR-1343-3p	feature_id[1].value <= threshold=8.853835582733154
node_1: feature_name=hsa-miR-5100	feature_id[0].value > threshold=10.970529079437256
node_303: feature_name=hsa-miR-6836-3p	feature_id[3].value > threshold=8.085874080657959
node_457: feature_name=hsa-miR-6087	feature_id[10].value > threshold=11.84760570526123
node_683: feature_name=hsa-miR-6717-5p	feature_id[7].value <= threshold=6.345984697341919
node_684: feature_name=hsa-miR-4763-3p	feature_id[11].value <= threshold=9.731104850769043
node_685: feature_name=hsa-miR-4710	feature_id[275].value > threshold=7.723086833953857
node_837: feature_name=hsa-miR-6724-5p	feature_id[23].value <= threshold=10.97276258468628
node_838: feature_name=hsa-miR-6752-5p	feature_id[289].value <= threshold=11.03975534439087
node_839: feature_name=hsa-miR-6756-5p	feature_id[74].value <= threshold=8.617284297943115
node_840: feature_name=hsa-miR-191-5p	feature_id[202].value > threshold=5.470779657363892
node_862: feature_name=hsa-miR-4667-5p	feature_id[371].value <= threshold=6.13277530670166
node_863: feature_name=hsa-miR-920	feature_id[17].value <= threshold=5.476395130157471
node_864: feature_name=hsa-miR-4750-5p	feature_id[156].value <= threshold=6.687636375427246
Class: 5
Rules_34	passed counts:42
node_0: feature_name=hsa-miR-1343-3p	feature_id[1].value > threshold=8.853835582733154
node_2000: feature_name=hsa-miR-6836-3p	feature_id[3].value > threshold=7.964256525039673
node_2062: feature_name=hsa-miR-1909-3p	feature_id[99].value > threshold=8.442620754241943
node_2396: feature_name=hsa-miR-6087	feature_id[10].value <= threshold=11.540918827056885
node_2397: feature_name=hsa-miR-6831-5p	feature_id[158].value <= threshold=5.962778806686401
node_2398: feature_name=hsa-miR-4727-3p	feature_id[112].value <= threshold=8.625105857849121
node_2399: feature_name=hsa-miR-6088	feature_id[100].value > threshold=10.372029304504395
node_2413: feature_name=hsa-miR-4728-5p	feature_id[61].value <= threshold=8.100226402282715
node_2414: feature_name=hsa-miR-1185-1-3p	feature_id[63].value <= threshold=9.210011959075928
node_2415: feature_name=hsa-miR-4525	feature_id[92].value <= threshold=10.405583381652832
node_2416: feature_name=hsa-miR-6799-5p	feature_id[176].value <= threshold=9.065304279327393
node_2417: feature_name=hsa-miR-23a-3p	feature_id[299].value <= threshold=8.314773559570312
node_2418: feature_name=hsa-miR-4640-3p	feature_id[357].value > threshold=4.620784282684326
node_2424: feature_name=hsa-miR-122-5p	feature_id[436].value > threshold=-0.373776912689209
node_2426: feature_name=hsa-miR-1249-3p	feature_id[241].value <= threshold=8.460541725158691
Class: 6
Rules_35	passed counts:40
node_0: feature_name=hsa-miR-1343-3p	feature_id[1].value > threshold=8.853835582733154
node_2000: feature_name=hsa-miR-6836-3p	feature_id[3].value > threshold=7.964256525039673
node_2062: feature_name=hsa-miR-1909-3p	feature_id[99].value <= threshold=8.442620754241943
node_2063: feature_name=hsa-miR-4532	feature_id[395].value > threshold=13.972904682159424
node_2309: feature_name=hsa-miR-423-5p	feature_id[349].value <= threshold=6.590298891067505
node_2310: feature_name=hsa-miR-1307-3p	feature_id[196].value > threshold=8.851515293121338
node_2338: feature_name=hsa-miR-4638-5p	feature_id[441].value <= threshold=6.559016942977905
node_2339: feature_name=hsa-miR-4530	feature_id[379].value <= threshold=9.772669792175293
node_2340: feature_name=hsa-miR-1909-3p	feature_id[99].value <= threshold=8.423436164855957
node_2341: feature_name=hsa-miR-4433a-5p	feature_id[233].value <= threshold=7.4347984790802
Class: 9
Rules_36	passed counts:40
node_0: feature_name=hsa-miR-1343-3p	feature_id[1].value <= threshold=8.853835582733154
node_1: feature_name=hsa-miR-5100	feature_id[0].value <= threshold=10.970529079437256
node_2: feature_name=hsa-miR-4734	feature_id[65].value > threshold=13.0581955909729
node_148: feature_name=hsa-miR-1233-5p	feature_id[144].value > threshold=11.731898307800293
node_190: feature_name=hsa-miR-4449	feature_id[16].value <= threshold=6.940747261047363
node_191: feature_name=hsa-miR-4745-5p	feature_id[421].value > threshold=11.524221420288086
node_213: feature_name=hsa-miR-614	feature_id[292].value <= threshold=9.29034423828125
node_214: feature_name=hsa-miR-940	feature_id[129].value <= threshold=6.896640777587891
node_215: feature_name=hsa-miR-8063	feature_id[435].value <= threshold=9.685297966003418
node_216: feature_name=hsa-miR-4730	feature_id[315].value > threshold=6.477215528488159
Class: 3
Rules_37	passed counts:37
node_0: feature_name=hsa-miR-1343-3p	feature_id[1].value > threshold=8.853835582733154
node_2000: feature_name=hsa-miR-6836-3p	feature_id[3].value <= threshold=7.964256525039673
node_2001: feature_name=hsa-miR-1268b	feature_id[56].value <= threshold=9.57741641998291
node_2002: feature_name=hsa-miR-3663-3p	feature_id[133].value > threshold=12.2025465965271
node_2018: feature_name=hsa-miR-6831-5p	feature_id[158].value <= threshold=5.584387302398682
node_2019: feature_name=hsa-miR-6717-5p	feature_id[7].value <= threshold=9.324894428253174
node_2020: feature_name=hsa-miR-6763-3p	feature_id[248].value > threshold=2.5653656721115112
node_2024: feature_name=hsa-miR-4417	feature_id[368].value > threshold=8.313459396362305
node_2026: feature_name=hsa-miR-5100	feature_id[0].value > threshold=13.12411880493164
Class: 6
Rules_38	passed counts:34
node_0: feature_name=hsa-miR-1343-3p	feature_id[1].value <= threshold=8.853835582733154
node_1: feature_name=hsa-miR-5100	feature_id[0].value > threshold=10.970529079437256
node_303: feature_name=hsa-miR-6836-3p	feature_id[3].value > threshold=8.085874080657959
node_457: feature_name=hsa-miR-6087	feature_id[10].value > threshold=11.84760570526123
node_683: feature_name=hsa-miR-6717-5p	feature_id[7].value > threshold=6.345984697341919
node_1031: feature_name=hsa-miR-2861	feature_id[43].value > threshold=12.237541198730469
node_1375: feature_name=hsa-miR-629-3p	feature_id[89].value <= threshold=4.410718679428101
node_1376: feature_name=hsa-miR-221-3p	feature_id[110].value <= threshold=4.425718545913696
node_1377: feature_name=hsa-miR-1343-3p	feature_id[1].value <= threshold=8.32808256149292
node_1378: feature_name=hsa-miR-6736-5p	feature_id[35].value <= threshold=-0.8809307813644409
node_1379: feature_name=hsa-miR-6756-5p	feature_id[74].value > threshold=8.399848937988281
Class: 4
Rules_39	passed counts:34
node_0: feature_name=hsa-miR-1343-3p	feature_id[1].value <= threshold=8.853835582733154
node_1: feature_name=hsa-miR-5100	feature_id[0].value > threshold=10.970529079437256
node_303: feature_name=hsa-miR-6836-3p	feature_id[3].value > threshold=8.085874080657959
node_457: feature_name=hsa-miR-6087	feature_id[10].value > threshold=11.84760570526123
node_683: feature_name=hsa-miR-6717-5p	feature_id[7].value > threshold=6.345984697341919
node_1031: feature_name=hsa-miR-2861	feature_id[43].value <= threshold=12.237541198730469
node_1032: feature_name=hsa-miR-1228-5p	feature_id[38].value <= threshold=11.233649730682373
node_1033: feature_name=hsa-miR-6736-5p	feature_id[35].value <= threshold=5.108233213424683
node_1034: feature_name=hsa-miR-1343-3p	feature_id[1].value > threshold=8.408201694488525
node_1182: feature_name=hsa-miR-221-3p	feature_id[110].value <= threshold=5.360380411148071
node_1183: feature_name=hsa-miR-4695-5p	feature_id[124].value <= threshold=7.925613880157471
node_1184: feature_name=hsa-miR-3648	feature_id[166].value <= threshold=13.86860704421997
node_1185: feature_name=hsa-miR-504-3p	feature_id[150].value <= threshold=6.615901708602905
node_1186: feature_name=hsa-miR-6126	feature_id[457].value > threshold=10.706891059875488
Class: 9
Rules_40	passed counts:34
node_0: feature_name=hsa-miR-1343-3p	feature_id[1].value <= threshold=8.853835582733154
node_1: feature_name=hsa-miR-5100	feature_id[0].value > threshold=10.970529079437256
node_303: feature_name=hsa-miR-6836-3p	feature_id[3].value > threshold=8.085874080657959
node_457: feature_name=hsa-miR-6087	feature_id[10].value > threshold=11.84760570526123
node_683: feature_name=hsa-miR-6717-5p	feature_id[7].value <= threshold=6.345984697341919
node_684: feature_name=hsa-miR-4763-3p	feature_id[11].value <= threshold=9.731104850769043
node_685: feature_name=hsa-miR-4710	feature_id[275].value > threshold=7.723086833953857
node_837: feature_name=hsa-miR-6724-5p	feature_id[23].value <= threshold=10.97276258468628
node_838: feature_name=hsa-miR-6752-5p	feature_id[289].value <= threshold=11.03975534439087
node_839: feature_name=hsa-miR-6756-5p	feature_id[74].value > threshold=8.617284297943115
node_877: feature_name=hsa-miR-221-3p	feature_id[110].value > threshold=3.4065953493118286
node_885: feature_name=hsa-miR-149-3p	feature_id[217].value > threshold=9.521790027618408
node_897: feature_name=hsa-miR-548f-3p	feature_id[261].value <= threshold=5.453181266784668
node_898: feature_name=hsa-miR-614	feature_id[292].value > threshold=8.155890464782715
Class: 10
Rules_41	passed counts:33
node_0: feature_name=hsa-miR-1343-3p	feature_id[1].value <= threshold=8.853835582733154
node_1: feature_name=hsa-miR-5100	feature_id[0].value > threshold=10.970529079437256
node_303: feature_name=hsa-miR-6836-3p	feature_id[3].value > threshold=8.085874080657959
node_457: feature_name=hsa-miR-6087	feature_id[10].value > threshold=11.84760570526123
node_683: feature_name=hsa-miR-6717-5p	feature_id[7].value <= threshold=6.345984697341919
node_684: feature_name=hsa-miR-4763-3p	feature_id[11].value <= threshold=9.731104850769043
node_685: feature_name=hsa-miR-4710	feature_id[275].value <= threshold=7.723086833953857
node_686: feature_name=hsa-miR-187-5p	feature_id[6].value <= threshold=8.874753952026367
node_687: feature_name=hsa-miR-8059	feature_id[310].value <= threshold=10.271474838256836
node_688: feature_name=hsa-miR-320b	feature_id[118].value > threshold=6.155098915100098
node_762: feature_name=hsa-miR-4508	feature_id[319].value <= threshold=13.235531330108643
node_763: feature_name=hsa-miR-122-5p	feature_id[436].value <= threshold=3.6779444217681885
node_764: feature_name=hsa-miR-4731-5p	feature_id[381].value > threshold=5.749440908432007
node_768: feature_name=hsa-miR-6845-5p	feature_id[76].value <= threshold=10.059540271759033
node_769: feature_name=hsa-miR-6746-5p	feature_id[5].value <= threshold=7.506354570388794
Class: 10
Rules_42	passed counts:32
node_0: feature_name=hsa-miR-1343-3p	feature_id[1].value > threshold=8.853835582733154
node_2000: feature_name=hsa-miR-6836-3p	feature_id[3].value > threshold=7.964256525039673
node_2062: feature_name=hsa-miR-1909-3p	feature_id[99].value > threshold=8.442620754241943
node_2396: feature_name=hsa-miR-6087	feature_id[10].value <= threshold=11.540918827056885
node_2397: feature_name=hsa-miR-6831-5p	feature_id[158].value > threshold=5.962778806686401
node_2539: feature_name=hsa-miR-6736-5p	feature_id[35].value > threshold=5.375131607055664
node_2551: feature_name=hsa-miR-6738-5p	feature_id[345].value <= threshold=7.045298099517822
node_2552: feature_name=hsa-miR-1227-3p	feature_id[370].value <= threshold=6.10903000831604
node_2553: feature_name=hsa-miR-4763-5p	feature_id[422].value > threshold=1.2185132503509521
node_2555: feature_name=hsa-miR-3195	feature_id[4].value <= threshold=8.635851860046387
node_2556: feature_name=hsa-miR-874-3p	feature_id[362].value <= threshold=7.319338083267212
Class: 1
Rules_43	passed counts:32
node_0: feature_name=hsa-miR-1343-3p	feature_id[1].value > threshold=8.853835582733154
node_2000: feature_name=hsa-miR-6836-3p	feature_id[3].value > threshold=7.964256525039673
node_2062: feature_name=hsa-miR-1909-3p	feature_id[99].value <= threshold=8.442620754241943
node_2063: feature_name=hsa-miR-4532	feature_id[395].value <= threshold=13.972904682159424
node_2064: feature_name=hsa-miR-6088	feature_id[100].value > threshold=11.080385208129883
node_2162: feature_name=hsa-miR-221-3p	feature_id[110].value <= threshold=6.922327518463135
node_2163: feature_name=hsa-miR-5100	feature_id[0].value > threshold=12.497209072113037
node_2165: feature_name=hsa-miR-4783-3p	feature_id[340].value > threshold=7.71028208732605
node_2219: feature_name=hsa-miR-4789-5p	feature_id[303].value > threshold=4.354513645172119
node_2241: feature_name=hsa-miR-3619-3p	feature_id[57].value <= threshold=9.636895179748535
node_2242: feature_name=hsa-miR-195-5p	feature_id[174].value <= threshold=3.148504376411438
node_2243: feature_name=hsa-miR-6777-5p	feature_id[15].value <= threshold=8.529356002807617
node_2244: feature_name=hsa-miR-6131	feature_id[96].value <= threshold=13.991116523742676
Class: 9
Rules_44	passed counts:32
node_0: feature_name=hsa-miR-1343-3p	feature_id[1].value <= threshold=8.853835582733154
node_1: feature_name=hsa-miR-5100	feature_id[0].value > threshold=10.970529079437256
node_303: feature_name=hsa-miR-6836-3p	feature_id[3].value > threshold=8.085874080657959
node_457: feature_name=hsa-miR-6087	feature_id[10].value <= threshold=11.84760570526123
node_458: feature_name=hsa-miR-5100	feature_id[0].value <= threshold=13.808428287506104
node_459: feature_name=hsa-miR-1343-3p	feature_id[1].value > threshold=8.393232345581055
node_567: feature_name=hsa-miR-4763-3p	feature_id[11].value <= threshold=9.194092273712158
node_568: feature_name=hsa-miR-3160-5p	feature_id[153].value <= threshold=9.519345760345459
node_569: feature_name=hsa-miR-187-5p	feature_id[6].value > threshold=8.164696216583252
node_575: feature_name=hsa-miR-1908-5p	feature_id[282].value > threshold=10.633578777313232
node_577: feature_name=hsa-miR-6769a-5p	feature_id[173].value <= threshold=7.636608362197876
Class: 9
Rules_45	passed counts:31
node_0: feature_name=hsa-miR-1343-3p	feature_id[1].value > threshold=8.853835582733154
node_2000: feature_name=hsa-miR-6836-3p	feature_id[3].value > threshold=7.964256525039673
node_2062: feature_name=hsa-miR-1909-3p	feature_id[99].value > threshold=8.442620754241943
node_2396: feature_name=hsa-miR-6087	feature_id[10].value <= threshold=11.540918827056885
node_2397: feature_name=hsa-miR-6831-5p	feature_id[158].value <= threshold=5.962778806686401
node_2398: feature_name=hsa-miR-4727-3p	feature_id[112].value > threshold=8.625105857849121
node_2526: feature_name=hsa-miR-3648	feature_id[166].value > threshold=13.159948348999023
node_2532: feature_name=hsa-miR-4667-5p	feature_id[371].value <= threshold=7.123976230621338
node_2533: feature_name=hsa-miR-6722-3p	feature_id[294].value <= threshold=10.321995258331299
Class: 9
Rules_46	passed counts:29
node_0: feature_name=hsa-miR-1343-3p	feature_id[1].value <= threshold=8.853835582733154
node_1: feature_name=hsa-miR-5100	feature_id[0].value > threshold=10.970529079437256
node_303: feature_name=hsa-miR-6836-3p	feature_id[3].value > threshold=8.085874080657959
node_457: feature_name=hsa-miR-6087	feature_id[10].value > threshold=11.84760570526123
node_683: feature_name=hsa-miR-6717-5p	feature_id[7].value > threshold=6.345984697341919
node_1031: feature_name=hsa-miR-2861	feature_id[43].value > threshold=12.237541198730469
node_1375: feature_name=hsa-miR-629-3p	feature_id[89].value > threshold=4.410718679428101
node_1855: feature_name=hsa-miR-629-5p	feature_id[414].value <= threshold=4.0380682945251465
node_1856: feature_name=hsa-miR-3131	feature_id[27].value <= threshold=8.212666988372803
node_1857: feature_name=hsa-miR-6731-3p	feature_id[445].value <= threshold=5.237109899520874
node_1858: feature_name=hsa-miR-6890-5p	feature_id[426].value <= threshold=4.798777103424072
node_1859: feature_name=hsa-miR-3619-3p	feature_id[57].value > threshold=7.454830884933472
node_1871: feature_name=hsa-miR-6812-5p	feature_id[33].value > threshold=5.082677364349365
node_1881: feature_name=hsa-miR-7975	feature_id[160].value <= threshold=9.16834831237793
Class: 11
Rules_47	passed counts:29
node_0: feature_name=hsa-miR-1343-3p	feature_id[1].value <= threshold=8.853835582733154
node_1: feature_name=hsa-miR-5100	feature_id[0].value > threshold=10.970529079437256
node_303: feature_name=hsa-miR-6836-3p	feature_id[3].value > threshold=8.085874080657959
node_457: feature_name=hsa-miR-6087	feature_id[10].value > threshold=11.84760570526123
node_683: feature_name=hsa-miR-6717-5p	feature_id[7].value <= threshold=6.345984697341919
node_684: feature_name=hsa-miR-4763-3p	feature_id[11].value <= threshold=9.731104850769043
node_685: feature_name=hsa-miR-4710	feature_id[275].value <= threshold=7.723086833953857
node_686: feature_name=hsa-miR-187-5p	feature_id[6].value <= threshold=8.874753952026367
node_687: feature_name=hsa-miR-8059	feature_id[310].value <= threshold=10.271474838256836
node_688: feature_name=hsa-miR-320b	feature_id[118].value <= threshold=6.155098915100098
node_689: feature_name=hsa-miR-6848-5p	feature_id[416].value > threshold=6.54203200340271
node_711: feature_name=hsa-miR-2861	feature_id[43].value > threshold=12.25253438949585
node_727: feature_name=hsa-miR-4259	feature_id[53].value > threshold=3.693534731864929
node_741: feature_name=hsa-miR-4257	feature_id[24].value > threshold=6.008642911911011
node_749: feature_name=hsa-miR-4640-5p	feature_id[269].value > threshold=6.953784704208374
node_751: feature_name=hsa-miR-933	feature_id[265].value <= threshold=5.3852784633636475
node_752: feature_name=hsa-miR-4708-3p	feature_id[170].value <= threshold=8.102140665054321
Class: 11
Rules_48	passed counts:28
node_0: feature_name=hsa-miR-1343-3p	feature_id[1].value > threshold=8.853835582733154
node_2000: feature_name=hsa-miR-6836-3p	feature_id[3].value > threshold=7.964256525039673
node_2062: feature_name=hsa-miR-1909-3p	feature_id[99].value > threshold=8.442620754241943
node_2396: feature_name=hsa-miR-6087	feature_id[10].value > threshold=11.540918827056885
node_2582: feature_name=hsa-miR-4783-3p	feature_id[340].value > threshold=8.534738540649414
node_3004: feature_name=hsa-miR-6836-3p	feature_id[3].value <= threshold=8.711774349212646
node_3005: feature_name=hsa-miR-4632-5p	feature_id[28].value > threshold=9.286166191101074
node_3107: feature_name=hsa-miR-3620-5p	feature_id[51].value > threshold=7.967463731765747
node_3115: feature_name=hsa-miR-550a-5p	feature_id[306].value > threshold=4.720327734947205
Class: 12
Rules_49	passed counts:28
node_0: feature_name=hsa-miR-1343-3p	feature_id[1].value > threshold=8.853835582733154
node_2000: feature_name=hsa-miR-6836-3p	feature_id[3].value > threshold=7.964256525039673
node_2062: feature_name=hsa-miR-1909-3p	feature_id[99].value <= threshold=8.442620754241943
node_2063: feature_name=hsa-miR-4532	feature_id[395].value <= threshold=13.972904682159424
node_2064: feature_name=hsa-miR-6088	feature_id[100].value > threshold=11.080385208129883
node_2162: feature_name=hsa-miR-221-3p	feature_id[110].value <= threshold=6.922327518463135
node_2163: feature_name=hsa-miR-5100	feature_id[0].value > threshold=12.497209072113037
node_2165: feature_name=hsa-miR-4783-3p	feature_id[340].value > threshold=7.71028208732605
node_2219: feature_name=hsa-miR-4789-5p	feature_id[303].value <= threshold=4.354513645172119
node_2220: feature_name=hsa-miR-6124	feature_id[369].value <= threshold=7.40203070640564
node_2221: feature_name=hsa-miR-6795-3p	feature_id[277].value > threshold=1.2860359251499176
node_2225: feature_name=hsa-miR-940	feature_id[129].value > threshold=7.28012228012085
node_2231: feature_name=hsa-miR-3122	feature_id[128].value > threshold=0.8181095123291016
Class: 4
Rules_50	passed counts:28
node_0: feature_name=hsa-miR-1343-3p	feature_id[1].value <= threshold=8.853835582733154
node_1: feature_name=hsa-miR-5100	feature_id[0].value > threshold=10.970529079437256
node_303: feature_name=hsa-miR-6836-3p	feature_id[3].value > threshold=8.085874080657959
node_457: feature_name=hsa-miR-6087	feature_id[10].value <= threshold=11.84760570526123
node_458: feature_name=hsa-miR-5100	feature_id[0].value <= threshold=13.808428287506104
node_459: feature_name=hsa-miR-1343-3p	feature_id[1].value <= threshold=8.393232345581055
node_460: feature_name=hsa-miR-4728-5p	feature_id[61].value > threshold=7.2450385093688965
node_522: feature_name=hsa-miR-4695-5p	feature_id[124].value > threshold=8.164124965667725
node_548: feature_name=hsa-miR-4433a-5p	feature_id[233].value > threshold=5.627575397491455
node_550: feature_name=hsa-miR-4462	feature_id[58].value > threshold=5.085770606994629
node_554: feature_name=hsa-miR-6795-3p	feature_id[277].value > threshold=3.318820834159851
node_558: feature_name=hsa-miR-3616-3p	feature_id[425].value <= threshold=6.450311183929443
node_559: feature_name=hsa-miR-4749-3p	feature_id[279].value > threshold=5.140761375427246
Class: 10
Rules_51	passed counts:28
node_0: feature_name=hsa-miR-1343-3p	feature_id[1].value <= threshold=8.853835582733154
node_1: feature_name=hsa-miR-5100	feature_id[0].value > threshold=10.970529079437256
node_303: feature_name=hsa-miR-6836-3p	feature_id[3].value <= threshold=8.085874080657959
node_304: feature_name=hsa-miR-4763-3p	feature_id[11].value <= threshold=9.428462028503418
node_305: feature_name=hsa-miR-4723-5p	feature_id[172].value <= threshold=9.096516132354736
node_306: feature_name=hsa-miR-6736-5p	feature_id[35].value > threshold=4.49097204208374
node_334: feature_name=hsa-miR-6087	feature_id[10].value > threshold=11.606401920318604
node_342: feature_name=hsa-miR-4751	feature_id[237].value <= threshold=5.915341377258301
node_343: feature_name=hsa-miR-4763-3p	feature_id[11].value <= threshold=9.41447114944458
Class: 12
Rules_52	passed counts:27
node_0: feature_name=hsa-miR-1343-3p	feature_id[1].value > threshold=8.853835582733154
node_2000: feature_name=hsa-miR-6836-3p	feature_id[3].value > threshold=7.964256525039673
node_2062: feature_name=hsa-miR-1909-3p	feature_id[99].value <= threshold=8.442620754241943
node_2063: feature_name=hsa-miR-4532	feature_id[395].value <= threshold=13.972904682159424
node_2064: feature_name=hsa-miR-6088	feature_id[100].value <= threshold=11.080385208129883
node_2065: feature_name=hsa-miR-6087	feature_id[10].value <= threshold=11.348708152770996
node_2066: feature_name=hsa-miR-1185-2-3p	feature_id[67].value > threshold=7.905848741531372
node_2088: feature_name=hsa-miR-6786-5p	feature_id[360].value > threshold=11.682360172271729
node_2094: feature_name=hsa-miR-6716-5p	feature_id[388].value <= threshold=7.486554384231567
node_2095: feature_name=hsa-miR-6831-5p	feature_id[158].value > threshold=5.757030248641968
Class: 12
Rules_53	passed counts:27
node_0: feature_name=hsa-miR-1343-3p	feature_id[1].value <= threshold=8.853835582733154
node_1: feature_name=hsa-miR-5100	feature_id[0].value > threshold=10.970529079437256
node_303: feature_name=hsa-miR-6836-3p	feature_id[3].value > threshold=8.085874080657959
node_457: feature_name=hsa-miR-6087	feature_id[10].value > threshold=11.84760570526123
node_683: feature_name=hsa-miR-6717-5p	feature_id[7].value <= threshold=6.345984697341919
node_684: feature_name=hsa-miR-4763-3p	feature_id[11].value <= threshold=9.731104850769043
node_685: feature_name=hsa-miR-4710	feature_id[275].value > threshold=7.723086833953857
node_837: feature_name=hsa-miR-6724-5p	feature_id[23].value > threshold=10.97276258468628
node_971: feature_name=hsa-miR-3195	feature_id[4].value > threshold=9.119810104370117
node_999: feature_name=hsa-miR-328-5p	feature_id[29].value <= threshold=11.575455665588379
node_1000: feature_name=hsa-miR-6786-5p	feature_id[360].value > threshold=11.994336605072021
Class: 2
Rules_54	passed counts:26
node_0: feature_name=hsa-miR-1343-3p	feature_id[1].value > threshold=8.853835582733154
[truncated: 25,474 more rows]

## Sheet: mRMR
Rules_0	passed counts:426
[truncated: 25,850 more rows]

[truncated: 3 more sheets: RF_ZL, CATboost, XGBoost]
