# Supplementary material for: Machine Learning-Based Identification of Candidate Serum miRNA Features for Pan-Cancer and Cancer Type Classification
Source: Life (Basel). 2026 May 20;16(5):850. doi: 10.3390/life16050850 (PMC13208496; doi:10.3390/life16050850)
Supplement: Supplementary file 1 [file life-16-00850-s001.zip › life-4232501-supplementary/Table S8.xlsx]

## Sheet: Table S8
Pathway	Total	Expected	Hits	Pval	FDR
Pathways in cancer	310	24.4	59	3.54e-11	3.54e-09
Neurotrophin signaling pathway	123	9.67	31	2.46e-09	1.23e-07
Chronic myeloid leukemia	73	5.74	22	1.66e-08	5.53e-07
HTLV-I infection	199	15.6	37	4.27e-07	1.07e-05
Focal adhesion	200	15.7	36	1.4e-06	2.8e-05
Prostate cancer	87	6.84	21	2.18e-06	3.63e-05
Cell cycle	124	9.75	25	7.99e-06	0.000114
Regulation of actin cytoskeleton	182	14.3	32	9.3e-06	0.000116
p53 signaling pathway	68	5.35	17	1.25e-05	0.000139
Adherens junction	70	5.5	17	1.89e-05	0.000177
Endometrial cancer	44	3.46	13	1.95e-05	0.000177
Glioma	65	5.11	16	2.78e-05	0.000232
Renal cell carcinoma	60	4.72	15	4.08e-05	0.000304
Shigellosis	47	3.7	13	4.25e-05	0.000304
Bacterial invasion of epithelial cells	56	4.4	14	7.37e-05	0.000491
Axon guidance	118	9.28	22	9.86e-05	0.000616
Non-small cell lung cancer	52	4.09	13	0.000133	0.000782
Pancreatic cancer	69	5.43	15	0.000226	0.00126
Bladder cancer	29	2.28	9	0.000253	0.00133
Leukocyte transendothelial migration	108	8.49	19	0.00063	0.0031
MAPK signaling pathway	265	20.8	36	0.000685	0.0031
Chemokine signaling pathway	189	14.9	28	0.000701	0.0031
Wnt signaling pathway	144	11.3	23	0.000732	0.0031
Melanogenesis	101	7.94	18	0.000744	0.0031
ErbB signaling pathway	87	6.84	16	0.00102	0.00408
Colorectal cancer	49	3.85	11	0.00116	0.00425
Pathogenic Escherichia coli infection	35	2.75	9	0.00117	0.00425
Small cell lung cancer	80	6.29	15	0.00119	0.00425
Acute myeloid leukemia	57	4.48	12	0.00128	0.00441
Dorso-ventral axis formation	12	0.944	5	0.00146	0.00487
Viral myocarditis	26	2.04	7	0.00311	0.01
Progesterone-mediated oocyte maturation	80	6.29	14	0.00337	0.0105
T cell receptor signaling pathway	98	7.71	16	0.00367	0.0111
Epstein-Barr virus infection	91	7.16	15	0.00442	0.013
Alcoholism	166	13.1	23	0.00495	0.0137
Endocytosis	101	7.94	16	0.00499	0.0137
Fc epsilon RI signaling pathway	75	5.9	13	0.00507	0.0137
Melanoma	68	5.35	12	0.00602	0.0158
Chagas disease (American trypanosomiasis)	89	7	14	0.00892	0.0225
RNA transport	126	9.91	18	0.00901	0.0225
Basal cell carcinoma	47	3.7	9	0.00972	0.0237
Natural killer cell mediated cytotoxicity	138	10.9	19	0.0109	0.026
NOD-like receptor signaling pathway	49	3.85	9	0.0128	0.0298
B cell receptor signaling pathway	75	5.9	12	0.0131	0.0298
Purine metabolism	163	12.8	21	0.0158	0.0351
Pertussis	52	4.09	9	0.0186	0.0404
Thyroid cancer	28	2.2	6	0.0194	0.0413
Fructose and mannose metabolism	36	2.83	7	0.02	0.0417
Prion diseases	21	1.65	5	0.0208	0.0424
mTOR signaling pathway	45	3.54	8	0.0222	0.0444
TGF-beta signaling pathway	84	6.61	12	0.03	0.0579
Amyotrophic lateral sclerosis (ALS)	39	3.07	7	0.0301	0.0579
Fc gamma R-mediated phagocytosis	97	7.63	13	0.039	0.0736
Hypertrophic cardiomyopathy (HCM)	25	1.97	5	0.0419	0.0765
Oocyte meiosis	108	8.49	14	0.0421	0.0765
Gap junction	89	7	12	0.0444	0.0786
Osteoclast differentiation	119	9.36	15	0.0448	0.0786
Aldosterone-regulated sodium reabsorption	34	2.67	6	0.0466	0.0802
Parkinson's disease	18	1.42	4	0.0476	0.0802
Hepatitis C	100	7.86	13	0.0481	0.0802
Salmonella infection	72	5.66	10	0.0534	0.0875
Vibrio cholerae infection	19	1.49	4	0.0567	0.09
Graft-versus-host disease	19	1.49	4	0.0567	0.09
Toxoplasmosis	93	7.31	12	0.0589	0.092
GnRH signaling pathway	94	7.39	12	0.0629	0.0964
Morphine addiction	55	4.32	8	0.0636	0.0964
Epithelial cell signaling in Helicobacter pylori infection	37	2.91	6	0.0661	0.0987
Hedgehog signaling pathway	56	4.4	8	0.0694	0.101
Insulin signaling pathway	137	10.8	16	0.0696	0.101
VEGF signaling pathway	76	5.98	10	0.0722	0.103
Tight junction	118	9.28	14	0.0775	0.109
Inositol phosphate metabolism	58	4.56	8	0.0818	0.114
Jak-STAT signaling pathway	99	7.78	12	0.086	0.118
RNA degradation	60	4.72	8	0.0956	0.129
Leishmaniasis	51	4.01	7	0.102	0.136
Cocaine addiction	43	3.38	6	0.118	0.155
Phosphatidylinositol signaling system	75	5.9	9	0.132	0.171
Protein processing in endoplasmic reticulum	129	10.1	14	0.134	0.172
Ribosome biogenesis in eukaryotes	55	4.32	7	0.138	0.175
Glycosylphosphatidylinositol(GPI)-anchor biosynthesis	17	1.34	3	0.144	0.18
Gastric acid secretion	56	4.4	7	0.147	0.181
Lipoic acid metabolism	2	0.157	1	0.151	0.184
Dilated cardiomyopathy	78	6.13	9	0.157	0.189
Lysine degradation	47	3.7	6	0.16	0.19
Pyrimidine metabolism	101	7.94	11	0.168	0.198
Phototransduction	28	2.2	4	0.174	0.202
Long-term potentiation	70	5.5	8	0.182	0.207
Long-term depression	70	5.5	8	0.182	0.207
Transcriptional misregulation in cancer	19	1.49	3	0.184	0.207
Allograft rejection	29	2.28	4	0.19	0.211
Legionellosis	40	3.15	5	0.203	0.221
Citrate cycle (TCA cycle)	30	2.36	4	0.207	0.221
Cholinergic synapse	95	7.47	10	0.211	0.221
ECM-receptor interaction	84	6.61	9	0.212	0.221
Riboflavin metabolism	11	0.865	2	0.212	0.221
Malaria	11	0.865	2	0.212	0.221
Influenza A	107	8.41	11	0.218	0.225
Alanine, aspartate and glutamate metabolism	32	2.52	4	0.241	0.244
Arrhythmogenic right ventricular cardiomyopathy (ARVC)	12	0.944	2	0.242	0.244
Cysteine and methionine metabolism	34	2.67	4	0.277	0.277
