# Supplementary material for: Machine Learning-Based Identification of Candidate Serum miRNA Features for Pan-Cancer and Cancer Type Classification
Source: Life (Basel). 2026 May 20;16(5):850. doi: 10.3390/life16050850 (PMC13208496; doi:10.3390/life16050850)
Supplement: Supplementary file 1 [file life-16-00850-s001.zip › life-4232501-supplementary/Table S9.xlsx]

## Sheet: Pathways-in-Cancer genes
Gene symbol	Full name	Functional category	Role in cancer	Regulating top-5 miRNA(s)
WNT1	Wnt family member 1	Wnt signalling	Prototypical Wnt ligand; activates canonical β-catenin pathway driving proliferation and stemness in colorectal, breast and gastric cancer.	hsa-miR-148a-3p
WNT2B	Wnt family member 2B	Wnt signalling	Wnt ligand upregulated in colorectal and gastric cancer; promotes tumour cell proliferation and EMT via β-catenin stabilisation.	hsa-miR-148a-3p
WNT3	Wnt family member 3	Wnt signalling	Canonical Wnt ligand; overexpressed in breast and hepatocellular carcinoma, sustaining Wnt/β-catenin-driven self-renewal.	hsa-miR-148a-3p
WNT7B	Wnt family member 7B	Wnt signalling	Paracrine Wnt ligand; drives pancreatic and lung cancer growth and stromal interaction.	hsa-miR-148a-3p
WNT10B	Wnt family member 10B	Wnt signalling	Wnt ligand aberrantly expressed in breast and haematologic malignancies; supports tumour-initiating cell maintenance.	hsa-miR-148a-3p
FZD5	Frizzled class receptor 5	Wnt signalling	Wnt receptor; required for Wnt/β-catenin signalling in pancreatic and colorectal cancer, a candidate therapeutic target.	hsa-miR-148a-3p
DVL3	Dishevelled segment polarity protein 3	Wnt signalling	Cytoplasmic Wnt transducer; overexpression activates β-catenin and promotes cervical, lung, and prostate cancer progression.	hsa-miR-148a-3p
CTNNB1	β-catenin	Wnt signalling	Central effector of canonical Wnt signalling; activating mutations or stabilisation drive colorectal, hepatocellular and endometrial carcinoma.	hsa-miR-320a
TCF7L2	Transcription factor 7 like 2	Wnt signalling	β-catenin partner transcription factor; drives Wnt target gene expression (MYC, CCND1) in colorectal cancer.	hsa-miR-217
HRAS	HRas proto-oncogene, GTPase	RAS / MAPK signalling	Classic proto-oncogene; mutations lock RAS in active state, activating RAF–MEK–ERK and driving bladder, head-and-neck and thyroid cancers.	hsa-miR-663a
KRAS	KRAS proto-oncogene, GTPase	RAS / MAPK signalling	Most frequently mutated oncogene in pancreatic, colorectal and lung adenocarcinoma; drives sustained MAPK and PI3K signalling.	hsa-miR-217
MAPK1	Mitogen-activated protein kinase 1 (ERK2)	RAS / MAPK signalling	Terminal kinase of the RAS-MAPK cascade; phosphorylates transcription factors controlling proliferation and survival across most solid tumours.	hsa-miR-320a
GRB2	Growth factor receptor bound protein 2	RAS / MAPK signalling	Adaptor linking RTKs to SOS/RAS activation; elevated expression supports growth-factor-driven proliferation in breast and lung cancer.	hsa-miR-148a-3p
SOS2	SOS Ras/Rho guanine nucleotide exchange factor 2	RAS / MAPK signalling	RAS GEF coupling receptor tyrosine kinases to RAS activation; contributes to oncogenic RAS signalling in multiple cancers.	hsa-miR-148a-3p
CRK	CRK proto-oncogene, adaptor protein	RAS / MAPK signalling	Adaptor protein; overexpression activates Rac1/JNK and promotes invasion in lung, gastric and ovarian cancer.	hsa-miR-320a
CRKL	CRK like proto-oncogene	RAS / MAPK signalling	CRK family adaptor; amplified in oesophageal and lung cancer, transduces signals from BCR-ABL in CML.	hsa-miR-663a
IGF1R	Insulin-like growth factor 1 receptor	RAS / MAPK & PI3K–AKT signalling	Receptor tyrosine kinase driving PI3K–AKT and MAPK signalling; overexpression promotes proliferation and resistance to therapy in breast, lung and colorectal cancer.	hsa-miR-320a
MET	MET proto-oncogene, receptor tyrosine kinase	RAS / MAPK & PI3K–AKT signalling	HGF receptor; amplification/mutation drives invasive growth and metastasis in gastric, lung and hepatocellular carcinoma.	hsa-miR-148a-3p
KITLG	KIT ligand (stem cell factor)	RAS / MAPK signalling	Ligand for KIT receptor; paracrine signalling supports mast-cell, melanoma and germ-cell tumour biology.	hsa-miR-320a
PIK3CD	Phosphatidylinositol-4,5-bisphosphate 3-kinase catalytic subunit delta	PI3K–AKT signalling	Leukocyte-enriched PI3K catalytic subunit; hyperactivation drives lymphoma and several epithelial tumours; targetable by idelalisib.	hsa-miR-663a
PTEN	Phosphatase and tensin homolog	PI3K–AKT signalling	Major tumour suppressor; dephosphorylates PIP3 to antagonise PI3K–AKT; loss is common in glioblastoma, prostate and endometrial cancer.	hsa-miR-217
PLCG1	Phospholipase C gamma 1	PI3K–AKT & Calcium signalling	RTK-activated PLC isoform generating DAG/IP3; promotes migration and invasion in breast and head-and-neck cancer.	hsa-miR-217
MYC	MYC proto-oncogene, bHLH transcription factor	Cell-cycle & transcription	Master transcription factor driving proliferation, metabolic reprogramming and ribosome biogenesis; amplified/translocated across many cancers.	hsa-miR-148a-3p
MAX	MYC-associated factor X	Cell-cycle & transcription	Obligate MYC dimerisation partner required for MYC-driven transcription; MAX loss alters MYC oncogenic output.	hsa-miR-320a
CDK4	Cyclin-dependent kinase 4	Cell-cycle regulation	Complexes with cyclin D to phosphorylate Rb and drive G1–S transition; clinically targeted by palbociclib in ER+ breast cancer.	hsa-miR-663a
CDK6	Cyclin-dependent kinase 6	Cell-cycle regulation	Parallel to CDK4; cooperates with cyclin D; deregulated in lymphomas, melanoma, gliomas and breast cancer.	hsa-miR-320a
CDKN1A	Cyclin-dependent kinase inhibitor 1A (p21)	Cell-cycle regulation	p53 transcriptional target; inhibits CDK/cyclin complexes to enforce cell-cycle arrest in response to DNA damage.	hsa-miR-148a-3p
CDKN1B	Cyclin-dependent kinase inhibitor 1B (p27Kip1)	Cell-cycle regulation	Inhibits cyclin E–CDK2 and cyclin D–CDK4/6; loss associated with aggressive breast, prostate and colorectal cancer.	hsa-miR-148a-3p
CDKN2A	Cyclin-dependent kinase inhibitor 2A (p16INK4a / p14ARF)	Cell-cycle regulation & p53 stability	Encodes both p16INK4a (CDK4/6 inhibitor) and p14ARF (MDM2 inhibitor); frequent deletion in melanoma, pancreatic and lung cancer.	hsa-miR-320a
E2F3	E2F transcription factor 3	Cell-cycle regulation	Rb-regulated transcription factor driving S-phase gene expression; amplified in bladder and prostate cancer.	hsa-miR-217
CKS1B	CDC28 protein kinase regulatory subunit 1B	Cell-cycle regulation	Required for SCF(Skp2)-mediated degradation of p27; amplification on 1q21 is an adverse prognostic marker in multiple myeloma and breast cancer.	hsa-miR-320a
TP53	Tumour protein p53	p53 pathway & apoptosis	The most frequently mutated tumour suppressor; coordinates cell-cycle arrest, apoptosis and senescence in response to stress.	hsa-miR-125a-3p
BCL2	B-cell lymphoma 2	Apoptosis regulation	Anti-apoptotic mitochondrial protein; translocated in follicular lymphoma, overexpressed in CLL; targeted clinically by venetoclax.	hsa-miR-148a-3p
BAX	BCL2 associated X, apoptosis regulator	Apoptosis regulation	Pro-apoptotic effector triggering mitochondrial outer-membrane permeabilisation; a direct p53 target.	hsa-miR-125a-3p
CYCS	Cytochrome c, somatic	Apoptosis execution	Released from mitochondria upon BAX/BAK activation to drive APAF-1/caspase-9 apoptosome assembly.	hsa-miR-320a
FAS	Fas cell surface death receptor	Extrinsic apoptosis	Death receptor triggering caspase-8 activation; loss or downregulation contributes to immune evasion in colon, lung and breast cancer.	hsa-miR-125a-3p
TGFB1	Transforming growth factor beta 1	TGF-β / SMAD signalling	Dual-role cytokine: early tumour suppressor, late driver of EMT, immune suppression and metastasis.	hsa-miR-663a
TGFB2	Transforming growth factor beta 2	TGF-β / SMAD signalling	TGF-β family ligand; elevated in glioma and pancreatic cancer where it promotes immunosuppression and invasion.	hsa-miR-663a
SMAD2	SMAD family member 2	TGF-β / SMAD signalling	R-SMAD transducing TGF-β signals; deregulated SMAD2 activity contributes to colorectal and hepatocellular cancer progression.	hsa-miR-125a-3p
RELA	RELA proto-oncogene, NF-κB subunit (p65)	NF-κB / inflammation	Transcriptionally active NF-κB subunit; sustains survival and inflammatory gene expression in many cancers.	hsa-miR-320a
IKBKB	Inhibitor of NF-κB kinase subunit beta (IKKβ)	NF-κB / inflammation	Phosphorylates IκBα to release NF-κB; constitutive activation links chronic inflammation to gastric, colorectal and hepatocellular cancer.	hsa-miR-148a-3p
IL6	Interleukin 6	Cytokine / JAK–STAT signalling	Pro-inflammatory cytokine driving JAK/STAT3 activation; links chronic inflammation to tumour progression and cachexia.	hsa-miR-148a-3p
STAT3	Signal transducer and activator of transcription 3	JAK–STAT signalling	Oncogenic transcription factor downstream of IL-6/JAK; promotes proliferation, survival and immunosuppression across most solid tumours.	hsa-miR-125a-3p
TRAF4	TNF receptor-associated factor 4	NF-κB / inflammation	Adaptor regulating NF-κB, MAPK and TGF-β signalling; overexpressed in breast, lung and ovarian cancer.	hsa-miR-320a
VEGFA	Vascular endothelial growth factor A	Angiogenesis	Master pro-angiogenic cytokine; HIF-1α target driving tumour vascularisation; targeted by bevacizumab and related agents.	hsa-miR-320a
HIF1A	Hypoxia-inducible factor 1 subunit alpha	Hypoxia & metabolism	Oxygen-regulated transcription factor; drives angiogenesis (VEGFA), glycolytic reprogramming (SLC2A1, PKM) and invasion under hypoxia.	hsa-miR-217
MMP9	Matrix metallopeptidase 9	ECM remodelling & invasion	Type IV collagenase; degrades basement membrane to enable invasion and metastasis; associated with poor prognosis in many carcinomas.	hsa-miR-320a
LAMA5	Laminin subunit alpha 5	ECM / focal adhesion	Basement-membrane laminin chain; modulates tumour–stroma interactions and invasion in colorectal and breast cancer.	hsa-miR-320a
RHOA	Ras homolog family member A	Cytoskeleton & motility	Small GTPase controlling actomyosin contractility; hyperactive RHOA promotes invasion; recurrent mutations in gastric and diffuse-type cancers.	hsa-miR-320a
RAC1	Rac family small GTPase 1	Cytoskeleton & motility	Rho-family GTPase driving lamellipodia formation, cell migration and invasion; activating mutations in melanoma.	hsa-miR-320a
STK4	Serine/threonine kinase 4 (MST1)	Hippo pathway	Core Hippo kinase that restrains YAP/TAZ activity; loss contributes to hepatocellular carcinoma and other solid tumours.	hsa-miR-320a
AR	Androgen receptor	Nuclear receptor signalling	Ligand-activated transcription factor; central driver of prostate cancer; also implicated in breast and bladder cancer.	hsa-miR-320a
PPARD	Peroxisome proliferator-activated receptor delta	Nuclear receptor signalling & metabolism	Lipid-activated transcription factor; promotes colorectal and breast tumour progression via metabolic reprogramming.	hsa-miR-148a-3p
PIAS4	Protein inhibitor of activated STAT 4	SUMO / transcription regulation	E3 SUMO ligase regulating p53, STAT and NF-κB activity; context-dependent role in cancer.	hsa-miR-148a-3p
HSP90AA1	Heat shock protein 90 alpha family class A member 1	Protein homeostasis	Inducible HSP90; stabilises oncogenic client proteins (HER2, BRAF, AKT); therapeutic target in multiple cancers.	hsa-miR-320a
HSP90AB1	Heat shock protein 90 alpha family class B member 1	Protein homeostasis	Constitutive HSP90; chaperones client kinases and transcription factors supporting tumour cell survival.	hsa-miR-320a
HSP90B1	Heat shock protein 90 beta family member 1 (GRP94)	ER protein homeostasis	ER-resident HSP90 paralog; supports folding of integrins, TLRs and IGF-1R; overexpressed in gastric and colorectal cancer.	hsa-miR-148a-3p
ABL1	ABL proto-oncogene 1, non-receptor tyrosine kinase	Tyrosine kinase signalling	Fused to BCR in chronic myeloid leukaemia (Philadelphia chromosome); targeted by imatinib and successors.	hsa-miR-663a
SLC2A1	Solute carrier family 2 member 1 (GLUT1)	Glucose metabolism (Warburg)	Facilitative glucose transporter upregulated in most tumours under HIF-1α control; supports aerobic glycolysis.	hsa-miR-320a

## Sheet: Summary by category
Distribution of the 59 highlighted 'Pathways in cancer' genes across functional sub-modules
Functional sub-module	Number of genes
Wnt signalling	9
RAS / MAPK signalling	8
Cell-cycle regulation	6
NF-κB / inflammation	3
TGF-β / SMAD signalling	3
Apoptosis regulation	2
Cell-cycle & transcription	2
Cytoskeleton & motility	2
PI3K–AKT signalling	2
Protein homeostasis	2
RAS / MAPK & PI3K–AKT signalling	2
Angiogenesis	1
Apoptosis execution	1
Cell-cycle regulation & p53 stability	1
Cytokine / JAK–STAT signalling	1
ECM / focal adhesion	1
ECM remodelling & invasion	1
ER protein homeostasis	1
Extrinsic apoptosis	1
Glucose metabolism (Warburg)	1
Hippo pathway	1
Hypoxia & metabolism	1
JAK–STAT signalling	1
Nuclear receptor signalling	1
Nuclear receptor signalling & metabolism	1
PI3K–AKT & Calcium signalling	1
SUMO / transcription regulation	1
Tyrosine kinase signalling	1
p53 pathway & apoptosis	1
Total	59
